# Supplementary material for: Detection of Power Line Insulators in Digital Images Based on the Transformed Colour Intensity Profiles
Source: Sensors (Basel). 2023 Mar 22;23(6):3343. doi: 10.3390/s23063343 (PMC10051827; doi:10.3390/s23063343)
Supplement: Supplementary file 1 [file sensors-23-03343-s001.zip]

Archive with 6,446 entries (6,443 files):
- Dataset/
- __MACOSX/._Dataset
- Dataset/.DS_Store
- __MACOSX/Dataset/._.DS_Store
- Dataset/ni/
- __MACOSX/Dataset/._ni
- Dataset/i/
- __MACOSX/Dataset/._i
- Dataset/ni/ni_SCENA_87_1540_1299_1357_940.csv
- __MACOSX/Dataset/ni/._ni_SCENA_87_1540_1299_1357_940.csv
- Dataset/ni/ni_SCENA_83_1331_225_1934_359.csv
- __MACOSX/Dataset/ni/._ni_SCENA_83_1331_225_1934_359.csv
- Dataset/ni/ni_SCENA_83_1331_225_1986_883.csv
- __MACOSX/Dataset/ni/._ni_SCENA_83_1331_225_1986_883.csv
- Dataset/ni/ni_SCENA_75_55_34_47_311.csv
- __MACOSX/Dataset/ni/._ni_SCENA_75_55_34_47_311.csv
- Dataset/ni/ni_SCENA_75_36_265_163_145.csv
- __MACOSX/Dataset/ni/._ni_SCENA_75_36_265_163_145.csv
- Dataset/ni/ni_SCENA_31_479_657_1328_508.csv
- __MACOSX/Dataset/ni/._ni_SCENA_31_479_657_1328_508.csv
- Dataset/ni/ni_SCENA_3_1541_1570_1584_1071.csv
- __MACOSX/Dataset/ni/._ni_SCENA_3_1541_1570_1584_1071.csv
- Dataset/ni/ni_SCENA_38_796_313_1046_649.csv
- __MACOSX/Dataset/ni/._ni_SCENA_38_796_313_1046_649.csv
- Dataset/ni/ni_SCENA_37_640_140_500_679.csv
- __MACOSX/Dataset/ni/._ni_SCENA_37_640_140_500_679.csv
- Dataset/ni/ni_SCENA_10_1445_1005_1148_96.csv
- __MACOSX/Dataset/ni/._ni_SCENA_10_1445_1005_1148_96.csv
- Dataset/ni/ni_SCENA_5_2249_799_1281_648.csv
- __MACOSX/Dataset/ni/._ni_SCENA_5_2249_799_1281_648.csv
- Dataset/ni/ni_SCENA_45_1190_1799_855_1391.csv
- __MACOSX/Dataset/ni/._ni_SCENA_45_1190_1799_855_1391.csv
- Dataset/ni/ni_SCENA_93_4854_1436_1901_1452.csv
- __MACOSX/Dataset/ni/._ni_SCENA_93_4854_1436_1901_1452.csv
- Dataset/ni/ni_SCENA_19_1626_1532_505_1519.csv
- __MACOSX/Dataset/ni/._ni_SCENA_19_1626_1532_505_1519.csv
- Dataset/ni/ni_SCENA_94_4624_2367_5313_543.csv
- __MACOSX/Dataset/ni/._ni_SCENA_94_4624_2367_5313_543.csv
- Dataset/ni/ni_SCENA_5_1578_933_1569_1379.csv
- __MACOSX/Dataset/ni/._ni_SCENA_5_1578_933_1569_1379.csv
- Dataset/ni/ni_SCENA_8_209_850_701_708.csv
- __MACOSX/Dataset/ni/._ni_SCENA_8_209_850_701_708.csv
- Dataset/ni/ni_SCENA_91_4925_402_4196_2850.csv
- __MACOSX/Dataset/ni/._ni_SCENA_91_4925_402_4196_2850.csv
- Dataset/ni/ni_SCENA_18_960_1463_931_1139.csv
- __MACOSX/Dataset/ni/._ni_SCENA_18_960_1463_931_1139.csv
- Dataset/ni/ni_SCENA_10_463_1459_456_1463.csv
- __MACOSX/Dataset/ni/._ni_SCENA_10_463_1459_456_1463.csv
- Dataset/ni/ni_SCENA_22_649_1675_1023_588.csv
- __MACOSX/Dataset/ni/._ni_SCENA_22_649_1675_1023_588.csv
- Dataset/ni/ni_SCENA_3_1713_631_1693_940.csv
- __MACOSX/Dataset/ni/._ni_SCENA_3_1713_631_1693_940.csv
- Dataset/ni/ni_SCENA_2_795_471_1204_872.csv
- __MACOSX/Dataset/ni/._ni_SCENA_2_795_471_1204_872.csv
- Dataset/ni/ni_SCENA_22_1625_341_1390_919.csv
- __MACOSX/Dataset/ni/._ni_SCENA_22_1625_341_1390_919.csv
- Dataset/ni/ni_SCENA_17_1616_1182_2220_1116.csv
- __MACOSX/Dataset/ni/._ni_SCENA_17_1616_1182_2220_1116.csv
- Dataset/ni/ni_SCENA_77_188_141_204_39.csv
- __MACOSX/Dataset/ni/._ni_SCENA_77_188_141_204_39.csv
- Dataset/ni/ni_SCENA_10_1476_1074_483_358.csv
- __MACOSX/Dataset/ni/._ni_SCENA_10_1476_1074_483_358.csv
- Dataset/ni/ni_SCENA_20_2410_605_1798_640.csv
- __MACOSX/Dataset/ni/._ni_SCENA_20_2410_605_1798_640.csv
- Dataset/ni/ni_SCENA_12_2076_1880_1908_1051.csv
- __MACOSX/Dataset/ni/._ni_SCENA_12_2076_1880_1908_1051.csv
- Dataset/ni/ni_SCENA_19_1112_1736_2160_167.csv
- __MACOSX/Dataset/ni/._ni_SCENA_19_1112_1736_2160_167.csv
- Dataset/ni/ni_SCENA_41_1946_1009_2075_368.csv
- __MACOSX/Dataset/ni/._ni_SCENA_41_1946_1009_2075_368.csv
- Dataset/ni/ni_SCENA_16_933_2082_2091_1105.csv
- __MACOSX/Dataset/ni/._ni_SCENA_16_933_2082_2091_1105.csv
- Dataset/ni/ni_SCENA_20_87_1746_364_1744.csv
- __MACOSX/Dataset/ni/._ni_SCENA_20_87_1746_364_1744.csv
- Dataset/ni/ni_SCENA_94_2389_330_2356_890.csv
- __MACOSX/Dataset/ni/._ni_SCENA_94_2389_330_2356_890.csv
- Dataset/ni/ni_SCENA_32_3454_938_1983_82.csv
- __MACOSX/Dataset/ni/._ni_SCENA_32_3454_938_1983_82.csv
- Dataset/ni/ni_SCENA_16_1301_204_1417_697.csv
- __MACOSX/Dataset/ni/._ni_SCENA_16_1301_204_1417_697.csv
- Dataset/ni/ni_SCENA_89_2383_495_2285_1207.csv
- __MACOSX/Dataset/ni/._ni_SCENA_89_2383_495_2285_1207.csv
- Dataset/ni/ni_SCENA_18_2430_30_1221_291.csv
- __MACOSX/Dataset/ni/._ni_SCENA_18_2430_30_1221_291.csv
- Dataset/ni/ni_SCENA_20_2049_1551_2065_1754.csv
- __MACOSX/Dataset/ni/._ni_SCENA_20_2049_1551_2065_1754.csv
- Dataset/ni/ni_SCENA_9_1298_96_1838_182.csv
- __MACOSX/Dataset/ni/._ni_SCENA_9_1298_96_1838_182.csv
- Dataset/ni/ni_SCENA_10_400_1431_483_358.csv
- __MACOSX/Dataset/ni/._ni_SCENA_10_400_1431_483_358.csv
- Dataset/ni/ni_SCENA_2_484_336_249_338.csv
- __MACOSX/Dataset/ni/._ni_SCENA_2_484_336_249_338.csv
- Dataset/ni/ni_SCENA_23_1149_663_2494_435.csv
- __MACOSX/Dataset/ni/._ni_SCENA_23_1149_663_2494_435.csv
- Dataset/ni/ni_SCENA_49_2108_1071_1657_719.csv
- __MACOSX/Dataset/ni/._ni_SCENA_49_2108_1071_1657_719.csv
- Dataset/ni/ni_SCENA_17_2463_1416_1810_1561.csv
- __MACOSX/Dataset/ni/._ni_SCENA_17_2463_1416_1810_1561.csv
- Dataset/ni/ni_SCENA_30_2034_1247_1261_1308.csv
- __MACOSX/Dataset/ni/._ni_SCENA_30_2034_1247_1261_1308.csv
- Dataset/ni/ni_SCENA_66_40_155_19_29.csv
- __MACOSX/Dataset/ni/._ni_SCENA_66_40_155_19_29.csv
- Dataset/ni/ni_SCENA_86_367_591_1172_130.csv
- __MACOSX/Dataset/ni/._ni_SCENA_86_367_591_1172_130.csv
- Dataset/ni/ni_SCENA_35_1929_366_1629_998.csv
- __MACOSX/Dataset/ni/._ni_SCENA_35_1929_366_1629_998.csv
- Dataset/ni/ni_SCENA_90_3779_1376_731_3567.csv
- __MACOSX/Dataset/ni/._ni_SCENA_90_3779_1376_731_3567.csv
- Dataset/ni/ni_SCENA_55_23_15_40_160.csv
- __MACOSX/Dataset/ni/._ni_SCENA_55_23_15_40_160.csv
- Dataset/ni/ni_SCENA_87_2239_122_2926_309.csv
- __MACOSX/Dataset/ni/._ni_SCENA_87_2239_122_2926_309.csv
- Dataset/ni/ni_SCENA_19_3872_604_1284_1128.csv
- __MACOSX/Dataset/ni/._ni_SCENA_19_3872_604_1284_1128.csv
- Dataset/ni/ni_SCENA_96_2299_1412_2337_454.csv
- __MACOSX/Dataset/ni/._ni_SCENA_96_2299_1412_2337_454.csv
- Dataset/ni/ni_SCENA_18_1555_1356_363_1680.csv
- __MACOSX/Dataset/ni/._ni_SCENA_18_1555_1356_363_1680.csv
- Dataset/ni/ni_SCENA_10_1445_1005_483_358.csv
- __MACOSX/Dataset/ni/._ni_SCENA_10_1445_1005_483_358.csv
- Dataset/ni/ni_SCENA_11_3777_1500_1623_965.csv
- __MACOSX/Dataset/ni/._ni_SCENA_11_3777_1500_1623_965.csv
- Dataset/ni/ni_SCENA_4_1536_1261_2454_551.csv
- __MACOSX/Dataset/ni/._ni_SCENA_4_1536_1261_2454_551.csv
- Dataset/ni/ni_SCENA_95_4997_125_3650_3423.csv
- __MACOSX/Dataset/ni/._ni_SCENA_95_4997_125_3650_3423.csv
- Dataset/ni/ni_SCENA_66_166_160_27_162.csv
- __MACOSX/Dataset/ni/._ni_SCENA_66_166_160_27_162.csv
- Dataset/ni/ni_SCENA_61_199_607_288_145.csv
- __MACOSX/Dataset/ni/._ni_SCENA_61_199_607_288_145.csv
- Dataset/ni/ni_SCENA_17_894_1934_483_2009.csv
- __MACOSX/Dataset/ni/._ni_SCENA_17_894_1934_483_2009.csv
- Dataset/ni/ni_SCENA_44_48_1794_1882_996.csv
- __MACOSX/Dataset/ni/._ni_SCENA_44_48_1794_1882_996.csv
- Dataset/ni/ni_SCENA_4_139_256_20_276.csv
- __MACOSX/Dataset/ni/._ni_SCENA_4_139_256_20_276.csv
- Dataset/ni/ni_SCENA_6_292_27_177_639.csv
- __MACOSX/Dataset/ni/._ni_SCENA_6_292_27_177_639.csv
- Dataset/ni/ni_SCENA_35_2002_323_1495_914.csv
- __MACOSX/Dataset/ni/._ni_SCENA_35_2002_323_1495_914.csv
- Dataset/ni/ni_SCENA_19_1769_120_2142_73.csv
- __MACOSX/Dataset/ni/._ni_SCENA_19_1769_120_2142_73.csv
- Dataset/ni/ni_SCENA_1_2967_942_3226_296.csv
- __MACOSX/Dataset/ni/._ni_SCENA_1_2967_942_3226_296.csv
- Dataset/ni/ni_SCENA_52_1398_490_2288_50.csv
- __MACOSX/Dataset/ni/._ni_SCENA_52_1398_490_2288_50.csv
- Dataset/ni/ni_SCENA_91_3774_2450_3490_1393.csv
- __MACOSX/Dataset/ni/._ni_SCENA_91_3774_2450_3490_1393.csv
- Dataset/ni/ni_SCENA_80_403_642_544_784.csv
- __MACOSX/Dataset/ni/._ni_SCENA_80_403_642_544_784.csv
- Dataset/ni/ni_SCENA_5_2249_799_1914_374.csv
- __MACOSX/Dataset/ni/._ni_SCENA_5_2249_799_1914_374.csv
- Dataset/ni/ni_SCENA_18_1326_1090_363_1680.csv
- __MACOSX/Dataset/ni/._ni_SCENA_18_1326_1090_363_1680.csv
- Dataset/ni/ni_SCENA_86_640_456_1388_432.csv
- __MACOSX/Dataset/ni/._ni_SCENA_86_640_456_1388_432.csv
- Dataset/ni/ni_SCENA_18_1788_218_2151_185.csv
- __MACOSX/Dataset/ni/._ni_SCENA_18_1788_218_2151_185.csv
- Dataset/ni/ni_SCENA_38_1421_1329_903_1173.csv
- __MACOSX/Dataset/ni/._ni_SCENA_38_1421_1329_903_1173.csv
- Dataset/ni/ni_SCENA_19_1885_165_1815_464.csv
- __MACOSX/Dataset/ni/._ni_SCENA_19_1885_165_1815_464.csv
- Dataset/ni/ni_SCENA_29_950_682_1971_909.csv
- __MACOSX/Dataset/ni/._ni_SCENA_29_950_682_1971_909.csv
- Dataset/ni/ni_SCENA_18_363_1680_2045_177.csv
- __MACOSX/Dataset/ni/._ni_SCENA_18_363_1680_2045_177.csv
- Dataset/ni/ni_SCENA_60_95_345_151_84.csv
- __MACOSX/Dataset/ni/._ni_SCENA_60_95_345_151_84.csv
- Dataset/ni/ni_SCENA_33_147_425_431_970.csv
- __MACOSX/Dataset/ni/._ni_SCENA_33_147_425_431_970.csv
- Dataset/ni/ni_SCENA_51_2472_230_2060_1583.csv
- __MACOSX/Dataset/ni/._ni_SCENA_51_2472_230_2060_1583.csv
- Dataset/ni/ni_SCENA_48_1624_1090_1621_323.csv
- __MACOSX/Dataset/ni/._ni_SCENA_48_1624_1090_1621_323.csv
- Dataset/ni/ni_SCENA_27_1888_1230_1949_1584.csv
- __MACOSX/Dataset/ni/._ni_SCENA_27_1888_1230_1949_1584.csv
- Dataset/ni/ni_SCENA_3_195_341_205_65.csv
- __MACOSX/Dataset/ni/._ni_SCENA_3_195_341_205_65.csv
- Dataset/ni/ni_SCENA_10_1476_1074_1148_96.csv
- __MACOSX/Dataset/ni/._ni_SCENA_10_1476_1074_1148_96.csv
- Dataset/ni/ni_SCENA_8_860_900_299_858.csv
- __MACOSX/Dataset/ni/._ni_SCENA_8_860_900_299_858.csv
- Dataset/ni/ni_SCENA_2_2253_1110_2232_318.csv
- __MACOSX/Dataset/ni/._ni_SCENA_2_2253_1110_2232_318.csv
- Dataset/ni/ni_SCENA_9_1248_946_943_628.csv
- __MACOSX/Dataset/ni/._ni_SCENA_9_1248_946_943_628.csv
- Dataset/ni/ni_SCENA_20_743_259_2065_1754.csv
- __MACOSX/Dataset/ni/._ni_SCENA_20_743_259_2065_1754.csv
- Dataset/ni/ni_SCENA_90_5098_160_731_3567.csv
- __MACOSX/Dataset/ni/._ni_SCENA_90_5098_160_731_3567.csv
- Dataset/ni/ni_SCENA_59_140_205_126_575.csv
- __MACOSX/Dataset/ni/._ni_SCENA_59_140_205_126_575.csv
- Dataset/ni/ni_SCENA_61_496_621_506_176.csv
- __MACOSX/Dataset/ni/._ni_SCENA_61_496_621_506_176.csv
- Dataset/ni/ni_SCENA_63_137_250_202_57.csv
- __MACOSX/Dataset/ni/._ni_SCENA_63_137_250_202_57.csv
- Dataset/ni/ni_SCENA_76_31_59_155_69.csv
- __MACOSX/Dataset/ni/._ni_SCENA_76_31_59_155_69.csv
- Dataset/ni/ni_SCENA_53_84_408_575_18.csv
- __MACOSX/Dataset/ni/._ni_SCENA_53_84_408_575_18.csv
- Dataset/ni/ni_SCENA_78_811_317_800_547.csv
- __MACOSX/Dataset/ni/._ni_SCENA_78_811_317_800_547.csv
- Dataset/ni/ni_SCENA_10_400_1431_1148_96.csv
- __MACOSX/Dataset/ni/._ni_SCENA_10_400_1431_1148_96.csv
- Dataset/ni/ni_SCENA_93_5333_775_4854_1436.csv
- __MACOSX/Dataset/ni/._ni_SCENA_93_5333_775_4854_1436.csv
- Dataset/ni/ni_SCENA_42_2303_690_1601_196.csv
- __MACOSX/Dataset/ni/._ni_SCENA_42_2303_690_1601_196.csv
- Dataset/ni/ni_SCENA_3_473_411_467_129.csv
- __MACOSX/Dataset/ni/._ni_SCENA_3_473_411_467_129.csv
- Dataset/ni/ni_SCENA_83_1331_225_1181_1694.csv
- __MACOSX/Dataset/ni/._ni_SCENA_83_1331_225_1181_1694.csv
- Dataset/ni/ni_SCENA_95_1532_185_2415_785.csv
- __MACOSX/Dataset/ni/._ni_SCENA_95_1532_185_2415_785.csv
- Dataset/ni/ni_SCENA_67_126_150_78_23.csv
- __MACOSX/Dataset/ni/._ni_SCENA_67_126_150_78_23.csv
- Dataset/ni/ni_SCENA_13_2169_425_703_292.csv
- __MACOSX/Dataset/ni/._ni_SCENA_13_2169_425_703_292.csv
- Dataset/ni/ni_SCENA_79_1447_692_1235_783.csv
- __MACOSX/Dataset/ni/._ni_SCENA_79_1447_692_1235_783.csv
- Dataset/ni/ni_SCENA_10_1065_96_1454_113.csv
- __MACOSX/Dataset/ni/._ni_SCENA_10_1065_96_1454_113.csv
- Dataset/ni/ni_SCENA_5_1419_87_1305_110.csv
- __MACOSX/Dataset/ni/._ni_SCENA_5_1419_87_1305_110.csv
- Dataset/ni/ni_SCENA_11_146_195_166_428.csv
- __MACOSX/Dataset/ni/._ni_SCENA_11_146_195_166_428.csv
- Dataset/ni/ni_SCENA_52_3020_456_3042_767.csv
- __MACOSX/Dataset/ni/._ni_SCENA_52_3020_456_3042_767.csv
- Dataset/ni/ni_SCENA_15_152_139_651_156.csv
- __MACOSX/Dataset/ni/._ni_SCENA_15_152_139_651_156.csv
- Dataset/ni/ni_SCENA_15_1207_146_674_197.csv
- __MACOSX/Dataset/ni/._ni_SCENA_15_1207_146_674_197.csv
- Dataset/ni/ni_SCENA_22_1646_339_709_579.csv
- __MACOSX/Dataset/ni/._ni_SCENA_22_1646_339_709_579.csv
- Dataset/ni/ni_SCENA_19_3872_604_947_414.csv
- __MACOSX/Dataset/ni/._ni_SCENA_19_3872_604_947_414.csv
- Dataset/ni/ni_SCENA_69_210_55_1054_53.csv
- __MACOSX/Dataset/ni/._ni_SCENA_69_210_55_1054_53.csv
- Dataset/ni/ni_SCENA_52_3020_456_2855_747.csv
- __MACOSX/Dataset/ni/._ni_SCENA_52_3020_456_2855_747.csv
- Dataset/ni/ni_SCENA_14_1651_64_1975_233.csv
- __MACOSX/Dataset/ni/._ni_SCENA_14_1651_64_1975_233.csv
- Dataset/ni/ni_SCENA_70_1200_265_541_327.csv
- __MACOSX/Dataset/ni/._ni_SCENA_70_1200_265_541_327.csv
- Dataset/ni/ni_SCENA_37_1117_1075_849_833.csv
- __MACOSX/Dataset/ni/._ni_SCENA_37_1117_1075_849_833.csv
- Dataset/ni/ni_SCENA_38_1401_391_986_611.csv
- __MACOSX/Dataset/ni/._ni_SCENA_38_1401_391_986_611.csv
- Dataset/ni/ni_SCENA_14_1571_567_1816_208.csv
- __MACOSX/Dataset/ni/._ni_SCENA_14_1571_567_1816_208.csv
- Dataset/ni/ni_SCENA_55_110_153_143_19.csv
- __MACOSX/Dataset/ni/._ni_SCENA_55_110_153_143_19.csv
- Dataset/ni/ni_SCENA_52_3053_677_3042_767.csv
- __MACOSX/Dataset/ni/._ni_SCENA_52_3053_677_3042_767.csv
- Dataset/ni/ni_SCENA_60_223_350_263_61.csv
- __MACOSX/Dataset/ni/._ni_SCENA_60_223_350_263_61.csv
- Dataset/ni/ni_SCENA_91_4196_2850_3490_1393.csv
- __MACOSX/Dataset/ni/._ni_SCENA_91_4196_2850_3490_1393.csv
- Dataset/ni/ni_SCENA_79_984_820_1009_560.csv
- __MACOSX/Dataset/ni/._ni_SCENA_79_984_820_1009_560.csv
- Dataset/ni/ni_SCENA_4_1923_1859_1536_1261.csv
- __MACOSX/Dataset/ni/._ni_SCENA_4_1923_1859_1536_1261.csv
- Dataset/ni/ni_SCENA_31_1928_2548_2639_2230.csv
- __MACOSX/Dataset/ni/._ni_SCENA_31_1928_2548_2639_2230.csv
- Dataset/ni/ni_SCENA_58_22_781_112_535.csv
- __MACOSX/Dataset/ni/._ni_SCENA_58_22_781_112_535.csv
- Dataset/ni/ni_SCENA_17_760_996_1147_950.csv
- __MACOSX/Dataset/ni/._ni_SCENA_17_760_996_1147_950.csv
- Dataset/ni/ni_SCENA_90_4517_2173_2962_121.csv
- __MACOSX/Dataset/ni/._ni_SCENA_90_4517_2173_2962_121.csv
- Dataset/ni/ni_SCENA_19_2422_676_1830_907.csv
- __MACOSX/Dataset/ni/._ni_SCENA_19_2422_676_1830_907.csv
- Dataset/ni/ni_SCENA_17_1145_917_720_937.csv
- __MACOSX/Dataset/ni/._ni_SCENA_17_1145_917_720_937.csv
- Dataset/ni/ni_SCENA_5_2817_795_2270_1047.csv
- __MACOSX/Dataset/ni/._ni_SCENA_5_2817_795_2270_1047.csv
- Dataset/ni/ni_SCENA_92_5057_2941_5126_2964.csv
- __MACOSX/Dataset/ni/._ni_SCENA_92_5057_2941_5126_2964.csv
- Dataset/ni/ni_SCENA_17_217_916_901_984.csv
- __MACOSX/Dataset/ni/._ni_SCENA_17_217_916_901_984.csv
- Dataset/ni/ni_SCENA_69_1170_34_353_72.csv
- __MACOSX/Dataset/ni/._ni_SCENA_69_1170_34_353_72.csv
- Dataset/ni/ni_SCENA_19_2405_844_2010_937.csv
- __MACOSX/Dataset/ni/._ni_SCENA_19_2405_844_2010_937.csv
- Dataset/ni/ni_SCENA_88_2270_1047_2270_1047.csv
- __MACOSX/Dataset/ni/._ni_SCENA_88_2270_1047_2270_1047.csv
- Dataset/ni/ni_SCENA_92_4831_2098_5126_2964.csv
- __MACOSX/Dataset/ni/._ni_SCENA_92_4831_2098_5126_2964.csv
- Dataset/ni/ni_SCENA_64_27_277_39_9.csv
- __MACOSX/Dataset/ni/._ni_SCENA_64_27_277_39_9.csv
- Dataset/ni/ni_SCENA_90_3327_136_2962_121.csv
- __MACOSX/Dataset/ni/._ni_SCENA_90_3327_136_2962_121.csv
- Dataset/ni/ni_SCENA_15_1668_1559_2212_1533.csv
- __MACOSX/Dataset/ni/._ni_SCENA_15_1668_1559_2212_1533.csv
- Dataset/ni/ni_SCENA_74_1252_536_684_682.csv
- __MACOSX/Dataset/ni/._ni_SCENA_74_1252_536_684_682.csv
- Dataset/ni/ni_SCENA_54_13_166_25_35.csv
- __MACOSX/Dataset/ni/._ni_SCENA_54_13_166_25_35.csv
- Dataset/ni/ni_SCENA_25_1168_88_1866_390.csv
- __MACOSX/Dataset/ni/._ni_SCENA_25_1168_88_1866_390.csv
[truncated: 6,146 more entries]
