# Supplementary material for: Detection of Power Line Insulators in Digital Images Based on the Transformed Colour Intensity Profiles
Source: Sensors (Basel). 2023 Mar 22;23(6):3343. doi: 10.3390/s23063343 (PMC10051827; doi:10.3390/s23063343)
Supplement: Supplementary file 1 [file sensors-23-03343-s001.zip › Dataset/ni/ni_SCENA_87_1540_1299_1357_940.csv]

79	135	116
58	115	94
44	100	79
63	116	96
97	146	124
113	160	138
83	129	107
20	63	42
36	77	56
88	129	108
109	150	129
131	169	151
122	158	141
92	128	111
81	115	98
133	165	148
141	173	156
109	136	120
101	128	112
96	122	106
120	143	128
136	156	143
134	154	141
109	125	114
113	129	118
83	98	90
68	83	75
75	90	82
75	90	82
90	105	97
93	110	101
73	90	81
77	94	83
123	145	133
122	144	132
122	146	136
90	111	103
82	102	97
107	124	120
110	127	123
118	133	129
110	125	117
98	111	103
46	57	49
44	52	45
52	59	52
73	77	71
172	174	168
208	208	202
199	199	193
160	160	154
66	65	61
67	65	65
75	72	74
75	71	76
62	61	65
85	86	90
87	88	92
118	119	123
104	105	109
80	83	87
83	86	90
83	86	90
75	78	82
106	110	111
113	117	118
116	120	121
107	111	112
74	77	75
59	62	60
133	136	134
133	136	134
140	142	142
145	147	147
101	103	103
116	118	118
49	51	51
47	49	49
49	51	51
96	98	98
114	116	116
107	109	109
70	72	72
85	87	88
74	77	81
57	60	65
85	85	91
100	100	106
85	86	90
73	74	78
112	111	115
152	151	155
124	123	125
81	80	82
150	147	149
150	147	149
126	123	125
154	151	153
152	147	149
102	96	101
71	64	69
95	87	94
130	123	128
120	113	118
157	151	156
111	105	110
70	65	67
86	81	83
111	108	110
142	139	141
129	129	129
80	80	80
88	88	88
86	86	86
85	87	87
119	124	123
105	111	110
53	59	58
82	88	87
109	115	114
80	88	87
96	104	103
114	125	123
118	129	127
77	90	88
73	87	85
72	89	86
92	111	108
88	109	106
66	87	84
53	76	72
86	109	105
115	137	132
117	140	135
125	151	145
107	137	126
66	96	85
61	93	82
67	101	90
46	80	69
50	86	74
78	114	102
114	150	138
106	145	130
76	115	100
56	95	80
100	141	126
99	142	127
68	112	99
62	106	93
47	90	77
20	63	48
43	86	71
102	145	130
86	127	112
85	126	111
118	158	146
113	153	141
115	152	142
46	83	73
64	101	93
77	114	106
96	130	123
116	150	143
58	91	84
16	46	41
0	31	24
20	51	44
6	34	28
48	76	70
68	96	90
61	89	83
63	91	85
54	82	76
87	115	109
117	145	139
36	64	58
32	60	54
60	88	82
108	136	130
127	156	147
90	119	110
74	100	94
40	66	60
31	57	51
75	100	96
40	63	59
71	93	91
143	165	163
146	168	166
70	91	92
0	17	18
30	51	53
88	109	111
68	89	91
47	68	70
73	92	97
94	113	118
99	111	121
102	114	124
58	67	80
59	67	80
54	64	74
59	69	79
63	73	83
57	67	77
84	97	105
132	145	153
89	103	109
79	96	99
91	108	111
92	107	110
75	87	91
130	139	143
157	166	169
153	162	165
71	80	83
18	27	30
31	41	41
113	123	123
108	118	118
132	140	140
64	72	71
59	67	66
103	111	110
77	85	84
38	46	45
71	82	79
73	88	84
100	121	112
99	120	111
29	50	41
32	53	44
97	118	109
118	139	130
110	131	122
102	123	114
89	111	99
76	98	86
62	84	72
73	95	83
96	120	108
104	128	116
103	125	113
117	137	125
114	132	119
86	104	91
83	101	88
85	103	90
107	124	111
93	110	97
66	83	70
61	78	65
97	112	98
109	124	110
100	115	101
125	140	126
128	143	129
112	127	113
94	110	93
114	133	116
82	101	84
49	71	53
50	72	54
57	81	63
55	79	61
65	92	72
93	120	100
122	150	130
105	133	113
45	74	51
33	62	39
36	68	44
44	76	52
64	98	74
71	105	81
90	123	102
80	112	93
88	120	101
89	121	102
96	128	109
66	98	79
45	76	55
40	71	50
65	93	73
99	126	106
110	136	113
71	97	74
57	80	58
43	66	44
78	100	81
88	113	93
104	133	117
90	122	103
73	105	88
59	91	74
80	112	95
104	136	119
63	94	79
50	81	66
65	98	84
80	113	99
123	155	144
113	145	134
73	104	95
83	114	105
141	172	163
155	186	177
62	95	88
27	59	54
58	91	84
83	117	110
77	111	104
40	77	69
82	119	109
99	139	127
38	81	66
88	132	115
82	127	108
78	124	105
54	101	79
85	132	110
123	171	147
79	127	103
51	98	76
39	86	64
48	94	72
51	96	77
70	115	96
109	154	135
99	141	124
60	102	85
34	75	60
68	109	94
66	105	90
62	101	86
95	134	119
140	179	164
130	166	152
93	129	115
38	76	64
58	96	84
65	105	93
89	127	115
68	107	92
58	97	82
93	134	119
102	143	128
90	132	115
89	131	114
101	145	128
103	145	128
83	128	109
80	119	103
82	121	105
79	113	102
88	127	112
88	127	112
102	141	126
111	147	133
