# Supplementary material for: Detection of Power Line Insulators in Digital Images Based on the Transformed Colour Intensity Profiles
Source: Sensors (Basel). 2023 Mar 22;23(6):3343. doi: 10.3390/s23063343 (PMC10051827; doi:10.3390/s23063343)
Supplement: Supplementary file 1 [file sensors-23-03343-s001.zip › Dataset/ni/ni_SCENA_83_1331_225_1934_359.csv]

159	156	151
185	182	177
183	180	175
113	110	105
84	81	76
96	93	88
97	94	89
93	90	85
126	123	118
136	133	128
101	98	93
77	74	69
77	75	67
84	82	74
124	122	114
122	120	112
127	125	117
133	131	123
74	72	64
81	79	71
125	123	115
132	130	122
121	119	111
90	88	80
83	81	73
83	81	73
111	109	101
108	106	98
110	108	100
108	106	98
108	106	98
107	105	97
106	104	96
107	105	97
111	109	101
109	107	99
108	106	98
109	107	99
110	108	100
103	101	93
103	101	93
100	98	90
96	94	86
88	86	78
92	90	82
92	91	87
93	92	88
94	93	89
97	96	92
98	97	93
98	97	93
90	89	85
77	76	72
69	68	64
86	85	81
92	91	87
91	90	86
97	96	92
96	95	91
89	88	84
88	89	85
126	128	122
108	112	106
96	100	94
93	97	91
91	95	89
94	98	92
95	102	95
95	102	95
114	121	114
98	105	98
97	104	97
97	105	98
101	109	102
104	112	105
102	108	103
93	99	94
96	101	99
103	106	104
105	106	104
102	105	103
101	102	100
96	99	97
95	96	94
99	100	98
86	84	83
79	80	78
73	71	70
70	68	67
62	60	59
57	55	54
58	56	55
60	59	55
77	74	69
83	80	75
92	89	84
103	100	95
116	113	108
106	106	100
106	103	98
104	104	98
106	103	98
97	100	91
96	97	88
97	100	91
102	103	94
80	86	75
97	103	92
115	121	110
101	112	96
98	110	92
99	113	95
86	101	80
87	101	83
96	111	90
132	147	126
132	148	125
117	132	111
122	138	115
124	139	118
135	154	129
138	156	133
142	161	136
142	160	137
118	137	112
122	143	118
119	140	115
119	140	115
125	146	121
122	143	118
117	138	113
114	135	110
116	137	112
120	142	114
121	143	115
119	141	113
111	133	105
102	124	96
117	140	108
121	144	112
125	148	116
124	148	116
128	152	120
126	150	118
126	150	118
127	151	119
127	151	119
125	149	119
127	151	121
125	149	119
126	150	120
129	151	126
125	147	122
122	144	119
123	145	120
131	153	128
133	153	134
142	160	147
139	156	145
132	149	138
137	153	146
143	159	152
150	166	159
147	163	156
137	153	146
148	162	161
151	165	164
153	167	166
152	166	165
150	162	166
147	160	162
151	163	167
156	168	172
160	172	178
152	164	168
153	165	171
155	167	171
152	164	170
150	163	165
154	167	169
162	175	177
160	173	175
153	166	168
153	167	166
155	169	168
150	164	163
152	166	165
154	168	167
146	160	159
153	167	166
154	168	167
155	168	170
159	172	174
154	166	170
146	159	161
142	154	158
144	156	160
148	160	166
151	163	167
148	160	166
142	154	158
138	149	157
146	158	164
152	163	171
153	165	171
152	164	168
153	165	169
154	166	170
152	164	168
149	161	165
151	161	168
153	163	170
155	165	172
164	174	181
152	161	170
151	160	169
158	167	176
160	169	178
154	163	172
158	167	176
157	166	175
160	169	178
157	166	175
140	149	158
154	163	172
171	180	189
164	173	182
154	163	172
160	169	178
154	163	172
159	168	177
160	169	178
162	171	180
162	171	180
164	173	182
162	171	180
158	167	176
160	169	178
159	168	177
165	174	183
170	179	188
168	177	186
155	164	173
150	159	168
154	163	172
153	162	171
151	160	169
158	167	176
157	166	175
159	168	177
165	174	183
159	168	177
151	160	169
161	170	179
167	176	185
165	174	183
161	170	179
159	168	177
159	168	177
158	167	176
156	165	174
161	170	179
160	169	178
159	168	177
155	164	173
156	165	174
158	167	176
157	166	175
157	166	175
157	166	175
153	162	171
169	178	187
173	182	191
157	166	175
163	172	181
179	188	197
168	177	186
159	168	177
160	169	178
160	169	178
158	167	176
156	165	174
160	169	178
156	165	174
158	167	176
158	167	176
159	168	177
160	169	178
165	174	183
166	175	184
163	172	181
161	170	179
170	179	188
155	164	173
147	156	165
154	163	172
163	172	181
158	167	176
154	163	172
158	167	176
157	167	174
153	165	169
153	165	169
156	167	171
156	167	171
157	166	169
155	164	167
160	167	170
168	173	176
166	169	173
170	174	175
168	170	171
175	177	178
191	190	192
176	175	177
131	131	131
108	103	104
117	109	109
137	128	125
136	127	124
135	126	123
162	150	148
165	153	151
162	151	147
166	155	151
131	119	115
114	102	98
114	99	96
133	118	115
136	122	116
134	120	114
140	126	120
155	144	136
156	147	138
165	159	148
163	156	147
162	153	144
165	155	148
159	151	144
150	141	138
147	138	135
167	159	159
165	160	161
164	163	165
164	168	169
167	174	177
159	171	173
161	173	177
170	182	186
161	170	179
153	160	169
162	169	178
177	184	193
174	181	190
166	173	182
175	180	189
172	179	188
171	178	187
178	185	194
173	180	189
160	167	176
156	165	174
166	175	184
151	160	169
157	166	175
157	166	175
148	157	166
166	175	184
169	178	187
160	169	178
165	174	183
172	181	190
160	169	178
156	165	174
158	167	176
150	159	168
147	156	165
160	169	178
168	177	186
160	169	178
154	163	172
167	172	181
157	162	171
154	159	168
163	168	177
179	184	193
173	178	187
167	172	181
169	174	183
183	188	197
149	154	163
146	151	160
170	175	184
179	184	193
165	170	179
157	162	171
158	163	172
155	160	169
159	164	173
151	156	165
154	159	168
144	149	158
135	140	149
158	163	172
164	169	178
179	184	193
192	197	206
168	173	182
155	160	169
179	184	193
169	174	183
144	149	158
156	163	172
150	157	166
168	177	186
169	178	187
161	170	179
160	169	178
159	168	177
157	166	175
159	168	177
164	173	182
153	162	171
134	143	152
160	169	178
164	173	182
155	164	173
154	163	172
165	174	183
160	169	178
159	168	177
150	159	168
146	155	164
158	167	176
176	185	194
182	191	200
170	179	188
154	163	172
142	151	160
142	151	160
158	167	176
166	175	184
163	172	181
163	172	181
170	179	188
174	181	190
167	172	181
170	175	184
175	180	189
161	166	175
142	147	156
145	150	159
162	167	176
193	198	207
192	197	206
178	183	192
167	172	181
141	146	155
142	147	156
156	161	170
180	186	193
180	186	191
184	191	194
168	173	176
171	176	179
186	191	194
179	180	184
169	170	174
197	196	200
202	198	203
192	186	191
167	160	163
163	154	157
164	155	158
167	156	159
155	141	145
150	137	139
148	135	137
148	136	136
151	139	139
155	145	145
162	152	152
160	150	150
156	146	146
154	144	144
153	143	143
151	141	141
153	143	143
143	133	133
133	124	121
138	129	126
154	145	142
160	151	148
176	167	164
171	162	159
164	155	152
160	151	148
157	148	145
152	146	141
149	143	138
152	146	141
147	138	134
166	157	153
169	160	156
164	155	151
160	151	147
160	151	147
155	142	140
152	140	138
167	155	153
162	150	148
146	134	132
144	132	130
144	132	130
144	132	130
142	130	128
133	120	118
131	118	116
128	115	113
131	118	116
127	114	112
112	99	97
92	79	77
94	81	79
113	100	98
167	158	155
173	166	163
174	165	162
162	153	150
139	133	128
139	133	128
137	131	126
133	124	120
113	105	98
122	116	109
151	145	138
171	163	156
167	159	152
111	105	98
113	106	97
109	104	95
112	108	97
128	124	113
104	101	87
127	124	110
173	170	156
167	164	150
143	140	125
114	111	96
133	130	115
168	165	150
168	166	148
156	156	138
139	139	121
95	95	77
99	99	81
127	127	109
136	132	113
140	136	117
139	135	116
127	123	104
143	139	120
159	155	136
167	163	144
171	167	148
166	162	143
166	165	145
162	158	139
166	165	145
162	158	139
155	157	135
161	160	139
169	168	148
159	155	136
141	137	119
147	143	125
156	152	134
156	152	134
151	147	129
154	150	132
164	160	142
168	164	146
165	161	143
181	177	159
186	182	164
185	181	163
183	179	161
188	184	166
190	186	168
203	197	178
200	195	174
197	191	172
198	192	173
200	193	176
199	193	174
188	181	164
175	169	150
192	185	170
199	192	175
205	198	183
204	197	180
205	197	184
206	199	184
204	196	183
