# Supplementary material for: Detection of Power Line Insulators in Digital Images Based on the Transformed Colour Intensity Profiles
Source: Sensors (Basel). 2023 Mar 22;23(6):3343. doi: 10.3390/s23063343 (PMC10051827; doi:10.3390/s23063343)
Supplement: Supplementary file 1 [file sensors-23-03343-s001.zip › Dataset/ni/ni_SCENA_83_1331_225_1986_883.csv]

159	156	151
172	169	164
159	156	151
142	140	132
88	86	78
80	78	70
71	69	61
94	93	83
78	77	67
104	103	93
108	107	97
110	110	98
100	100	88
99	97	89
101	100	90
99	100	90
100	102	90
102	104	92
97	99	87
91	93	81
89	91	79
84	86	74
101	103	91
99	101	89
93	95	83
97	99	87
99	101	89
92	94	82
89	91	79
107	110	95
105	110	95
109	116	103
103	112	99
114	124	108
87	97	80
52	63	43
73	85	63
115	129	105
142	156	132
131	148	121
129	146	119
127	143	119
126	142	118
127	145	122
126	146	123
111	131	112
111	130	113
112	129	116
137	152	144
135	149	143
127	141	137
151	164	162
163	175	175
151	163	165
152	163	167
151	161	168
152	162	169
151	161	168
151	161	168
153	164	168
154	165	169
141	153	159
161	171	178
148	157	161
154	160	165
154	160	165
153	159	164
158	164	169
157	163	168
155	161	166
150	156	161
156	162	167
154	160	165
153	159	164
155	161	166
158	164	169
158	164	169
150	156	161
148	154	159
144	150	155
163	169	174
166	172	177
155	161	166
153	159	164
146	152	157
164	170	175
165	171	176
161	167	172
153	159	164
163	169	174
162	168	173
153	159	164
164	170	175
168	174	179
167	173	178
164	169	178
159	164	173
156	161	170
156	161	170
161	166	175
171	176	185
161	166	175
153	158	167
167	172	181
164	169	178
159	164	173
162	167	176
164	169	178
161	168	177
157	164	173
152	161	170
159	168	177
165	174	183
180	189	198
169	178	187
152	161	170
157	166	175
158	167	176
152	161	170
163	172	181
161	170	179
163	172	181
170	179	188
162	171	180
160	169	178
161	170	179
164	173	182
160	169	178
146	155	164
155	164	173
166	175	184
149	158	167
166	175	184
168	177	186
134	143	152
131	140	149
164	173	182
151	160	169
149	158	167
159	168	177
159	168	177
157	166	175
148	157	166
172	183	191
168	179	187
175	186	194
163	174	182
160	171	179
165	176	184
157	168	176
159	170	178
139	150	158
149	160	168
161	172	180
148	159	167
129	140	148
167	178	186
171	182	190
169	180	188
174	183	192
178	187	196
163	172	181
155	164	173
175	184	193
163	172	181
163	172	181
174	183	192
162	171	180
177	186	195
172	181	190
150	159	168
176	185	194
183	192	201
162	169	178
153	156	164
151	156	159
124	128	129
113	117	118
137	136	138
117	116	118
136	131	133
134	127	130
126	117	120
128	117	120
119	108	111
119	108	111
122	111	114
123	114	117
127	118	121
122	115	118
126	117	120
109	104	106
102	97	99
80	79	81
81	80	82
119	123	124
155	160	161
162	170	170
165	175	175
162	174	174
143	155	155
170	182	182
191	203	203
181	191	191
178	188	188
175	187	187
153	166	168
84	96	102
80	91	99
82	93	101
169	180	188
196	207	215
155	166	174
152	163	171
162	173	181
186	197	205
176	187	195
142	153	161
139	150	158
165	176	184
184	195	203
174	185	193
147	160	168
140	153	161
164	177	185
171	184	192
135	148	156
146	159	167
159	172	180
162	175	183
195	208	216
197	210	218
169	182	190
116	129	137
142	155	163
162	175	183
149	162	170
143	156	164
146	159	167
137	150	158
141	154	162
141	154	162
152	165	173
164	177	185
143	156	164
135	148	156
138	151	159
127	140	148
175	188	196
167	180	188
148	161	169
138	151	159
161	174	182
179	192	200
149	162	170
168	181	189
149	162	170
152	165	173
189	202	210
171	184	192
184	197	205
165	178	186
135	148	156
143	156	164
178	191	199
151	164	172
136	149	157
185	198	206
187	200	208
170	183	191
173	186	194
149	162	170
144	157	165
119	132	140
125	138	146
181	194	202
194	207	215
157	170	178
116	129	137
147	160	168
186	199	207
170	183	191
192	205	213
170	183	191
163	176	184
172	185	193
189	202	210
173	186	194
174	187	195
177	190	198
138	151	159
122	135	143
149	162	170
185	198	206
178	191	199
196	209	217
174	187	195
142	155	163
157	170	178
152	165	173
181	194	202
182	195	203
171	184	192
164	177	185
174	187	195
139	152	160
92	105	113
99	112	120
159	172	180
159	172	180
179	192	200
201	214	222
178	191	199
124	137	145
163	176	184
200	213	221
185	198	206
213	226	234
189	202	210
176	189	197
144	157	165
102	115	123
116	129	137
177	190	198
187	200	208
178	191	199
166	179	187
192	205	213
177	190	198
125	138	146
128	141	149
121	134	142
127	140	148
144	157	165
162	175	183
175	190	199
174	189	198
149	164	173
120	135	144
102	117	126
95	110	119
113	128	137
151	166	175
161	176	185
188	203	212
167	182	191
163	178	187
127	142	151
176	191	200
155	170	179
134	149	158
182	199	208
160	177	186
153	170	179
191	208	217
170	187	196
110	127	136
84	101	110
116	133	142
130	147	156
126	143	152
151	168	177
143	160	169
185	202	211
181	198	207
157	174	183
149	166	175
119	136	145
139	156	165
139	156	165
111	128	137
180	197	206
160	177	186
141	158	167
160	177	186
140	157	166
151	168	177
165	182	191
130	147	156
157	174	183
166	183	192
138	155	164
154	171	180
118	137	145
110	129	137
92	109	118
154	171	180
165	182	191
200	217	226
188	203	212
181	196	205
120	135	144
103	118	127
121	133	143
109	121	131
143	155	165
100	112	122
122	132	142
113	123	133
158	169	177
119	128	137
102	111	120
109	118	127
99	108	117
97	106	115
103	112	121
159	168	177
182	191	200
150	159	168
122	131	140
95	104	113
113	122	131
149	158	167
114	123	132
59	69	76
62	71	75
140	149	152
140	149	152
125	134	137
160	172	174
122	134	136
136	150	149
104	118	116
124	141	138
105	126	118
99	120	111
106	130	118
110	136	122
109	136	120
115	143	124
122	154	130
110	145	119
106	143	117
109	146	120
121	158	132
119	158	132
120	159	133
121	162	135
102	143	116
107	150	123
120	165	138
127	172	145
115	163	135
104	153	125
104	153	125
105	154	126
103	152	124
116	167	140
105	156	129
114	165	138
87	138	111
94	147	120
116	169	142
115	168	141
105	158	131
148	203	176
96	151	124
109	164	137
118	173	146
107	165	137
99	157	129
87	145	117
109	168	140
99	159	135
106	166	142
86	146	122
96	156	132
88	148	124
72	132	108
96	158	134
94	159	134
88	153	128
96	164	139
78	149	123
105	178	152
125	199	173
85	162	135
75	154	127
101	175	149
108	176	151
97	165	140
94	160	135
107	173	148
83	148	123
103	165	141
124	184	160
100	160	136
98	158	134
99	159	135
100	160	136
103	163	139
102	162	138
94	154	130
84	146	122
85	147	123
116	176	152
110	168	144
97	157	133
92	152	128
101	161	137
81	141	117
103	165	141
95	157	133
110	172	148
91	153	129
99	164	139
108	173	148
75	140	115
71	136	111
98	164	139
95	159	137
88	151	131
105	167	149
69	133	114
87	151	132
108	174	155
108	174	155
117	186	166
69	138	118
75	146	126
123	194	174
75	147	127
123	195	175
135	210	189
114	189	168
85	162	141
104	181	160
126	202	184
146	222	204
129	205	187
82	158	140
95	171	153
89	165	147
82	156	138
64	138	120
89	160	143
118	189	172
104	175	158
100	171	154
84	154	137
99	169	152
110	180	163
146	214	197
99	168	148
112	183	163
134	205	185
85	156	136
73	142	122
79	148	128
84	153	133
89	158	138
95	161	142
101	167	148
136	200	181
117	181	162
103	167	148
96	160	141
97	161	142
130	194	175
103	167	148
86	153	132
134	201	180
128	195	174
88	153	132
128	190	168
138	194	173
98	141	120
106	138	119
178	197	178
204	213	193
198	198	180
195	191	172
200	195	174
195	192	171
199	196	175
195	194	173
196	193	172
192	189	168
192	189	168
193	190	169
193	190	169
193	190	169
192	189	168
191	188	167
178	175	154
202	199	178
202	199	178
203	200	179
204	201	180
201	198	177
208	205	184
205	204	183
207	206	186
200	201	181
198	199	179
192	193	173
214	215	195
203	204	184
131	132	112
117	118	98
130	131	111
145	146	126
151	152	132
152	153	133
151	152	132
147	148	128
148	149	129
155	156	136
152	154	134
149	151	131
150	152	132
154	156	136
153	155	135
149	151	131
150	152	132
147	149	129
150	152	132
151	153	133
151	153	133
151	153	133
151	153	133
152	154	134
151	153	133
153	154	134
145	147	127
127	129	109
141	143	123
153	155	135
129	131	111
140	142	122
149	151	131
159	161	141
156	158	138
151	153	133
152	154	134
158	160	140
147	149	129
143	145	125
154	156	136
148	150	131
160	161	141
150	151	131
145	146	126
172	173	153
179	180	160
171	172	152
194	195	175
165	166	146
129	130	110
140	141	121
149	150	130
135	136	116
146	147	127
142	143	123
89	90	70
84	84	66
79	81	62
84	86	67
100	102	83
