# Supplementary material for: Detection of Power Line Insulators in Digital Images Based on the Transformed Colour Intensity Profiles
Source: Sensors (Basel). 2023 Mar 22;23(6):3343. doi: 10.3390/s23063343 (PMC10051827; doi:10.3390/s23063343)
Supplement: Supplementary file 1 [file sensors-23-03343-s001.zip › Dataset/ni/ni_SCENA_75_55_34_47_311.csv]

206	209	207
205	208	206
206	208	208
208	210	211
210	209	211
207	206	208
200	199	201
200	200	200
202	200	199
202	201	197
202	202	196
203	204	195
206	205	195
204	205	195
203	206	197
203	206	197
205	208	199
206	209	200
209	211	205
208	210	204
207	209	203
206	208	202
193	194	190
200	201	197
208	209	207
211	212	210
211	212	210
212	213	211
215	216	214
219	220	218
203	204	200
206	207	203
212	213	209
217	218	214
218	222	217
218	222	217
216	219	217
215	218	216
218	221	219
217	220	218
213	218	216
211	216	214
210	215	214
211	216	215
212	217	216
212	217	216
202	207	205
166	171	169
113	118	117
97	103	102
112	120	119
98	106	106
101	111	111
96	108	110
103	115	117
104	115	119
104	115	119
113	124	128
115	124	127
86	95	98
69	79	79
86	95	98
76	87	91
75	87	91
74	86	90
74	86	90
73	85	89
73	85	89
72	84	88
71	83	87
73	85	89
74	86	90
73	85	89
71	83	87
69	81	85
68	80	84
68	80	84
70	82	84
68	78	78
64	73	76
62	71	75
62	71	80
63	72	82
61	70	83
61	69	82
65	71	82
60	64	69
77	76	78
94	91	86
74	71	57
69	62	42
164	156	127
246	237	203
230	218	176
243	225	178
248	225	175
248	225	175
251	228	178
254	229	179
247	222	172
244	217	167
247	220	170
252	222	173
252	222	173
254	222	173
254	222	173
255	222	173
255	222	173
255	221	173
255	221	175
255	220	176
254	221	176
254	221	176
255	222	177
253	221	178
254	222	179
254	222	179
254	222	179
252	222	181
252	222	181
252	222	181
253	223	182
251	222	183
252	223	184
252	223	184
252	223	184
251	224	187
251	224	187
251	224	187
251	224	187
251	224	187
251	224	187
251	224	187
251	224	187
251	224	187
251	224	187
251	224	187
251	224	187
251	224	187
251	224	187
251	224	187
251	224	187
252	225	188
252	225	188
252	225	188
252	225	188
252	225	188
252	225	188
252	225	188
252	225	188
252	225	188
252	225	188
252	225	188
253	226	189
253	226	189
254	227	190
254	227	190
254	227	190
253	227	191
253	227	191
253	226	192
253	225	194
253	225	195
253	225	195
253	225	195
253	225	195
252	224	194
252	224	194
252	224	193
252	225	191
252	226	190
252	226	189
252	227	187
252	227	187
251	225	188
251	225	188
251	225	188
251	225	188
251	225	188
251	225	188
251	225	188
251	225	188
251	225	188
251	225	188
251	225	188
251	225	188
251	225	188
251	225	188
251	225	188
251	225	188
251	224	187
252	225	188
252	225	188
253	226	189
253	226	189
252	225	188
252	225	188
251	224	187
250	223	186
250	223	186
250	223	186
250	223	186
250	223	186
250	223	186
250	223	186
250	223	186
249	222	185
249	222	185
249	222	185
249	222	185
251	222	183
251	222	183
251	222	183
251	222	183
252	222	181
252	222	181
252	222	181
251	221	180
253	221	178
252	220	177
252	220	177
252	220	177
252	221	176
252	221	176
252	221	176
252	221	176
252	220	177
252	220	177
252	220	177
252	221	176
252	221	176
252	221	176
252	221	176
252	221	176
252	221	176
252	221	176
252	221	176
252	221	176
252	220	177
254	220	177
254	220	177
254	220	177
254	220	177
254	220	177
254	220	177
254	220	177
254	220	177
254	220	177
254	220	177
254	220	177
254	220	177
254	220	177
254	220	177
254	220	177
254	219	179
254	219	179
254	220	177
254	220	177
254	221	176
254	221	175
254	219	175
254	219	175
254	219	175
254	219	175
254	219	175
254	219	176
254	219	176
254	219	176
254	219	176
254	219	176
254	220	174
255	220	174
255	220	174
255	220	174
255	220	174
255	220	174
255	220	174
255	220	174
