# Supplementary material for: Detection of Power Line Insulators in Digital Images Based on the Transformed Colour Intensity Profiles
Source: Sensors (Basel). 2023 Mar 22;23(6):3343. doi: 10.3390/s23063343 (PMC10051827; doi:10.3390/s23063343)
Supplement: Supplementary file 1 [file sensors-23-03343-s001.zip › Dataset/ni/ni_SCENA_75_36_265_163_145.csv]

252	220	177
252	220	177
252	220	179
252	220	179
254	222	181
253	221	180
253	220	181
252	219	180
254	221	182
255	222	183
255	222	183
254	221	182
252	220	179
252	220	177
253	221	178
251	221	180
252	222	181
252	222	181
252	222	181
251	222	183
250	221	182
250	221	182
251	222	183
249	222	185
250	223	186
250	223	186
250	223	186
250	223	186
251	222	185
251	222	185
251	222	185
251	222	185
251	222	185
251	222	185
251	222	185
251	222	185
252	223	186
252	223	186
252	223	186
252	223	186
252	223	186
252	223	186
252	223	186
252	223	186
249	222	185
249	222	185
249	222	185
249	222	185
250	223	186
250	223	186
251	224	187
251	224	187
252	225	188
252	225	188
252	225	188
252	225	188
252	225	188
252	225	188
252	225	188
252	225	188
252	225	188
251	225	188
251	225	188
251	225	188
251	225	188
251	225	188
251	225	188
251	225	188
251	225	188
251	225	188
251	225	188
251	225	188
251	225	188
251	225	188
251	225	188
251	225	188
251	225	188
251	225	188
251	224	187
251	224	187
251	224	187
251	224	187
251	224	187
251	224	187
251	224	187
251	224	187
251	224	187
252	225	188
252	225	188
252	225	188
252	225	188
252	225	188
251	224	187
251	224	187
251	224	187
251	224	187
251	224	187
251	224	187
251	224	187
251	224	187
251	224	187
251	224	187
251	224	187
251	224	187
251	224	187
251	224	187
251	224	187
251	224	187
251	224	187
251	224	187
251	224	187
251	224	187
253	224	187
253	224	187
253	224	187
253	224	187
253	224	187
253	224	187
253	224	187
253	224	187
253	224	187
254	225	188
254	225	188
253	224	187
251	222	185
251	222	185
255	227	190
252	223	186
