# Supplementary material for: Detection of Power Line Insulators in Digital Images Based on the Transformed Colour Intensity Profiles
Source: Sensors (Basel). 2023 Mar 22;23(6):3343. doi: 10.3390/s23063343 (PMC10051827; doi:10.3390/s23063343)
Supplement: Supplementary file 1 [file sensors-23-03343-s001.zip › Dataset/ni/ni_SCENA_31_479_657_1328_508.csv]

139	142	140
124	125	129
113	113	119
88	94	99
83	92	95
79	91	91
81	95	93
91	108	104
105	123	116
141	160	151
140	157	148
145	159	148
154	163	153
159	162	153
157	158	149
165	161	150
167	162	153
173	164	161
174	163	165
176	162	166
176	162	166
174	157	166
167	150	161
159	139	151
149	132	143
125	108	117
123	107	114
118	107	109
122	115	112
129	126	118
136	136	124
144	147	132
158	158	146
151	153	141
157	157	145
166	160	149
171	161	151
171	155	148
146	127	120
122	104	97
101	90	82
97	94	86
93	98	89
95	108	100
103	120	111
113	132	123
126	145	136
139	156	147
148	163	155
155	163	153
166	169	160
170	171	162
169	167	159
170	164	159
166	157	153
140	128	126
130	117	115
125	113	113
123	113	113
114	105	108
107	102	104
102	101	105
107	108	112
110	113	117
110	113	117
96	100	101
77	82	83
73	78	79
77	82	83
80	88	87
80	91	89
83	94	91
86	98	92
107	120	112
119	132	124
136	147	137
146	156	144
141	149	138
143	150	137
147	151	139
150	154	143
150	149	145
141	136	135
138	128	128
129	113	114
126	104	106
126	102	104
122	98	100
115	94	96
102	88	89
94	84	84
90	86	85
95	96	92
99	100	96
95	99	94
94	99	90
104	108	102
139	140	138
144	142	142
147	145	145
127	125	125
116	112	111
106	102	101
109	104	103
116	111	108
118	113	110
121	117	112
133	130	122
142	139	131
138	136	128
127	125	117
120	119	109
112	110	102
124	124	118
127	126	122
132	132	126
136	136	130
144	145	136
148	149	140
150	151	141
150	152	140
150	153	138
145	151	134
146	148	129
143	148	127
146	148	128
146	152	129
150	153	131
149	155	132
147	157	134
151	164	142
163	174	154
174	183	163
181	187	170
176	182	165
183	186	170
188	188	174
194	191	177
197	191	178
200	192	179
200	191	178
200	188	176
199	185	173
198	182	170
193	179	167
166	160	147
128	127	113
123	122	108
136	136	122
153	153	139
161	164	149
165	170	155
176	181	166
186	191	176
191	193	181
194	196	184
197	197	185
194	194	182
192	190	179
187	185	175
188	181	172
190	178	168
182	170	160
168	158	148
166	157	147
162	156	143
155	154	140
151	154	139
150	156	139
139	149	132
142	154	134
149	161	141
154	166	146
158	170	150
152	168	145
164	177	155
171	184	162
184	196	176
187	199	181
193	203	187
197	205	188
204	207	192
208	208	194
213	210	196
217	211	198
220	211	201
221	212	202
222	212	202
222	212	202
222	212	202
222	212	202
219	212	197
216	211	196
219	213	200
220	214	203
222	213	203
223	214	204
224	213	205
223	212	204
225	212	204
224	211	203
223	207	201
223	207	201
221	202	197
216	197	192
210	189	187
204	183	181
201	180	178
201	182	179
191	175	176
183	171	171
169	161	162
155	150	151
144	143	147
142	145	149
138	147	151
135	147	151
128	143	146
134	149	152
142	157	159
149	165	164
156	170	168
163	176	174
172	183	180
179	189	183
185	193	183
174	180	169
165	171	160
163	170	157
169	176	161
178	185	170
181	188	173
182	190	173
184	189	174
186	189	174
188	188	176
188	186	175
194	192	182
192	187	178
183	175	168
176	165	161
169	158	154
167	156	152
165	153	149
162	151	147
159	151	144
158	153	144
158	156	146
160	158	148
159	158	148
159	158	148
159	156	148
158	155	147
157	151	146
153	147	142
152	143	140
152	140	140
155	141	143
157	140	144
156	139	143
156	139	142
157	140	143
158	142	143
160	145	143
161	146	143
163	148	145
166	153	145
168	155	147
170	158	148
172	160	148
175	163	151
178	167	153
181	171	154
188	178	161
190	180	162
193	183	165
194	187	168
195	187	170
195	187	170
193	186	171
193	186	171
191	185	172
191	188	174
196	190	177
194	190	179
196	192	181
203	199	188
210	205	196
214	209	200
217	211	204
216	210	203
217	209	202
218	210	203
218	210	203
217	209	202
212	204	197
208	200	193
191	183	176
190	184	177
187	184	176
182	183	174
186	187	178
189	194	185
194	199	190
195	200	191
204	204	198
209	205	200
214	208	203
221	210	206
227	212	209
227	208	203
204	185	178
190	168	162
183	164	156
178	161	152
175	163	151
179	171	158
193	187	174
192	192	176
194	197	181
197	203	186
199	203	184
211	213	194
215	215	197
214	212	194
217	210	193
219	209	192
216	203	187
197	182	166
176	161	145
163	150	134
162	152	135
176	169	152
188	184	166
184	184	166
186	188	168
191	195	176
196	199	184
200	202	190
207	207	195
213	211	200
218	213	204
222	215	206
225	214	206
224	213	205
230	216	210
221	207	201
215	201	195
213	199	193
198	186	182
178	166	162
172	160	156
173	163	156
174	170	159
174	173	159
175	175	161
180	180	166
195	194	180
201	201	187
207	207	193
210	210	196
216	215	201
217	216	202
220	217	203
223	217	204
225	217	204
225	217	204
225	216	203
225	216	203
226	216	206
226	216	206
226	216	206
226	216	206
226	216	206
226	217	204
226	217	204
226	217	204
225	216	203
225	216	203
225	216	203
225	216	203
225	216	203
225	216	203
225	216	203
224	216	203
223	217	204
221	218	204
223	217	204
223	217	204
223	217	204
223	217	204
225	217	204
225	217	204
225	216	203
225	216	203
227	215	203
227	215	203
227	215	203
227	215	203
227	215	203
227	215	203
227	215	203
224	216	203
225	216	203
225	216	203
225	216	203
225	216	203
225	216	203
224	216	203
224	216	203
224	216	203
225	216	203
225	216	203
225	216	203
224	215	202
223	214	201
222	214	201
224	219	204
217	214	199
211	208	193
196	196	180
188	188	174
185	190	175
184	191	176
178	189	173
144	157	143
122	137	123
107	126	111
116	136	123
136	159	145
145	170	156
148	168	156
135	157	145
109	134	120
100	126	112
90	121	106
85	121	107
85	126	111
79	125	112
69	120	106
60	113	99
67	120	106
69	126	111
79	133	116
92	142	124
104	150	131
110	153	132
110	149	127
87	127	102
69	108	82
70	108	80
64	99	73
53	85	60
49	77	54
54	77	55
70	88	71
90	103	87
149	155	144
181	182	172
210	211	202
212	208	203
215	208	205
226	214	212
227	213	214
221	208	206
220	211	207
217	211	206
217	206	202
212	200	196
206	191	188
201	186	183
200	186	180
197	187	180
194	191	183
196	197	188
201	205	194
204	208	197
208	210	198
214	212	201
221	215	204
226	217	207
228	216	204
226	214	202
227	215	203
227	215	203
225	216	203
225	216	203
225	216	203
226	214	202
228	214	202
224	212	200
222	210	198
222	210	198
223	211	199
223	211	199
222	210	198
218	209	196
213	204	195
208	201	192
201	194	185
197	192	183
196	190	183
193	187	180
189	183	178
186	180	175
194	190	185
196	191	188
198	193	190
200	195	192
197	192	189
195	191	186
174	167	164
164	156	156
165	156	159
156	149	154
144	140	145
143	142	146
124	129	132
104	116	118
96	114	115
94	118	118
85	111	111
83	109	109
85	111	111
88	114	114
93	114	115
88	108	109
79	97	98
79	91	93
87	92	93
89	93	94
90	95	96
88	96	96
99	104	105
90	100	100
81	93	93
74	91	88
61	82	79
59	82	78
61	86	82
55	85	80
53	86	79
52	86	79
53	87	80
51	88	80
50	88	82
49	87	81
46	87	80
45	86	79
47	88	81
51	91	86
54	94	89
57	97	92
60	97	93
59	96	92
57	94	92
75	99	105
71	97	104
74	102	109
81	110	119
87	119	125
92	123	126
106	134	135
108	136	137
109	135	135
109	130	132
105	125	126
106	124	123
106	122	121
111	128	125
103	122	119
96	115	112
92	114	109
95	116	113
92	114	109
87	110	106
85	108	103
85	108	100
84	108	98
95	114	105
89	108	99
82	99	90
74	91	82
69	85	74
66	82	71
71	85	74
69	86	73
70	88	75
70	90	77
69	92	77
68	91	77
64	87	73
58	83	69
53	79	66
48	76	63
44	72	59
38	66	53
34	62	49
33	61	48
32	60	47
32	60	47
31	59	46
29	59	46
28	58	45
28	58	45
28	58	45
28	58	45
27	57	44
27	58	43
28	57	42
28	57	41
28	57	41
29	58	42
29	58	42
30	59	43
30	59	43
30	59	43
31	60	44
32	61	45
33	62	46
34	63	47
35	64	48
36	65	49
36	65	49
34	63	47
38	67	51
39	68	52
40	69	53
43	72	56
47	76	61
60	86	72
68	92	80
75	97	85
80	97	88
90	105	97
116	123	118
156	160	155
175	171	170
181	176	175
188	180	181
193	185	185
194	187	184
194	188	181
192	188	183
191	188	180
185	182	177
175	175	169
170	168	160
161	161	155
153	155	149
163	167	161
174	178	172
177	184	177
185	186	182
183	184	180
173	177	172
168	170	164
160	158	150
148	149	139
137	145	135
115	132	121
94	124	113
78	121	108
70	121	107
62	121	106
61	126	110
67	137	120
74	144	127
72	140	123
65	130	114
44	107	87
32	92	74
24	82	64
36	89	76
44	94	82
54	101	92
61	106	97
66	109	100
71	112	104
76	112	106
77	111	104
87	118	111
90	119	110
85	109	101
68	92	82
55	76	67
52	72	60
51	67	56
49	65	54
50	66	55
51	67	56
57	73	62
67	83	72
95	103	96
114	123	113
135	140	131
147	152	143
172	173	163
181	182	172
201	197	186
208	204	193
212	208	197
214	211	197
215	212	198
219	214	199
217	211	198
217	211	198
217	211	198
217	211	198
219	211	198
218	210	197
218	210	197
218	210	197
218	209	196
218	209	196
219	207	195
218	206	194
217	205	193
217	205	193
217	205	193
217	205	193
219	201	194
216	198	191
211	195	188
210	194	187
210	194	188
208	194	188
209	195	189
207	195	189
202	190	186
203	192	188
202	190	188
196	187	184
201	189	187
200	188	186
193	181	179
185	174	170
175	161	155
175	157	158
161	146	144
145	134	130
131	125	118
120	121	111
115	122	109
120	130	114
120	133	117
118	136	119
117	141	123
117	144	128
117	146	131
117	145	132
117	144	134
115	144	135
117	142	138
123	145	143
141	158	155
150	164	162
157	168	166
160	168	167
160	167	164
159	164	162
158	156	155
149	147	146
138	139	137
132	138	133
134	141	136
130	143	135
137	142	140
128	137	134
117	134	131
108	127	124
104	118	116
108	121	119
139	143	144
157	161	162
162	164	165
155	157	158
139	141	142
133	132	134
117	119	120
108	112	113
104	112	112
103	113	113
98	110	110
109	120	118
120	133	125
123	137	126
125	139	128
123	137	126
119	132	124
124	137	129
124	137	129
124	137	129
118	132	126
115	131	124
107	123	116
99	117	110
90	108	101
76	97	89
64	85	77
53	76	68
47	77	66
43	75	64
39	71	60
36	70	59
34	70	58
31	69	57
27	68	53
25	66	51
25	66	51
26	65	50
27	63	49
24	60	46
26	59	45
25	58	44
26	56	43
26	56	43
22	55	41
20	55	41
22	55	41
23	56	42
22	55	41
21	54	40
22	52	39
20	50	39
24	54	43
25	52	42
23	50	40
25	50	40
26	51	41
27	49	44
29	51	46
33	53	48
34	51	47
37	52	48
43	54	52
46	57	55
50	58	57
51	59	58
52	60	59
52	60	59
51	62	60
48	61	59
45	59	57
39	56	53
32	53	50
30	53	49
29	56	52
32	59	55
42	67	63
