# Supplementary material for: Detection of Power Line Insulators in Digital Images Based on the Transformed Colour Intensity Profiles
Source: Sensors (Basel). 2023 Mar 22;23(6):3343. doi: 10.3390/s23063343 (PMC10051827; doi:10.3390/s23063343)
Supplement: Supplementary file 1 [file sensors-23-03343-s001.zip › Dataset/ni/ni_SCENA_3_1541_1570_1584_1071.csv]

124	127	135
138	141	149
107	110	118
89	91	101
93	95	105
100	101	111
120	121	131
154	154	166
147	147	159
121	121	133
98	98	110
88	88	100
116	116	128
128	128	140
126	126	138
123	124	138
126	127	141
143	146	160
163	166	180
98	104	117
84	90	103
97	105	118
140	148	161
136	146	156
113	123	133
76	88	98
77	89	99
96	108	118
113	125	135
114	126	136
86	98	108
106	119	127
105	118	126
115	128	136
132	145	153
154	165	173
160	169	178
154	165	173
157	168	176
124	135	143
131	142	150
129	140	148
162	173	181
178	189	197
157	168	176
130	139	148
136	145	154
178	185	194
200	207	216
192	199	208
185	192	201
179	184	193
162	164	174
108	113	122
79	84	93
79	84	93
103	108	117
112	117	126
109	114	123
119	124	133
125	130	139
104	109	118
115	120	129
153	158	167
125	130	139
119	124	133
126	131	140
119	121	131
102	104	114
101	103	113
92	94	104
100	102	112
128	130	140
116	118	128
113	115	125
128	130	140
129	131	141
105	107	117
65	67	77
53	55	65
64	66	76
81	83	93
105	107	117
133	135	145
142	144	154
164	166	176
143	145	155
119	121	131
117	119	129
129	131	141
116	118	128
87	89	99
87	89	99
101	103	113
103	105	115
108	110	120
111	113	123
107	109	119
103	105	115
111	110	120
103	102	112
102	101	111
111	110	120
111	110	119
104	103	112
103	102	111
111	110	119
97	97	103
96	96	102
102	102	108
111	111	117
106	105	114
93	92	101
101	100	109
120	119	128
113	115	123
116	119	124
113	116	121
92	94	102
107	109	117
118	120	128
99	102	110
80	82	92
105	107	117
123	125	135
114	119	128
98	103	112
91	96	105
119	124	133
159	164	173
179	184	193
182	187	196
173	178	187
136	141	150
126	131	140
159	164	173
163	168	177
113	118	127
89	94	103
90	95	104
94	99	108
124	129	138
139	144	153
125	130	139
140	145	154
158	163	172
169	174	183
151	156	165
135	140	149
129	134	143
103	108	117
86	91	100
93	98	107
103	108	117
102	107	116
93	98	107
100	105	114
112	119	128
138	145	154
163	170	179
153	160	169
125	132	141
108	113	122
154	160	167
195	201	208
181	187	194
168	174	181
153	159	166
138	144	151
136	142	149
150	156	163
115	121	128
104	110	117
79	85	92
66	72	79
81	84	92
114	117	125
145	148	156
167	170	178
162	165	173
142	145	153
160	163	171
157	160	168
130	133	141
109	112	120
113	116	124
116	119	127
97	100	108
82	85	93
78	81	89
81	84	92
85	88	96
99	102	110
93	96	104
94	97	105
95	100	109
98	103	112
109	116	125
118	127	136
102	113	121
83	94	102
79	92	100
82	95	103
86	97	105
97	108	116
111	122	130
133	144	152
173	186	194
205	218	226
199	212	220
198	211	219
189	201	207
169	179	186
127	137	144
87	97	104
82	92	99
93	103	110
105	113	120
121	129	136
137	145	152
105	113	120
93	99	106
134	140	147
145	151	158
118	124	131
99	105	112
83	89	96
93	97	102
78	82	87
81	85	90
101	105	110
104	108	113
112	116	121
109	113	118
91	95	100
92	96	101
102	106	111
91	95	100
124	128	133
126	130	135
116	120	125
126	130	135
123	127	132
99	104	107
114	119	122
108	112	117
88	92	97
74	78	83
69	73	78
95	98	106
104	107	115
112	115	123
102	105	113
93	96	104
101	104	112
126	129	137
146	149	157
143	146	154
126	129	137
119	124	133
99	104	113
77	82	91
76	81	90
74	79	88
71	76	85
68	73	82
78	83	92
103	108	117
93	98	107
83	88	97
111	116	125
162	167	176
134	139	148
63	68	77
62	67	76
85	92	101
109	116	125
112	117	126
138	143	152
153	158	167
145	150	159
150	155	164
131	136	145
77	82	91
100	105	114
135	142	151
138	145	154
126	133	142
120	127	136
110	119	128
109	118	127
115	125	132
120	130	137
111	121	128
105	115	122
104	114	121
79	87	94
69	77	84
69	77	84
90	98	105
118	126	133
111	119	126
98	106	113
94	102	109
90	98	105
87	95	102
91	99	106
112	118	123
108	114	121
122	128	135
140	146	153
144	150	157
138	144	151
139	145	152
134	140	147
159	165	172
176	182	189
175	181	188
153	159	166
107	113	120
98	106	113
95	103	110
84	92	99
91	100	109
134	143	152
129	138	147
113	122	131
87	96	105
85	94	103
75	84	93
94	103	112
130	139	148
105	114	123
125	134	143
142	151	160
113	122	131
121	130	139
145	154	163
123	132	141
99	106	115
127	134	143
168	175	184
166	173	182
166	173	182
185	192	201
147	152	161
101	106	115
111	116	125
121	126	135
108	113	122
76	81	90
61	66	75
96	101	110
142	147	156
165	167	177
168	173	182
174	179	188
167	172	181
141	146	155
119	124	133
111	116	125
99	104	113
85	90	99
109	114	123
128	133	142
126	131	140
117	122	131
124	129	138
151	156	165
114	119	128
101	106	115
84	89	98
107	112	121
111	116	125
93	98	107
74	79	88
89	94	103
113	118	127
122	127	136
108	113	122
105	110	119
101	106	115
103	108	117
111	116	125
114	119	128
108	113	122
101	106	115
105	109	120
102	106	117
118	122	133
104	108	119
90	94	105
84	88	99
90	94	105
95	99	110
111	115	126
129	133	144
133	137	148
105	109	120
73	77	88
87	91	102
76	80	91
85	89	100
125	131	144
131	137	150
117	123	136
83	89	102
91	99	112
115	123	136
125	133	146
122	130	143
105	113	126
100	108	121
107	115	128
95	103	116
81	90	103
85	94	107
96	105	118
112	121	134
116	125	135
98	107	117
96	105	115
112	118	129
105	109	120
103	107	118
92	94	105
112	114	125
138	140	151
138	140	151
135	137	148
141	143	154
144	146	157
122	124	135
91	95	106
79	83	94
98	104	115
110	116	127
157	163	174
160	166	177
139	148	158
111	120	130
74	83	93
66	75	85
67	77	87
116	126	136
152	162	172
141	151	161
107	116	126
108	117	127
142	151	161
150	159	169
136	147	155
126	137	145
129	140	148
137	148	156
133	144	152
118	129	137
109	120	128
114	125	133
98	109	117
100	111	119
95	106	114
92	103	111
116	127	135
122	133	141
99	110	118
105	116	124
118	128	138
126	136	146
108	118	128
108	118	128
121	130	140
99	108	118
87	93	104
106	112	123
129	135	146
136	142	153
125	131	142
99	105	116
75	84	94
77	86	96
95	104	114
102	111	121
107	114	123
126	131	140
131	136	145
119	124	133
111	116	125
103	108	117
94	99	108
96	101	110
108	113	122
116	121	130
129	134	143
132	139	148
132	139	148
127	134	143
153	160	169
170	177	186
165	172	181
