# Supplementary material for: Detection of Power Line Insulators in Digital Images Based on the Transformed Colour Intensity Profiles
Source: Sensors (Basel). 2023 Mar 22;23(6):3343. doi: 10.3390/s23063343 (PMC10051827; doi:10.3390/s23063343)
Supplement: Supplementary file 1 [file sensors-23-03343-s001.zip › Dataset/ni/ni_SCENA_38_796_313_1046_649.csv]

104	136	142
101	137	143
101	137	145
100	136	144
99	135	141
97	134	138
97	134	138
97	133	141
98	131	140
88	117	124
66	91	95
48	68	69
44	57	55
45	52	47
47	50	41
47	48	38
50	50	38
51	50	36
49	49	35
51	52	36
49	52	36
47	53	36
52	54	34
79	81	52
99	96	65
108	103	70
110	104	69
113	104	67
117	105	69
124	108	72
125	109	73
125	109	73
127	108	73
125	109	73
126	110	74
126	110	74
126	110	74
126	112	76
128	112	76
128	109	76
127	108	75
127	108	75
128	109	76
128	109	76
126	107	74
127	108	75
128	109	76
129	110	77
128	109	76
128	108	77
127	107	76
127	107	76
126	106	75
126	105	77
126	105	77
126	107	74
126	107	74
126	107	74
127	108	75
127	108	75
127	108	75
127	108	75
127	108	75
129	110	77
129	110	77
129	110	77
129	110	77
129	110	77
129	110	77
129	110	77
128	110	79
125	110	78
123	109	80
124	109	77
124	109	76
126	109	76
126	110	74
127	111	74
129	111	74
127	109	72
127	109	72
126	110	74
126	110	74
125	110	78
125	110	78
125	109	80
120	108	84
111	105	94
110	110	104
117	125	125
114	133	136
101	133	139
96	131	141
94	129	142
93	127	140
99	129	140
87	114	124
54	74	79
34	48	46
45	56	48
61	69	58
86	89	74
101	100	80
111	106	81
116	107	80
118	105	79
123	107	78
126	108	77
128	108	77
130	109	77
133	110	78
131	110	79
130	110	79
129	110	83
127	108	81
125	105	80
125	105	80
124	107	81
123	108	82
122	111	84
118	111	86
116	112	88
109	111	92
105	115	102
104	122	115
106	132	132
103	135	140
103	139	147
100	139	148
103	142	151
109	145	155
113	149	157
116	148	154
115	145	150
114	146	152
110	142	148
111	143	149
117	146	151
118	147	151
118	149	152
115	146	149
113	143	144
114	145	144
122	156	156
121	155	155
120	153	156
117	152	155
116	153	157
120	158	163
120	162	167
121	162	171
121	160	174
120	156	172
123	158	172
125	157	170
124	154	165
120	151	160
116	148	154
116	148	154
103	132	137
91	116	118
73	94	96
58	76	75
36	50	48
30	41	38
28	39	37
29	37	30
30	33	18
37	39	20
40	41	21
58	56	32
73	69	41
93	83	53
106	94	60
121	105	68
122	105	66
125	107	70
123	108	75
124	109	77
127	109	80
128	109	82
127	109	80
126	105	77
125	104	76
127	106	78
127	107	76
126	106	75
125	107	76
125	107	76
126	108	77
126	108	77
129	111	80
128	110	79
131	110	82
129	110	83
127	108	81
127	105	80
128	107	80
128	109	82
120	110	76
119	112	73
119	110	73
119	109	75
121	109	75
123	107	78
125	107	78
123	106	79
124	107	81
125	108	82
124	107	81
122	106	83
121	108	82
120	109	82
119	108	81
117	108	81
118	108	84
122	108	85
120	109	87
119	108	86
112	106	83
114	107	82
111	107	83
112	106	83
113	108	87
115	110	89
108	109	89
107	107	89
106	107	87
109	105	86
108	104	85
110	104	85
112	107	92
109	107	89
105	106	90
104	106	87
104	106	87
108	106	88
105	106	90
110	105	90
109	100	87
111	102	88
102	97	82
88	84	66
86	80	61
92	84	67
81	72	58
73	64	50
60	51	41
54	48	37
50	46	35
48	46	35
47	48	38
44	52	42
44	52	45
47	62	58
55	74	71
47	66	63
49	68	65
49	68	65
56	73	69
47	61	55
51	62	54
49	60	52
45	50	48
41	42	38
42	45	43
39	45	40
32	42	36
34	42	35
40	51	43
47	58	50
66	73	70
68	73	71
71	76	74
54	55	53
38	39	35
37	36	32
35	36	27
34	36	24
33	35	23
31	33	21
28	32	21
29	35	24
27	35	25
25	36	26
38	51	43
56	69	61
72	86	82
72	86	82
58	72	68
66	77	75
69	80	77
58	66	65
26	33	30
24	25	21
27	24	19
29	26	18
28	25	17
27	24	16
27	24	16
26	23	15
25	23	15
26	24	16
28	26	18
27	27	21
23	27	21
25	34	31
23	30	25
23	30	27
27	36	33
28	42	38
22	36	30
30	47	43
41	58	54
46	61	57
35	46	43
32	41	38
36	42	37
38	39	35
37	37	31
44	42	34
45	44	34
46	48	36
55	60	45
57	67	50
53	65	45
52	61	40
59	62	40
91	91	61
105	104	70
116	111	78
116	111	78
119	110	77
122	110	76
130	113	80
126	109	76
129	108	76
