# Supplementary material for: Detection of Power Line Insulators in Digital Images Based on the Transformed Colour Intensity Profiles
Source: Sensors (Basel). 2023 Mar 22;23(6):3343. doi: 10.3390/s23063343 (PMC10051827; doi:10.3390/s23063343)
Supplement: Supplementary file 1 [file sensors-23-03343-s001.zip › Dataset/ni/ni_SCENA_37_640_140_500_679.csv]

145	109	79
144	108	78
144	108	78
145	109	79
146	109	81
146	109	81
146	109	81
146	109	81
146	109	81
146	109	81
146	109	81
146	109	81
147	110	82
147	110	82
147	110	82
147	110	82
147	110	82
146	109	81
145	108	80
144	107	79
145	108	82
145	108	82
145	108	80
145	108	80
145	108	80
147	110	82
148	112	82
150	114	84
147	111	81
147	111	81
147	112	79
146	111	78
146	111	78
147	112	79
147	112	78
147	112	78
147	112	79
147	111	81
147	111	81
146	110	80
146	110	80
145	109	79
145	109	79
145	109	79
146	110	80
146	110	80
146	110	80
146	110	80
146	110	80
146	110	80
146	110	80
144	110	80
144	110	81
142	110	81
142	110	81
142	110	81
143	111	82
143	111	82
144	112	83
144	112	83
146	112	83
146	112	83
146	112	83
145	111	82
144	110	81
144	110	81
144	110	81
144	110	81
144	110	81
142	110	81
142	110	81
142	110	81
142	110	81
142	110	81
142	110	81
142	110	81
140	108	79
141	109	80
141	109	80
142	110	81
142	110	81
143	111	82
143	111	82
145	111	82
146	110	80
146	110	80
146	110	80
146	110	80
146	110	80
146	110	80
146	110	80
145	109	79
147	111	81
147	111	81
147	111	81
147	111	81
147	111	81
147	111	81
148	112	82
147	111	81
144	110	81
142	110	81
142	110	81
142	110	81
142	110	81
142	110	81
142	110	81
142	110	81
140	108	79
141	109	80
143	111	82
144	112	83
144	112	83
143	111	82
142	110	81
143	109	80
146	110	80
146	110	80
146	111	78
145	110	77
145	110	77
145	110	77
144	108	78
144	108	78
146	110	80
146	110	80
147	111	81
147	111	81
147	111	81
147	110	82
147	110	82
147	110	82
145	109	79
145	110	77
145	109	79
145	109	79
145	108	80
146	109	83
146	108	84
146	108	84
146	108	84
146	108	84
146	109	83
146	109	81
146	110	80
147	111	81
147	112	79
147	111	81
146	109	81
146	109	81
146	109	81
146	109	81
146	109	81
146	109	81
146	109	81
146	109	81
147	110	82
146	109	81
146	109	81
145	108	80
145	108	80
146	109	81
146	109	81
147	110	84
147	110	84
145	109	85
144	107	85
142	108	85
139	107	84
136	105	82
130	103	82
124	102	84
118	98	80
112	97	81
103	95	82
95	93	83
91	91	85
84	89	87
81	89	88
77	89	89
70	89	86
68	89	86
70	88	87
71	87	86
71	86	88
70	85	88
70	85	88
71	87	86
72	88	87
72	89	86
74	88	86
74	89	85
74	88	84
76	87	84
78	87	84
78	88	82
78	86	79
80	88	78
86	90	79
92	92	78
102	95	78
112	101	79
123	106	80
127	106	79
135	111	81
139	111	81
139	111	81
140	110	81
142	109	83
142	109	83
143	109	85
143	110	84
143	111	82
143	111	82
143	111	82
142	110	81
142	110	81
141	109	80
143	111	82
143	111	82
144	112	83
144	112	83
143	111	82
143	111	82
143	111	82
143	111	82
143	111	82
143	111	82
142	110	81
142	110	81
142	110	81
142	110	81
142	110	81
142	110	81
142	110	81
142	110	81
143	111	82
143	111	82
143	111	82
143	111	82
143	111	82
143	111	82
143	111	82
143	111	82
144	112	83
144	112	83
144	112	83
143	111	82
143	111	82
142	111	80
142	111	80
142	111	80
142	111	80
142	111	80
142	111	80
143	112	81
143	112	81
144	113	82
144	113	82
144	113	82
141	109	80
141	109	80
141	109	80
142	110	81
142	110	81
143	111	82
143	111	82
143	111	82
140	108	79
143	111	82
141	109	80
140	108	79
144	112	83
143	111	82
141	109	80
144	112	83
145	114	83
145	114	83
145	114	83
144	113	82
143	112	81
143	112	81
143	112	81
143	112	81
144	113	82
144	113	82
144	113	82
143	112	81
143	112	81
142	111	80
142	111	80
142	111	80
143	112	81
143	112	81
143	112	81
143	112	81
143	112	81
143	112	81
143	112	81
143	112	81
143	112	81
143	112	81
143	112	81
143	112	81
143	112	81
143	112	81
143	112	81
143	111	82
141	111	82
141	111	84
141	109	80
143	109	79
143	109	79
144	110	80
145	111	81
145	111	81
141	109	80
138	109	82
136	109	82
132	108	84
129	106	84
123	104	83
120	100	82
113	98	82
100	94	83
92	90	82
87	88	79
84	88	82
82	88	83
77	86	83
74	84	84
74	88	87
71	87	86
69	87	86
68	86	85
69	88	85
69	89	84
69	89	84
69	90	82
70	90	85
68	87	84
67	86	83
67	86	83
66	85	82
66	85	82
66	85	82
65	83	82
65	83	82
69	87	86
69	87	86
69	87	88
69	87	88
69	87	88
69	87	88
69	86	89
69	86	89
67	85	86
69	87	86
69	87	86
69	87	86
70	88	87
70	88	87
71	89	88
71	89	88
69	87	86
69	87	86
68	86	85
68	86	85
69	87	86
70	88	87
72	90	89
73	91	90
64	85	82
63	84	81
66	85	82
71	87	86
76	90	89
76	88	88
74	83	86
71	78	81
62	69	72
55	60	61
45	53	52
43	52	49
40	49	46
37	49	43
34	47	39
39	52	44
37	52	44
37	54	45
38	53	45
45	60	52
48	61	53
48	61	53
49	60	52
52	65	57
55	66	58
55	66	58
57	68	60
62	73	65
63	74	66
64	75	67
65	76	68
63	70	63
66	70	64
69	72	63
75	75	63
79	74	59
84	77	60
87	80	63
85	82	67
87	80	65
86	84	73
86	87	78
92	86	75
99	90	80
104	95	81
112	100	82
128	107	80
131	109	81
133	109	85
133	109	87
134	110	86
134	110	86
134	110	86
136	109	88
139	111	87
139	111	87
140	110	85
138	111	85
139	110	83
140	111	84
141	112	85
142	113	86
142	112	83
144	114	87
142	111	86
142	111	86
142	111	86
143	112	87
143	112	87
143	113	86
143	113	86
144	114	87
141	111	84
142	112	85
142	112	85
142	112	85
142	112	85
142	112	85
142	112	85
142	112	85
139	109	80
140	110	81
140	110	81
141	111	82
142	112	83
141	111	82
141	111	82
141	111	82
142	112	83
141	111	82
141	111	82
141	111	82
141	111	82
142	112	83
142	112	83
143	113	84
141	111	82
143	111	82
142	111	80
144	110	80
144	111	78
147	112	79
148	113	80
149	114	81
146	110	80
147	110	82
145	110	84
143	109	85
141	109	86
139	108	87
136	106	87
133	105	88
131	107	89
125	102	86
115	96	81
105	89	77
98	88	78
88	82	75
79	78	74
76	79	77
77	83	82
77	87	87
81	94	96
80	95	98
78	97	100
78	99	101
78	99	101
78	98	103
75	93	100
75	91	98
73	87	93
70	82	88
64	75	79
59	66	69
51	56	57
47	49	50
41	41	41
40	38	37
38	35	31
36	33	28
35	33	25
35	33	25
33	32	22
31	29	21
29	26	21
26	23	19
22	22	16
23	25	19
25	30	21
26	34	24
33	41	30
36	48	36
43	57	46
51	66	58
54	73	64
56	77	69
59	81	76
65	86	83
66	88	86
67	88	86
68	86	85
68	86	85
68	86	85
68	86	85
69	87	86
69	87	86
69	87	86
69	87	86
