# Supplementary material for: Detection of Power Line Insulators in Digital Images Based on the Transformed Colour Intensity Profiles
Source: Sensors (Basel). 2023 Mar 22;23(6):3343. doi: 10.3390/s23063343 (PMC10051827; doi:10.3390/s23063343)
Supplement: Supplementary file 1 [file sensors-23-03343-s001.zip › Dataset/ni/ni_SCENA_10_1445_1005_1148_96.csv]

122	127	126
117	122	121
120	120	120
126	126	126
133	133	133
132	133	129
131	132	128
127	128	124
148	145	141
145	142	138
145	142	138
185	183	175
191	189	181
197	194	186
191	189	179
191	189	178
192	190	179
192	189	175
188	185	171
185	182	168
189	186	171
190	187	172
198	195	180
195	192	178
211	208	194
222	219	205
224	221	207
201	198	184
203	200	186
195	194	180
193	193	179
189	192	176
190	191	175
200	200	186
199	199	185
196	196	182
165	167	155
169	169	157
150	150	138
124	124	112
119	119	107
120	119	105
124	124	110
129	129	115
125	125	111
129	129	115
126	127	111
130	132	113
119	122	106
117	120	104
124	127	111
123	126	111
112	114	102
108	110	98
147	148	138
186	187	177
197	198	189
171	171	165
158	157	153
133	132	128
120	118	117
110	111	109
93	98	96
118	125	122
132	139	136
130	137	134
135	140	139
133	138	137
125	131	130
127	133	132
135	143	142
145	153	152
133	141	140
114	122	121
107	118	116
119	130	128
123	134	132
129	137	136
138	144	143
128	134	133
118	124	123
119	125	124
129	137	136
134	142	141
131	139	138
129	137	136
127	138	136
119	130	128
114	125	123
119	130	128
120	133	131
114	127	125
118	131	129
111	124	122
102	113	111
120	131	129
129	140	138
128	139	137
127	135	134
127	135	134
127	135	134
137	145	144
134	140	139
135	141	140
140	145	144
150	155	154
160	165	164
157	162	161
142	147	146
123	128	127
133	136	134
139	142	140
141	143	143
135	137	137
116	118	118
99	105	104
94	100	99
92	98	97
83	89	88
94	100	99
123	130	127
137	144	141
133	140	137
136	143	140
135	142	137
119	126	121
116	121	119
109	114	112
123	128	126
129	134	132
126	131	129
109	114	112
118	123	121
123	128	126
143	148	146
125	130	128
107	112	110
89	94	92
92	97	95
107	112	110
128	133	131
189	194	192
209	213	208
197	201	196
198	202	197
201	205	200
215	219	214
200	204	199
141	145	140
126	130	125
121	125	120
125	129	124
125	129	124
125	129	124
125	129	124
124	128	123
124	128	123
124	129	127
123	130	127
117	125	124
122	130	129
130	138	137
129	137	136
132	140	139
130	137	134
126	133	130
117	124	121
112	119	116
119	126	123
124	131	128
124	131	128
140	147	144
149	156	153
131	137	136
120	125	126
114	119	122
116	121	122
127	132	133
131	136	137
134	139	140
134	140	139
128	134	133
131	137	136
127	133	132
129	136	133
133	140	137
134	141	138
130	137	134
129	136	131
124	131	126
139	148	145
121	130	127
144	153	150
147	156	153
126	135	132
103	112	109
108	117	114
127	136	133
136	145	142
126	135	132
123	132	129
126	135	132
119	128	125
112	121	118
113	122	119
108	117	114
118	128	122
136	147	139
143	153	147
132	142	136
125	135	129
129	139	133
130	139	136
124	133	130
127	138	135
123	134	131
129	140	137
123	134	131
97	111	107
87	101	97
117	131	127
137	151	147
127	138	135
127	138	135
129	140	137
125	136	133
129	138	135
131	140	137
130	139	136
125	134	131
130	137	134
133	140	137
141	146	144
141	146	144
136	141	139
138	143	141
132	137	135
125	131	126
123	128	119
120	126	115
117	123	112
113	119	108
105	110	101
88	93	84
68	76	66
53	61	51
49	57	50
75	83	76
153	160	155
143	150	145
136	146	140
128	138	132
122	132	126
123	133	127
126	137	129
133	144	134
130	141	131
129	140	130
126	137	129
118	129	121
118	129	121
128	138	132
123	132	129
132	141	138
135	144	141
133	141	140
138	146	145
135	143	142
132	140	139
128	136	135
127	133	132
130	136	135
137	143	142
143	149	148
138	144	143
134	140	139
132	139	136
137	144	141
130	137	134
129	136	133
122	129	124
126	133	128
141	148	143
128	135	130
115	123	116
127	135	128
124	134	128
130	140	134
136	146	140
138	148	142
122	132	126
117	127	121
124	134	128
131	141	135
127	137	131
128	138	132
133	143	137
136	146	140
131	141	135
125	135	129
122	132	126
118	131	123
126	139	131
124	140	129
124	140	129
125	141	130
120	135	127
118	133	125
129	142	134
136	148	142
125	137	131
121	132	129
133	144	141
137	148	146
113	121	120
124	132	131
140	148	147
130	138	137
131	137	136
122	127	126
114	119	118
138	143	142
132	137	136
133	138	137
139	144	142
130	135	133
133	138	136
135	140	138
139	145	140
138	144	139
137	144	139
139	146	141
135	143	136
121	128	123
101	110	107
115	123	122
132	141	138
139	148	145
132	142	136
121	131	125
121	131	125
129	139	133
118	129	121
122	133	125
128	139	129
134	145	135
141	152	142
140	151	141
135	147	135
127	137	125
117	121	109
120	120	106
120	121	105
122	123	107
121	123	104
118	120	101
116	118	98
113	115	96
98	102	83
123	127	108
176	180	168
163	167	155
142	146	135
144	150	139
138	143	134
125	129	123
132	140	133
125	132	127
115	122	117
135	142	137
147	157	151
148	158	152
132	142	136
128	138	132
160	172	166
121	133	127
124	136	130
136	148	142
125	139	133
123	137	131
128	142	136
123	137	131
121	135	131
119	133	129
121	135	131
119	133	129
134	145	142
135	146	143
126	137	134
130	141	138
135	144	141
120	129	126
118	127	124
126	135	132
138	145	142
139	146	143
140	147	144
127	136	133
119	130	128
122	135	133
120	133	131
131	144	142
143	154	152
133	144	142
124	135	133
131	142	140
136	144	143
130	138	137
127	135	134
122	130	129
133	141	140
141	149	148
135	143	142
136	144	143
137	144	141
139	146	143
137	146	143
139	148	145
137	148	145
126	137	134
113	127	123
113	127	123
125	139	135
136	150	146
136	147	144
127	138	135
122	131	128
131	140	137
143	150	147
141	147	142
141	145	139
116	119	110
96	97	88
114	112	104
120	118	110
115	112	104
115	109	102
112	106	99
104	98	91
106	100	93
129	126	118
175	173	165
206	207	198
210	211	202
202	205	196
210	213	204
210	217	210
178	185	178
142	149	142
132	139	132
118	125	118
128	135	128
130	138	131
125	133	126
112	120	113
124	131	124
130	137	130
123	130	123
152	153	144
156	157	148
156	157	148
192	190	180
189	189	175
189	192	177
192	193	177
190	191	175
188	189	173
184	185	169
184	185	169
185	186	170
190	191	171
190	191	171
191	192	172
190	191	171
189	190	170
186	187	167
184	185	165
184	184	166
186	186	172
186	188	176
188	190	178
192	194	182
196	198	186
139	140	130
132	133	123
135	136	126
141	142	132
139	140	130
139	140	130
144	147	138
142	145	136
138	141	132
139	142	133
141	146	137
137	145	134
145	154	144
130	139	129
127	136	126
141	150	140
108	116	109
56	64	57
37	44	39
96	103	98
139	146	141
152	161	158
136	145	142
136	145	142
136	147	144
131	142	139
136	147	144
132	142	136
132	142	136
131	141	135
128	138	132
122	132	126
119	129	123
120	130	124
122	132	126
126	136	130
126	136	130
128	138	132
126	136	130
123	133	127
124	134	128
127	137	131
131	143	137
122	137	129
123	138	130
135	150	142
133	148	140
130	145	137
127	142	134
120	135	127
117	132	124
119	134	126
123	138	130
123	138	130
122	137	129
121	136	128
123	138	130
125	140	132
127	140	132
135	146	138
138	149	141
138	149	141
134	145	137
135	146	138
134	145	137
134	145	137
132	143	135
128	139	131
127	138	130
126	137	129
127	138	130
128	139	131
127	138	130
132	142	136
139	149	143
129	139	133
130	139	136
128	137	134
130	139	136
133	142	139
134	143	140
134	143	140
128	137	134
133	142	139
133	142	139
125	134	131
122	131	128
122	131	128
128	137	134
131	140	137
134	144	138
125	141	130
128	145	132
124	142	129
121	139	126
123	140	129
120	137	126
124	144	132
128	148	136
127	146	137
124	143	134
114	135	127
114	135	127
116	137	129
119	140	132
119	140	132
119	140	132
122	143	134
118	139	130
125	144	135
132	151	142
124	141	132
117	134	125
130	145	137
129	144	136
128	141	133
130	143	135
133	144	136
132	143	135
132	140	133
133	141	134
135	142	135
132	143	133
123	137	126
120	136	125
121	137	126
123	139	128
127	143	132
124	141	130
122	139	128
121	138	127
123	140	129
132	149	138
129	146	135
125	142	131
130	147	136
112	129	118
110	127	116
86	102	91
103	114	104
110	121	111
121	130	120
115	123	113
107	115	104
100	106	95
96	100	89
96	100	89
89	91	79
84	86	74
79	81	69
75	77	65
65	70	55
59	64	49
62	67	52
61	68	53
54	63	50
52	62	49
43	53	40
37	47	34
52	65	51
93	106	92
131	146	132
140	155	141
132	149	135
130	147	133
130	149	134
132	151	136
131	152	137
129	147	134
128	146	133
127	147	134
129	149	136
131	151	138
133	153	140
129	150	135
128	148	135
127	147	134
128	148	135
129	149	136
127	147	135
130	150	138
132	152	140
133	153	141
132	151	142
128	147	138
130	149	140
133	152	143
131	148	139
132	149	140
131	148	139
131	148	139
134	151	140
132	149	138
129	146	135
134	151	140
130	148	135
125	143	130
125	143	130
135	153	140
137	156	141
134	153	138
134	153	138
138	157	142
130	149	134
128	147	132
130	149	134
134	153	138
136	155	140
134	153	138
131	150	135
131	150	135
134	153	138
134	153	138
132	151	136
132	151	136
131	150	135
133	152	137
137	156	141
137	156	141
132	153	138
133	155	136
132	154	135
129	151	132
126	148	129
129	151	132
130	152	133
129	151	132
128	150	131
130	152	133
133	155	136
134	156	137
133	155	136
135	157	138
134	156	137
134	156	137
128	152	134
128	152	134
128	152	134
126	150	132
126	150	132
126	150	132
129	153	135
129	153	135
124	148	130
128	152	134
130	154	136
124	148	130
122	146	128
130	154	136
134	158	140
127	151	133
136	160	142
133	157	139
131	155	137
128	152	134
132	156	138
134	158	140
136	158	140
135	157	139
135	157	139
132	154	136
134	153	136
139	158	141
140	159	142
133	152	135
133	151	134
137	153	135
164	174	157
136	142	125
105	106	90
103	104	88
101	100	86
99	97	87
96	93	85
93	90	82
105	102	94
97	94	86
102	99	91
107	104	96
92	90	80
90	88	78
146	144	133
157	155	145
144	141	133
163	159	154
164	160	155
154	150	145
137	131	124
134	128	121
130	124	117
132	126	119
124	117	108
117	110	101
106	99	90
69	62	53
85	76	66
205	196	186
215	206	196
203	194	181
190	181	167
221	211	194
216	206	189
180	170	153
141	131	114
120	110	93
117	107	90
120	110	93
117	107	90
118	108	91
126	116	99
105	95	78
103	93	76
165	155	138
175	165	148
130	120	103
145	136	123
191	183	170
201	193	180
161	158	144
157	154	140
165	162	148
164	158	145
165	159	146
170	162	149
177	169	156
150	141	128
120	111	98
146	134	122
149	137	125
132	118	106
128	114	102
127	115	105
111	98	90
139	126	118
161	148	140
166	154	144
174	162	152
124	112	102
120	108	98
121	109	97
133	121	109
128	117	103
136	125	111
130	119	105
112	101	87
113	102	88
155	142	128
214	199	183
212	197	181
220	205	189
190	175	159
132	117	101
97	82	66
103	88	72
126	111	95
138	123	107
128	113	97
125	110	94
128	113	97
122	107	91
120	105	89
123	108	92
125	110	94
127	114	98
124	111	95
124	111	95
127	114	98
116	107	93
117	108	94
132	123	109
145	136	122
143	134	120
130	121	107
142	131	117
177	166	152
176	165	151
149	138	124
146	135	121
152	143	130
148	141	132
152	146	139
164	156	149
172	164	157
182	172	165
193	181	175
188	176	170
165	151	145
158	142	136
160	140	135
169	147	142
169	147	142
172	147	143
171	146	142
172	145	141
171	146	142
177	156	154
168	149	146
171	152	147
176	157	152
175	157	150
169	151	144
167	149	142
171	153	146
172	155	146
172	155	146
170	154	142
170	154	142
173	157	145
176	160	148
178	162	150
188	172	159
192	175	162
196	177	164
200	178	166
200	178	166
201	177	165
203	179	167
208	182	168
209	183	169
206	183	168
211	188	173
212	190	178
210	193	180
215	199	187
231	215	203
251	236	227
255	248	238
