# Supplementary material for: Detection of Power Line Insulators in Digital Images Based on the Transformed Colour Intensity Profiles
Source: Sensors (Basel). 2023 Mar 22;23(6):3343. doi: 10.3390/s23063343 (PMC10051827; doi:10.3390/s23063343)
Supplement: Supplementary file 1 [file sensors-23-03343-s001.zip › Dataset/ni/ni_SCENA_5_2249_799_1281_648.csv]

111	108	104
114	110	109
140	136	135
125	121	120
133	130	125
107	104	99
133	131	123
204	203	193
208	208	196
204	204	190
194	194	176
192	193	173
198	199	179
190	191	171
213	214	194
213	214	194
158	159	139
146	147	127
179	180	160
215	216	196
212	213	193
202	203	183
200	201	181
200	201	181
206	207	187
198	199	179
205	204	183
210	209	188
197	198	178
157	157	139
144	144	126
158	158	142
169	169	155
166	166	154
146	146	134
142	141	131
115	116	107
120	120	114
127	130	121
130	133	124
116	119	110
97	100	91
188	192	181
213	217	205
205	209	197
193	197	185
206	210	198
195	199	187
171	175	163
153	157	146
168	172	161
185	189	178
188	192	181
183	187	176
185	189	178
190	194	183
188	192	181
192	196	185
199	200	190
210	211	201
175	176	166
146	147	137
173	175	163
169	171	159
170	172	160
171	173	161
171	174	159
172	175	160
175	178	162
181	184	168
180	183	167
172	175	159
165	168	152
162	165	149
174	177	161
171	174	158
171	175	156
173	176	160
173	177	158
170	173	157
172	176	157
175	178	162
161	164	148
158	161	145
157	160	144
163	166	150
173	176	160
192	195	180
191	194	179
188	191	176
195	198	182
194	197	181
190	193	177
190	193	177
201	204	188
194	197	181
168	171	155
144	147	131
125	128	112
142	145	129
143	146	130
133	136	120
133	137	118
137	141	122
138	142	123
137	141	122
124	126	106
138	140	120
161	163	143
183	185	165
197	199	179
201	203	183
198	200	180
200	202	182
203	205	185
200	202	182
196	198	178
192	194	174
191	193	173
195	197	177
192	194	174
189	191	171
197	199	179
195	197	177
192	197	176
195	199	180
203	207	188
194	197	182
175	179	167
161	167	156
161	168	161
150	157	152
156	164	164
170	179	182
171	182	186
159	171	177
156	168	174
166	175	184
184	195	203
174	183	192
156	167	175
147	158	166
142	153	161
129	140	148
125	138	146
110	123	131
177	193	200
168	184	191
151	167	174
137	153	160
132	150	157
126	144	151
122	141	148
150	168	175
178	195	198
146	163	166
126	143	146
130	147	150
166	183	186
150	167	170
139	156	159
142	159	162
132	149	152
122	139	142
136	153	156
142	159	162
142	159	162
139	156	159
149	166	169
166	183	186
185	200	203
180	195	198
171	186	189
172	187	190
171	188	191
166	183	186
162	179	182
176	195	198
153	174	176
170	191	193
157	178	180
148	169	171
148	171	173
171	194	196
173	196	198
149	172	174
134	155	157
135	154	157
148	167	170
160	179	182
162	183	185
141	162	164
135	156	158
145	166	168
126	147	149
125	146	148
139	160	162
158	179	181
171	192	194
166	187	189
153	174	176
145	166	167
152	177	173
148	174	168
126	152	146
101	127	121
99	124	120
119	144	140
130	155	151
133	158	154
119	143	141
118	142	140
114	138	136
121	145	143
138	162	162
143	167	167
146	170	170
151	175	173
129	152	148
105	128	123
111	134	129
129	152	147
134	157	152
130	153	148
150	172	167
124	146	141
160	182	177
183	205	200
159	179	174
147	167	162
146	166	161
141	161	156
138	158	153
148	166	159
160	182	170
146	166	153
130	149	134
125	142	128
134	152	135
157	170	154
177	189	171
174	187	171
184	196	178
177	187	170
172	181	161
176	182	163
185	190	169
174	179	158
177	182	161
184	189	168
190	192	172
190	191	171
190	191	171
191	192	172
189	191	171
182	184	164
186	188	168
194	196	176
181	183	163
196	198	178
186	188	168
180	182	162
181	183	163
189	191	171
193	195	175
192	194	174
150	152	130
139	141	119
123	125	103
146	148	126
150	152	130
119	121	99
133	135	113
165	167	145
213	215	193
211	213	191
206	208	186
199	201	179
199	201	179
204	206	184
207	209	187
197	198	178
201	200	180
197	195	177
198	196	178
199	197	179
202	198	180
210	206	188
201	199	181
177	175	157
156	158	139
164	168	149
168	174	155
152	163	143
133	145	125
122	137	116
117	136	115
119	136	115
118	135	114
133	145	127
133	145	127
161	173	155
179	191	173
168	179	159
171	182	162
177	183	164
174	181	160
175	182	161
177	182	161
177	182	161
177	182	161
176	181	160
177	179	160
176	178	159
173	175	156
175	177	158
170	172	153
172	174	155
162	164	145
165	167	148
204	206	187
219	221	202
203	205	186
203	205	186
203	205	186
204	206	187
204	206	187
205	207	188
205	207	188
205	207	188
204	206	187
202	204	185
203	204	188
205	206	190
204	204	190
205	205	193
212	212	200
223	222	212
179	182	173
107	111	105
112	119	112
121	131	125
115	126	123
119	133	129
103	120	117
116	130	128
121	135	134
124	136	136
112	124	124
106	118	118
122	134	134
121	133	133
113	125	125
112	124	124
124	136	136
114	126	126
129	141	141
106	118	118
89	101	101
99	111	111
122	134	134
136	148	148
131	143	145
121	133	135
106	118	120
105	117	119
108	120	122
108	120	122
110	122	124
106	118	120
105	117	119
93	105	107
100	112	114
126	138	140
137	149	151
124	136	138
117	129	131
114	126	128
136	148	148
148	160	160
134	146	146
97	109	109
111	125	124
144	158	157
152	166	165
135	149	148
103	117	116
122	136	135
127	141	140
123	137	136
121	135	134
127	141	140
138	152	151
145	159	158
128	143	145
126	141	143
119	134	136
120	135	137
132	147	149
145	160	162
149	164	166
138	153	155
134	149	151
134	149	151
124	139	141
120	135	137
128	143	145
128	143	145
131	149	150
129	144	146
146	161	164
140	152	156
132	144	148
130	142	146
131	143	147
132	144	148
131	143	147
129	141	145
146	158	162
120	132	136
102	117	120
140	155	158
147	162	165
128	143	146
137	152	155
142	157	160
126	141	143
141	156	158
139	154	156
140	155	157
142	157	159
141	156	158
137	152	154
126	141	143
122	137	139
119	134	136
117	132	134
121	136	138
129	144	146
134	149	151
136	151	153
130	145	147
136	151	154
132	147	150
140	155	158
150	165	168
138	155	158
128	145	148
128	145	148
136	153	156
137	154	157
138	155	158
148	165	168
146	163	166
140	157	160
136	153	156
137	154	157
141	158	161
133	152	155
129	149	150
159	179	180
140	160	161
112	132	133
123	143	144
120	140	141
132	152	153
125	145	146
125	145	146
125	145	146
127	147	148
129	149	150
130	150	151
131	153	151
129	151	149
123	145	143
137	159	157
140	162	160
126	148	146
146	168	166
162	184	182
165	187	185
159	181	179
157	179	177
141	163	161
111	133	131
121	143	141
139	161	159
147	169	167
139	161	159
127	149	147
124	145	143
136	157	155
138	159	157
143	164	162
144	165	163
141	162	160
141	162	160
144	166	164
136	158	156
131	153	151
127	149	147
129	151	149
132	154	152
129	151	149
123	145	143
128	151	147
111	137	131
110	137	128
105	129	121
111	134	126
132	147	139
88	99	91
47	56	46
31	36	27
56	57	48
80	74	67
154	147	138
109	98	90
134	118	111
177	159	152
208	190	183
210	192	185
125	109	102
118	105	97
127	111	104
128	110	103
126	106	101
130	108	103
133	111	106
123	104	99
126	109	106
129	117	113
128	119	115
102	98	93
79	80	76
97	103	98
108	120	114
111	125	119
112	129	125
110	130	125
106	128	123
106	128	123
104	126	121
109	131	126
104	127	122
97	120	115
95	118	113
106	129	124
108	134	128
93	116	111
99	125	119
104	130	124
100	126	120
92	118	112
81	105	97
105	129	121
102	126	118
99	123	115
101	125	117
96	120	112
90	114	106
76	100	92
70	94	86
88	112	104
105	129	121
104	128	120
90	114	106
81	105	97
90	114	106
96	120	112
100	127	118
101	128	119
100	127	118
98	125	116
103	127	119
103	127	119
105	129	121
107	131	123
91	115	107
97	121	113
103	127	119
104	128	120
102	126	118
100	124	116
101	125	117
103	127	119
99	126	117
91	118	109
92	119	110
94	121	112
98	125	116
100	127	118
101	128	119
99	126	117
100	127	118
101	128	119
100	127	118
103	130	121
114	141	132
123	150	141
123	150	141
107	134	125
79	106	97
91	118	109
110	137	128
126	153	144
130	157	148
119	145	139
111	138	129
112	138	132
109	136	127
119	145	139
119	146	137
116	139	135
117	140	135
117	140	136
116	139	134
115	138	134
107	130	126
110	133	129
115	138	134
115	138	134
112	135	131
109	132	128
109	132	128
110	133	129
114	137	133
104	127	123
106	129	125
110	133	129
101	124	120
95	118	114
119	142	138
107	130	126
117	140	135
121	144	139
109	132	127
101	124	119
114	137	132
112	135	130
112	135	130
118	141	136
113	136	131
114	137	132
114	137	132
115	138	133
115	138	133
116	139	134
114	137	132
110	133	128
111	134	129
118	141	136
122	145	140
121	144	139
118	141	136
118	141	136
122	145	140
126	149	144
129	152	147
125	148	143
120	143	138
118	141	136
119	142	137
119	142	137
120	143	138
119	142	137
119	142	137
118	141	136
117	140	135
117	140	135
118	141	136
117	140	135
116	139	134
114	137	132
120	143	138
122	145	140
118	141	136
115	138	133
115	138	133
120	143	138
123	146	141
122	145	140
116	141	137
120	145	141
123	148	144
120	145	141
121	146	142
123	148	144
118	143	139
110	135	131
114	141	137
107	134	130
117	144	140
128	155	151
122	149	145
117	144	140
125	152	148
126	151	147
122	147	143
132	155	151
136	159	155
133	156	152
128	151	147
127	150	146
127	150	146
126	149	145
127	150	146
126	149	145
125	148	144
125	148	144
125	150	146
128	151	147
127	152	148
127	152	148
118	146	140
109	140	133
125	156	149
133	164	157
114	145	138
117	148	141
125	156	149
106	137	130
108	139	132
123	154	147
129	160	153
128	159	152
125	156	149
111	142	135
97	128	121
103	134	127
107	141	131
109	143	133
110	144	134
108	142	132
103	137	127
99	133	123
102	136	126
105	139	129
96	130	120
97	131	121
98	132	122
100	134	124
104	138	128
112	146	136
116	150	140
117	148	139
128	159	152
135	163	157
143	171	165
140	168	162
122	150	144
103	131	125
104	132	126
115	143	137
132	161	152
126	155	146
118	147	138
116	145	136
122	151	142
125	154	145
122	151	142
101	130	121
120	148	142
137	165	159
138	166	160
123	151	145
119	147	141
124	152	146
122	150	144
120	148	142
113	141	135
129	157	151
124	152	146
133	161	155
142	170	164
128	156	150
127	155	149
125	153	147
115	143	137
130	157	153
126	153	149
115	142	138
104	131	127
103	130	126
115	142	138
127	154	150
125	152	148
124	151	147
123	150	146
122	149	145
123	150	146
124	151	147
118	143	139
117	142	138
118	144	138
119	145	139
123	149	143
127	153	147
130	156	150
141	167	161
136	162	156
126	152	146
125	151	145
122	148	142
112	138	132
89	115	109
96	122	116
115	141	135
123	149	143
119	145	139
102	128	122
106	132	126
120	146	140
127	153	147
134	160	154
138	164	158
129	155	149
113	139	133
130	155	151
142	167	163
139	164	160
123	148	144
125	150	146
145	170	166
143	168	164
130	155	151
113	138	134
132	157	153
133	158	154
116	141	137
114	139	135
126	151	147
126	151	147
123	148	144
141	166	162
151	176	172
141	166	162
115	140	136
119	144	140
131	156	152
123	148	144
102	127	123
109	131	129
118	140	138
115	137	135
117	139	137
126	148	146
135	157	155
133	155	153
124	146	144
148	170	168
145	167	165
141	163	161
140	162	160
139	161	159
134	156	154
132	154	152
123	145	143
125	146	144
131	152	150
139	160	158
147	168	166
156	177	175
141	162	160
141	162	160
135	156	154
144	165	163
112	133	131
101	122	120
120	141	139
97	118	116
78	99	97
89	110	108
106	127	125
110	131	129
121	142	140
108	129	127
122	143	141
134	155	153
120	141	139
114	135	133
136	157	155
141	159	160
139	157	158
136	154	155
131	149	150
128	146	147
129	147	148
144	162	163
146	164	165
144	165	167
137	158	160
137	158	160
137	158	160
136	157	159
150	171	172
154	175	176
142	163	164
126	147	148
111	132	133
101	122	123
121	142	143
120	141	142
123	144	145
131	152	153
138	159	160
127	148	150
126	146	151
127	147	152
129	149	154
134	154	159
134	154	159
131	151	156
129	149	154
110	131	133
129	148	153
134	155	157
123	142	147
121	142	144
140	159	164
151	171	172
155	172	175
140	160	161
140	157	160
145	165	166
135	152	155
131	151	152
105	123	124
99	117	118
107	125	126
125	143	144
125	143	144
117	135	136
110	128	129
130	148	149
150	168	169
148	166	167
139	157	158
132	147	150
132	147	150
145	160	163
157	172	175
154	169	172
151	166	169
150	165	168
143	158	161
152	167	170
144	159	162
123	138	141
139	154	157
159	174	177
156	171	174
160	175	178
149	164	167
158	175	178
153	170	173
141	158	161
130	147	150
132	149	152
151	166	169
154	169	172
146	161	164
136	151	154
143	158	161
143	158	161
164	179	182
160	175	178
144	159	162
144	159	162
