# Supplementary material for: Detection of Power Line Insulators in Digital Images Based on the Transformed Colour Intensity Profiles
Source: Sensors (Basel). 2023 Mar 22;23(6):3343. doi: 10.3390/s23063343 (PMC10051827; doi:10.3390/s23063343)
Supplement: Supplementary file 1 [file sensors-23-03343-s001.zip › Dataset/ni/ni_SCENA_45_1190_1799_855_1391.csv]

33	33	27
32	32	26
31	31	25
31	31	25
33	33	27
34	34	28
34	34	28
34	34	28
33	35	29
33	35	29
33	35	29
33	35	29
33	35	29
33	35	29
33	35	29
33	35	29
34	36	30
34	36	30
31	33	27
32	34	28
32	34	28
32	34	28
32	34	28
32	35	26
33	36	27
33	37	26
33	37	26
32	36	25
29	32	23
29	32	23
30	33	24
31	34	25
31	34	25
31	33	27
31	33	27
31	33	27
31	33	27
32	34	28
30	31	27
29	30	26
29	30	28
29	30	28
29	30	28
30	31	29
30	31	29
29	30	28
28	29	25
29	34	32
33	38	36
33	38	36
34	38	33
34	38	33
38	39	35
40	41	37
41	42	38
43	44	42
41	45	46
40	46	51
41	50	60
42	51	61
46	59	73
58	72	94
65	86	113
76	99	131
81	108	142
81	108	142
83	113	148
86	120	150
86	122	152
90	124	153
90	124	153
93	125	154
97	126	153
100	126	150
101	125	145
105	125	142
106	126	143
112	128	141
116	128	138
121	129	136
123	128	131
124	128	129
124	128	129
129	129	129
130	131	127
132	131	127
129	130	128
129	130	128
129	130	126
129	130	126
130	131	127
130	131	127
131	132	128
131	132	128
131	132	128
131	132	128
127	128	124
127	128	124
128	129	125
129	130	126
129	130	126
129	130	126
129	130	126
129	130	126
129	130	128
129	130	128
130	131	129
129	130	128
129	130	128
129	130	128
128	129	127
128	129	127
128	129	127
128	129	127
129	130	128
130	131	129
129	130	128
129	130	128
129	130	128
129	130	128
130	131	127
130	131	127
130	131	127
130	131	127
130	131	127
129	130	128
129	130	128
130	131	129
130	131	129
130	131	129
130	131	129
130	131	129
130	131	129
130	131	129
130	131	129
128	129	127
131	132	130
131	132	130
130	131	129
130	131	129
130	131	129
130	131	129
131	132	130
131	132	130
129	130	128
128	129	127
128	129	127
127	128	126
125	126	124
127	128	126
129	130	128
130	131	129
130	131	129
130	131	129
131	132	130
130	131	129
130	131	129
130	131	129
130	131	127
130	131	127
131	133	127
131	133	127
130	132	126
129	131	125
129	130	126
129	130	126
128	129	127
128	129	127
129	130	126
129	130	126
128	129	125
128	129	125
128	129	125
128	129	125
130	131	127
129	130	126
129	130	126
129	130	126
130	131	127
130	131	127
131	132	128
131	132	128
131	132	128
133	132	128
132	130	129
129	130	128
128	129	127
128	129	127
130	131	129
130	131	129
129	130	128
126	130	125
127	131	126
127	131	126
125	129	123
126	130	124
123	130	123
119	126	119
116	124	114
116	124	114
112	117	108
94	102	92
79	84	75
60	64	58
52	53	49
51	52	48
44	42	41
40	38	38
34	32	32
33	29	34
33	29	34
31	28	37
31	30	40
33	34	48
52	55	70
67	77	95
72	89	108
81	104	120
89	116	130
95	124	133
93	122	126
86	117	116
74	98	96
55	74	71
43	54	52
38	44	43
31	36	35
30	32	32
29	29	29
29	29	29
29	29	29
27	29	29
30	35	33
38	45	42
49	56	53
42	49	46
31	36	34
26	31	29
26	29	27
24	25	23
24	22	21
22	20	19
19	18	14
20	19	15
21	20	16
22	21	17
22	21	17
22	20	19
25	21	20
25	20	21
27	23	22
28	24	23
26	26	20
27	27	21
24	26	20
23	27	21
24	27	25
23	28	27
25	30	31
31	35	40
39	44	53
49	53	64
48	55	64
47	59	71
50	66	83
52	72	90
56	76	94
55	77	95
56	77	98
56	80	100
56	80	100
54	79	99
56	80	102
58	82	104
56	85	106
57	86	107
57	85	109
58	86	110
57	88	111
59	90	113
64	91	117
64	93	120
66	95	122
66	95	122
66	95	122
67	96	123
68	97	124
68	97	124
71	100	127
73	102	129
74	103	130
74	103	130
74	103	130
74	103	130
74	103	130
75	104	131
76	105	132
77	106	133
77	106	133
79	107	137
80	108	138
84	110	140
86	112	142
92	116	140
94	118	138
94	118	136
99	121	133
104	123	130
108	123	125
106	119	117
94	103	100
88	97	94
72	75	79
69	67	79
66	64	76
73	73	87
82	83	97
93	96	110
88	94	105
76	85	95
94	98	109
106	108	118
106	108	118
117	119	127
120	123	128
121	125	126
124	129	128
124	129	128
124	127	125
125	129	124
127	132	123
127	132	123
129	133	122
129	133	122
130	134	123
130	133	124
131	134	125
131	134	125
130	132	126
129	131	125
129	130	126
129	130	128
129	130	128
130	131	129
130	131	127
128	129	125
128	129	125
129	130	126
130	131	127
131	132	128
131	132	128
132	133	129
131	132	128
131	132	128
131	132	128
131	132	128
131	132	128
132	133	129
133	134	130
132	133	131
132	132	132
132	132	132
132	132	132
131	131	131
131	131	131
130	130	130
130	131	129
130	131	129
130	131	129
131	132	130
129	130	128
129	130	126
131	132	128
131	132	128
130	131	127
130	132	126
130	133	124
128	130	124
127	129	123
128	129	125
130	131	127
130	131	127
124	125	121
117	118	114
103	104	100
95	96	92
84	85	81
74	75	71
69	70	66
68	69	65
76	77	73
86	87	83
94	94	94
100	100	100
109	109	109
116	116	116
120	120	120
125	125	125
127	128	126
126	127	125
128	129	125
128	129	125
126	130	125
126	130	125
127	131	126
128	132	127
126	132	127
129	133	128
129	133	128
