# Supplementary material for: Detection of Power Line Insulators in Digital Images Based on the Transformed Colour Intensity Profiles
Source: Sensors (Basel). 2023 Mar 22;23(6):3343. doi: 10.3390/s23063343 (PMC10051827; doi:10.3390/s23063343)
Supplement: Supplementary file 1 [file sensors-23-03343-s001.zip › Dataset/ni/ni_SCENA_93_4854_1436_1901_1452.csv]

57	86	77
55	84	75
9	40	31
0	24	14
0	34	24
5	47	36
10	58	46
29	88	74
73	135	121
109	171	159
107	167	157
79	136	127
38	92	87
4	55	51
0	38	36
26	74	75
52	100	101
34	83	81
35	84	82
63	114	110
67	121	116
77	131	124
87	144	135
89	147	136
91	151	140
72	132	121
32	92	81
31	91	80
77	137	126
100	156	143
75	129	116
24	77	63
18	69	55
24	73	59
34	85	71
31	86	69
25	83	65
41	101	83
67	129	111
87	146	131
62	121	106
33	92	77
38	95	80
67	122	107
64	117	103
28	79	65
0	48	34
4	50	37
9	52	39
18	58	46
20	58	46
26	62	50
45	79	68
40	74	63
8	39	30
0	27	20
0	34	28
0	39	31
0	54	44
31	103	91
79	161	148
96	183	169
86	174	160
89	174	160
101	181	168
82	156	144
69	137	126
62	128	117
64	127	117
83	144	134
86	143	134
41	89	77
6	52	40
10	60	48
46	100	87
51	110	96
44	103	89
38	97	82
29	86	71
27	81	64
32	84	67
35	84	68
30	82	65
24	83	63
27	90	70
35	104	83
47	116	95
73	135	117
74	134	116
62	125	109
48	115	100
46	115	100
50	119	106
54	122	111
34	97	87
35	92	83
27	80	71
19	71	61
22	74	64
30	85	70
35	94	79
39	103	84
41	106	90
40	104	92
41	104	94
53	121	110
67	139	127
78	153	139
88	167	153
85	167	148
68	150	131
43	128	106
39	122	100
39	120	95
45	123	99
53	127	101
57	128	102
59	127	102
66	128	106
51	106	89
29	80	66
19	65	52
19	59	47
12	46	35
13	40	30
18	42	32
18	39	30
24	43	34
23	42	33
19	43	33
15	42	32
8	40	29
14	50	38
39	79	67
67	110	97
72	117	100
42	90	72
30	75	58
44	88	71
52	94	77
40	77	61
27	63	47
30	63	48
37	70	55
42	75	60
48	81	66
48	81	66
41	74	59
37	73	57
48	84	68
61	98	82
61	106	89
53	103	85
36	89	69
16	68	50
8	62	45
17	70	57
28	78	74
33	78	81
36	79	88
37	73	89
56	90	106
66	97	112
39	70	79
15	44	48
22	53	50
45	73	67
23	48	44
14	37	32
8	32	24
8	35	25
5	36	21
0	32	18
0	31	24
4	36	35
36	71	75
47	83	93
68	108	120
84	129	140
100	147	155
117	168	171
103	160	159
68	125	122
32	88	83
54	111	103
77	136	128
74	134	124
70	131	121
61	123	111
33	95	81
31	93	79
22	85	69
18	80	64
32	94	76
43	101	83
52	111	91
75	131	112
101	156	137
56	111	92
7	58	44
6	56	44
31	84	71
41	94	81
45	99	86
65	119	106
66	125	111
73	132	118
69	131	117
59	121	107
41	106	91
33	100	85
28	97	82
16	85	70
15	86	70
35	105	88
66	135	114
55	125	102
46	116	93
39	109	86
22	91	70
5	74	53
14	83	62
38	107	86
42	111	91
40	109	89
42	111	91
50	119	99
63	131	114
77	145	128
85	153	136
86	156	139
81	158	137
82	161	140
77	156	135
67	146	125
66	143	122
70	147	126
72	147	126
67	142	121
69	141	121
70	141	121
71	142	122
74	143	123
72	141	121
72	138	119
76	142	123
86	147	133
90	142	135
62	111	109
31	81	77
18	68	64
23	74	70
35	86	82
45	99	92
53	107	100
38	95	86
26	83	74
21	79	68
29	88	74
35	94	79
31	90	75
27	87	69
27	87	69
34	93	78
32	94	78
32	94	76
34	96	78
45	110	89
63	128	107
75	142	121
81	148	127
80	149	129
74	141	126
75	144	131
80	149	139
84	157	149
95	166	163
86	159	157
70	136	135
35	92	91
30	80	80
33	84	80
55	103	97
59	108	100
44	89	80
24	70	57
20	64	51
19	63	46
20	64	47
23	67	50
26	70	53
29	74	57
33	78	61
36	83	67
40	87	71
44	96	79
28	77	61
8	57	41
4	51	35
14	58	45
28	71	58
40	80	68
47	85	73
36	76	65
18	58	47
9	49	38
14	56	45
19	65	53
18	66	54
18	66	54
15	71	58
25	95	78
39	115	97
55	129	111
54	128	110
55	127	107
62	134	114
68	140	120
68	140	120
49	122	100
32	105	83
21	96	74
30	108	85
48	129	104
59	142	117
64	148	123
67	152	124
61	149	119
62	149	116
62	148	118
64	148	119
63	147	119
60	141	116
55	131	107
51	123	101
47	111	92
48	107	92
67	120	106
71	117	105
39	80	72
19	53	46
12	44	39
1	34	27
2	42	31
0	42	29
5	49	36
28	74	61
63	112	98
82	131	117
59	112	98
28	81	67
6	63	48
10	67	52
19	78	63
33	95	79
51	114	98
67	130	114
77	142	126
89	148	133
85	133	121
66	108	97
39	82	71
28	71	60
24	67	56
18	64	52
12	60	48
9	59	47
20	73	60
42	96	83
61	120	106
67	128	114
72	134	120
78	143	128
79	144	129
72	139	124
74	142	125
72	140	123
73	136	120
67	129	113
53	110	95
31	84	70
12	63	49
4	53	39
9	58	44
2	51	37
28	79	65
57	112	97
53	112	97
49	112	96
58	123	107
63	128	112
61	128	107
69	134	113
69	135	116
67	133	114
63	131	114
62	129	114
55	124	109
48	117	104
43	109	97
37	101	89
32	97	81
41	103	87
52	112	94
55	113	95
51	107	88
44	99	80
37	85	67
32	76	59
25	64	48
22	58	42
24	54	41
24	50	37
19	41	29
14	34	22
16	35	26
16	35	26
13	34	26
9	32	24
5	32	23
3	34	25
6	40	30
7	44	34
5	51	38
22	73	59
36	87	73
41	92	78
41	94	80
32	85	71
25	78	64
32	85	71
38	93	78
54	109	94
73	128	113
78	133	118
60	117	102
39	96	81
30	87	72
31	89	71
31	87	68
28	84	63
21	78	57
14	73	52
12	74	52
17	81	59
26	91	69
35	100	78
43	108	86
46	110	88
44	108	86
40	102	80
39	98	77
39	95	74
32	88	67
30	75	58
34	69	55
36	63	53
32	62	51
33	63	52
30	62	51
25	57	46
21	55	44
24	60	48
21	57	45
20	58	46
19	59	47
22	62	50
26	69	56
35	78	65
47	90	77
54	97	82
41	82	67
31	73	56
23	68	51
27	77	59
36	88	70
37	92	73
31	90	70
28	87	67
25	81	62
20	75	56
25	75	57
37	82	65
37	79	62
26	63	47
17	50	35
15	48	33
9	42	27
9	42	27
11	44	29
17	50	35
23	59	43
30	67	51
32	71	55
31	73	56
24	68	51
22	67	50
21	69	51
19	69	51
15	65	47
12	64	47
20	72	54
30	82	65
44	96	79
38	90	73
30	79	63
21	70	54
18	65	49
18	63	47
16	61	45
13	59	46
2	51	37
17	68	54
23	80	65
28	90	74
56	121	105
90	158	141
88	158	141
64	135	118
49	121	101
53	125	105
63	135	115
71	142	122
57	127	110
34	102	85
19	84	68
19	82	66
33	92	77
39	96	81
43	98	83
39	89	77
30	79	65
22	68	55
16	60	47
11	55	42
2	45	34
5	47	36
12	52	41
36	71	61
74	108	98
103	132	123
91	118	109
61	88	79
25	52	43
15	44	35
5	39	29
0	36	26
0	35	24
0	39	27
5	53	41
17	71	58
23	91	74
46	116	99
57	122	106
48	110	94
43	100	85
37	90	76
31	80	66
32	76	63
35	78	65
27	70	57
21	64	51
20	63	50
17	61	48
13	59	46
18	67	53
27	76	62
43	92	76
45	94	78
44	96	79
36	88	71
18	70	53
1	55	38
0	52	35
3	58	41
15	70	53
28	83	66
40	95	78
40	95	78
29	83	66
14	68	51
5	59	42
4	56	39
4	54	36
13	63	45
20	76	55
26	82	63
23	85	63
17	82	61
9	79	56
4	77	55
0	75	51
8	88	65
19	103	78
28	112	88
31	118	92
35	121	97
35	122	96
34	118	94
41	117	99
40	111	95
39	110	94
35	106	90
29	100	84
43	112	97
64	131	116
71	136	121
53	118	103
39	101	89
25	86	72
22	82	71
27	85	74
31	89	78
33	91	80
35	94	80
55	112	97
62	117	102
60	116	103
48	102	89
30	83	73
24	75	67
33	83	79
47	94	92
68	112	113
74	115	118
80	118	123
76	112	120
63	95	106
51	83	94
60	89	103
73	105	116
75	113	117
86	125	127
100	139	141
109	146	150
109	147	149
109	144	148
110	142	147
113	143	148
119	149	154
119	145	151
121	147	153
126	149	157
128	149	157
127	146	154
127	146	154
135	148	156
132	146	152
136	148	152
136	148	152
144	156	162
165	177	183
180	192	198
164	175	183
136	147	155
127	139	149
127	139	149
127	139	151
127	139	151
126	139	153
126	139	153
127	140	154
125	141	154
126	142	155
126	142	155
127	143	156
129	145	158
129	145	158
129	145	158
129	145	157
129	145	157
129	146	155
130	147	156
132	149	158
133	150	159
134	151	160
133	150	159
131	150	157
124	150	156
112	153	155
101	151	149
92	147	144
84	143	139
72	136	131
56	123	118
40	110	104
29	99	93
21	88	83
20	86	81
26	87	83
36	93	90
47	99	99
49	99	99
42	90	91
34	82	84
21	69	73
12	62	68
11	61	67
21	73	79
35	90	95
41	100	102
44	105	107
44	110	109
45	113	112
47	121	117
49	129	124
55	138	130
65	151	143
73	162	153
69	160	151
64	151	141
61	140	129
53	126	116
38	108	101
23	90	87
14	75	77
11	69	75
16	71	80
22	75	88
33	85	101
44	96	113
51	105	122
46	105	121
45	105	121
46	111	126
47	114	129
40	115	124
47	131	129
42	132	126
42	133	124
43	132	122
44	132	118
43	131	115
42	128	110
45	126	107
50	126	108
41	111	94
25	88	72
11	67	54
6	56	44
12	55	46
18	59	51
20	64	57
20	80	69
22	88	76
31	100	87
41	109	98
44	113	102
42	111	100
37	106	95
33	102	91
25	93	82
21	87	76
15	79	67
11	73	59
11	73	57
12	74	58
15	75	57
18	76	58
15	74	54
15	74	54
16	75	55
18	77	57
22	81	61
27	86	66
32	91	71
35	94	74
30	89	69
32	91	71
33	92	72
34	93	73
34	93	73
32	91	71
30	89	69
30	86	67
27	74	58
25	69	56
18	63	47
8	54	41
1	50	34
0	51	37
1	56	39
4	61	46
17	79	61
24	89	73
34	105	85
45	116	99
54	129	108
65	141	123
77	156	135
84	165	146
87	173	155
90	176	158
93	179	161
92	176	158
81	165	147
69	151	133
59	137	120
56	130	112
46	116	99
50	113	97
46	101	86
32	81	67
23	66	53
24	62	50
29	63	52
31	65	54
26	61	51
26	63	55
30	69	61
40	79	71
45	86	78
51	93	86
63	105	98
72	116	109
70	114	108
66	110	104
57	102	99
52	97	94
51	96	93
49	93	92
39	84	81
32	71	69
31	63	58
35	60	56
30	57	53
31	56	52
31	58	54
32	59	55
32	59	55
32	59	55
28	53	49
23	50	46
19	46	42
16	46	41
17	47	42
18	48	43
19	49	44
16	49	42
20	60	49
15	57	46
18	58	47
22	62	51
24	64	53
23	63	52
25	65	54
29	69	58
34	77	66
31	77	65
31	79	67
38	88	76
44	98	85
48	102	89
40	99	85
34	93	79
25	85	67
26	86	68
29	88	68
31	87	68
30	87	66
30	86	65
30	83	63
31	82	62
31	83	65
34	85	71
38	92	79
46	101	92
56	112	107
62	119	116
64	122	121
62	122	122
56	118	118
50	111	113
42	104	104
37	97	97
35	95	95
36	94	93
36	93	92
37	91	91
49	102	99
52	102	100
53	104	100
55	105	101
58	106	100
59	105	99
57	103	97
57	101	94
62	105	94
63	106	93
64	108	95
62	106	93
51	97	84
36	85	71
29	78	64
27	78	64
22	75	61
21	74	60
23	78	63
33	90	75
49	106	91
59	116	101
60	117	102
52	114	100
28	100	87
28	107	94
44	123	110
70	149	136
93	172	158
103	180	166
95	170	154
87	158	142
66	133	118
53	114	100
38	93	78
31	77	64
27	67	55
26	60	49
28	58	47
30	60	49
23	59	45
22	61	46
20	61	46
23	62	47
25	64	48
29	66	50
31	69	51
33	69	52
37	74	54
39	74	54
39	75	53
40	73	52
40	73	52
39	73	49
39	73	49
39	73	49
35	69	45
32	68	44
30	66	44
28	64	42
27	62	42
26	60	43
23	59	42
23	59	43
25	60	46
27	61	50
28	64	52
31	66	56
33	67	60
36	70	63
35	71	65
39	71	66
42	70	64
44	67	62
41	64	59
35	61	55
30	59	50
27	56	47
21	55	44
21	55	44
20	56	42
19	58	43
19	60	45
19	62	47
20	65	48
22	67	50
21	69	51
19	68	52
22	76	59
23	78	63
27	82	65
31	86	69
34	88	71
34	88	71
33	87	70
34	86	69
29	81	64
28	77	61
29	77	59
30	78	60
33	81	63
36	84	66
38	83	66
38	82	65
40	82	64
42	83	62
40	83	62
35	81	62
30	80	62
28	80	63
27	82	65
25	84	69
23	85	71
20	84	72
19	85	73
22	88	77
26	92	81
29	94	85
29	94	85
28	93	84
30	99	88
33	104	94
41	114	106
50	124	120
57	128	131
55	127	135
49	119	132
42	112	129
40	107	128
49	113	138
55	115	144
55	113	142
55	109	139
52	104	134
44	94	124
38	85	113
48	89	111
50	90	108
43	82	96
40	79	88
38	74	80
33	71	73
34	73	71
37	78	73
40	84	77
48	97	89
60	114	107
70	129	125
75	139	139
80	149	152
84	157	161
91	162	166
96	162	167
97	161	166
96	160	165
94	158	163
91	155	160
89	151	157
89	150	154
91	146	153
79	133	140
68	117	125
52	95	104
38	77	86
29	64	74
23	53	64
18	44	56
12	39	49
5	34	41
5	34	41
7	36	43
15	41	48
22	46	52
25	47	53
24	44	49
21	40	45
17	34	37
13	30	33
6	25	28
4	25	26
8	29	30
11	35	35
16	40	40
14	42	42
15	46	49
8	43	47
4	39	42
0	38	38
1	41	39
5	49	43
11	58	50
11	63	53
17	72	57
18	75	60
21	80	66
26	87	73
31	93	79
35	100	85
39	104	89
42	107	92
41	103	89
40	102	88
35	100	85
31	96	81
25	92	77
20	89	76
18	87	72
17	86	71
18	87	72
22	89	74
24	92	75
26	91	75
27	91	72
27	89	71
30	90	72
28	90	76
21	88	81
20	89	86
27	97	96
38	110	110
47	120	124
51	123	130
52	125	133
54	126	136
56	128	136
51	123	130
47	118	121
43	113	112
38	105	100
31	98	89
32	101	88
37	106	93
33	105	93
34	105	95
31	104	94
28	101	91
26	99	89
31	104	94
39	114	106
48	123	115
65	139	133
72	146	140
79	156	149
85	162	155
91	167	163
95	171	167
91	167	163
88	158	157
62	121	123
49	104	109
32	87	92
26	81	86
28	83	88
31	86	91
37	92	97
42	96	103
49	104	111
53	107	114
57	111	118
61	115	122
63	117	124
62	116	123
60	114	121
60	112	119
56	100	107
55	97	102
48	90	95
39	81	86
29	71	76
19	61	66
12	54	59
7	49	56
9	49	61
13	52	67
21	59	77
31	67	91
40	75	101
47	81	111
52	85	118
54	87	120
53	85	114
51	84	110
48	82	106
43	75	98
35	67	86
29	59	76
24	55	70
22	54	67
19	51	64
19	53	66
21	56	69
20	57	71
18	60	73
21	64	79
29	72	89
35	78	97
46	93	114
45	93	117
49	97	121
51	100	126
50	99	125
46	96	124
50	102	132
56	109	142
77	129	165
91	143	183
104	158	199
109	164	207
112	167	210
111	168	213
108	165	210
110	161	204
110	155	192
100	139	171
79	116	144
60	94	118
42	72	91
28	53	69
24	45	60
26	45	58
23	42	55
12	33	48
10	36	53
20	48	72
42	74	103
64	99	132
72	110	145
70	107	145
62	96	132
58	90	125
50	83	116
46	77	108
45	75	102
40	70	95
34	63	84
32	57	77
26	49	65
23	45	57
19	38	46
15	33	40
16	30	36
17	29	33
17	29	31
16	28	30
17	30	32
16	31	34
13	33	34
12	36	34
11	43	38
16	52	46
19	65	53
22	72	60
25	81	68
24	85	71
25	90	75
25	91	79
24	94	81
27	96	85
29	101	89
30	103	95
23	100	93
23	103	98
23	107	102
25	111	105
25	115	109
30	122	117
35	129	124
40	136	130
38	134	128
40	135	131
42	136	132
46	135	132
43	130	127
39	122	120
34	114	113
34	107	111
37	98	112
39	95	114
39	95	114
39	95	114
42	95	116
44	97	118
48	98	121
50	100	123
60	108	132
64	111	138
66	111	138
59	103	132
48	90	119
39	81	110
39	81	110
40	84	115
64	110	144
84	130	164
110	156	190
129	175	209
139	185	219
139	184	218
130	173	206
121	162	195
106	147	180
95	133	167
75	114	146
59	97	129
49	87	119
48	83	116
45	83	113
44	82	114
48	85	119
49	86	120
51	87	123
53	89	125
53	91	126
52	90	124
51	89	123
50	90	119
48	88	116
42	86	109
36	82	100
33	80	94
34	83	91
40	90	96
48	99	102
51	105	105
52	110	105
57	116	108
59	118	110
59	116	108
59	113	106
56	110	105
49	99	97
38	88	88
22	70	74
19	65	76
23	70	84
41	89	107
66	115	137
87	134	161
93	140	171
94	140	171
87	128	160
82	121	153
74	112	144
68	106	138
69	105	135
67	102	135
63	99	129
60	94	124
52	86	116
52	83	114
52	81	112
51	80	111
50	78	109
46	74	105
39	67	97
34	62	92
36	65	92
39	68	95
43	73	102
47	77	106
46	80	109
47	81	111
45	81	111
43	82	110
41	80	108
43	83	108
43	84	106
45	85	104
42	82	100
40	79	94
35	75	87
32	71	85
29	68	83
26	66	84
24	67	82
24	68	85
24	71	85
24	73	89
22	74	87
22	73	89
27	80	93
30	81	97
32	83	99
34	83	99
35	81	98
35	79	96
35	79	96
36	79	96
23	67	80
22	64	76
15	60	71
11	56	67
8	55	63
9	56	64
12	60	66
12	63	66
15	69	70
23	77	78
32	89	88
43	100	99
52	111	107
61	120	116
70	130	124
76	136	130
80	140	134
80	137	134
66	115	113
60	105	108
54	96	101
46	89	98
41	85	98
36	83	97
31	81	99
45	96	116
57	110	131
62	111	133
59	103	126
50	88	112
35	69	93
26	52	76
22	44	62
24	40	56
19	37	48
15	32	41
15	31	38
18	30	36
17	28	32
17	26	29
14	23	26
14	23	26
14	24	24
13	22	25
13	22	25
11	23	25
12	24	26
12	23	27
15	22	25
16	21	24
16	21	24
16	21	24
15	20	23
15	20	23
15	20	23
15	20	23
12	17	20
12	17	20
12	17	20
13	18	21
13	18	21
14	19	22
14	19	22
12	18	23
8	18	25
7	18	26
6	17	25
7	18	26
8	19	27
11	22	30
13	24	32
14	25	33
14	25	33
13	24	32
12	23	31
10	21	29
9	20	28
9	20	28
9	20	28
9	20	28
9	20	28
10	19	28
10	20	30
12	22	32
12	24	34
15	27	39
16	29	43
15	30	46
27	42	58
29	45	62
36	52	69
40	57	76
44	61	80
44	63	84
44	64	82
43	62	83
43	63	81
42	61	82
41	61	79
39	58	79
37	57	75
36	55	76
35	55	73
34	53	74
32	52	70
33	52	73
33	53	71
33	52	73
33	53	71
34	53	74
34	54	72
36	53	72
35	53	70
36	52	69
34	50	67
32	48	65
30	46	63
28	44	61
27	43	60
27	43	60
27	43	60
26	42	59
26	42	59
26	42	59
26	42	59
27	43	60
28	44	61
29	45	62
30	47	66
28	48	66
28	48	66
28	48	66
28	48	66
28	48	66
27	47	65
27	47	65
26	46	64
27	47	65
28	48	66
28	48	66
28	48	66
27	47	65
26	46	64
26	46	64
25	45	63
25	45	63
25	45	63
25	45	63
23	45	63
24	46	64
24	46	64
24	46	64
22	46	64
22	46	64
22	46	64
24	48	66
27	53	70
32	58	75
36	62	79
38	64	81
43	68	88
43	68	88
44	71	92
45	75	100
41	76	102
38	76	106
41	85	116
47	94	126
59	110	143
65	117	153
69	125	160
71	127	162
72	130	165
77	135	170
76	137	171
74	135	169
79	140	174
74	135	169
67	128	162
62	123	157
62	120	155
61	119	154
62	118	153
63	117	152
59	111	147
58	108	144
53	104	137
48	96	130
42	90	124
37	85	119
35	81	115
34	78	115
40	79	117
38	74	114
32	69	107
28	64	102
26	60	96
24	56	92
24	52	86
22	49	83
19	45	75
20	41	72
22	47	79
21	44	76
22	43	74
22	43	71
20	41	69
20	38	67
16	34	63
15	30	62
12	28	57
10	26	55
11	27	56
13	27	55
13	27	55
12	26	54
15	28	54
15	28	54
16	27	54
15	26	53
14	26	50
12	24	48
11	23	47
10	23	45
13	24	44
12	23	43
11	23	41
11	22	42
10	24	42
11	25	44
13	27	45
15	29	47
15	31	48
16	32	49
18	34	51
20	36	53
19	37	54
21	37	54
19	37	54
20	36	53
20	35	54
19	34	53
18	33	52
17	32	51
14	31	50
13	30	49
13	30	49
12	29	48
10	30	48
11	31	49
11	31	49
11	31	49
10	32	50
10	32	50
10	32	50
10	32	50
12	32	50
14	34	52
16	36	54
17	37	55
16	38	56
18	40	58
22	44	62
24	46	64
23	47	65
29	53	71
35	61	78
42	68	85
45	71	88
48	74	91
50	76	93
52	76	94
54	76	94
57	77	95
59	79	97
60	80	98
61	81	99
60	80	98
60	80	98
59	79	97
60	80	98
60	80	98
59	79	97
58	78	96
56	76	94
52	72	90
49	69	87
47	67	85
43	64	85
42	63	84
42	63	84
41	62	83
41	62	83
42	63	84
42	63	84
43	64	85
46	67	88
46	67	88
47	68	89
48	67	88
45	67	85
45	64	85
41	63	81
42	62	80
44	59	78
44	60	77
42	58	75
40	56	73
38	54	70
35	51	67
33	49	65
31	47	63
26	43	56
25	42	55
25	42	55
25	42	55
26	44	55
28	46	57
31	49	60
32	50	61
34	53	61
37	56	63
40	59	66
44	62	69
45	63	70
46	62	69
44	60	66
44	58	64
38	52	58
35	47	53
26	38	44
19	29	36
15	26	30
17	26	30
17	28	32
20	31	35
17	28	32
17	28	32
17	28	32
19	28	31
19	29	29
18	28	28
18	29	27
16	29	27
16	29	27
15	29	28
11	29	28
10	30	31
11	32	34
12	34	39
11	38	42
11	38	48
12	38	54
13	40	61
16	43	69
17	45	75
18	49	82
20	52	88
25	56	95
27	59	100
39	71	112
45	76	115
50	81	114
50	80	109
51	80	101
45	73	90
32	59	73
23	46	54
21	33	37
25	32	35
21	30	33
18	29	33
19	30	34
21	32	40
22	34	44
23	36	50
20	35	51
20	36	53
20	37	56
19	38	59
19	37	60
16	36	61
15	35	60
14	35	57
14	34	52
15	34	49
12	31	46
12	31	52
10	29	50
11	28	47
11	28	47
13	28	47
13	29	46
14	28	46
14	29	45
15	28	44
15	28	42
14	27	41
14	28	40
14	27	41
11	25	44
11	24	46
11	24	46
12	25	47
12	25	47
12	25	47
13	26	48
13	26	48
12	25	47
12	25	47
13	26	48
13	26	48
13	26	48
14	27	49
14	27	49
14	27	49
14	29	48
14	29	48
14	29	48
14	29	48
14	29	48
14	29	48
14	29	48
14	29	48
13	28	47
13	28	47
14	29	48
14	29	48
15	30	49
15	30	49
15	30	49
16	30	48
17	32	48
19	32	48
17	32	48
18	32	50
19	33	51
21	35	53
22	38	55
23	38	57
21	38	57
22	39	60
22	41	62
23	41	64
24	42	65
22	43	65
22	43	65
22	43	65
24	45	67
26	44	67
26	45	66
26	45	66
26	45	66
28	45	66
28	45	66
28	45	64
30	47	66
32	47	66
32	48	65
33	49	66
34	50	67
35	49	67
36	51	67
35	51	68
31	48	67
32	49	68
32	49	68
33	50	69
34	51	70
35	52	71
35	52	71
36	53	72
36	53	72
36	53	72
36	53	72
36	53	72
35	52	71
35	52	71
35	52	71
35	52	73
36	53	74
35	51	74
35	51	74
35	51	74
35	51	74
36	52	75
37	53	76
37	53	76
37	53	76
37	53	76
38	54	77
39	55	78
40	56	79
40	56	79
41	57	80
41	57	80
37	58	80
37	58	80
36	57	79
35	56	78
36	55	76
36	55	76
35	54	75
35	54	75
37	54	73
38	55	74
40	55	74
40	55	74
41	57	74
41	57	74
41	57	74
41	56	75
41	56	75
40	54	76
40	55	74
40	55	74
37	54	73
37	54	73
37	54	73
37	54	73
38	56	73
38	56	73
37	55	72
37	55	72
35	55	72
35	55	72
36	57	72
37	58	73
37	59	71
36	58	70
36	58	69
35	57	69
35	57	69
37	56	69
36	58	70
38	57	70
40	59	72
40	59	72
40	59	74
40	59	74
42	58	74
41	57	73
40	56	72
39	56	69
37	56	64
34	53	60
28	50	56
24	46	52
21	43	48
19	41	46
17	42	44
17	42	44
15	42	39
16	43	40
15	45	40
16	46	41
17	48	41
18	49	42
19	50	43
18	50	45
20	51	52
18	51	54
17	52	55
19	54	57
18	56	58
19	57	59
20	58	60
19	58	60
19	58	60
17	58	60
18	59	61
20	59	61
19	60	62
21	62	64
22	63	65
22	63	65
23	61	65
24	61	65
23	61	65
23	61	65
23	61	65
22	60	64
21	59	63
21	59	63
21	62	65
21	62	65
20	61	64
21	62	65
19	62	65
20	63	66
22	65	68
20	65	69
19	65	72
19	65	72
20	66	73
22	68	75
26	72	80
33	79	87
42	88	96
49	95	103
48	93	104
50	95	106
50	95	106
49	93	106
45	89	102
41	85	98
40	84	97
38	84	95
44	93	101
44	93	101
44	94	100
44	92	96
43	88	91
36	79	82
27	68	70
22	61	63
9	46	50
5	42	46
3	37	43
1	37	45
6	41	51
14	48	61
20	55	68
19	56	76
12	53	86
19	61	103
35	78	117
50	92	129
55	97	134
54	94	129
48	86	121
43	80	114
29	64	97
[truncated: 954 more rows]
