# Supplementary material for: Detection of Power Line Insulators in Digital Images Based on the Transformed Colour Intensity Profiles
Source: Sensors (Basel). 2023 Mar 22;23(6):3343. doi: 10.3390/s23063343 (PMC10051827; doi:10.3390/s23063343)
Supplement: Supplementary file 1 [file sensors-23-03343-s001.zip › Dataset/ni/ni_SCENA_19_1626_1532_505_1519.csv]

143	160	163
141	158	161
133	150	153
130	147	150
150	167	170
133	150	153
103	120	123
90	107	110
90	107	110
105	122	125
94	109	112
129	141	145
133	144	148
126	137	141
129	140	144
139	150	154
118	129	133
93	104	108
96	107	111
106	117	121
83	94	98
98	109	113
114	125	129
93	104	108
92	103	107
120	131	135
131	141	148
130	137	146
136	141	150
139	144	153
147	152	161
150	155	164
130	135	144
106	111	120
101	106	115
121	126	135
134	139	148
132	137	146
117	122	131
117	122	131
130	135	144
136	141	150
131	136	145
106	114	121
104	114	121
109	119	126
90	100	107
112	122	129
148	158	165
184	194	201
168	178	185
151	161	168
160	170	177
175	185	192
152	162	169
144	154	161
176	186	193
191	201	208
196	204	211
167	173	180
203	209	216
195	201	208
213	219	226
202	208	215
190	196	203
196	202	209
196	202	209
181	187	194
139	145	152
100	106	113
100	106	113
129	135	142
153	159	166
155	161	168
148	154	161
150	158	165
140	148	155
123	131	138
134	142	149
124	134	141
96	106	113
104	114	121
118	128	135
147	159	165
161	173	179
157	171	177
152	166	172
153	167	173
148	162	168
139	153	159
129	143	149
148	164	170
176	192	198
182	198	204
172	188	194
161	177	183
129	145	151
108	124	130
123	139	145
146	162	168
133	149	155
102	118	124
81	97	103
118	134	140
135	151	157
97	113	119
88	102	108
123	137	143
124	136	142
120	132	138
124	136	142
111	122	130
91	102	110
119	128	137
170	179	188
183	189	200
148	154	165
109	115	128
100	106	119
118	121	135
131	134	148
155	158	172
188	191	205
192	198	209
195	201	212
179	185	196
138	144	155
100	106	117
93	99	110
109	115	126
91	97	108
86	92	103
109	115	126
138	144	155
157	163	174
163	169	180
155	161	172
142	148	159
133	139	150
133	143	150
112	122	129
106	116	123
105	115	122
96	106	113
110	120	127
161	171	178
158	168	175
145	155	162
136	146	153
119	129	136
92	102	109
110	120	127
114	124	131
163	173	180
168	178	185
169	182	190
156	169	177
153	166	174
154	167	175
152	165	173
159	172	180
171	184	192
176	189	197
186	199	207
192	205	213
198	211	219
186	199	207
168	181	189
166	179	187
160	173	181
139	152	160
107	118	126
99	110	118
121	132	140
148	159	167
159	170	178
173	184	192
184	195	203
177	188	196
164	175	183
136	147	155
146	157	165
161	172	180
164	175	183
162	173	181
149	160	168
151	162	170
180	191	199
107	118	126
72	83	91
107	118	126
74	85	93
58	69	77
60	71	79
136	147	155
168	179	187
166	177	185
150	161	169
146	157	165
164	175	183
164	175	183
137	148	156
116	127	135
94	105	113
105	116	124
102	113	121
146	157	165
119	131	137
87	99	105
86	98	104
126	138	144
110	122	126
85	97	101
68	81	83
93	106	108
141	154	156
153	166	168
164	177	179
159	172	174
147	158	162
152	163	167
150	161	165
158	169	173
142	153	157
132	143	147
140	151	155
110	121	125
80	91	95
107	118	122
133	144	148
127	138	142
91	102	106
59	70	74
59	70	74
79	87	94
63	71	78
56	61	70
52	57	66
58	63	72
64	69	78
67	72	81
76	81	90
87	92	101
145	150	159
148	153	162
112	117	126
99	104	113
86	91	100
85	90	99
70	75	84
79	84	93
89	95	106
104	110	121
84	90	101
77	83	94
146	153	162
173	180	189
147	154	163
69	76	85
81	89	96
131	139	146
132	140	147
112	120	127
104	113	117
103	112	116
116	125	129
115	123	130
133	143	150
121	130	139
96	105	114
84	93	102
87	97	104
86	96	103
88	98	105
99	109	116
131	142	146
118	129	133
102	114	116
97	109	111
110	122	124
129	141	143
128	140	142
112	124	126
124	135	139
123	134	138
102	113	117
83	94	98
105	114	118
145	154	158
150	159	163
127	136	140
145	151	156
144	150	155
125	131	136
191	197	202
203	207	212
161	165	170
104	108	113
109	112	120
151	153	161
104	105	115
98	99	109
106	107	117
116	117	127
182	183	193
174	175	185
112	113	123
116	117	127
157	158	168
126	127	137
123	124	134
121	122	132
98	99	109
110	111	121
97	98	108
80	81	91
89	90	100
109	110	120
125	126	136
140	141	151
119	120	130
80	81	91
90	91	101
95	96	106
86	87	97
81	82	92
100	101	111
113	114	124
87	88	98
78	79	89
107	108	118
133	132	142
111	110	120
111	110	120
111	110	120
103	102	112
118	117	127
117	116	126
79	78	88
78	77	87
108	107	117
121	120	130
117	116	126
119	118	128
121	120	130
117	116	126
116	115	125
128	130	140
158	160	170
156	158	168
114	116	126
89	91	101
101	103	113
111	113	123
103	105	115
106	108	118
112	114	124
116	118	128
107	109	119
87	89	99
72	74	84
78	80	90
92	94	104
108	110	120
115	117	127
121	123	133
123	125	135
123	125	135
121	123	133
115	117	127
107	109	119
115	117	127
104	106	116
117	119	129
120	122	132
107	109	119
122	124	134
128	130	140
95	97	107
91	93	103
96	98	108
112	114	124
103	105	115
73	75	85
73	75	85
90	92	102
89	91	101
121	123	133
110	112	122
97	99	109
83	85	95
78	80	90
97	99	109
107	109	119
95	97	107
73	78	87
96	101	110
135	140	149
120	125	134
72	77	86
139	144	153
219	224	233
169	174	183
96	101	110
99	104	113
107	112	121
122	127	136
137	142	151
143	148	157
139	144	153
135	137	147
150	152	163
151	151	163
158	158	170
164	164	176
134	135	145
80	81	91
71	73	83
110	112	122
124	130	137
123	129	136
96	102	109
66	72	79
78	87	91
123	132	136
140	149	153
126	135	139
113	119	124
94	100	105
81	87	92
84	90	95
88	94	99
87	93	98
91	97	102
98	104	109
109	115	120
117	123	128
119	125	130
107	113	118
96	102	107
92	98	103
92	98	103
90	96	101
99	105	110
104	110	115
105	111	116
105	111	116
116	122	127
126	132	137
115	121	126
94	100	105
131	137	142
116	122	127
101	107	112
98	104	109
110	116	121
128	134	139
144	150	155
152	158	163
149	153	158
147	151	156
131	135	140
133	137	142
152	156	161
140	144	149
111	115	120
102	106	111
73	77	82
90	94	99
90	94	99
68	72	77
60	64	69
76	80	85
91	95	100
92	95	103
76	79	87
94	96	106
111	113	123
110	112	122
105	108	116
116	119	127
120	123	131
107	110	118
103	107	112
97	101	106
85	90	93
87	92	95
121	126	129
154	159	162
143	148	151
108	113	116
136	139	143
141	144	148
127	130	134
113	116	120
124	127	131
134	137	141
126	129	133
118	121	125
115	118	122
111	114	118
98	101	105
79	82	86
73	76	80
89	92	96
115	118	122
134	137	141
147	147	153
148	148	154
124	124	130
115	115	121
104	104	110
82	82	88
89	89	95
99	99	105
116	116	122
115	115	121
106	106	112
102	102	108
106	106	112
101	101	107
96	96	102
104	104	110
125	128	133
108	111	116
112	115	120
126	129	134
129	132	137
138	141	146
140	144	149
125	129	134
97	103	108
102	108	113
106	112	117
105	111	116
99	108	112
97	106	110
96	105	109
96	105	109
95	101	106
109	115	120
116	122	127
102	108	113
95	99	104
111	115	120
120	124	129
108	112	117
116	119	124
123	126	131
119	119	125
93	93	99
79	79	85
99	99	105
110	110	116
93	93	99
79	83	88
77	81	86
105	109	114
119	123	128
117	121	126
103	107	112
111	115	120
82	86	91
91	95	100
109	113	118
119	123	128
97	101	106
75	79	84
94	98	103
129	133	138
141	145	150
103	105	113
91	93	101
115	117	125
108	110	118
129	132	137
145	148	153
151	155	160
142	146	151
143	150	153
137	144	147
124	132	132
117	125	125
127	137	137
137	147	147
116	126	126
85	93	93
71	79	78
87	93	92
98	104	103
98	104	103
101	107	106
112	118	117
113	118	119
101	106	107
127	132	133
110	115	116
89	94	97
92	97	100
112	117	120
115	120	123
109	113	118
115	118	123
95	96	100
82	83	87
78	79	83
82	83	87
77	78	82
74	75	79
93	94	98
121	122	126
132	133	137
121	122	126
119	120	124
117	118	122
108	109	113
103	104	108
103	104	108
96	99	103
87	92	93
73	81	81
72	80	80
88	96	96
108	113	114
108	113	114
93	98	99
80	85	86
79	83	84
82	86	87
98	100	101
120	122	123
111	113	114
108	110	111
128	130	131
117	118	122
90	95	98
82	86	91
61	66	69
59	64	67
100	105	108
148	153	156
171	176	177
175	180	181
171	176	177
145	150	151
113	119	118
99	105	104
136	142	141
135	141	140
117	123	122
99	105	104
81	86	87
79	84	85
85	90	91
89	94	95
92	97	98
109	114	115
126	131	134
126	131	134
102	106	111
101	105	110
108	112	117
105	109	114
97	100	108
113	116	124
131	134	142
125	128	136
111	113	121
101	103	111
98	100	108
98	100	108
98	101	106
103	106	111
95	98	103
74	77	82
102	105	109
121	124	128
126	130	131
138	142	143
153	157	158
132	136	137
120	124	125
150	154	155
180	183	187
191	194	198
189	192	196
172	175	179
154	157	161
145	148	152
150	153	157
161	164	168
171	174	178
167	170	174
161	164	168
158	161	165
160	163	167
158	161	165
141	144	148
122	125	129
124	127	131
109	112	116
76	79	83
55	58	62
63	66	70
78	81	85
93	96	100
110	113	117
120	123	127
94	97	101
95	98	102
113	116	120
115	118	122
113	116	120
117	120	124
114	117	121
118	121	125
121	124	128
125	128	132
103	106	110
73	76	80
82	85	89
105	108	112
102	105	109
90	93	97
93	96	100
87	90	94
93	96	100
122	125	129
140	143	147
134	137	141
125	128	133
120	120	126
119	118	127
112	111	120
88	87	96
89	89	95
110	110	116
119	119	125
113	113	119
141	142	146
150	151	155
118	120	121
85	87	88
87	89	90
83	85	86
80	82	83
101	103	104
106	108	109
102	104	105
104	106	107
113	115	116
118	120	121
116	118	119
110	112	113
107	109	110
102	104	105
104	106	107
88	90	91
75	77	78
87	89	90
82	84	85
136	138	139
165	167	168
143	148	151
101	106	109
107	110	114
126	129	133
133	136	140
129	132	136
113	114	118
110	111	115
107	108	112
114	115	119
113	112	116
106	105	109
117	116	120
139	138	142
143	142	146
130	129	133
126	125	127
125	124	126
133	132	134
136	135	137
128	127	129
127	126	128
136	135	137
141	140	142
139	138	140
136	135	137
120	119	121
102	101	103
107	106	108
131	130	132
143	142	144
139	138	142
147	143	148
137	133	139
130	126	131
125	121	126
109	105	110
93	89	94
96	93	95
111	108	110
112	109	111
107	104	106
100	98	98
96	94	94
97	95	95
100	98	98
100	98	98
99	97	97
87	86	88
86	88	89
90	92	93
92	94	95
90	92	93
87	89	90
89	91	92
94	96	97
102	104	105
103	105	106
105	107	108
110	112	113
112	114	115
108	110	111
104	106	107
102	104	105
95	94	96
96	95	97
103	102	104
113	112	114
117	116	118
111	110	112
106	105	107
103	102	104
102	101	103
103	102	104
105	104	106
107	106	108
108	107	109
107	106	108
106	105	107
103	105	106
117	120	124
117	120	124
102	105	109
121	124	128
145	148	152
139	142	146
130	133	137
118	121	125
114	117	121
114	117	121
113	116	120
114	117	121
113	116	120
111	114	118
108	111	115
107	108	112
100	99	103
100	96	101
103	99	104
110	106	111
115	111	116
118	114	119
124	120	125
131	127	132
133	129	134
117	113	118
103	99	104
103	99	104
110	106	111
113	109	114
108	104	109
104	100	105
100	99	101
105	104	106
106	105	107
96	95	97
85	84	86
88	87	89
108	107	109
126	125	127
141	140	142
124	123	125
103	102	104
98	97	99
114	113	115
132	131	133
132	131	133
121	120	122
127	126	130
130	129	133
135	134	138
140	139	143
141	140	144
136	135	139
127	126	130
120	119	123
120	119	123
118	117	121
110	109	113
99	98	102
97	96	100
104	103	107
113	112	116
115	114	118
108	107	109
101	100	102
107	106	108
114	113	115
109	108	110
112	111	113
124	123	125
129	128	130
137	136	138
138	137	139
138	137	139
133	132	134
119	118	120
105	104	106
102	101	103
106	105	107
105	105	105
105	105	105
111	111	111
116	116	116
111	111	111
102	102	102
104	104	104
115	115	115
125	125	125
117	117	117
108	108	108
102	102	102
91	91	91
89	89	89
116	116	116
151	151	151
187	189	190
164	166	167
141	143	144
121	123	124
109	111	112
115	117	118
121	123	124
113	115	116
113	115	116
116	118	119
117	119	120
112	114	115
106	108	109
106	108	109
112	114	115
118	120	121
135	137	138
133	135	136
141	143	144
145	147	148
138	140	141
135	137	138
135	137	138
127	129	130
112	114	115
98	100	101
88	90	91
109	111	112
146	148	149
149	151	152
113	115	116
83	85	86
89	91	92
89	91	92
90	92	93
96	98	99
108	110	111
118	120	121
114	116	117
104	106	107
93	95	96
94	96	97
102	104	105
114	116	117
115	117	118
105	107	108
99	101	102
102	104	105
113	115	116
112	114	115
110	112	113
104	106	107
98	100	101
96	98	99
102	104	105
103	105	106
93	95	96
111	113	114
121	123	124
111	113	114
96	98	99
94	96	97
101	103	104
108	110	111
92	94	95
92	93	97
91	93	94
103	104	108
117	119	120
111	112	116
99	100	104
100	101	105
147	148	152
143	144	148
119	120	124
92	93	97
99	100	104
128	129	133
139	140	144
128	129	133
127	129	130
132	134	135
133	135	136
121	123	124
103	105	105
92	94	94
94	96	96
100	102	102
108	110	110
113	115	115
113	115	115
102	104	104
94	96	96
101	103	103
122	124	124
140	142	142
104	106	107
103	105	106
105	107	108
112	114	115
119	121	122
117	119	120
108	110	111
98	100	101
98	100	101
102	104	105
94	96	97
79	81	82
81	83	84
106	108	109
128	130	131
135	137	138
137	136	140
136	134	140
140	138	144
137	135	141
118	116	122
92	90	96
83	81	87
90	88	94
86	84	90
92	90	96
96	94	100
107	105	111
118	116	122
111	109	115
103	101	107
109	108	112
120	124	125
118	122	123
139	144	143
103	107	108
90	95	94
110	114	115
92	97	96
104	108	109
107	112	111
101	105	106
96	101	100
103	106	110
97	101	102
93	96	100
98	102	103
105	109	110
128	133	132
134	136	136
104	109	108
81	83	83
90	95	94
103	105	105
104	109	108
117	119	119
114	119	118
119	121	121
118	123	122
117	119	119
110	115	114
109	111	111
109	114	113
111	116	115
92	97	96
94	99	98
112	117	116
112	117	116
120	125	124
113	118	117
91	96	95
121	126	125
108	113	112
120	125	124
123	128	127
122	127	126
126	131	130
121	126	125
114	119	118
117	122	121
108	110	110
115	117	117
130	132	132
148	150	150
162	164	164
166	168	168
163	165	165
