# Supplementary material for: Detection of Power Line Insulators in Digital Images Based on the Transformed Colour Intensity Profiles
Source: Sensors (Basel). 2023 Mar 22;23(6):3343. doi: 10.3390/s23063343 (PMC10051827; doi:10.3390/s23063343)
Supplement: Supplementary file 1 [file sensors-23-03343-s001.zip › Dataset/ni/ni_SCENA_94_4624_2367_5313_543.csv]

238	219	222
236	217	220
232	212	217
222	205	208
197	181	182
169	157	153
145	135	128
128	123	114
133	131	120
136	136	124
135	137	125
124	128	116
101	107	96
82	88	77
64	69	60
48	52	47
48	49	47
45	45	45
40	40	40
38	38	38
37	37	37
38	38	38
37	40	38
37	40	38
35	40	38
35	40	38
36	43	38
38	45	40
43	53	47
44	54	48
45	56	48
45	58	50
45	62	51
45	65	53
46	66	54
47	67	55
50	68	55
53	71	58
59	76	63
63	80	67
77	91	79
81	96	82
87	99	87
82	94	82
65	77	65
63	73	61
57	67	54
39	52	38
39	55	38
43	67	49
51	75	57
56	82	64
58	93	73
57	94	74
56	95	74
51	97	75
48	94	72
45	94	72
44	93	71
40	92	69
32	86	63
27	81	58
23	77	54
19	71	48
30	80	56
38	86	62
41	89	65
44	90	67
47	86	64
47	85	63
48	84	62
48	79	58
49	77	57
50	75	55
50	75	55
51	76	56
51	76	56
53	78	58
56	81	61
57	83	60
60	84	60
63	85	60
65	87	62
67	89	64
69	92	70
74	97	75
76	102	79
80	108	85
87	116	93
90	119	96
87	119	95
85	117	93
76	110	86
74	108	84
72	106	82
70	106	82
70	109	87
74	116	93
76	118	95
71	115	92
58	97	76
49	88	67
35	72	52
30	65	45
30	65	45
55	83	64
53	81	62
59	87	68
86	110	92
97	121	103
115	142	122
119	150	129
110	152	129
144	190	167
158	204	182
161	206	187
126	168	151
106	147	132
82	118	106
86	122	110
96	130	119
146	170	162
156	179	171
164	185	176
179	200	191
181	201	189
154	184	173
146	177	168
137	174	166
77	121	114
74	116	109
71	112	104
51	86	76
47	81	71
41	71	60
40	70	57
33	63	50
44	76	59
47	81	64
54	88	71
60	97	77
66	105	84
63	102	81
53	91	73
50	83	68
26	57	42
25	56	41
20	50	37
18	48	35
23	53	40
36	62	49
34	60	47
39	65	52
49	71	59
48	70	58
62	82	70
85	102	91
114	131	120
158	175	166
164	183	174
161	185	175
143	168	158
146	171	161
165	192	182
169	193	185
160	184	176
136	163	154
131	158	149
127	151	143
115	142	132
106	131	121
77	102	92
81	102	93
82	101	92
84	103	94
113	127	121
160	166	165
203	211	210
201	212	210
118	135	131
89	110	102
70	94	84
53	81	68
47	76	61
47	76	60
43	73	54
43	71	52
48	74	56
48	75	55
47	72	52
46	73	53
48	74	56
52	77	63
55	81	68
64	90	77
98	128	115
117	147	134
130	160	147
115	150	136
103	139	125
52	92	80
50	90	78
49	92	79
76	122	109
77	126	112
71	122	108
38	89	75
33	84	70
27	79	62
31	83	66
35	87	70
59	108	94
50	94	81
33	76	63
27	61	50
28	58	47
33	60	50
34	61	51
33	63	50
54	84	71
56	89	75
59	92	78
68	104	88
74	103	88
71	90	75
73	86	70
69	82	66
67	80	66
68	83	69
67	82	68
61	75	63
55	69	57
41	57	46
39	55	44
39	54	46
43	58	50
48	65	56
51	67	60
48	64	57
44	60	53
38	55	46
37	54	45
35	52	43
37	52	44
37	52	44
38	53	45
37	54	45
37	54	45
36	55	46
38	57	48
40	61	52
40	60	48
46	68	56
48	65	52
57	74	61
64	83	68
65	84	69
61	84	69
62	85	70
64	90	74
63	90	74
60	89	73
54	86	69
52	84	67
51	78	62
51	78	62
52	78	62
55	76	61
58	75	61
61	74	60
63	73	60
61	74	60
50	64	52
45	62	49
39	56	43
44	61	48
56	73	62
95	115	103
117	139	127
136	158	146
130	154	144
120	144	134
69	92	84
57	81	73
51	75	67
48	71	63
45	68	60
42	63	55
40	55	47
39	52	44
33	41	34
30	38	31
27	38	30
26	37	29
26	37	29
26	37	29
28	40	34
28	40	34
34	47	39
42	55	47
49	62	54
51	67	56
52	68	57
55	69	57
60	71	55
61	71	54
61	71	58
65	75	62
74	84	72
90	103	95
102	114	108
104	118	114
82	95	93
51	65	64
12	27	29
23	38	41
44	58	64
62	76	82
80	94	100
81	95	101
69	81	87
46	57	61
29	38	42
29	36	39
31	36	37
27	32	31
28	31	29
31	32	30
27	28	26
27	28	26
27	27	27
27	26	28
25	26	30
25	25	31
23	25	33
23	26	31
20	23	27
23	24	28
20	24	25
19	22	26
22	22	28
26	26	32
24	23	32
24	26	34
31	33	41
34	36	44
42	45	50
42	45	50
41	44	48
35	38	42
33	37	38
25	29	30
24	28	29
24	28	29
25	26	30
25	26	30
24	27	31
28	31	35
28	31	35
37	40	45
37	40	45
31	34	39
36	40	45
38	42	47
36	40	45
32	36	41
29	33	38
24	30	35
21	32	36
20	33	35
22	31	35
25	34	38
22	31	35
25	34	38
29	38	41
33	38	41
34	39	40
39	44	45
40	45	44
43	49	48
56	58	58
56	61	60
55	60	58
56	62	61
56	63	66
52	61	65
60	65	68
58	63	66
58	63	64
54	58	59
50	54	55
53	52	54
52	51	55
53	49	55
54	50	56
56	50	61
56	52	64
54	49	64
54	46	63
54	51	66
43	37	48
37	33	39
34	32	38
31	32	36
31	39	38
30	44	40
42	58	51
47	70	62
64	88	80
59	86	77
54	83	74
45	72	63
47	74	70
39	64	60
43	64	61
54	77	73
54	80	74
56	87	80
57	88	81
58	86	80
58	87	78
60	87	78
62	86	78
71	96	82
94	117	103
140	166	150
177	200	186
197	219	207
151	176	166
137	161	153
114	137	132
43	78	68
36	73	63
54	99	83
61	104	89
69	110	95
65	108	93
70	111	96
86	125	110
77	118	103
111	149	137
90	128	116
104	139	129
117	151	141
95	129	122
100	133	126
100	132	127
80	113	106
80	116	104
71	104	90
82	112	99
90	120	107
112	136	126
132	153	144
154	173	164
149	166	157
145	163	156
114	135	127
102	124	119
96	119	114
99	130	123
89	122	115
94	132	120
88	122	112
74	100	94
100	121	112
85	106	97
71	92	83
111	131	118
94	114	101
124	144	131
116	134	121
97	115	102
135	153	140
120	138	125
111	128	115
150	167	156
137	153	142
156	173	162
146	161	153
133	140	135
170	177	172
152	159	154
130	137	132
165	179	173
141	155	149
178	199	191
155	176	168
124	145	137
171	198	189
141	168	159
115	142	133
168	202	192
149	183	173
176	211	201
160	196	184
126	162	148
152	185	170
122	155	140
96	129	114
157	190	175
140	173	158
175	204	189
161	190	175
139	168	153
154	180	166
138	164	150
142	170	157
110	138	125
81	107	94
110	136	123
89	113	101
80	99	90
96	115	106
91	112	103
109	134	124
109	137	124
103	133	120
88	121	107
66	99	85
62	95	80
59	90	75
55	84	69
72	97	83
77	100	86
83	103	90
106	126	113
114	131	118
118	130	118
132	144	132
128	140	128
128	142	130
121	135	123
105	119	107
119	136	123
99	115	104
74	90	79
101	121	109
80	99	90
97	117	105
78	97	88
62	81	72
73	97	87
66	90	80
50	73	65
65	88	80
57	78	70
64	83	74
56	73	64
48	62	56
57	74	65
52	69	60
59	80	71
49	72	64
46	73	64
56	87	78
61	94	87
66	100	93
76	113	105
77	115	103
72	110	92
69	108	87
69	108	87
62	103	82
66	107	86
69	112	91
74	120	98
79	126	104
70	115	96
68	117	97
63	114	94
55	101	82
44	93	73
39	88	68
38	83	66
38	83	64
36	72	55
38	72	55
40	72	55
34	63	47
37	64	48
39	65	49
37	60	46
38	58	45
38	55	44
37	54	43
33	52	43
28	47	38
26	47	38
26	47	38
28	49	40
28	49	40
32	49	40
36	53	42
40	60	48
48	66	53
51	70	55
61	84	69
85	109	91
103	129	111
105	132	116
99	128	112
89	118	103
73	103	90
65	95	84
44	76	65
61	92	83
89	120	113
119	146	137
106	130	122
79	103	95
93	117	109
89	113	105
73	97	87
74	98	88
80	104	94
59	83	71
62	86	74
78	103	89
83	103	90
99	120	105
109	130	115
123	144	129
123	144	129
134	154	141
142	164	152
143	165	153
84	108	96
56	80	68
61	87	74
56	84	71
60	90	77
40	70	57
50	83	69
60	93	79
25	58	43
32	65	50
39	70	55
58	89	74
77	110	95
90	126	110
97	133	117
96	132	115
87	123	106
74	108	91
72	104	87
64	93	77
55	84	68
37	63	45
38	64	46
37	61	43
39	63	45
43	67	49
44	68	50
44	66	48
42	64	46
55	74	57
60	79	62
62	84	66
71	95	77
77	103	85
83	111	92
79	109	90
70	105	85
71	106	86
54	91	71
42	81	60
35	78	57
39	85	63
40	87	65
46	95	73
55	100	81
60	96	80
63	93	80
58	91	77
59	92	78
60	90	77
58	86	73
52	77	67
47	68	59
40	59	50
34	51	42
30	46	39
28	44	37
25	43	36
20	38	31
27	45	38
26	47	38
39	64	50
42	69	53
49	76	60
56	83	67
60	88	69
63	91	72
60	88	69
57	85	66
49	76	60
43	70	54
39	65	52
38	63	53
43	67	59
45	68	63
48	71	67
47	70	66
48	70	65
44	64	59
38	61	53
33	56	48
29	53	43
35	59	49
30	51	42
30	51	42
29	48	39
31	47	40
33	47	43
35	46	44
38	48	48
44	53	56
53	62	66
52	68	74
48	65	68
39	57	56
34	48	46
32	47	43
33	47	41
34	49	41
37	51	40
39	53	42
42	56	44
43	57	45
43	59	48
44	60	49
43	60	51
38	57	48
32	53	45
30	50	45
28	51	47
27	52	48
29	55	49
31	57	51
38	60	55
36	58	53
38	58	53
53	73	68
43	62	59
42	61	58
50	69	66
47	65	64
44	65	63
33	54	52
24	44	45
33	54	52
30	43	45
32	44	46
43	57	56
45	59	57
43	60	57
38	55	51
49	67	60
68	89	81
93	114	106
118	139	131
147	162	158
158	173	169
150	165	161
136	154	147
111	129	122
86	110	100
52	77	67
37	64	54
36	61	51
34	59	49
36	60	50
49	70	61
69	90	81
112	136	126
131	155	145
113	138	128
86	111	101
61	88	78
46	76	65
43	73	62
44	74	63
50	80	67
46	79	64
49	85	68
55	89	72
59	91	74
57	86	70
56	83	67
55	81	65
58	81	66
62	82	69
67	86	71
71	89	76
74	92	79
81	101	88
81	101	88
77	99	87
90	114	102
84	109	95
79	114	94
68	107	85
58	105	79
56	112	83
50	112	82
49	114	82
51	118	86
60	127	96
82	140	115
98	152	129
108	156	138
110	151	136
96	132	120
74	105	96
62	89	79
72	101	85
81	111	92
79	109	90
74	104	85
66	95	80
58	87	72
84	117	103
110	145	131
131	167	155
112	149	139
124	163	155
146	187	179
117	158	151
78	116	110
23	58	54
21	55	49
20	53	46
30	61	52
34	65	56
38	69	60
50	79	70
54	83	74
48	75	66
34	61	52
30	54	46
28	53	43
29	53	43
31	55	45
31	57	44
29	55	42
42	75	60
50	84	67
54	90	66
50	89	63
50	87	61
49	85	61
54	87	66
51	83	64
45	74	58
34	63	47
38	64	50
44	69	55
53	78	64
63	86	72
63	88	74
62	85	71
96	122	106
114	137	122
118	141	127
148	171	157
131	154	140
129	149	137
152	170	157
163	181	168
158	172	160
136	150	138
106	120	108
96	111	97
124	141	128
191	209	196
193	213	201
162	186	174
104	128	120
66	93	83
52	84	67
53	88	68
56	88	71
53	85	68
49	78	62
52	78	64
49	74	60
39	61	49
42	62	50
38	57	48
37	54	45
34	53	44
33	51	44
36	53	49
64	84	79
65	88	80
63	89	76
41	67	53
36	65	50
19	44	34
25	55	44
34	68	58
48	79	70
60	93	86
73	106	99
84	108	106
70	92	90
45	63	62
36	54	55
43	58	60
38	50	54
47	62	65
40	58	59
47	64	67
62	78	85
81	97	109
86	99	113
63	77	89
38	54	61
34	52	53
36	55	52
37	58	49
41	64	50
46	69	54
61	84	70
76	95	86
77	97	92
71	90	87
90	113	105
111	134	126
133	155	150
102	124	119
59	79	74
30	52	47
24	48	40
29	60	51
34	72	60
35	78	65
40	84	71
43	86	73
50	89	74
51	86	72
46	74	61
45	69	57
55	76	67
63	87	77
82	107	97
125	160	146
110	149	134
82	125	110
41	90	74
45	97	80
56	110	93
68	120	103
72	119	103
60	101	86
45	80	66
39	67	54
44	65	56
42	64	52
56	86	67
60	98	76
71	109	87
76	114	92
70	108	86
54	92	70
61	96	76
69	104	84
63	95	76
79	111	92
92	121	105
88	114	100
79	104	90
68	94	81
51	76	66
43	64	55
34	48	42
30	42	36
25	37	31
29	43	37
31	45	39
30	46	39
31	47	40
32	48	41
43	61	54
60	78	71
74	95	87
63	84	76
57	78	70
78	99	90
87	108	99
91	110	101
109	126	113
114	128	116
110	126	115
109	122	114
102	116	110
96	110	104
102	117	113
102	119	115
106	123	120
112	131	128
106	128	123
85	108	103
64	91	82
57	84	75
54	83	74
47	77	66
44	77	63
44	77	62
47	78	63
48	77	62
48	74	60
45	70	56
44	70	56
44	71	55
45	79	62
36	74	56
30	75	56
35	81	62
46	90	73
61	102	87
67	103	91
66	102	90
82	116	109
64	96	91
41	65	63
29	47	48
30	41	45
68	78	85
94	105	113
107	123	130
57	79	85
43	69	75
39	72	75
48	82	82
48	80	79
43	73	68
42	67	63
48	69	61
85	96	86
162	172	160
167	177	165
178	190	178
152	169	155
104	125	110
70	93	78
84	110	94
69	97	78
70	98	79
68	96	76
71	99	79
74	102	79
78	104	81
85	109	85
84	110	87
84	109	95
83	107	95
72	98	84
57	83	70
43	67	57
35	59	49
34	55	47
34	52	45
23	40	36
20	37	33
30	47	43
39	60	52
43	64	55
52	76	66
57	81	69
62	87	73
50	69	54
47	64	50
41	64	49
40	67	51
40	71	56
46	79	64
57	90	75
61	94	79
66	96	83
65	95	82
59	92	78
50	89	74
40	84	71
32	83	69
33	90	75
35	94	79
47	101	84
54	103	87
42	85	72
30	66	54
16	43	34
9	30	22
13	27	23
22	28	27
27	32	31
28	33	32
27	35	34
25	36	33
27	43	36
29	48	39
26	48	36
17	46	31
15	56	41
17	67	49
31	81	63
34	90	67
22	83	57
14	77	51
8	72	43
5	68	42
13	73	49
13	68	49
22	71	57
30	73	64
36	78	71
37	76	74
39	75	75
43	74	75
59	70	78
66	68	79
69	71	81
47	50	58
37	42	45
29	33	34
24	26	26
20	22	22
20	22	22
19	21	21
17	22	21
17	22	23
54	61	64
52	61	65
46	57	61
34	47	49
18	40	35
31	58	48
47	74	65
41	68	59
46	69	64
40	63	58
43	65	60
59	78	75
70	86	85
62	78	77
57	73	72
56	72	71
53	71	72
57	75	76
56	76	77
64	84	85
50	67	70
48	62	68
42	56	62
46	60	66
68	83	86
83	98	101
102	117	120
132	149	152
124	142	143
77	97	98
43	63	64
50	71	69
63	86	82
57	80	76
55	78	74
49	83	73
58	101	86
44	88	71
37	81	64
34	76	59
31	67	51
34	67	52
40	69	54
69	95	79
86	112	96
124	147	132
103	126	111
79	105	89
77	103	87
86	113	97
88	117	101
82	111	95
59	82	68
39	67	54
34	60	47
39	63	51
39	61	49
39	59	46
44	61	50
49	67	54
55	75	62
43	68	54
55	84	69
71	104	89
82	117	103
92	131	116
79	119	107
89	130	115
98	138	120
80	117	101
90	126	110
92	127	113
84	115	106
123	154	147
127	160	153
148	181	174
137	174	166
136	177	169
130	175	166
98	150	140
55	108	98
29	88	74
22	82	71
22	88	69
21	92	65
18	87	60
16	87	60
17	91	63
22	93	66
26	100	72
20	94	70
19	93	69
15	91	67
14	91	64
12	89	62
10	87	60
13	87	57
10	84	54
12	87	55
14	89	57
13	89	57
13	89	58
17	88	61
19	87	64
25	85	67
31	84	70
33	80	71
36	77	69
41	78	70
40	74	67
45	79	69
47	82	72
50	86	74
50	86	72
51	94	81
54	95	80
65	104	89
70	108	96
70	111	96
70	115	98
65	118	98
54	111	90
50	110	86
36	98	74
31	94	68
25	90	64
22	84	60
22	87	62
24	86	62
26	85	64
24	86	64
30	85	66
39	82	67
43	79	65
42	72	59
45	73	60
42	61	52
33	50	41
27	51	43
21	43	38
14	37	32
46	77	70
57	91	84
87	128	120
67	113	101
51	100	86
30	85	68
24	76	59
29	68	53
33	66	52
30	65	51
30	69	53
29	68	52
29	71	54
29	73	56
36	80	63
35	84	64
41	90	70
46	95	75
50	99	77
51	100	78
51	98	76
45	95	71
46	92	70
43	80	64
39	69	56
32	60	47
18	48	35
15	43	30
18	42	30
21	46	32
25	48	34
27	50	36
34	57	43
40	65	51
42	68	54
38	67	52
35	66	51
29	62	47
27	66	50
51	97	78
38	87	67
38	84	65
51	93	75
65	103	85
79	115	98
95	129	112
107	139	122
93	125	108
96	128	111
95	127	110
80	114	97
76	110	93
46	84	66
47	85	67
49	87	69
106	145	129
120	159	143
109	148	132
66	105	89
70	107	91
42	78	64
34	69	55
33	66	52
28	60	49
32	62	51
35	62	52
35	62	52
35	62	52
35	65	54
40	70	59
42	71	62
50	80	75
49	78	75
47	74	71
44	72	66
36	62	56
43	67	59
35	58	50
32	53	45
39	63	55
34	58	50
29	53	45
26	69	54
23	66	51
18	70	52
7	59	41
3	52	32
18	61	40
14	55	34
6	46	28
7	48	33
5	42	32
27	66	58
22	58	52
17	53	47
10	49	41
11	48	40
25	65	54
16	54	42
6	45	30
22	64	47
17	59	41
22	59	39
43	71	52
46	68	50
63	89	71
56	84	65
45	77	58
64	100	84
55	92	76
50	89	73
60	102	85
54	96	79
50	89	74
67	106	91
92	128	114
111	146	132
139	172	158
147	183	167
128	172	149
101	145	122
111	152	131
103	140	120
90	122	105
135	164	149
129	158	143
119	148	133
169	198	182
159	193	176
141	181	163
128	174	155
100	154	131
84	144	120
54	119	94
33	98	73
37	100	74
44	102	77
49	107	82
55	107	83
65	111	88
70	113	92
90	127	107
56	91	71
72	100	81
77	100	85
73	99	83
76	101	87
78	103	89
73	104	89
84	115	100
67	104	88
66	102	86
73	106	91
50	92	74
45	85	67
32	72	54
35	80	61
37	79	62
52	97	80
62	105	90
66	107	92
30	73	60
47	87	75
89	127	115
84	124	112
126	166	154
112	156	139
96	145	125
83	132	110
59	106	84
55	102	80
50	97	75
37	85	61
41	89	65
43	94	67
41	94	67
44	99	72
40	98	70
46	104	76
44	103	75
41	103	73
34	98	68
35	104	71
27	105	68
28	111	72
33	113	76
28	113	75
32	121	82
29	122	83
28	123	86
26	122	85
30	126	89
32	128	91
30	123	86
35	128	91
31	127	90
33	134	96
33	140	101
36	142	106
42	135	106
46	130	105
37	128	103
44	126	103
52	132	109
57	128	108
64	126	110
41	101	83
23	76	62
27	75	63
0	35	22
0	34	23
0	32	21
0	30	20
2	33	26
1	42	34
0	33	29
0	31	29
10	51	43
13	54	46
38	82	69
38	82	69
37	82	66
28	77	57
18	67	47
20	65	48
18	67	47
21	70	50
15	68	48
17	70	50
20	73	53
24	79	60
15	66	52
21	76	61
18	77	62
24	81	66
54	109	92
73	122	106
81	124	109
61	111	93
65	130	108
67	151	126
67	173	144
65	182	151
53	170	137
33	137	106
28	113	85
41	118	90
39	125	91
33	123	87
24	114	79
22	109	75
25	109	75
8	87	54
1	75	45
18	85	56
24	88	59
33	92	64
41	98	73
37	94	69
34	89	64
42	97	72
49	103	80
45	99	76
30	87	62
24	85	57
20	84	55
28	95	64
31	104	72
20	96	62
14	91	57
33	113	78
44	124	89
42	118	86
40	114	84
26	97	70
16	85	58
22	88	63
37	101	79
44	107	87
56	121	100
50	115	94
39	101	83
36	96	78
25	80	65
23	76	62
57	105	93
62	110	98
71	120	106
78	129	115
69	123	106
56	114	96
42	106	84
16	82	57
13	78	53
8	73	48
10	75	49
16	77	51
26	82	59
26	76	58
12	55	40
10	52	41
32	75	64
51	98	89
38	91	82
40	93	84
42	97	88
34	89	80
23	73	63
28	73	64
35	72	62
37	73	61
36	72	58
27	69	52
18	69	49
23	82	61
27	93	68
47	118	92
63	137	109
44	115	88
25	90	65
26	86	62
29	82	62
33	81	63
29	76	60
33	79	66
32	78	66
21	65	58
9	49	48
14	53	55
14	54	53
38	81	78
84	126	119
83	124	116
28	68	56
19	55	41
13	48	34
32	58	45
49	70	61
165	184	175
189	207	200
146	164	157
47	67	62
61	85	77
59	94	80
53	92	76
31	67	53
7	41	31
9	40	33
14	41	37
17	42	38
24	48	46
33	55	53
42	63	61
47	69	67
45	68	64
39	65	59
41	67	61
38	65	56
50	74	66
39	63	53
28	49	40
19	40	31
33	54	45
40	62	50
39	61	49
35	57	45
33	55	43
26	49	35
18	41	27
22	45	31
38	61	47
61	84	69
79	102	87
77	100	85
64	90	74
44	80	64
34	71	55
32	65	51
28	65	49
26	56	45
25	49	41
25	45	40
26	40	38
28	40	40
29	39	39
30	41	39
30	41	38
29	43	39
32	46	40
40	54	48
48	65	56
51	74	60
52	78	62
50	79	63
45	79	62
45	82	66
47	86	70
49	88	73
48	87	72
89	123	112
52	84	73
20	47	38
11	34	26
14	29	25
8	22	18
15	26	24
21	35	31
24	45	37
28	52	42
32	58	45
34	60	47
36	65	50
43	72	57
51	80	65
51	80	65
54	78	66
45	66	57
55	73	66
43	57	55
64	76	76
77	92	94
55	70	73
19	36	39
29	55	55
29	58	55
30	57	53
26	53	49
25	50	46
26	48	43
27	48	40
22	43	35
25	42	33
30	45	37
32	46	35
34	48	37
41	53	41
41	53	41
47	57	45
54	66	54
59	76	63
68	86	73
68	88	75
69	89	76
62	84	72
55	79	67
47	73	60
45	71	58
46	71	61
64	89	79
80	103	95
80	103	95
62	83	75
34	52	45
37	53	46
37	53	46
47	62	54
61	76	68
63	80	69
61	81	69
60	83	69
47	76	60
43	77	60
49	88	67
51	101	77
45	98	71
40	98	70
41	99	71
38	95	70
38	90	66
32	84	61
27	69	51
16	40	30
24	40	33
21	42	34
17	41	33
22	49	39
55	87	76
62	96	85
58	94	80
42	81	66
40	79	63
33	70	54
21	58	42
14	50	33
31	67	50
49	85	68
54	94	76
45	95	71
40	92	68
39	86	60
39	81	56
37	77	52
35	74	49
29	68	46
22	66	43
23	70	48
30	82	59
31	87	64
36	90	67
34	85	65
27	73	54
11	53	36
8	45	29
21	59	41
17	55	37
31	74	59
36	81	65
39	88	72
29	83	66
17	69	52
21	66	50
28	67	52
34	69	55
22	57	43
21	56	42
25	64	49
29	72	57
30	77	61
47	92	76
60	96	82
78	111	97
83	113	100
60	90	77
40	70	57
38	68	55
29	62	48
40	70	57
31	64	50
29	62	48
29	62	48
29	62	48
28	63	49
23	58	44
25	61	47
17	52	38
24	54	41
37	65	52
49	77	64
48	76	63
49	75	62
36	62	49
36	60	50
49	68	59
34	50	43
84	98	92
246	255	255
246	254	254
242	249	252
176	185	195
121	130	143
66	81	90
33	51	52
