# Supplementary material for: Detection of Power Line Insulators in Digital Images Based on the Transformed Colour Intensity Profiles
Source: Sensors (Basel). 2023 Mar 22;23(6):3343. doi: 10.3390/s23063343 (PMC10051827; doi:10.3390/s23063343)
Supplement: Supplementary file 1 [file sensors-23-03343-s001.zip › Dataset/ni/ni_SCENA_5_1578_933_1569_1379.csv]

104	109	110
94	99	100
84	89	90
95	100	101
83	88	89
100	105	106
142	147	148
173	178	179
162	167	168
142	147	148
143	148	147
186	192	187
188	195	188
187	193	188
182	188	183
181	187	182
184	190	185
165	172	169
114	121	118
74	80	79
60	66	65
67	72	73
81	89	89
79	87	87
90	98	98
110	115	116
109	114	117
119	123	128
131	135	140
147	151	156
151	155	160
124	128	133
124	128	133
120	126	131
117	123	128
121	127	134
119	125	132
119	127	134
121	129	136
120	128	135
127	135	142
136	144	151
139	147	154
117	123	128
106	113	116
97	105	105
98	106	106
96	104	103
94	102	101
105	112	109
139	146	141
150	158	151
155	164	154
156	164	153
152	160	149
159	168	155
163	172	159
175	184	171
179	189	176
128	141	125
72	85	69
73	86	70
91	104	88
95	105	92
99	109	96
106	116	103
105	115	102
104	114	101
102	112	99
102	112	99
102	112	99
101	109	98
95	103	92
85	93	82
77	85	74
76	85	75
80	88	81
84	91	84
82	89	82
75	82	75
64	71	64
53	60	53
49	53	47
62	66	60
51	55	49
64	66	60
120	122	116
144	146	140
149	151	145
167	169	163
184	185	176
165	164	154
175	175	163
186	186	174
185	185	173
177	177	163
169	169	155
163	166	151
166	169	154
166	169	153
162	168	151
161	167	150
163	169	152
162	168	149
162	168	149
162	171	151
153	162	142
140	148	131
136	144	127
117	125	108
94	102	85
78	83	68
74	79	64
88	92	80
99	103	91
103	107	96
115	119	108
117	122	113
109	113	107
105	112	105
114	121	114
122	128	123
123	129	124
126	133	130
126	132	131
127	133	132
129	135	134
130	136	135
131	137	136
131	137	136
131	137	136
142	148	147
133	139	138
106	112	111
96	102	101
113	119	118
142	148	147
149	155	154
128	133	134
119	124	125
130	135	136
113	118	119
104	109	110
123	128	129
131	136	137
133	138	139
113	118	119
116	121	124
129	134	137
115	120	123
98	103	106
104	109	112
109	114	117
110	115	118
116	120	125
116	122	129
126	133	142
128	135	144
114	121	130
130	137	146
111	118	127
105	112	121
110	117	126
141	148	157
158	165	174
119	126	135
73	80	89
98	105	114
122	129	138
118	125	134
101	110	119
107	117	127
116	128	138
114	126	136
103	113	123
105	115	125
108	118	128
109	119	129
105	115	125
105	115	125
113	123	133
112	122	132
105	115	125
94	104	114
98	108	118
98	108	118
95	106	114
88	97	101
90	96	101
96	102	107
91	97	102
85	91	96
105	111	116
140	146	151
126	132	137
110	116	121
127	133	138
130	136	141
114	120	125
107	113	118
107	113	118
108	114	119
106	112	117
104	111	114
138	145	148
158	164	169
153	159	164
144	150	155
140	146	151
130	139	143
127	136	140
124	132	139
123	131	138
121	130	139
110	119	128
103	112	121
108	117	126
110	119	128
110	119	128
112	120	127
114	123	127
113	122	126
118	127	131
124	133	137
127	136	140
132	141	145
141	150	154
135	144	148
112	121	125
112	121	124
125	134	137
120	129	132
94	103	106
102	111	114
107	116	119
101	109	109
110	118	117
119	127	126
107	115	114
142	150	150
164	172	172
159	166	169
115	122	125
97	103	108
98	104	109
96	102	107
94	100	105
95	101	108
96	102	109
100	106	113
108	113	122
115	121	132
118	124	135
117	123	134
124	130	141
129	135	146
132	138	149
134	140	151
123	129	140
114	120	131
117	123	134
109	115	126
110	116	127
105	111	122
134	140	151
137	143	154
148	154	165
153	160	169
135	143	150
115	123	130
102	110	117
112	122	129
120	130	137
123	133	140
119	129	136
100	110	117
109	119	126
125	135	142
135	145	152
138	150	156
140	152	158
131	143	149
117	129	135
125	140	143
143	158	161
146	161	164
130	145	148
111	126	129
110	125	128
90	103	105
94	108	107
98	112	110
95	110	106
84	100	93
92	109	100
117	134	125
126	143	134
127	144	135
111	125	121
90	100	100
97	103	108
103	109	114
113	119	124
135	141	146
156	162	167
148	156	163
125	133	140
110	118	125
127	135	142
150	157	166
161	168	177
152	159	168
127	134	143
105	112	121
97	105	112
108	119	123
114	126	128
110	122	124
99	111	113
97	106	109
106	115	118
120	129	133
122	131	135
118	127	131
124	133	137
141	150	154
152	161	165
155	161	166
144	150	155
130	136	141
123	132	136
139	149	156
120	132	138
99	111	117
78	90	96
82	94	100
106	118	124
131	143	149
116	128	134
81	95	101
91	105	111
89	103	109
91	105	111
107	121	127
118	132	138
125	139	145
133	147	153
147	159	165
137	149	155
112	124	130
102	114	120
111	120	129
135	144	153
148	157	166
126	135	144
117	126	135
136	145	154
139	148	157
113	122	131
96	102	113
105	111	122
118	124	135
119	125	136
123	128	137
106	111	120
96	101	110
120	125	134
153	160	169
141	148	157
102	109	118
91	98	107
101	108	117
120	127	136
103	110	119
98	105	114
108	117	126
113	122	131
110	119	128
110	117	126
105	111	118
104	110	117
106	112	119
113	119	126
126	134	141
136	144	151
125	133	140
106	114	121
113	122	126
133	142	146
116	125	129
92	101	105
102	113	117
132	143	147
145	156	160
135	145	152
85	94	103
91	100	109
145	154	163
173	182	191
167	177	184
150	160	167
112	120	127
87	95	102
80	86	93
93	99	104
92	97	100
78	84	83
90	97	94
117	125	118
134	142	132
148	156	145
187	194	181
176	183	168
175	181	164
177	183	166
179	182	166
178	181	165
177	181	162
178	182	163
178	180	161
179	181	162
182	183	167
186	187	171
162	163	147
117	118	102
98	98	84
96	99	84
102	107	92
103	107	95
97	103	92
96	100	94
99	104	102
92	96	97
85	90	93
96	100	105
121	125	130
141	145	150
157	162	165
149	154	157
126	131	134
121	126	129
120	125	128
112	117	120
112	116	117
122	126	127
122	126	127
118	122	123
