# Supplementary material for: Detection of Power Line Insulators in Digital Images Based on the Transformed Colour Intensity Profiles
Source: Sensors (Basel). 2023 Mar 22;23(6):3343. doi: 10.3390/s23063343 (PMC10051827; doi:10.3390/s23063343)
Supplement: Supplementary file 1 [file sensors-23-03343-s001.zip › Dataset/ni/ni_SCENA_8_209_850_701_708.csv]

74	58	51
73	57	50
72	59	51
73	60	52
73	60	52
73	60	52
72	59	51
68	55	47
68	55	47
68	54	48
68	54	48
70	54	48
73	57	51
80	61	56
80	61	56
78	62	55
79	63	56
80	61	56
79	60	55
77	58	53
76	57	52
82	61	59
82	61	59
88	67	65
88	67	65
85	62	60
76	55	53
74	51	49
71	48	46
70	48	43
71	51	46
77	58	55
76	57	54
73	56	53
72	53	50
72	53	50
72	51	49
74	54	49
79	59	54
71	49	44
89	67	62
91	69	63
85	63	57
75	56	49
78	59	52
79	60	53
79	60	53
83	64	59
79	60	55
73	54	49
69	50	45
67	51	45
68	49	44
70	51	46
69	53	47
76	60	54
77	58	53
75	56	51
68	52	45
68	50	43
69	51	44
74	58	51
80	62	55
88	68	63
85	63	58
73	54	47
73	54	47
72	53	46
71	53	46
72	54	47
75	57	50
74	56	49
70	58	48
70	58	48
69	59	49
75	65	55
77	67	57
75	65	55
71	59	49
85	69	62
84	66	59
80	62	55
74	58	51
77	59	52
76	60	53
75	59	52
73	60	52
69	56	48
69	56	48
68	56	50
71	59	53
75	63	57
66	57	48
71	59	53
74	62	56
72	60	54
65	55	48
67	55	49
66	54	48
70	59	51
69	58	50
70	57	49
64	51	43
53	40	32
53	40	32
53	40	32
73	63	53
76	66	56
74	62	52
89	77	67
74	64	54
70	61	52
64	54	47
53	42	34
60	49	41
70	57	49
73	60	52
68	52	45
73	57	50
70	54	47
66	53	45
70	54	47
71	58	50
82	69	61
75	62	54
70	57	49
72	59	51
74	63	55
73	62	54
73	60	52
65	54	46
66	52	46
66	52	46
67	53	47
56	44	38
66	54	48
69	55	49
81	67	61
81	67	61
78	63	60
74	59	56
73	58	55
74	57	54
77	58	53
79	60	55
78	58	53
74	55	50
73	53	48
70	54	48
76	57	52
77	61	55
67	53	47
74	60	54
77	63	57
75	61	55
64	55	46
63	54	45
63	54	45
74	67	58
83	70	62
84	68	61
84	66	59
80	67	59
86	70	63
78	62	55
62	49	41
73	60	52
78	65	57
79	66	58
75	62	54
75	62	54
76	63	55
77	68	59
79	70	61
79	68	60
61	50	42
50	39	31
42	31	23
60	47	39
71	60	52
62	51	43
63	52	44
74	63	55
74	63	55
75	64	56
73	62	54
70	61	52
74	65	56
78	69	60
77	70	61
83	74	65
85	74	66
80	67	59
70	57	49
72	61	53
87	74	66
76	65	57
64	53	45
64	53	45
76	65	57
79	70	61
71	62	53
65	56	47
74	69	60
75	70	61
77	72	63
73	68	59
79	73	68
85	76	72
84	75	71
105	99	94
129	123	118
137	128	124
135	124	120
96	85	81
71	60	56
66	54	50
88	76	70
81	67	61
71	55	49
83	64	59
73	57	51
73	57	51
75	59	52
82	71	63
80	69	61
74	63	55
70	61	52
73	64	55
79	68	60
83	72	64
67	59	52
55	47	40
56	48	41
78	75	67
73	67	60
69	63	56
66	60	53
68	65	57
64	55	46
68	55	47
81	71	61
74	64	54
78	63	54
78	63	54
81	72	59
68	59	46
74	65	52
68	60	47
62	53	43
60	50	40
63	53	43
74	64	54
74	63	55
70	57	49
66	56	49
67	57	50
59	47	41
44	32	26
89	79	72
82	72	65
68	56	50
79	71	64
77	67	60
72	62	55
69	57	51
75	67	60
73	65	58
71	63	56
76	74	66
74	71	63
78	70	63
93	87	80
90	82	75
79	71	64
64	56	49
72	69	61
72	69	61
75	72	64
82	80	72
79	76	68
73	70	62
68	65	57
71	72	63
65	66	57
62	60	52
87	86	76
87	79	72
84	74	67
78	66	60
80	70	63
82	72	65
80	68	62
96	86	79
90	80	73
82	72	65
74	64	57
86	80	73
95	89	82
101	93	86
84	82	72
86	81	72
93	86	77
116	104	98
94	84	77
59	49	42
56	46	39
89	81	74
84	76	69
79	69	62
71	61	54
78	70	63
74	66	59
73	63	56
96	90	83
94	86	79
84	76	69
71	63	56
88	85	77
95	87	80
79	71	64
105	97	90
104	98	91
95	87	80
112	109	101
98	92	85
101	95	88
97	89	82
114	108	101
106	100	93
103	95	88
113	107	100
102	96	89
97	89	82
84	78	71
107	101	94
98	92	85
86	80	73
129	127	119
124	121	113
110	107	99
81	75	68
97	98	89
88	89	80
89	90	81
98	103	94
95	100	91
88	93	84
84	89	80
88	96	86
86	91	82
77	75	67
105	102	94
103	97	90
95	89	82
87	80	71
108	101	92
106	101	92
105	100	91
113	111	101
105	104	94
96	95	85
93	92	82
119	121	109
116	116	104
106	106	94
116	115	105
112	108	103
110	103	100
126	121	118
120	115	112
108	101	98
98	91	88
126	121	118
126	121	118
110	103	100
124	121	116
126	123	118
120	117	112
104	101	96
116	118	112
114	116	110
105	105	99
125	126	117
120	118	110
115	112	104
111	108	100
126	124	116
133	130	122
135	132	124
143	140	132
139	133	126
136	130	123
133	125	118
129	126	118
132	129	121
143	137	130
136	140	134
135	139	133
134	134	128
124	121	116
131	133	127
128	130	124
128	128	122
130	134	128
140	140	134
141	141	135
127	124	119
142	144	138
143	142	138
139	138	134
142	146	140
138	142	136
128	130	124
118	118	112
132	131	127
143	140	136
144	141	137
134	136	130
138	138	132
137	137	131
139	143	137
131	135	129
133	137	131
136	140	134
136	143	136
138	145	138
140	147	140
133	141	134
136	144	137
138	147	137
144	153	143
133	143	131
131	141	129
131	139	128
135	143	132
138	144	133
138	142	131
138	139	129
135	139	128
138	139	129
135	136	126
129	135	124
131	135	124
129	135	124
130	134	123
128	134	123
132	135	126
130	133	124
131	136	127
132	137	128
137	140	131
141	144	135
135	142	135
137	144	137
128	135	128
126	137	129
128	139	131
131	142	134
132	143	135
125	136	128
121	132	124
125	133	126
122	129	122
120	127	120
121	125	119
117	121	115
117	126	116
121	130	120
128	136	126
126	137	127
120	131	121
128	137	127
123	134	124
123	134	124
126	137	127
126	137	127
121	135	124
124	135	125
126	135	125
126	135	125
126	135	125
129	138	128
128	137	127
129	140	130
124	133	123
128	137	127
124	135	125
125	136	126
128	137	127
127	138	128
125	136	126
124	138	127
