# Supplementary material for: Detection of Power Line Insulators in Digital Images Based on the Transformed Colour Intensity Profiles
Source: Sensors (Basel). 2023 Mar 22;23(6):3343. doi: 10.3390/s23063343 (PMC10051827; doi:10.3390/s23063343)
Supplement: Supplementary file 1 [file sensors-23-03343-s001.zip › Dataset/ni/ni_SCENA_91_4925_402_4196_2850.csv]

29	64	44
25	65	47
15	60	43
51	104	84
127	185	161
159	220	192
137	201	165
88	149	111
48	105	66
44	92	56
42	83	52
40	75	49
52	78	60
49	76	60
45	80	60
42	81	60
37	76	55
40	77	57
49	84	64
44	77	56
53	84	63
64	92	72
60	88	65
56	84	61
52	78	55
47	72	52
45	72	52
36	63	43
37	61	43
29	56	36
23	55	31
25	57	32
20	49	24
21	45	21
29	49	26
39	57	34
36	48	26
39	48	27
53	62	41
51	61	38
51	64	40
54	68	44
47	65	42
47	67	44
52	72	49
52	75	53
53	76	54
56	82	59
61	87	64
65	87	68
80	102	84
98	120	102
101	122	107
102	123	108
79	100	85
67	88	73
57	79	61
64	86	68
71	93	74
73	96	74
78	102	78
74	97	75
59	84	64
51	78	58
39	66	46
33	60	40
29	58	35
28	57	34
28	57	34
30	61	34
39	70	43
36	67	40
45	76	47
65	97	66
69	100	71
64	95	66
56	87	58
53	82	56
54	82	59
58	80	62
59	81	63
62	81	64
64	82	65
66	79	65
69	79	66
70	81	65
59	68	55
57	67	51
54	65	49
50	61	45
46	59	43
45	58	42
42	58	41
40	57	43
40	54	42
41	55	43
45	59	47
48	62	50
46	61	47
45	58	44
41	59	42
42	58	41
46	62	45
45	64	45
46	65	46
45	64	45
51	70	53
50	69	52
52	71	54
55	74	59
53	74	65
53	74	66
55	77	72
61	84	79
59	85	79
54	80	74
47	75	69
51	79	73
56	85	76
53	83	70
51	80	65
50	79	63
52	80	60
56	83	63
59	85	62
55	86	57
53	94	57
50	94	53
48	92	51
48	90	49
44	82	46
46	81	47
45	79	48
36	67	38
46	76	47
50	80	51
56	86	57
58	89	58
58	89	56
59	91	56
70	105	65
73	108	68
74	107	72
71	104	69
69	105	69
69	105	69
66	104	68
60	101	63
60	104	65
61	106	67
60	107	68
54	104	64
49	100	62
57	104	66
53	100	62
54	102	66
55	103	67
46	87	55
47	84	50
48	84	48
43	80	42
45	85	44
51	91	49
55	95	53
59	100	55
59	102	57
54	97	52
52	95	52
50	93	50
48	90	49
46	87	49
47	88	50
48	89	52
47	88	50
41	87	41
41	89	41
41	87	40
33	79	33
33	78	35
38	82	41
28	75	37
35	80	47
37	86	54
51	102	74
70	123	103
74	128	111
65	121	108
75	132	123
57	115	110
42	100	95
68	122	122
56	109	106
42	94	87
38	88	78
54	98	85
55	97	79
60	101	74
74	110	80
75	110	76
81	118	80
94	128	91
92	129	91
79	120	82
64	108	69
43	86	49
35	79	43
29	75	39
29	71	48
27	75	49
17	73	44
0	57	27
0	64	32
11	81	45
23	93	57
29	98	61
29	97	62
16	83	51
63	130	101
57	130	104
54	132	109
98	177	156
87	169	150
70	158	135
69	159	136
132	220	197
146	231	209
167	250	228
163	243	220
138	216	192
119	193	167
101	175	147
119	187	156
92	162	126
73	142	105
54	124	84
45	116	76
33	104	64
106	176	140
109	174	142
93	157	127
81	149	118
87	169	134
107	194	160
106	200	165
23	129	93
40	145	112
64	167	139
78	179	157
67	161	144
61	144	135
63	137	133
80	137	146
105	155	167
119	160	175
211	240	255
221	246	255
232	255	255
212	233	231
168	187	178
127	148	133
112	139	119
125	152	136
108	147	131
102	151	135
92	151	136
128	194	182
176	243	234
197	255	251
203	255	255
195	255	255
170	238	245
159	231	239
121	195	201
84	164	165
73	157	153
63	149	141
95	183	170
97	187	168
80	169	150
74	162	139
82	168	144
91	175	151
101	181	158
106	184	160
104	182	159
107	185	162
134	208	190
148	219	203
177	248	231
174	244	227
157	225	208
167	229	213
163	219	206
160	213	200
179	225	212
182	225	212
180	220	209
174	211	201
219	255	246
219	255	246
213	250	242
206	249	236
179	228	212
169	218	202
190	236	224
209	250	243
222	255	254
222	255	253
203	246	235
192	240	222
176	234	206
142	202	172
129	195	160
136	200	164
135	198	166
135	192	161
146	192	163
166	206	178
91	123	98
80	108	85
66	91	71
48	68	49
57	73	56
68	79	63
73	83	67
80	90	73
89	98	78
84	95	75
79	93	69
70	87	60
67	87	58
81	105	73
75	102	68
70	102	67
67	106	68
69	113	74
69	113	72
67	113	70
64	110	67
61	110	64
61	111	63
69	120	70
78	129	79
78	129	79
76	127	77
78	127	77
73	119	72
70	114	67
70	111	66
70	109	64
73	109	67
88	122	82
90	124	87
85	122	84
74	112	76
69	110	73
70	112	77
85	127	92
102	144	109
101	143	108
95	136	99
77	118	80
65	105	64
62	99	59
62	98	56
60	97	57
53	91	55
56	97	60
71	112	75
69	110	73
63	106	69
57	99	64
55	92	60
50	86	56
50	85	58
52	83	56
61	91	66
68	97	74
82	107	87
97	122	102
106	131	111
103	129	106
95	120	94
83	111	82
77	108	79
81	112	83
77	111	81
84	117	90
97	126	100
106	130	106
106	125	106
106	119	103
71	83	71
77	91	79
90	107	96
101	123	111
115	143	130
133	161	148
130	152	133
124	145	123
112	134	110
100	122	98
87	112	84
78	104	74
68	96	66
53	82	49
52	83	50
51	84	50
47	84	46
45	84	46
45	84	46
42	84	43
53	97	56
55	99	58
66	108	67
78	121	78
81	121	79
80	120	78
79	117	75
62	103	58
65	106	61
65	108	63
44	93	49
39	90	46
35	86	42
31	84	41
30	82	42
31	83	43
37	87	47
40	91	47
43	92	46
43	93	45
48	93	50
47	91	50
48	89	51
46	87	49
47	85	49
47	84	50
47	84	50
50	87	53
51	91	56
58	99	62
67	111	72
61	107	65
51	99	57
52	101	55
41	88	42
41	88	42
41	88	42
42	89	43
48	94	48
54	100	54
56	102	56
60	106	60
56	99	54
50	93	48
42	85	42
50	93	50
66	106	64
65	105	63
66	106	64
65	105	64
62	98	62
53	88	54
43	78	44
37	71	40
39	75	45
35	71	41
32	68	38
34	69	42
24	62	32
22	61	29
24	65	33
34	76	41
43	86	49
48	92	53
41	88	50
45	92	53
44	97	53
56	107	63
60	113	69
61	118	73
61	122	72
57	123	72
53	120	69
47	116	65
45	114	63
37	108	58
29	99	52
29	97	50
23	88	43
24	88	46
32	95	56
43	104	66
55	110	71
51	104	65
39	96	58
30	88	53
22	86	51
21	91	55
26	102	68
30	111	78
42	129	95
66	162	125
79	182	144
93	203	161
91	207	164
88	209	165
83	207	161
74	198	152
71	195	149
78	203	157
83	212	167
69	207	160
61	203	156
58	204	156
72	216	168
79	221	174
88	226	179
77	202	156
82	199	154
91	203	156
102	205	160
90	188	142
75	169	122
62	145	107
47	117	94
57	128	108
63	147	122
96	200	169
93	210	179
68	192	162
56	184	155
95	225	202
114	240	218
128	249	228
143	255	236
144	255	233
143	253	229
128	236	213
116	225	199
105	215	186
95	208	171
53	164	126
53	160	121
57	161	120
67	162	125
56	147	108
55	140	102
53	134	95
55	132	95
44	116	80
33	100	68
26	93	62
23	87	58
13	76	50
62	127	101
54	116	86
71	133	93
69	129	88
101	162	126
100	160	129
92	153	125
62	123	97
54	115	87
43	106	74
137	198	162
117	180	138
97	161	115
79	144	95
59	121	75
65	126	82
67	127	86
53	113	73
50	108	67
38	98	57
51	114	74
76	143	104
94	164	127
92	164	128
84	152	117
70	135	103
42	102	72
36	91	58
29	86	53
30	90	59
27	96	63
20	96	62
31	115	81
70	156	122
78	161	129
91	171	140
103	185	156
91	172	145
96	179	154
89	172	147
82	166	142
91	178	152
108	193	165
106	190	162
93	177	148
95	178	146
87	168	135
62	142	107
57	135	98
60	137	100
69	140	107
111	182	149
139	207	172
133	199	164
74	138	102
61	123	87
60	119	81
65	125	85
68	128	87
64	122	81
62	123	79
90	153	109
126	190	148
143	209	167
70	136	94
56	127	87
58	136	99
107	188	155
124	207	175
121	205	177
106	192	168
81	172	151
82	177	157
102	197	177
141	241	219
147	245	221
145	237	212
95	176	151
74	147	121
72	139	112
75	138	112
59	110	113
53	110	119
23	85	93
36	98	109
79	142	150
106	172	171
127	195	188
119	191	179
85	164	145
69	153	128
59	150	125
82	178	148
92	195	158
76	187	149
67	182	138
65	185	137
68	184	137
92	198	157
99	201	160
100	202	161
101	205	164
90	194	153
87	189	148
76	177	139
78	176	140
82	177	143
80	170	141
73	160	132
78	160	137
93	172	151
127	204	183
127	201	183
120	193	177
88	160	147
104	173	162
116	185	174
123	191	180
97	165	154
101	166	157
95	158	149
136	196	188
164	221	213
174	228	221
202	249	246
196	240	239
184	226	225
167	207	206
161	194	197
200	238	238
199	249	247
154	211	208
133	189	184
129	181	174
144	191	183
159	212	199
149	200	186
137	187	169
136	196	172
146	207	179
152	217	185
129	198	161
97	168	128
74	146	104
71	146	102
98	168	128
113	180	151
123	188	166
114	175	149
107	169	147
106	168	150
118	173	156
118	172	159
112	168	157
105	160	151
98	149	142
109	159	155
118	168	164
90	139	137
98	147	145
110	159	157
137	188	181
120	169	155
111	158	142
95	144	130
92	147	132
110	166	153
134	191	182
128	193	184
119	186	179
134	201	194
120	189	179
115	189	177
114	186	173
111	185	167
89	164	142
65	139	113
45	124	91
49	140	95
34	131	81
33	132	82
48	149	98
67	175	122
70	181	129
65	178	128
70	185	136
67	184	135
78	192	145
71	180	141
70	177	138
78	181	144
88	185	151
141	234	205
151	241	212
140	228	198
159	246	213
145	229	200
132	214	185
114	194	163
89	165	133
63	140	102
57	132	88
54	133	82
64	142	89
63	141	87
37	119	66
25	106	59
2	82	39
13	100	62
71	157	127
134	220	202
170	255	244
178	255	246
173	255	239
167	252	230
129	219	196
80	177	150
49	153	120
17	126	87
1	115	75
0	108	64
3	110	61
18	119	67
22	115	60
30	114	56
54	133	76
66	139	89
86	160	112
89	169	116
89	173	118
76	170	113
65	166	111
72	179	130
72	183	139
79	192	155
122	233	205
123	233	209
118	226	204
121	225	202
124	229	202
113	216	188
105	210	177
84	202	159
68	192	140
65	192	136
60	190	127
80	212	146
99	228	167
116	239	189
133	239	203
122	217	197
120	200	193
191	253	253
209	255	255
213	254	255
224	255	253
227	255	247
212	246	229
165	213	177
96	152	109
88	145	106
85	143	108
71	130	102
84	146	124
103	165	147
134	197	181
188	250	236
196	255	243
202	255	244
161	228	196
133	201	160
105	173	126
82	153	96
78	148	88
76	141	85
77	140	84
91	156	101
89	156	105
79	152	102
78	154	112
75	156	117
71	158	122
62	153	127
56	150	126
63	160	140
85	184	166
91	191	179
116	216	204
138	240	228
122	225	210
107	215	186
94	206	172
88	198	172
114	225	203
129	241	223
137	251	234
153	255	248
145	252	236
109	215	198
112	212	194
122	219	199
148	239	218
171	255	236
179	255	239
173	254	229
159	238	211
115	188	162
90	160	137
72	138	119
60	117	108
69	124	121
85	136	138
117	167	173
181	227	235
180	226	234
201	247	254
177	224	222
150	201	194
129	181	171
102	156	139
99	155	134
95	151	132
88	145	136
105	164	160
139	198	194
173	230	227
204	255	255
204	255	255
197	255	251
146	215	205
128	197	187
105	177	165
98	172	160
116	196	183
120	202	189
112	195	180
105	190	176
103	188	173
127	214	194
148	239	218
133	219	201
114	196	183
99	177	166
100	181	172
110	187	180
123	194	191
156	233	226
174	248	242
186	255	249
172	250	239
164	240	228
152	227	213
126	201	185
80	158	135
83	158	126
81	156	118
65	145	108
75	159	124
75	161	127
68	153	121
87	172	144
90	174	149
133	215	192
158	244	220
160	251	226
155	252	226
102	207	180
94	208	178
100	223	191
116	240	210
89	212	184
98	216	191
132	245	218
149	254	227
145	242	215
144	238	207
154	248	217
153	250	216
140	240	205
118	221	184
95	196	164
93	194	162
96	192	162
148	236	212
147	230	208
140	220	197
131	206	185
114	187	165
96	168	145
89	158	131
65	125	101
59	117	89
57	113	84
98	149	121
91	145	116
78	136	107
65	129	99
64	134	104
59	134	106
65	146	121
96	184	161
96	184	161
98	184	160
99	187	163
101	184	159
109	184	156
123	190	159
123	184	150
120	174	137
112	161	123
118	165	127
131	175	138
141	187	151
148	195	162
142	192	160
133	185	155
127	181	152
81	138	105
67	130	91
61	129	88
89	161	114
94	170	122
94	173	124
100	179	130
87	160	114
78	147	102
72	136	94
60	119	81
41	98	60
29	83	48
32	85	58
19	77	49
20	81	55
24	83	62
49	112	86
90	154	125
132	193	165
146	201	174
139	192	165
134	183	155
126	168	143
115	155	130
93	133	108
77	118	91
64	103	78
61	100	74
60	101	74
56	97	70
56	97	70
53	101	72
64	126	90
64	134	94
71	138	99
73	138	99
85	150	118
77	138	104
69	130	94
79	138	100
72	129	90
72	125	85
74	127	84
76	126	84
75	125	85
70	119	81
68	116	80
71	118	80
65	110	71
65	109	68
58	102	61
62	106	65
73	115	74
76	118	77
76	118	77
73	117	76
73	115	74
77	121	80
83	131	89
90	140	100
90	143	103
86	142	101
76	136	95
74	130	89
67	117	75
64	110	68
56	100	59
59	103	62
63	109	67
73	119	77
74	120	78
77	123	81
89	135	93
83	128	89
79	124	85
74	119	80
55	99	60
51	95	56
50	94	55
55	97	56
59	104	61
67	112	69
76	119	76
79	122	79
74	115	70
66	107	62
71	110	64
66	105	59
57	99	52
48	94	47
52	101	51
64	115	65
74	127	77
70	121	71
77	128	78
84	135	85
94	142	94
95	141	94
94	141	92
109	154	105
110	152	104
107	149	101
106	146	98
109	147	99
103	140	94
99	135	89
71	107	63
62	97	53
55	90	46
47	86	41
52	88	44
56	93	47
52	90	42
42	88	36
44	90	38
49	95	43
59	105	58
65	108	63
73	116	71
82	125	82
92	131	93
104	140	104
115	150	116
106	137	106
113	143	114
118	146	117
113	140	114
108	136	106
97	132	92
83	122	77
63	102	57
64	103	58
70	106	62
64	100	56
66	102	56
65	101	55
71	101	58
66	96	55
66	93	54
68	92	58
66	89	57
73	92	65
84	103	78
68	90	62
71	97	67
80	108	78
61	93	58
71	102	69
80	111	80
85	115	86
87	120	93
84	116	91
86	121	94
82	119	87
78	116	80
82	122	81
84	123	78
85	125	77
79	120	69
73	113	65
57	94	54
55	91	55
54	90	54
86	121	87
87	120	86
84	117	83
80	115	81
54	90	54
52	91	53
52	94	53
44	89	46
51	98	52
52	104	56
52	107	58
58	113	64
62	117	68
60	115	66
61	113	65
63	115	67
67	117	69
73	121	73
70	116	69
66	112	65
61	105	58
58	100	53
58	100	53
62	101	55
59	100	55
61	102	57
64	105	60
53	94	49
53	96	51
54	100	54
53	99	56
55	100	57
56	102	56
62	105	60
83	126	83
87	130	87
86	129	84
64	103	65
60	102	61
59	102	59
56	96	54
60	101	56
65	107	60
70	112	64
67	109	61
65	109	62
68	112	65
58	101	56
62	105	60
65	108	65
64	106	65
54	94	53
52	92	51
52	94	53
71	114	71
80	123	80
77	120	77
74	118	71
75	119	72
75	121	74
79	121	74
74	112	70
72	108	66
65	103	61
53	93	51
51	94	51
53	98	55
64	113	69
60	111	67
57	108	64
55	106	62
41	94	50
37	88	44
36	87	43
40	91	47
48	97	53
53	102	58
50	102	55
51	103	55
53	105	57
56	108	60
66	117	67
70	121	71
74	125	75
61	113	65
64	113	67
70	116	73
67	113	70
77	121	80
83	127	88
87	128	91
86	132	86
92	135	92
103	138	98
111	143	102
123	154	115
136	164	128
142	169	135
135	162	129
142	168	138
146	172	142
146	174	145
146	174	145
142	173	142
127	159	128
125	160	126
121	156	122
108	146	110
91	128	94
88	126	96
79	117	89
87	125	97
80	118	90
72	111	85
78	117	91
69	108	82
64	103	77
46	86	58
44	82	54
34	72	42
36	75	43
44	83	51
47	84	50
54	91	57
52	93	56
50	97	58
48	98	56
50	100	58
44	94	52
47	97	55
50	100	58
51	99	57
54	103	59
58	107	63
55	104	60
56	103	57
55	102	56
52	99	53
49	96	50
43	90	44
42	89	43
38	83	40
41	84	41
36	79	36
35	75	33
27	68	23
29	70	25
38	82	35
44	90	43
63	109	62
71	117	71
80	126	80
79	124	81
77	121	80
72	117	78
75	116	78
66	107	70
63	104	67
61	100	62
54	93	55
54	92	56
61	102	64
62	103	66
60	102	67
60	103	70
67	114	82
65	115	85
62	116	87
64	123	95
57	121	92
46	111	85
37	109	79
35	102	73
34	94	63
32	92	58
36	99	67
32	95	63
29	93	58
34	98	68
34	97	65
34	98	63
38	100	64
42	102	71
42	102	68
46	102	67
37	94	61
39	93	58
38	89	55
35	91	56
37	95	54
38	94	51
40	94	51
36	89	49
42	92	52
49	96	57
52	99	61
58	102	65
61	105	66
49	93	52
56	98	57
63	102	64
68	104	68
84	117	83
93	124	93
98	129	98
101	134	100
106	139	104
114	145	112
103	134	101
104	132	102
94	122	93
85	112	86
73	103	74
83	113	84
87	117	88
106	140	109
108	142	111
96	133	99
95	132	98
85	122	88
73	113	78
60	100	65
68	107	75
50	89	57
45	84	52
77	113	83
65	101	71
53	89	59
47	83	53
66	100	70
73	107	77
83	117	86
84	119	85
90	125	91
93	128	94
104	139	105
108	144	108
111	143	108
104	136	101
127	160	125
111	146	112
97	134	100
102	143	112
91	133	102
80	124	95
95	140	114
99	146	120
107	153	130
113	156	135
119	158	137
106	144	126
90	128	110
78	122	93
75	117	82
76	117	79
87	123	87
90	127	89
92	129	89
87	127	85
100	138	96
91	129	87
73	114	69
73	114	69
56	99	54
50	93	48
55	101	54
55	102	56
58	105	59
62	107	64
82	125	82
90	129	91
93	131	95
83	120	86
73	107	76
63	97	67
55	88	61
49	82	55
46	77	50
43	74	47
45	75	46
40	70	41
39	69	40
40	70	41
42	72	43
45	73	43
47	71	39
47	73	37
49	77	41
51	82	45
66	103	63
65	107	66
65	111	68
60	112	65
63	118	69
63	118	69
61	117	66
57	113	62
60	114	61
62	114	61
61	113	59
63	112	60
61	111	63
64	109	66
65	110	67
70	113	70
74	114	72
80	114	77
72	107	67
63	98	58
61	98	60
62	99	61
61	99	63
74	112	76
84	124	89
96	135	103
99	137	107
97	135	105
88	127	95
87	124	90
78	112	81
75	109	78
75	108	74
71	104	70
63	95	60
62	94	59
68	100	65
58	92	55
57	94	56
60	97	59
58	94	58
64	100	64
73	111	75
85	120	86
80	111	80
87	115	86
95	122	96
97	124	98
99	128	103
98	127	102
112	138	114
110	139	114
110	139	114
110	140	115
111	142	113
97	134	102
81	121	86
66	109	72
63	108	69
64	110	68
58	98	57
59	94	54
54	89	49
49	86	46
46	83	45
48	88	47
51	93	52
54	98	57
57	103	60
57	106	60
53	107	60
52	108	59
51	108	57
47	106	55
47	106	55
43	107	55
42	109	58
42	111	61
49	116	65
57	123	72
64	128	76
75	137	85
82	141	90
88	144	93
74	130	79
75	126	76
74	122	74
74	119	76
77	119	78
78	118	77
75	114	76
72	105	68
71	96	62
72	93	60
63	84	51
60	81	48
62	83	50
66	89	57
65	89	57
65	92	59
66	93	60
74	101	68
73	102	69
69	100	67
76	105	72
71	102	69
69	100	67
86	110	78
84	108	73
83	106	68
78	102	67
86	108	73
81	105	71
77	102	68
81	108	74
78	108	73
72	103	70
70	103	69
70	106	70
69	105	69
69	102	67
69	104	70
67	102	68
61	102	65
65	113	77
66	117	79
64	117	74
62	115	72
53	101	59
50	97	59
53	96	69
64	106	89
109	149	144
152	193	196
150	193	196
143	191	192
147	198	194
151	207	196
120	183	163
95	157	133
73	131	106
74	127	100
74	126	96
75	128	95
87	141	106
88	144	109
86	147	113
81	149	118
81	158	130
73	156	131
69	153	129
50	141	116
39	129	100
38	125	92
50	135	103
60	140	111
95	170	149
124	195	179
156	231	215
156	232	214
142	219	198
126	201	180
118	191	169
112	184	161
101	169	144
125	187	163
132	192	168
137	193	170
150	201	181
136	184	166
128	173	156
120	172	154
122	189	168
143	218	197
164	244	227
178	255	245
172	254	241
168	252	234
156	232	200
141	216	178
125	200	156
98	167	122
88	158	111
88	158	111
85	155	108
84	155	112
88	160	117
108	177	140
83	150	121
84	153	126
86	160	132
78	165	131
109	203	168
138	239	201
152	255	220
141	255	215
126	241	202
115	229	192
99	212	178
87	197	168
93	198	171
115	216	191
134	232	210
147	237	218
156	239	224
180	255	246
174	255	245
167	255	243
163	255	243
147	251	234
132	240	222
119	231	213
140	249	227
141	249	227
145	251	228
128	229	204
128	227	201
135	230	203
112	212	177
119	217	181
116	215	175
122	220	178
87	184	140
91	185	144
92	183	144
64	153	114
60	147	113
59	144	112
69	154	122
117	203	173
161	249	219
174	255	233
164	255	229
164	255	229
153	244	219
106	199	172
120	221	189
81	187	151
55	156	124
42	142	107
33	130	96
46	141	107
65	156	123
76	165	132
71	160	127
61	148	115
42	131	98
27	117	82
18	109	76
33	127	92
65	161	125
91	189	153
101	199	163
111	211	175
120	222	187
125	232	199
117	228	196
114	226	196
107	223	194
117	241	211
114	240	211
115	241	212
120	250	220
121	249	220
119	245	216
124	254	223
115	244	213
115	235	201
121	226	189
130	232	197
138	239	207
135	235	207
142	239	219
154	245	230
169	255	244
146	226	219
135	215	208
133	216	207
137	225	212
110	204	187
125	226	204
128	238	210
103	216	188
125	242	211
146	255	228
118	235	202
128	245	214
137	252	225
137	251	227
128	236	213
128	236	213
132	238	215
144	250	221
139	243	212
135	241	205
129	235	196
132	238	197
134	241	198
143	250	207
156	255	222
160	255	230
160	255	234
156	251	231
155	246	231
163	252	243
176	255	255
176	253	255
166	242	248
151	225	229
110	183	181
91	167	155
71	150	129
52	133	100
50	136	94
55	144	95
53	151	99
36	150	96
38	162	110
55	179	135
108	232	196
132	253	225
136	253	228
140	250	224
135	239	206
118	210	167
88	171	119
72	150	89
60	130	69
56	124	65
63	127	75
64	125	81
74	136	100
107	171	152
112	178	166
117	188	171
110	189	168
127	206	185
94	180	156
60	153	124
66	148	130
42	133	112
71	169	145
77	181	156
95	205	176
105	219	182
107	222	182
77	189	147
100	208	165
124	223	183
98	194	154
124	220	183
129	224	190
111	204	177
133	225	200
171	255	242
179	255	251
171	255	243
150	232	220
135	213	202
148	221	213
153	222	212
162	230	219
163	229	218
152	219	204
136	208	185
105	181	150
79	158	125
54	137	99
47	134	90
39	129	83
53	143	100
77	166	127
121	208	175
121	207	183
116	199	177
104	187	162
95	179	145
95	182	138
95	184	128
89	173	115
101	170	125
96	157	119
82	143	105
79	142	100
71	134	90
61	124	80
54	117	73
43	106	62
42	105	63
58	120	80
63	124	86
87	148	112
108	168	134
113	174	136
105	166	128
98	153	114
83	132	94
71	115	78
59	103	66
62	106	69
74	118	79
79	123	84
85	129	90
84	128	89
82	123	85
79	120	82
70	111	73
68	109	71
69	110	72
70	111	73
68	107	69
68	106	70
67	101	71
68	102	78
67	101	77
67	100	79
61	96	76
64	98	81
69	103	86
72	105	90
63	100	84
63	100	84
62	99	83
57	96	80
55	95	77
51	94	73
46	92	70
45	88	67
47	84	64
43	78	58
31	77	54
24	74	50
20	75	50
29	96	69
40	112	82
48	124	93
52	132	103
68	155	127
86	175	149
102	190	166
116	207	184
114	205	184
101	191	172
97	187	168
72	163	140
59	150	125
54	141	115
60	143	118
66	141	119
68	139	119
76	145	130
65	135	122
59	131	118
49	126	112
37	116	97
37	115	92
46	120	94
65	139	113
79	150	123
87	156	129
54	128	100
62	137	109
65	142	115
93	175	152
132	218	194
163	251	228
166	255	234
164	255	238
142	240	218
126	227	205
102	203	181
86	190	167
74	178	155
97	202	181
87	192	171
79	186	160
59	169	135
89	200	168
85	194	162
79	186	154
129	232	204
119	221	193
113	210	183
109	204	177
143	232	206
147	231	206
160	238	214
139	212	186
129	198	171
122	187	161
110	168	139
105	164	133
90	151	113
81	145	103
63	133	92
58	132	90
50	130	87
60	147	103
68	160	117
77	173	133
125	221	184
134	235	203
131	234	207
115	221	198
127	237	213
123	238	211
119	236	209
115	225	196
121	224	193
129	225	195
125	219	188
132	225	196
139	232	205
144	235	210
141	232	207
155	243	220
161	248	228
165	247	228
178	255	241
179	255	241
183	255	241
182	255	240
181	255	238
183	255	238
192	255	237
188	255	235
182	255	236
171	255	229
156	253	221
135	239	206
111	215	180
87	187	152
76	167	134
60	140	111
71	142	116
68	133	108
81	138	117
100	160	142
121	181	163
143	199	188
153	203	203
182	229	233
191	243	243
192	251	247
200	255	255
194	255	251
186	255	244
170	255	227
145	233	203
112	202	167
82	172	137
72	160	124
61	148	112
59	141	106
62	146	104
50	136	96
55	142	108
63	152	119
62	153	120
62	156	122
64	159	125
50	147	113
57	159	124
64	172	136
72	182	148
72	188	153
74	196	160
75	199	163
76	205	168
81	213	176
91	226	188
100	228	193
114	233	202
122	234	204
[truncated: 449 more rows]
