# Supplementary material for: Detection of Power Line Insulators in Digital Images Based on the Transformed Colour Intensity Profiles
Source: Sensors (Basel). 2023 Mar 22;23(6):3343. doi: 10.3390/s23063343 (PMC10051827; doi:10.3390/s23063343)
Supplement: Supplementary file 1 [file sensors-23-03343-s001.zip › Dataset/ni/ni_SCENA_18_960_1463_931_1139.csv]

115	129	123
115	129	123
114	128	122
113	127	121
114	128	122
115	129	123
121	134	126
120	131	123
126	133	128
121	127	122
119	125	120
121	125	120
110	114	109
89	93	88
74	78	73
71	75	70
107	108	104
79	80	76
81	82	78
86	87	83
90	91	87
92	93	89
91	92	88
91	90	86
92	89	84
88	84	79
84	80	75
84	80	75
98	95	90
98	95	90
94	91	86
91	88	83
89	86	81
83	80	75
76	73	68
72	69	64
72	69	64
73	70	65
72	69	64
71	67	62
72	67	64
73	66	63
70	63	60
68	61	58
68	61	58
69	62	59
70	63	60
71	64	61
72	65	62
70	63	60
68	61	58
76	71	68
79	74	71
80	75	72
78	73	70
75	70	69
76	70	71
79	73	74
81	75	76
81	75	76
81	75	76
80	75	76
81	74	77
80	75	77
82	77	79
82	77	79
82	77	79
80	77	79
80	77	79
80	77	79
80	77	79
78	77	79
76	75	77
79	78	80
81	80	82
82	81	83
81	80	82
80	79	81
77	76	78
76	75	77
73	72	74
74	73	75
75	74	76
76	75	77
123	119	124
123	119	124
122	118	123
121	117	122
124	118	123
124	118	123
124	118	123
125	119	124
126	120	125
126	120	125
127	121	126
186	180	185
186	180	185
192	186	191
193	187	192
187	181	186
185	179	184
188	182	187
190	184	189
189	183	188
186	182	187
184	180	185
182	178	183
203	199	204
203	199	204
204	200	205
206	202	207
207	203	208
213	209	214
210	206	211
206	202	207
204	200	205
203	199	204
204	200	205
206	205	209
209	208	212
206	202	207
206	202	207
206	202	207
204	200	205
202	198	203
201	197	202
202	198	203
203	199	204
207	203	208
202	198	203
200	196	201
201	197	202
205	201	206
208	204	209
205	201	206
200	199	203
205	204	208
203	202	206
201	200	204
202	201	205
202	201	203
202	201	203
201	200	202
200	199	201
201	200	202
201	200	202
201	200	202
201	200	202
201	200	202
200	199	201
200	199	201
193	193	193
196	197	195
197	198	196
197	198	196
194	195	193
184	185	183
167	168	166
148	149	147
136	137	135
136	137	135
136	137	135
119	120	116
119	120	116
118	119	115
118	119	115
118	119	115
115	118	116
111	116	115
109	114	113
107	112	111
106	111	110
105	110	109
107	112	111
171	173	173
173	175	175
175	177	177
168	170	170
171	173	173
186	188	188
197	199	199
198	200	200
196	198	198
198	200	200
193	196	194
174	177	175
172	175	173
173	175	175
167	169	169
153	155	155
143	145	145
139	141	141
119	118	120
110	109	111
100	99	101
101	100	102
101	97	103
112	108	114
120	116	122
124	120	126
118	114	119
119	115	120
121	117	122
123	119	124
123	119	124
123	119	124
121	117	122
78	73	75
81	76	78
80	75	77
81	76	78
82	77	79
78	73	75
74	69	71
75	70	72
79	74	76
77	71	72
70	64	65
73	66	69
79	72	77
75	69	74
74	67	74
76	68	78
75	67	77
77	72	81
78	73	82
79	75	81
78	74	79
75	74	78
74	73	75
79	81	82
81	80	82
86	83	85
88	82	87
89	83	88
89	83	88
90	84	89
90	84	89
91	85	90
91	85	90
88	82	87
93	87	92
92	86	91
92	86	91
92	86	91
92	86	91
92	86	91
92	86	91
93	90	92
94	91	93
93	90	92
90	87	89
133	130	132
132	129	131
133	130	132
134	131	133
139	136	138
142	139	141
144	141	143
144	141	143
142	139	141
142	139	141
144	141	143
202	199	201
192	190	190
193	191	191
194	192	192
196	194	194
198	196	196
199	197	197
200	198	198
201	199	199
197	195	195
196	194	194
208	206	206
216	214	214
210	208	208
203	201	201
202	200	200
200	197	199
201	197	202
204	200	206
209	205	211
212	208	214
212	208	214
203	199	205
201	197	203
200	196	202
199	195	201
203	199	205
206	202	208
206	202	208
206	202	208
208	204	210
209	205	211
209	205	211
208	204	210
193	190	192
194	191	193
190	187	189
187	184	186
188	185	187
191	188	190
191	188	190
192	189	191
188	185	187
185	182	184
185	182	184
174	171	173
177	174	176
173	170	172
168	165	167
164	161	163
162	159	161
157	156	158
156	155	157
156	155	157
156	155	157
153	155	156
140	143	141
139	144	142
138	143	141
136	141	139
135	140	138
134	141	138
