# Supplementary material for: Detection of Power Line Insulators in Digital Images Based on the Transformed Colour Intensity Profiles
Source: Sensors (Basel). 2023 Mar 22;23(6):3343. doi: 10.3390/s23063343 (PMC10051827; doi:10.3390/s23063343)
Supplement: Supplementary file 1 [file sensors-23-03343-s001.zip › Dataset/ni/ni_SCENA_22_649_1675_1023_588.csv]

166	147	126
166	142	118
165	138	111
164	135	104
167	134	101
169	134	100
170	134	98
169	133	97
167	132	98
167	132	98
168	133	100
168	133	100
170	132	102
171	131	102
171	131	102
171	131	102
171	132	100
171	131	102
171	131	102
167	129	99
168	130	100
166	127	99
159	119	94
156	115	92
154	113	90
147	105	86
143	101	82
141	98	81
136	91	80
132	89	80
128	85	76
118	75	72
112	73	71
108	70	68
98	66	67
94	66	66
91	67	67
87	70	73
87	73	75
86	75	77
83	79	78
80	78	77
78	79	77
76	81	82
73	77	82
72	78	85
74	80	85
75	81	86
74	83	86
74	83	86
74	83	86
76	84	83
79	86	83
82	88	83
92	92	86
97	95	87
104	98	91
115	105	95
119	107	97
123	110	96
137	120	94
139	121	92
141	123	94
146	127	94
148	127	95
152	129	97
159	132	98
159	131	97
158	130	96
163	130	97
167	132	99
168	133	100
170	132	100
170	132	100
170	131	99
170	131	99
170	131	99
170	131	99
170	131	99
170	131	99
169	130	98
169	130	98
169	130	98
169	130	98
171	132	100
171	132	100
171	132	100
171	132	100
171	132	100
169	130	98
169	130	98
169	130	98
169	131	96
170	132	97
171	133	99
171	133	99
169	131	97
169	131	97
170	131	99
171	132	100
170	131	99
170	131	99
170	130	101
170	130	101
170	130	101
170	130	101
170	130	101
170	130	101
168	129	97
168	129	97
168	129	97
169	130	98
169	130	98
170	131	99
170	131	99
170	131	99
171	132	100
171	132	100
169	130	98
169	130	98
169	130	98
170	131	99
170	131	99
170	131	99
168	131	97
168	131	97
168	131	97
168	131	97
168	131	97
168	131	97
168	130	98
168	130	98
171	133	101
171	133	101
170	132	100
169	131	99
168	130	98
167	129	97
167	129	97
166	128	96
170	132	98
170	132	98
169	131	97
169	131	97
168	130	96
168	130	96
167	129	95
167	129	95
169	131	97
169	131	97
169	131	97
169	131	97
171	130	97
171	130	97
171	130	97
171	130	97
170	131	99
171	132	100
171	132	100
172	131	99
172	131	98
171	130	97
169	130	98
169	130	98
165	127	95
166	128	96
167	129	97
167	129	97
166	131	98
166	131	98
166	131	98
165	132	99
159	132	98
157	131	95
154	129	95
148	127	95
151	129	94
146	126	95
138	122	93
141	125	96
124	112	84
117	108	81
125	113	85
115	107	78
106	99	72
104	96	66
96	90	61
89	85	61
90	83	66
83	80	66
78	73	64
76	73	59
73	71	61
72	69	64
71	68	63
71	67	66
68	66	66
68	66	66
67	65	65
65	63	62
61	62	58
57	59	53
55	56	52
54	54	48
52	47	38
63	54	45
56	49	40
50	44	33
46	44	33
41	41	27
37	40	25
40	44	32
40	44	32
40	44	33
46	50	39
46	49	40
46	48	42
50	50	44
50	49	45
50	50	44
56	57	48
57	58	49
59	60	51
61	58	53
61	59	51
60	58	50
60	57	49
60	57	49
56	54	44
55	50	41
55	48	39
52	45	36
48	42	31
45	39	28
44	35	26
43	34	25
39	32	23
39	31	24
39	31	24
40	32	25
40	31	28
41	32	29
41	32	29
43	34	31
41	32	29
40	31	28
40	30	30
38	28	28
37	27	27
34	27	24
33	26	23
32	26	21
30	27	19
29	26	18
28	25	17
28	28	22
29	29	23
31	31	25
38	37	33
40	39	35
42	40	39
43	46	44
46	49	47
49	52	50
52	56	57
53	57	58
54	62	62
56	61	64
59	62	67
64	67	75
65	68	73
64	67	72
67	71	76
66	70	75
67	70	74
73	77	82
75	78	83
74	77	81
76	80	85
76	81	84
77	82	85
80	86	93
84	87	95
83	89	96
81	90	99
80	89	98
80	89	98
81	93	99
80	92	98
80	92	98
80	92	98
80	92	98
81	93	99
83	95	101
83	95	101
83	95	101
85	97	103
85	97	103
82	96	102
85	97	103
83	93	100
86	96	103
86	96	103
86	96	103
89	99	106
89	99	106
89	99	106
89	99	106
89	99	106
89	99	106
93	102	106
93	102	106
93	102	106
94	103	107
94	103	107
94	103	107
95	104	107
95	104	107
95	104	107
95	104	107
95	104	107
95	104	107
97	104	107
97	104	107
97	104	107
98	105	108
97	104	107
98	105	108
98	105	108
97	104	107
98	105	108
98	105	108
98	105	108
100	105	108
100	105	108
101	106	109
101	106	109
102	107	110
102	107	110
102	107	110
102	107	110
102	107	110
102	107	108
102	107	108
102	107	108
102	106	107
103	107	108
104	109	108
108	109	107
108	109	107
107	108	106
111	108	104
111	108	104
113	110	106
116	113	105
117	114	106
115	112	104
118	114	103
118	114	103
124	117	102
124	117	102
124	117	102
130	120	102
130	120	102
129	121	104
135	124	104
136	125	105
136	125	105
140	124	101
139	123	100
138	122	99
143	124	97
146	127	100
146	127	100
150	127	101
150	127	101
150	127	101
156	129	102
156	129	102
156	129	102
158	130	100
158	130	100
158	130	100
160	131	100
160	131	100
160	131	100
161	130	97
161	130	97
162	131	98
165	132	99
165	132	99
169	132	98
169	132	98
169	132	98
169	131	97
169	131	97
170	131	99
170	131	99
170	131	99
170	131	99
169	130	98
169	130	98
169	130	98
169	130	98
171	132	100
171	132	100
171	132	100
170	131	99
170	131	99
169	130	98
169	130	98
169	130	98
169	131	99
169	131	99
169	131	99
170	131	99
170	131	99
170	131	99
170	131	99
170	131	99
173	132	100
173	132	100
173	132	100
172	131	99
172	131	99
172	131	99
172	131	99
172	131	99
173	132	100
172	131	99
171	130	98
170	129	97
170	129	97
171	130	98
172	131	99
172	131	99
173	132	100
173	132	100
170	131	99
170	131	99
170	131	99
170	131	99
170	131	99
170	131	99
171	132	100
171	132	100
170	131	99
170	131	99
170	131	99
171	132	100
171	132	100
170	131	99
170	131	99
170	131	99
170	131	99
170	131	99
169	130	98
169	130	98
169	130	98
169	130	98
169	130	98
168	129	97
169	130	98
169	130	98
170	131	99
171	132	100
171	132	100
170	131	99
169	130	98
169	130	98
170	131	99
170	131	99
170	131	99
170	131	99
170	131	99
170	131	99
171	132	100
171	132	100
171	132	100
170	131	99
170	131	99
169	130	98
169	130	98
169	130	98
169	130	98
169	130	98
169	130	98
169	130	98
169	130	98
169	130	98
169	130	98
169	130	98
169	130	98
169	130	98
169	130	98
170	131	99
170	131	99
171	132	100
171	132	100
171	132	100
170	131	99
170	131	99
170	131	99
170	131	99
170	131	99
170	131	99
170	131	99
170	131	99
171	132	100
171	132	100
171	132	100
170	131	99
170	131	99
170	131	99
169	130	98
169	130	98
168	129	97
169	130	98
169	130	98
170	131	99
170	131	99
171	132	100
171	132	100
171	132	100
169	130	98
169	130	98
169	130	98
170	131	99
170	131	99
171	132	100
171	132	100
169	130	98
169	130	98
170	131	99
172	133	101
173	134	102
173	134	102
172	133	101
171	132	100
170	131	99
170	131	99
170	131	99
170	131	99
171	132	100
171	132	100
171	132	100
171	132	100
171	132	100
169	130	98
169	130	98
169	130	98
169	130	98
169	130	98
169	130	98
171	132	100
171	132	100
170	132	98
170	132	98
170	132	98
170	132	98
170	132	98
170	132	98
170	132	98
170	132	98
169	131	97
171	133	99
171	133	99
169	131	97
169	131	97
171	133	99
170	132	98
168	130	96
169	130	98
169	130	98
169	130	98
168	130	98
168	130	98
167	130	96
166	129	95
166	129	95
167	132	98
167	132	98
167	132	98
167	132	98
167	132	98
167	132	98
168	133	99
170	133	99
169	130	98
170	131	99
171	132	100
170	131	99
168	129	97
167	128	96
168	129	97
169	130	98
170	131	99
170	131	99
170	131	99
170	131	99
170	131	99
169	130	98
169	130	98
169	130	98
169	130	98
168	129	97
167	128	96
168	129	97
170	131	99
171	132	100
170	131	99
169	130	98
169	130	98
169	130	98
169	130	98
169	130	98
169	130	98
169	130	98
169	130	98
169	130	98
170	130	101
170	130	101
170	130	101
170	130	101
169	130	98
168	129	97
168	129	97
168	129	97
169	130	98
169	130	98
169	130	98
169	130	98
169	130	98
169	130	98
169	130	98
169	131	97
170	129	96
170	130	95
171	130	97
171	130	97
171	130	97
171	130	97
171	130	98
171	130	98
171	130	98
171	130	98
171	129	100
171	129	100
171	129	100
171	129	100
170	128	99
170	128	99
168	129	97
168	129	97
169	130	98
170	131	99
169	130	98
169	130	98
168	129	97
167	128	96
169	130	98
169	130	98
169	130	98
169	130	98
169	130	98
169	130	98
169	130	98
169	130	98
168	129	97
168	129	97
169	130	98
170	131	99
170	131	99
170	131	99
171	132	100
171	132	100
169	130	98
169	130	98
169	130	98
168	129	97
168	129	97
167	128	96
168	129	97
167	129	95
169	132	94
169	133	93
169	132	94
169	131	96
169	130	98
169	129	100
169	129	101
168	128	100
170	130	102
170	130	102
170	130	102
169	129	101
169	129	100
168	129	97
168	130	96
168	130	96
171	133	99
170	132	98
169	131	97
169	131	97
168	130	96
169	131	97
168	130	96
168	130	96
169	131	97
169	131	97
169	131	97
169	131	97
169	131	97
169	131	97
169	131	97
169	131	97
170	131	99
169	130	98
169	130	98
169	130	98
169	130	98
169	130	98
169	130	98
169	130	98
169	130	98
169	130	98
169	130	98
169	130	98
169	130	98
169	130	98
169	130	98
169	130	98
169	130	98
169	130	98
169	130	98
169	130	98
169	130	98
170	131	99
170	131	99
170	131	99
168	129	97
168	129	97
168	129	97
169	130	98
169	130	98
170	131	99
170	131	99
170	131	99
166	128	94
167	129	94
170	132	98
171	133	99
170	132	98
169	131	97
169	130	98
171	132	100
169	130	98
169	130	98
169	129	100
169	129	100
169	129	100
169	129	100
169	129	100
170	131	99
169	130	98
169	130	98
169	130	98
169	130	98
169	130	98
169	130	98
169	130	98
169	130	98
169	130	98
169	130	98
169	130	98
169	130	98
169	130	98
169	130	98
169	130	98
169	130	98
169	130	98
169	130	98
169	130	98
169	130	98
170	131	99
170	131	99
170	131	99
168	129	97
170	131	99
170	131	99
169	130	98
169	130	98
169	130	98
169	130	98
169	130	98
168	129	97
168	129	97
168	129	97
168	129	97
168	129	97
168	129	97
169	130	98
169	130	98
169	130	98
168	129	97
168	129	97
168	129	97
169	130	98
169	130	98
170	131	99
168	129	97
168	129	97
173	132	100
172	131	99
172	131	99
171	130	98
170	129	97
170	129	97
167	129	95
166	128	94
167	131	95
167	131	95
167	131	95
166	130	94
163	130	91
162	129	90
162	129	90
161	127	91
154	121	88
145	111	81
126	96	69
115	85	60
105	76	55
88	59	44
74	46	35
63	37	30
53	31	25
50	29	27
45	27	26
41	25	26
37	23	25
38	25	27
42	31	33
44	35	38
51	43	50
68	60	70
82	75	82
92	85	92
98	97	101
103	104	108
105	109	110
107	110	114
103	108	111
101	107	112
98	106	113
95	104	113
91	99	112
92	96	114
92	96	115
92	96	115
89	96	111
90	98	111
96	99	114
101	101	115
108	104	116
115	107	114
121	111	111
125	114	106
131	117	99
131	117	95
130	115	89
126	109	83
120	99	78
110	87	72
102	74	67
95	67	67
90	67	72
94	73	81
103	85	92
115	100	104
128	117	120
138	130	131
146	141	140
151	148	144
155	152	147
156	153	145
157	152	143
159	150	140
160	148	136
161	145	133
159	142	129
160	140	123
159	135	111
161	134	107
158	132	102
160	130	101
162	131	100
166	130	100
168	130	98
166	128	96
169	130	98
169	131	97
169	131	97
168	130	96
167	130	96
168	131	97
166	131	97
166	131	97
167	129	97
168	128	99
168	128	99
168	128	99
167	127	98
167	127	98
167	128	96
167	128	96
167	128	96
168	129	97
168	130	96
168	130	96
168	130	96
168	130	96
168	130	95
169	131	96
167	129	95
167	128	96
167	128	96
167	128	96
167	128	96
167	128	96
167	128	96
167	128	96
168	129	97
168	129	97
168	129	97
168	129	97
168	129	97
168	129	97
168	129	97
168	129	97
168	130	96
169	131	96
169	131	97
169	131	97
170	132	98
170	132	98
170	131	99
171	132	100
169	130	98
168	130	98
168	130	98
167	129	97
167	129	97
166	128	96
166	128	96
166	128	96
167	129	97
167	129	97
167	130	96
167	130	96
167	130	96
168	130	96
168	130	96
168	130	96
169	131	96
169	131	96
169	131	96
170	130	95
170	130	95
169	129	94
169	128	95
169	129	94
168	128	93
170	129	96
169	128	95
169	128	95
168	127	95
168	127	95
168	127	95
163	122	97
164	123	98
159	118	96
159	118	96
159	118	96
152	109	94
152	109	94
152	109	94
142	100	87
141	99	86
141	100	85
134	92	79
134	93	78
135	94	79
125	90	77
125	90	76
126	91	77
112	87	77
111	86	76
108	83	73
100	78	72
98	73	69
97	69	68
90	64	64
89	62	66
85	58	68
89	65	77
98	76	88
110	90	102
121	106	114
131	120	128
140	133	138
146	140	145
150	147	149
155	152	154
157	157	157
158	159	157
160	159	155
160	159	155
158	155	151
152	150	149
135	140	139
129	135	134
121	126	124
113	118	116
108	113	111
105	108	106
102	105	103
103	104	102
105	104	100
105	104	100
105	104	100
108	104	99
109	105	100
109	105	100
113	108	99
115	108	99
116	109	100
121	112	103
121	112	103
120	111	102
127	114	100
126	113	99
136	116	98
135	115	97
137	117	99
144	122	97
144	122	97
144	122	97
150	124	100
150	124	100
150	124	100
152	128	100
149	127	99
149	127	99
153	126	99
153	126	99
153	126	99
156	127	96
155	126	95
155	126	95
158	127	96
158	127	96
159	128	97
164	129	95
165	130	96
166	131	97
166	129	95
165	128	94
163	128	95
163	128	95
164	129	96
164	129	96
168	129	97
168	129	97
169	130	98
169	130	98
168	129	97
168	129	97
168	129	97
168	129	97
169	130	98
169	130	98
169	130	98
169	129	100
169	129	100
169	129	100
168	130	100
168	128	99
