# Supplementary material for: Detection of Power Line Insulators in Digital Images Based on the Transformed Colour Intensity Profiles
Source: Sensors (Basel). 2023 Mar 22;23(6):3343. doi: 10.3390/s23063343 (PMC10051827; doi:10.3390/s23063343)
Supplement: Supplementary file 1 [file sensors-23-03343-s001.zip › Dataset/ni/ni_SCENA_3_1713_631_1693_940.csv]

123	129	136
143	149	156
144	150	157
135	141	148
148	154	161
158	164	171
151	157	164
146	152	159
86	92	99
107	113	120
144	150	157
149	155	162
138	144	149
137	143	148
139	145	150
143	149	154
146	152	157
124	130	137
115	121	128
124	130	137
137	144	153
137	144	153
138	144	155
137	143	154
131	138	147
141	148	157
133	142	151
125	134	143
131	140	149
126	135	144
125	132	141
140	147	156
160	167	176
170	177	186
152	158	165
134	140	147
136	142	149
136	142	149
128	134	141
107	113	120
88	94	101
97	106	110
111	120	124
120	129	133
119	128	132
135	145	152
160	170	177
154	164	171
141	151	158
124	136	142
107	119	125
95	107	113
114	126	132
154	163	172
166	175	184
141	150	159
158	167	176
156	163	172
143	150	159
140	147	156
143	150	159
133	137	148
126	128	139
121	123	134
101	103	114
109	111	122
113	115	126
118	120	130
103	108	117
95	103	110
110	118	125
138	146	153
143	151	158
147	155	162
147	155	162
153	161	168
154	162	169
160	168	175
160	168	175
148	153	162
121	126	135
110	115	124
110	115	124
118	120	131
122	124	135
128	130	141
111	113	124
105	107	118
119	121	132
119	124	133
116	121	130
118	125	134
119	126	135
110	117	126
111	118	127
119	128	137
127	136	145
139	148	157
156	165	174
149	156	165
133	140	149
142	149	158
144	151	160
118	123	132
96	101	110
111	118	127
129	136	145
129	136	145
126	133	142
129	136	145
116	123	132
114	121	130
134	141	150
139	146	155
141	148	157
146	153	162
107	114	123
91	98	107
105	112	121
124	131	140
128	135	144
94	99	108
74	79	88
100	105	114
124	129	138
105	110	119
83	88	97
94	99	108
128	133	142
134	139	148
122	127	136
133	138	147
147	152	161
132	137	146
126	131	140
118	123	132
99	104	113
106	111	120
117	122	131
119	124	133
132	137	146
150	157	166
153	160	169
142	149	158
126	133	142
124	131	140
121	128	137
117	124	133
106	113	122
126	135	144
146	155	164
130	139	148
112	123	131
123	136	144
123	136	144
111	124	132
99	112	120
98	114	121
87	103	110
96	112	119
150	166	173
151	167	174
131	147	154
125	138	146
119	132	140
121	132	140
145	156	164
159	170	178
163	172	181
136	143	152
116	123	132
107	114	123
98	105	114
101	108	117
119	126	135
124	131	140
129	136	145
153	160	169
130	137	146
120	127	136
119	126	135
114	121	130
114	121	130
125	132	141
126	133	142
118	123	132
109	114	123
110	115	124
108	113	122
102	107	116
107	112	121
123	128	137
138	143	152
136	141	150
132	137	146
115	120	129
98	103	112
102	107	116
103	108	117
103	108	117
122	127	136
141	148	157
148	155	164
143	150	159
124	131	140
104	111	120
110	117	126
151	158	167
161	168	177
99	108	117
91	100	109
114	123	132
136	145	154
134	143	152
130	139	148
131	140	149
95	104	113
95	104	113
139	148	157
153	162	171
130	139	148
108	117	126
127	136	145
149	158	167
146	155	164
105	114	123
112	121	130
110	119	128
101	110	119
98	107	116
102	111	120
119	128	137
127	136	145
125	132	141
122	129	138
111	118	127
107	114	123
131	138	147
144	151	160
132	139	148
132	139	148
95	102	111
95	102	111
157	164	173
182	189	198
192	199	208
150	157	166
76	83	92
61	68	77
41	46	55
62	64	74
120	125	134
136	141	150
105	110	119
104	109	118
123	130	139
128	135	144
130	137	146
104	111	120
93	102	111
104	113	122
134	143	152
110	119	128
104	115	123
119	128	137
137	147	154
94	104	111
75	85	92
98	108	115
96	106	113
104	116	122
111	121	128
110	122	128
107	119	125
109	121	127
119	131	137
115	127	133
109	121	127
99	109	116
89	99	106
95	105	112
102	111	120
112	119	128
100	107	116
95	102	111
118	125	134
111	118	127
97	106	115
106	115	124
120	129	138
131	140	149
146	157	165
141	152	160
118	129	137
102	113	121
98	109	117
107	118	126
135	144	153
153	162	171
133	140	149
104	111	120
108	115	124
103	110	119
94	101	110
106	113	122
118	125	134
121	128	137
112	121	130
115	124	133
118	127	136
