# Supplementary material for: Detection of Power Line Insulators in Digital Images Based on the Transformed Colour Intensity Profiles
Source: Sensors (Basel). 2023 Mar 22;23(6):3343. doi: 10.3390/s23063343 (PMC10051827; doi:10.3390/s23063343)
Supplement: Supplementary file 1 [file sensors-23-03343-s001.zip › Dataset/ni/ni_SCENA_2_795_471_1204_872.csv]

142	138	137
153	150	146
132	129	125
95	92	88
66	63	59
76	72	71
79	75	74
81	77	76
83	80	76
97	92	89
92	88	83
89	83	78
89	83	78
87	83	78
84	80	75
91	88	83
107	107	101
141	140	136
143	144	140
134	137	135
123	125	125
110	114	115
123	127	128
142	147	146
125	130	129
116	115	117
111	113	114
118	117	119
131	130	132
142	141	143
146	145	149
114	113	117
112	111	115
118	117	121
121	117	122
114	110	115
117	113	118
115	111	116
127	121	126
128	122	127
133	127	132
149	143	148
133	129	134
121	117	122
125	121	126
128	124	129
119	118	122
139	138	142
163	162	166
152	151	155
151	150	154
146	145	149
145	144	148
164	161	163
120	119	123
104	103	107
136	135	139
150	149	153
136	135	137
138	137	139
140	139	141
129	128	130
115	114	116
128	127	129
155	154	156
142	141	143
127	126	128
151	150	152
143	142	144
117	114	116
112	109	111
116	113	115
127	124	126
125	124	126
121	123	124
127	131	132
141	145	146
148	152	153
140	144	145
141	145	146
140	144	145
152	156	157
146	150	151
116	120	121
112	117	118
110	115	116
112	120	120
131	139	139
157	165	165
140	148	148
128	133	134
135	139	140
99	103	104
120	124	125
141	145	146
128	131	135
113	116	120
111	114	118
101	104	108
112	115	119
137	140	144
139	142	146
133	138	141
137	141	146
147	151	156
152	156	161
126	130	135
96	101	104
116	121	124
111	116	119
138	143	146
139	142	146
143	146	150
111	114	118
53	56	60
64	67	71
127	130	134
144	145	149
139	140	144
134	133	137
108	107	111
106	105	109
140	141	145
151	153	154
113	117	118
77	81	82
97	101	102
95	99	100
98	102	103
115	119	120
115	119	120
100	104	105
132	136	137
147	152	155
142	147	150
150	155	158
135	142	145
125	132	135
134	141	144
126	131	134
112	116	117
143	145	146
130	132	133
142	144	145
115	117	118
109	111	112
130	132	133
124	126	127
130	132	133
126	125	127
127	126	128
146	145	147
112	111	113
126	125	127
146	145	147
123	122	124
113	112	114
110	109	111
106	105	107
116	115	117
114	113	115
114	113	115
106	105	107
104	103	105
123	122	124
136	135	137
122	121	123
126	125	127
128	127	129
155	154	156
159	158	160
164	163	165
158	160	161
134	138	139
141	145	146
131	135	136
139	143	144
134	139	140
147	151	152
147	152	153
139	143	144
91	93	94
92	94	95
109	111	112
93	95	96
119	118	122
145	144	148
127	126	130
123	122	126
128	130	131
131	133	134
144	146	146
154	156	156
141	143	143
126	128	128
127	129	129
131	133	133
139	141	141
129	131	131
120	122	122
116	118	118
134	136	137
114	116	117
118	120	121
127	129	130
101	101	107
107	107	113
133	133	139
110	110	116
131	131	137
131	131	137
111	111	117
140	140	146
155	156	160
138	139	143
121	124	128
109	112	116
98	101	105
106	109	113
113	116	120
118	122	123
139	141	142
146	148	148
157	159	159
158	160	160
131	133	133
115	117	117
118	120	120
146	148	149
126	129	133
110	113	118
105	108	113
118	121	126
129	132	137
107	107	113
97	97	103
114	114	120
124	124	130
116	120	125
140	144	149
168	172	177
142	146	151
125	129	134
163	167	172
170	174	179
142	146	151
105	109	114
121	125	130
134	138	143
103	107	112
107	111	116
111	115	120
116	120	125
126	130	135
144	148	153
129	133	138
114	118	123
102	106	111
101	104	109
113	116	121
111	114	119
120	123	127
125	128	132
109	112	116
123	126	130
156	159	163
147	150	154
124	127	131
136	139	143
151	154	158
162	165	169
141	144	148
170	173	177
175	178	182
152	155	159
104	107	111
79	82	86
82	85	89
153	156	160
151	156	159
113	116	120
116	121	122
132	137	138
135	140	141
137	142	143
141	146	147
134	139	140
104	109	112
124	129	132
128	133	136
128	133	136
148	153	156
138	143	146
116	123	126
111	120	123
146	155	158
163	172	175
115	124	127
91	100	103
94	103	106
97	106	109
136	145	148
147	156	159
146	152	157
147	153	158
130	136	143
105	111	118
126	129	137
138	144	151
154	160	165
122	131	135
92	101	105
111	120	124
122	128	135
116	122	129
104	110	117
108	114	121
117	123	130
151	157	164
138	141	149
122	125	133
126	128	138
136	138	148
133	135	145
128	130	140
101	104	112
129	132	140
174	177	185
128	131	139
96	98	106
120	122	130
144	146	154
109	111	119
121	124	129
117	119	127
117	120	125
117	119	127
107	109	117
107	109	117
112	114	122
116	119	127
116	119	127
122	125	133
141	144	152
134	137	145
103	109	116
122	128	135
147	153	160
129	134	143
140	145	154
158	163	172
151	156	165
145	151	158
165	171	178
175	181	188
154	160	167
132	140	147
111	117	124
100	106	113
109	115	122
116	119	127
126	129	137
97	100	108
103	106	114
143	146	154
142	145	153
106	109	117
86	89	97
102	104	112
122	124	132
129	132	140
137	139	147
135	138	146
136	142	149
110	116	123
120	126	133
118	124	131
144	150	157
136	142	149
105	111	118
118	124	131
142	148	155
134	140	147
128	134	141
111	117	124
101	109	116
123	131	138
120	126	133
131	137	144
155	161	168
130	136	143
135	141	148
154	160	167
137	143	150
130	136	143
112	118	125
125	131	138
131	137	144
131	137	144
125	131	138
134	142	149
151	159	166
136	146	153
150	158	165
127	135	142
136	146	153
106	116	123
92	100	107
95	103	110
81	89	96
