# Supplementary material for: Detection of Power Line Insulators in Digital Images Based on the Transformed Colour Intensity Profiles
Source: Sensors (Basel). 2023 Mar 22;23(6):3343. doi: 10.3390/s23063343 (PMC10051827; doi:10.3390/s23063343)
Supplement: Supplementary file 1 [file sensors-23-03343-s001.zip › Dataset/ni/ni_SCENA_22_1625_341_1390_919.csv]

166	127	95
165	126	94
165	126	94
167	128	96
165	126	94
167	128	96
168	129	97
168	129	97
168	129	97
168	129	97
169	130	98
167	128	96
167	128	96
167	128	96
167	128	96
167	128	96
167	128	96
167	128	96
167	128	96
167	128	96
167	128	96
166	127	95
166	127	95
166	127	95
167	128	96
167	128	96
167	128	96
170	131	99
169	130	98
168	129	97
167	128	96
167	128	96
167	128	96
168	129	97
168	129	97
167	128	96
167	128	96
167	128	96
167	128	96
167	128	96
167	128	96
167	128	96
167	128	96
168	128	99
167	127	98
167	127	98
167	127	98
167	127	98
167	127	98
167	128	96
167	128	96
167	128	96
167	128	96
167	129	95
167	129	95
167	129	95
167	129	95
167	129	94
167	129	94
170	129	96
170	129	97
171	130	98
171	130	98
169	128	96
169	128	96
169	128	96
169	128	96
168	127	95
168	127	95
168	127	95
168	127	95
168	127	95
168	127	95
168	127	95
168	127	95
167	128	96
167	128	96
167	128	96
167	128	96
167	128	96
167	128	96
167	128	96
167	128	96
166	127	95
168	129	97
169	130	98
169	130	98
167	128	96
165	126	94
166	127	95
169	130	98
167	129	95
167	129	95
167	129	95
167	129	95
167	129	95
167	129	95
167	129	95
167	129	94
167	129	94
167	129	94
167	129	94
166	128	93
167	129	95
166	128	94
161	123	91
159	120	92
149	108	86
148	106	87
141	103	85
120	87	72
107	77	66
81	59	48
71	52	44
64	48	41
59	49	42
57	49	42
55	49	42
52	49	41
50	48	38
45	43	33
41	39	28
39	34	25
41	33	26
43	33	26
43	33	26
44	34	27
43	31	25
42	30	24
41	29	23
41	29	23
39	27	21
42	31	23
42	31	23
44	33	25
48	37	29
50	39	31
54	43	35
54	43	35
61	45	38
64	49	40
70	53	44
82	65	56
84	65	57
97	78	65
110	87	72
119	94	78
117	90	70
119	90	69
134	103	78
145	112	86
152	120	91
162	127	94
160	125	92
167	129	95
164	125	93
165	126	94
167	128	96
169	130	98
169	130	98
168	129	97
167	128	96
166	127	95
167	128	96
167	128	96
167	128	96
167	128	96
167	128	96
167	128	96
168	129	97
168	129	97
168	129	97
168	129	97
168	129	97
168	129	97
168	129	97
169	130	98
169	130	98
169	130	98
168	129	97
168	129	97
167	128	96
167	128	96
167	128	96
167	128	96
167	128	96
167	128	96
167	128	96
167	128	96
167	128	96
167	128	96
167	128	96
167	128	96
167	128	96
167	128	96
169	130	98
169	130	98
169	130	98
169	130	98
169	130	98
169	130	98
169	130	98
169	130	98
168	129	97
168	129	97
168	129	97
168	129	97
168	129	97
168	129	97
168	129	97
168	129	97
168	129	97
168	129	97
169	130	98
169	130	98
168	129	97
168	129	97
168	129	97
168	129	97
167	127	98
168	128	99
168	128	100
168	128	100
168	127	102
168	127	102
168	127	102
170	127	100
171	128	101
170	127	100
170	127	100
170	129	97
170	129	97
170	129	97
169	128	96
169	128	95
167	129	94
167	129	94
167	129	94
168	130	95
168	130	95
167	131	95
167	131	95
167	131	95
166	129	95
166	129	95
161	129	94
161	129	94
161	129	94
159	128	97
159	128	97
157	127	98
157	127	98
157	127	98
155	125	96
156	126	97
151	122	95
152	123	96
152	123	96
145	119	95
145	119	95
132	109	94
132	109	94
121	102	94
121	102	94
121	102	94
110	92	85
110	92	85
98	84	78
98	84	78
98	84	78
85	76	73
85	76	73
75	68	71
74	67	70
74	67	70
73	68	77
73	68	77
73	71	83
72	70	82
71	69	81
77	77	89
77	77	89
81	83	94
80	80	92
80	80	92
85	87	97
84	86	96
89	92	100
89	92	100
94	97	102
94	97	102
96	99	104
100	104	105
100	104	105
106	108	108
107	109	109
107	109	109
111	114	112
111	114	112
114	119	117
114	120	115
113	119	114
113	118	116
113	118	116
114	119	118
114	119	118
114	119	118
114	118	119
114	118	119
113	117	118
113	117	118
113	117	118
111	112	116
111	112	116
104	104	110
101	105	110
100	106	111
96	100	105
97	101	106
93	92	96
94	93	97
95	88	91
96	89	92
92	85	88
92	79	81
93	80	82
97	77	76
98	78	77
99	79	78
103	76	72
103	76	72
111	79	74
112	80	75
112	80	75
124	88	82
121	87	81
134	95	86
132	93	84
129	93	83
146	106	88
146	106	88
155	112	91
155	112	91
155	112	91
161	120	95
161	120	95
166	125	100
165	124	99
165	123	100
166	126	98
167	127	99
167	127	99
167	127	99
167	128	96
167	128	96
168	129	97
170	131	99
170	131	99
170	131	99
171	132	100
170	131	99
169	130	98
169	130	98
169	129	100
169	129	100
169	129	100
169	129	100
169	129	100
169	129	100
169	129	100
169	130	98
169	130	98
169	130	98
169	131	97
168	130	96
168	130	96
167	129	95
167	129	95
167	128	96
168	130	100
168	130	100
168	130	98
167	129	97
168	129	97
168	129	97
168	130	96
167	129	97
164	129	96
160	129	98
159	129	102
156	128	104
152	128	106
151	127	107
147	127	110
143	126	113
136	120	114
131	119	115
129	118	114
124	115	112
121	114	111
116	113	109
114	112	111
111	112	110
109	112	110
108	111	109
107	108	106
105	106	104
105	103	102
102	101	97
102	99	95
101	97	96
95	93	93
95	93	93
96	94	94
96	94	94
97	95	95
98	96	96
94	92	92
95	93	93
94	92	92
90	88	88
89	84	86
82	77	79
76	71	73
67	62	64
53	46	51
46	39	42
37	30	27
35	29	24
34	27	24
35	26	23
37	25	25
36	24	22
37	24	22
40	25	23
46	26	21
48	26	20
55	30	20
62	36	24
67	42	26
79	52	32
91	62	41
110	80	51
125	98	61
142	117	75
154	126	85
158	129	90
161	129	93
162	130	95
163	128	95
161	125	95
167	129	99
168	128	100
170	128	99
170	129	97
170	129	97
170	129	96
168	130	98
168	130	98
169	130	98
169	130	98
169	130	98
169	130	98
168	129	97
169	130	98
169	130	98
169	130	98
169	130	98
169	130	98
169	130	98
169	130	98
169	130	98
169	130	98
169	130	98
169	130	98
169	131	101
166	130	100
169	131	101
169	131	99
169	130	98
169	131	97
170	129	96
170	129	96
168	130	96
168	129	97
168	130	100
167	131	101
167	133	104
168	135	109
171	137	114
166	139	118
163	148	129
160	150	132
161	153	136
162	156	143
162	158	147
159	157	149
157	156	152
156	154	153
150	147	149
148	142	147
140	132	139
131	118	126
116	101	109
103	84	93
92	71	80
89	68	67
96	72	60
106	81	61
119	92	72
133	104	83
147	117	92
154	124	95
162	129	96
165	130	97
166	129	95
166	130	94
167	129	94
168	130	95
168	130	96
169	131	97
168	130	98
168	130	98
169	131	99
169	131	99
168	130	98
168	130	98
168	130	98
167	129	97
166	128	96
166	128	96
168	130	98
168	130	98
168	130	98
168	130	98
169	131	97
169	131	96
169	131	96
168	131	97
163	133	98
163	132	99
162	131	98
163	129	99
164	129	103
163	129	105
162	131	110
161	131	112
158	132	116
155	133	121
151	135	123
149	139	129
148	141	132
148	142	135
148	146	138
149	146	141
147	142	141
143	137	138
142	134	134
143	130	128
143	128	126
142	120	115
143	117	110
143	114	105
142	109	94
144	111	92
152	116	92
157	120	92
163	128	95
165	130	96
164	132	96
165	131	95
170	130	101
173	130	103
173	130	103
173	131	102
168	130	98
168	130	98
168	130	98
168	130	98
