# Supplementary material for: Detection of Power Line Insulators in Digital Images Based on the Transformed Colour Intensity Profiles
Source: Sensors (Basel). 2023 Mar 22;23(6):3343. doi: 10.3390/s23063343 (PMC10051827; doi:10.3390/s23063343)
Supplement: Supplementary file 1 [file sensors-23-03343-s001.zip › Dataset/ni/ni_SCENA_17_1616_1182_2220_1116.csv]

146	134	128
155	144	136
164	152	146
167	155	149
164	152	146
111	101	94
117	106	102
122	113	109
148	139	136
154	145	142
159	149	149
158	150	150
154	146	147
152	144	145
122	111	113
124	116	117
161	157	156
156	152	151
155	151	150
157	153	152
156	152	151
151	147	146
147	143	142
131	126	125
113	108	107
68	63	62
70	65	64
116	111	110
140	135	134
146	141	140
148	143	142
140	135	134
142	139	135
139	134	131
151	146	143
151	146	143
151	146	143
156	151	148
158	153	150
154	149	146
152	147	144
152	147	144
140	133	130
140	133	130
137	130	127
136	129	126
140	133	130
145	138	135
142	137	134
145	142	138
146	141	138
122	115	112
126	119	116
134	127	124
138	131	128
138	131	128
142	135	132
142	135	132
143	136	133
148	141	138
134	125	122
144	135	132
149	140	137
147	140	137
148	144	143
139	137	136
137	135	134
142	140	139
146	144	143
140	135	134
139	134	133
138	133	132
139	134	133
141	136	135
141	136	135
139	134	133
135	130	129
132	127	126
148	141	138
157	150	147
162	154	154
154	149	148
150	145	144
149	144	143
147	142	141
143	138	137
143	138	137
126	116	116
137	127	127
132	122	122
133	123	123
142	132	132
148	138	138
145	135	135
140	130	130
137	129	129
147	142	139
127	120	117
135	128	125
145	138	135
150	143	140
148	141	138
145	138	135
145	138	135
150	143	140
154	147	144
124	115	112
122	113	110
126	117	114
135	126	123
144	135	132
147	138	135
143	135	135
150	145	144
153	148	147
109	104	103
115	110	109
131	126	125
145	140	139
152	147	146
139	134	133
144	139	138
150	145	144
154	149	148
142	135	132
146	139	136
146	139	136
144	137	134
158	154	149
158	155	147
147	143	138
129	126	118
125	121	116
141	136	127
153	147	140
158	153	144
138	132	125
141	136	127
147	141	134
152	147	138
155	149	142
159	154	145
133	128	119
142	136	129
137	133	128
136	133	129
137	132	129
138	135	131
143	138	135
146	143	139
149	144	141
109	104	101
129	122	119
126	121	118
128	121	118
127	122	119
131	124	121
132	127	124
137	130	127
137	132	129
137	134	130
118	113	110
130	125	122
130	125	122
137	132	129
152	147	144
154	149	146
144	139	136
145	140	137
135	130	127
117	110	107
127	120	117
132	125	122
142	135	132
146	139	136
137	130	127
148	143	142
152	147	146
158	153	152
140	135	134
143	138	137
137	132	131
134	129	128
134	130	129
130	126	125
132	128	127
138	134	133
143	141	140
123	120	116
122	119	115
120	117	113
118	117	113
127	124	120
122	121	117
135	132	128
143	142	138
142	139	135
111	106	103
125	120	117
127	122	119
134	129	126
132	127	124
130	125	122
128	123	120
128	123	120
129	124	121
93	86	83
97	90	87
114	106	106
126	121	120
137	129	129
133	128	127
138	130	130
149	144	143
157	149	149
153	148	147
149	139	139
142	134	134
142	132	132
144	136	136
149	139	139
148	140	140
155	145	145
160	150	150
147	137	137
156	144	144
155	143	143
153	141	141
161	149	149
164	152	152
162	150	148
164	152	150
164	153	149
160	149	145
134	123	119
144	133	129
150	140	133
168	158	151
187	177	170
191	182	173
183	174	164
169	163	150
159	151	138
143	134	124
133	124	111
150	142	129
160	151	138
169	161	148
167	158	144
163	156	141
164	156	139
162	155	138
148	140	123
150	142	125
157	149	132
166	158	141
165	158	143
170	163	148
165	158	143
164	157	142
174	167	152
151	143	130
160	152	139
177	169	156
208	200	187
204	196	183
203	195	182
193	185	172
194	186	173
139	131	118
113	103	93
116	106	96
146	133	125
154	141	133
162	148	142
166	153	145
164	151	143
161	148	140
160	147	139
160	147	139
151	139	129
95	83	73
89	77	67
133	121	111
159	147	137
173	161	151
194	182	172
205	195	185
220	213	204
181	176	167
201	196	187
213	208	199
214	209	200
212	207	198
210	205	196
211	206	197
215	210	201
206	201	192
209	202	193
212	205	196
210	203	194
206	199	190
205	198	189
206	200	193
188	184	179
174	169	166
167	162	159
185	180	177
164	159	156
152	147	144
154	149	146
153	148	145
137	132	129
146	141	138
153	148	145
155	150	147
160	153	150
162	155	152
160	153	150
156	149	146
150	142	142
145	137	137
142	134	134
145	137	137
147	139	139
149	141	141
153	145	145
159	151	151
167	159	159
165	157	157
161	153	153
157	149	149
153	145	145
150	142	142
148	140	140
145	138	135
140	133	130
150	143	140
156	149	146
151	144	141
145	138	135
144	137	134
145	138	135
144	137	134
145	138	135
147	140	137
143	136	133
145	138	135
158	151	148
163	156	153
165	158	155
176	169	166
175	167	167
184	177	174
192	185	182
188	181	178
179	171	171
174	166	166
173	165	165
173	165	165
133	125	126
141	133	134
159	150	153
156	147	150
157	148	151
158	149	152
151	142	145
142	134	135
152	144	144
141	136	135
135	130	129
146	139	136
145	138	135
152	145	142
152	145	142
145	138	135
140	133	130
140	133	130
141	134	131
143	136	133
151	144	141
149	142	139
147	140	137
144	137	134
142	138	133
144	141	136
147	144	139
147	144	139
143	140	135
145	143	135
145	143	135
146	144	136
142	140	132
138	136	128
137	135	127
135	133	125
123	121	113
109	107	99
110	108	100
186	184	176
200	198	188
204	202	192
207	205	195
206	204	194
201	199	189
186	184	174
160	158	148
139	137	127
144	142	132
141	139	129
139	137	127
140	138	128
143	141	131
145	143	133
143	141	131
140	138	130
127	129	123
132	134	128
134	134	128
137	139	133
140	140	134
132	134	128
126	128	122
124	126	120
136	138	132
132	134	128
140	138	130
139	137	129
140	141	132
142	143	134
140	141	132
135	135	129
126	125	121
128	129	125
127	126	122
142	141	137
143	142	138
142	141	137
135	134	130
126	125	121
136	135	131
132	131	127
126	125	121
122	121	117
133	130	126
131	128	124
129	126	122
126	125	121
131	132	130
146	149	147
147	148	146
132	135	133
128	129	127
143	142	138
134	132	131
129	128	124
140	138	137
133	132	128
126	124	123
140	139	135
157	155	154
139	138	134
112	110	109
128	125	121
126	127	125
125	128	126
130	131	129
131	134	132
130	131	129
124	127	125
127	128	126
130	133	131
139	137	136
139	140	138
148	146	145
143	144	142
134	132	131
134	135	133
144	142	141
138	139	137
136	135	131
146	145	141
148	145	141
136	133	128
115	112	107
110	107	99
110	107	99
102	100	90
111	106	97
116	112	101
91	85	74
96	90	77
89	81	68
95	87	74
86	79	64
137	129	116
174	167	158
196	190	183
209	203	196
207	199	192
206	198	191
198	190	183
163	155	148
124	116	109
145	137	130
135	127	120
142	134	127
155	147	140
147	139	132
165	157	150
63	55	48
60	52	45
63	53	46
87	77	70
111	101	94
119	109	102
118	108	101
112	102	95
129	117	111
110	98	92
121	109	103
104	92	86
86	74	68
79	67	61
80	68	62
83	71	65
85	73	67
96	84	78
84	73	65
87	77	67
89	79	69
87	77	67
84	74	64
86	76	66
93	83	73
100	90	80
93	82	74
91	80	72
96	85	77
107	96	88
112	101	93
108	97	89
104	93	85
104	93	85
94	82	76
91	77	71
100	84	78
97	83	77
97	81	75
106	92	86
114	98	92
103	89	83
96	80	74
100	86	80
113	95	88
101	85	78
98	80	73
93	77	70
96	78	71
100	84	78
100	82	81
99	83	84
100	82	83
102	84	83
105	87	86
112	94	93
114	96	95
109	94	92
104	89	87
97	84	82
88	75	73
81	68	66
71	56	53
76	61	58
81	66	63
80	68	64
83	74	70
96	90	85
93	86	83
83	77	72
84	77	74
81	75	70
65	56	52
56	47	43
74	65	61
73	64	60
73	64	60
72	63	59
70	61	57
68	59	55
65	56	52
68	59	55
68	56	52
68	56	52
68	56	52
70	58	54
71	59	55
69	57	53
66	54	50
63	51	47
63	51	47
61	49	45
59	47	43
58	46	42
58	46	42
