# Supplementary material for: Detection of Power Line Insulators in Digital Images Based on the Transformed Colour Intensity Profiles
Source: Sensors (Basel). 2023 Mar 22;23(6):3343. doi: 10.3390/s23063343 (PMC10051827; doi:10.3390/s23063343)
Supplement: Supplementary file 1 [file sensors-23-03343-s001.zip › Dataset/ni/ni_SCENA_77_188_141_204_39.csv]

37	46	49
38	43	41
96	94	86
202	194	181
196	184	166
211	194	173
206	184	159
209	186	160
211	189	161
211	190	162
155	134	107
139	120	93
124	107	81
114	98	75
109	94	75
133	120	112
35	23	41
50	40	70
84	78	113
140	137	163
170	169	178
178	176	168
171	164	144
200	198	180
203	195	182
206	197	188
203	194	190
186	183	175
157	159	147
188	188	176
204	199	190
200	195	186
201	200	190
168	172	161
128	136	125
158	166	155
33	34	24
43	43	31
129	125	114
122	113	103
127	115	105
187	175	163
206	197	183
154	149	134
134	134	118
137	133	114
189	176	150
208	190	161
200	179	151
208	186	158
215	193	165
213	189	161
218	194	166
221	194	167
218	189	162
219	189	162
219	186	160
217	184	158
218	183	157
219	184	158
221	186	160
221	186	160
218	186	157
216	186	157
216	186	157
217	187	158
217	187	158
218	188	159
218	188	159
218	188	159
216	186	157
216	186	157
216	186	157
215	185	156
214	184	155
213	183	154
213	183	154
213	183	154
213	184	153
213	184	153
213	184	153
212	183	152
212	183	152
212	183	152
211	182	151
211	182	151
212	183	152
212	183	152
212	183	152
212	183	152
212	183	152
212	183	152
212	183	152
212	183	152
214	183	152
214	183	152
214	183	152
213	182	151
213	182	151
213	182	151
212	181	150
212	181	150
212	181	150
