# Supplementary material for: Detection of Power Line Insulators in Digital Images Based on the Transformed Colour Intensity Profiles
Source: Sensors (Basel). 2023 Mar 22;23(6):3343. doi: 10.3390/s23063343 (PMC10051827; doi:10.3390/s23063343)
Supplement: Supplementary file 1 [file sensors-23-03343-s001.zip › Dataset/ni/ni_SCENA_10_1476_1074_483_358.csv]

219	217	209
198	195	190
205	202	197
198	198	192
208	208	202
226	229	220
222	225	216
192	195	186
170	173	164
192	195	186
150	152	146
118	120	114
104	106	100
117	117	111
121	121	115
98	97	93
93	92	88
111	110	106
137	138	136
141	139	138
137	135	134
132	130	129
130	128	127
136	134	133
133	131	130
128	128	128
126	129	133
126	129	133
119	123	128
134	137	141
132	135	139
135	137	138
132	134	135
147	149	150
139	141	142
119	121	122
103	105	105
118	119	115
165	167	161
197	198	189
188	186	178
183	182	172
190	188	178
193	189	178
190	186	175
190	186	175
200	196	185
211	209	198
159	158	148
114	115	106
127	129	123
140	144	139
137	141	136
151	154	152
133	136	134
125	130	128
134	139	137
138	147	144
118	127	124
105	119	115
102	116	112
115	130	126
97	112	108
97	111	107
120	134	130
118	129	126
115	126	123
126	135	132
119	128	125
113	122	119
108	117	114
114	121	118
114	121	118
121	128	125
119	126	123
100	107	104
84	91	88
118	125	122
108	115	112
123	130	127
129	136	133
111	118	115
123	130	127
129	136	133
121	128	125
96	105	102
91	100	97
121	130	127
136	145	142
133	140	137
129	136	133
136	143	138
133	139	134
108	111	109
92	95	93
103	104	100
128	129	125
126	127	123
143	144	140
167	169	163
166	169	160
153	154	144
159	160	150
160	162	150
160	161	151
160	162	150
159	161	149
162	164	152
172	174	162
166	169	154
167	170	155
168	169	153
173	174	158
168	170	151
157	158	142
138	143	128
134	137	122
123	126	110
124	126	107
132	134	115
137	139	120
137	139	120
134	136	117
133	135	116
136	138	119
133	135	116
129	131	112
127	129	110
127	129	110
129	131	112
129	131	112
129	131	112
126	128	109
126	129	113
123	124	108
114	114	100
86	86	74
84	83	73
109	108	98
115	113	105
100	99	89
71	69	61
77	75	67
123	121	113
181	179	171
157	155	147
145	143	135
136	134	126
135	136	127
137	139	133
131	135	130
126	131	129
137	142	140
139	144	142
130	137	134
125	132	129
127	134	131
124	133	130
125	132	129
115	120	119
111	116	115
138	143	142
145	150	148
105	110	109
102	107	105
112	118	113
132	138	133
136	142	137
142	146	140
134	138	132
127	132	123
128	133	124
127	132	123
118	121	112
128	131	122
132	135	126
118	122	111
133	137	126
123	127	116
132	136	125
150	155	146
183	186	177
169	172	163
184	185	176
202	203	194
193	194	185
205	206	197
208	209	200
197	198	189
199	200	191
196	197	188
193	194	185
197	198	189
195	196	187
195	196	187
193	194	185
198	199	190
200	204	193
197	201	190
197	201	190
199	203	192
201	205	193
203	207	195
198	202	190
212	216	205
197	201	190
168	172	161
184	186	174
152	154	142
128	130	118
159	161	149
131	131	119
101	101	89
96	96	82
95	95	81
104	105	89
115	116	100
108	109	93
111	112	96
115	117	98
111	113	94
110	112	93
106	108	89
109	111	91
108	109	89
104	106	86
109	108	88
114	113	93
113	113	95
111	113	94
113	116	100
121	124	108
127	130	114
130	133	117
127	130	114
135	138	123
140	143	128
133	135	123
131	133	121
132	134	122
137	139	127
142	143	133
138	139	129
129	130	120
120	123	114
123	128	119
120	127	120
118	125	118
140	144	138
125	132	125
126	133	126
134	141	134
128	135	128
129	137	130
130	137	130
125	133	126
124	131	124
121	128	123
127	134	129
121	126	124
115	120	118
107	111	106
118	121	119
159	162	160
164	167	165
175	178	176
133	136	134
112	115	113
116	119	117
130	133	131
128	127	129
124	124	124
131	130	132
142	141	143
135	134	136
127	126	128
125	124	126
108	108	108
123	123	123
130	132	133
135	137	138
132	134	135
129	131	132
131	133	134
133	136	140
140	143	147
136	139	143
133	136	140
142	145	149
146	149	153
133	137	142
114	119	122
137	141	142
119	123	124
134	138	139
128	132	133
126	130	131
125	129	130
140	144	145
132	136	137
124	128	129
116	121	122
120	125	126
126	131	132
134	142	142
133	141	141
131	139	139
130	138	138
136	143	146
129	138	141
119	128	132
113	122	125
122	131	134
141	151	151
135	145	145
141	149	148
127	135	134
107	118	116
113	124	122
128	139	137
134	145	143
131	144	142
126	139	137
120	133	131
131	142	140
135	147	141
120	130	124
117	127	121
133	143	137
136	146	140
127	137	131
122	132	126
128	138	132
138	148	142
136	146	140
131	141	135
131	138	133
124	131	128
140	145	143
134	139	137
130	135	133
129	134	132
134	139	137
142	147	145
126	131	129
130	135	133
132	137	135
117	124	121
122	129	126
137	146	143
133	142	139
128	137	134
121	130	127
126	137	134
125	136	133
131	142	139
132	141	138
131	140	137
131	138	135
135	143	136
133	141	134
130	138	131
130	137	132
138	145	140
140	147	142
138	145	140
123	130	125
127	134	131
135	142	139
142	149	146
135	142	139
119	126	123
111	118	115
102	111	108
128	137	134
131	140	137
136	145	142
126	133	130
130	137	134
130	137	134
126	133	130
136	141	139
137	142	140
131	136	134
119	124	122
133	138	136
128	133	131
125	130	128
121	128	125
132	141	138
137	148	145
127	138	135
127	138	135
131	140	137
129	138	135
127	137	131
128	138	132
129	137	130
138	146	139
149	156	149
151	158	151
138	146	136
124	132	122
126	134	123
135	141	130
144	146	134
152	152	140
149	149	135
136	136	122
147	149	130
179	181	162
196	198	178
194	196	176
185	187	167
185	187	167
177	179	160
188	189	173
183	184	168
143	143	129
114	114	102
139	138	128
140	140	134
139	138	134
137	138	134
135	139	134
137	141	136
144	150	145
129	136	131
118	125	120
124	131	126
126	133	128
135	142	137
131	138	133
123	130	125
127	134	129
139	146	141
151	158	153
137	147	141
143	153	147
133	143	137
129	139	133
126	136	130
124	131	126
124	131	126
126	133	128
127	134	129
123	130	125
124	131	126
130	137	132
139	146	141
139	146	141
131	138	133
127	134	129
137	147	141
133	143	137
127	137	131
121	131	125
119	129	123
117	127	121
119	126	121
128	135	130
132	139	134
132	138	133
126	132	127
124	130	125
125	131	126
130	136	131
134	140	135
133	139	134
142	148	143
132	140	133
131	142	134
129	140	132
139	148	138
141	150	140
139	148	138
137	145	135
136	144	133
129	135	124
134	140	129
142	146	135
119	123	111
95	97	85
93	95	83
99	100	90
101	105	94
99	102	93
90	91	82
88	86	78
83	81	73
81	78	70
69	66	58
52	52	46
80	82	76
134	138	132
138	145	138
132	139	132
130	137	130
135	143	136
133	141	134
128	136	129
128	139	131
129	140	132
134	147	139
135	148	140
129	142	134
127	140	132
125	138	130
121	134	126
118	133	125
119	134	126
121	136	128
124	139	131
128	141	133
127	137	131
133	143	137
128	138	132
124	138	127
133	149	138
136	152	141
130	143	135
113	126	118
117	130	122
137	150	142
143	156	148
122	132	126
127	137	131
116	126	120
113	122	119
123	132	129
144	153	150
134	141	138
89	96	93
110	117	112
130	137	132
152	160	153
153	160	155
134	143	133
130	139	129
136	145	135
138	147	137
140	149	139
135	144	134
130	139	129
133	142	132
139	148	138
136	145	135
134	143	133
129	138	128
131	142	134
135	146	138
135	146	138
120	131	123
127	138	130
142	153	145
143	154	146
135	146	138
118	129	121
123	131	124
124	132	125
124	131	124
138	145	138
140	147	140
139	146	139
145	152	145
141	149	142
138	146	139
135	143	136
148	156	149
151	159	152
147	155	148
139	147	140
138	146	139
146	154	147
142	150	143
134	142	135
134	142	135
132	140	133
125	133	126
120	128	121
110	119	109
125	138	124
121	136	122
131	146	132
137	152	138
128	141	125
108	118	105
104	115	99
143	153	137
147	154	139
137	142	127
128	134	117
126	129	114
125	128	113
125	128	112
124	124	110
136	137	121
131	136	115
127	133	110
128	134	111
133	135	115
134	136	114
131	130	109
136	135	115
136	135	115
135	131	112
133	129	110
132	129	108
133	130	109
135	130	109
137	132	111
140	136	112
140	135	114
143	136	116
140	133	114
136	129	110
137	130	111
140	133	116
141	134	117
133	130	115
133	130	116
132	131	117
142	140	129
137	138	128
133	135	123
139	142	127
143	146	131
141	146	131
137	141	129
141	148	135
144	150	139
146	152	141
141	147	136
137	145	134
137	147	135
135	147	135
138	150	138
139	153	141
131	145	133
122	136	125
126	137	127
132	143	133
126	137	127
139	150	140
146	157	147
144	158	147
116	127	117
54	63	53
51	60	50
73	81	71
138	146	136
145	154	144
143	152	142
134	145	135
129	140	130
127	138	128
134	145	135
133	147	136
134	148	137
131	145	134
133	144	134
126	137	129
129	137	130
132	140	133
138	146	139
135	143	136
131	139	132
129	137	130
135	143	136
132	140	133
136	144	137
133	141	134
120	128	121
117	125	118
125	133	126
132	140	133
130	138	131
132	140	133
136	144	137
139	147	140
137	145	138
128	136	129
137	145	138
136	144	137
142	150	143
134	142	135
128	136	129
128	136	129
138	146	139
136	144	137
133	142	132
135	144	134
138	148	136
126	137	127
128	139	131
125	136	128
127	138	130
126	137	127
124	135	125
130	141	131
129	140	130
132	144	132
129	141	129
128	140	128
130	142	130
130	143	129
131	144	130
129	142	128
128	140	128
122	132	120
125	134	124
129	138	128
131	140	130
129	140	130
127	136	126
130	139	129
132	141	131
133	142	132
133	142	132
134	143	133
134	145	135
136	147	137
136	147	137
135	146	136
133	144	134
131	142	132
134	145	135
131	142	132
125	136	126
124	135	125
124	135	125
116	125	115
112	121	111
121	130	120
121	130	120
107	116	106
126	137	127
132	143	133
144	155	145
138	149	139
130	141	131
134	148	137
137	151	140
145	159	148
142	156	145
132	146	135
124	138	127
134	145	135
140	151	141
131	142	132
132	143	133
134	145	135
134	145	135
139	148	138
141	150	140
139	148	138
135	144	134
133	144	134
127	139	127
122	135	121
125	138	124
131	144	130
129	142	128
124	137	123
124	136	124
131	143	131
130	142	130
131	143	131
134	146	134
138	150	138
133	144	134
132	143	133
132	143	133
134	145	135
137	148	138
139	150	140
128	139	129
126	137	127
127	138	128
136	147	137
135	146	136
136	145	135
135	144	134
139	148	138
139	148	138
137	146	136
131	142	132
131	142	132
135	146	136
131	142	132
132	143	133
126	137	127
125	136	126
124	135	125
133	144	134
133	144	134
134	145	135
132	143	133
134	145	135
140	151	141
137	148	138
132	143	133
132	143	133
137	147	134
133	143	131
134	143	133
135	143	136
133	141	134
136	147	137
137	148	138
135	146	136
133	144	134
139	150	140
141	152	142
128	142	130
124	138	126
131	145	133
134	148	136
128	142	130
123	140	126
123	140	127
123	140	127
125	141	130
126	142	131
127	144	131
129	148	133
120	139	122
119	138	121
138	157	140
134	153	136
128	147	130
126	145	128
132	151	134
132	151	134
129	148	131
125	144	127
129	148	131
130	148	131
128	146	129
126	144	127
126	144	127
128	146	129
130	148	131
131	148	134
127	144	130
126	143	130
130	147	134
126	145	128
126	145	130
127	146	129
127	146	129
127	146	129
126	145	128
124	146	127
123	145	126
121	143	124
126	145	124
128	147	126
130	146	128
127	143	125
124	138	120
111	122	106
119	128	115
126	136	120
135	141	130
121	127	116
121	126	117
130	133	124
127	129	123
135	136	127
132	133	124
130	131	122
131	132	123
131	132	122
133	134	124
135	137	125
134	136	124
130	132	120
134	134	120
123	123	109
107	107	91
122	122	106
137	137	121
141	141	123
137	135	117
134	129	114
124	115	101
114	107	92
116	109	94
165	158	143
193	186	171
192	187	172
195	187	174
189	183	170
188	183	168
184	181	166
190	187	172
188	188	172
165	165	149
151	152	136
149	155	136
144	155	135
136	148	128
135	150	129
137	152	131
140	153	131
137	150	128
139	151	129
143	152	131
140	149	128
144	149	128
134	140	117
133	136	114
136	138	116
180	181	161
167	168	148
156	157	137
168	167	146
160	159	138
155	157	135
155	157	135
154	156	134
152	153	133
150	151	131
149	150	130
153	155	135
148	150	130
148	150	130
147	151	132
141	145	126
154	158	139
162	166	147
182	186	167
146	152	133
136	142	123
120	126	109
145	143	135
134	128	123
129	123	118
107	98	94
104	95	91
141	130	126
133	124	120
121	115	110
106	100	95
91	88	83
105	102	97
146	146	140
155	159	153
147	156	146
145	156	146
147	157	145
144	156	144
153	163	151
157	167	155
155	163	152
154	162	151
145	151	140
159	160	151
165	166	157
174	171	166
162	159	154
155	152	147
152	149	144
139	136	131
122	123	114
144	147	138
150	155	146
170	175	166
165	171	160
165	171	160
163	169	158
161	162	152
165	164	154
165	164	154
141	137	126
118	112	101
119	113	102
106	96	86
87	75	63
89	70	57
81	59	47
147	125	113
206	184	172
202	180	168
207	188	175
220	201	188
221	201	190
226	206	195
216	197	189
222	203	195
216	199	190
216	199	190
216	198	191
