# Supplementary material for: Detection of Power Line Insulators in Digital Images Based on the Transformed Colour Intensity Profiles
Source: Sensors (Basel). 2023 Mar 22;23(6):3343. doi: 10.3390/s23063343 (PMC10051827; doi:10.3390/s23063343)
Supplement: Supplementary file 1 [file sensors-23-03343-s001.zip › Dataset/ni/ni_SCENA_20_2410_605_1798_640.csv]

126	136	130
128	138	132
136	146	140
129	139	133
126	136	130
124	134	128
123	133	127
124	134	128
124	134	128
125	135	129
123	133	127
113	124	114
118	129	119
122	133	123
122	133	123
123	134	124
124	135	125
123	134	124
120	131	121
124	135	125
124	135	125
124	135	125
124	135	125
124	135	125
124	135	125
124	135	125
124	135	127
133	144	136
124	134	128
127	137	131
140	150	144
141	151	145
128	138	132
123	133	127
130	140	134
131	141	135
128	138	132
126	136	130
126	136	130
129	139	133
129	139	133
126	136	130
123	133	127
123	134	131
126	137	134
126	137	134
130	141	138
130	141	138
127	138	135
128	139	136
133	144	141
132	143	140
130	141	138
124	135	132
118	129	126
117	128	125
119	130	127
122	133	130
123	134	131
125	140	132
123	138	130
123	138	130
122	137	129
122	137	129
121	136	128
122	137	129
124	139	131
126	141	133
121	136	128
119	134	126
121	136	128
126	141	133
127	142	134
125	140	132
125	138	130
111	123	117
117	127	121
122	132	126
125	135	129
130	140	134
132	142	136
130	140	134
128	138	132
124	134	128
126	136	130
126	136	130
126	136	130
124	134	128
123	133	127
123	133	127
124	134	128
125	134	131
123	132	129
122	131	128
122	131	128
119	128	125
118	127	124
128	138	132
132	142	136
133	144	136
127	138	130
122	133	125
121	132	124
119	130	120
116	127	117
119	130	120
125	136	128
127	135	128
127	134	129
127	134	129
129	136	131
132	139	134
135	142	137
135	142	137
132	139	134
133	140	135
131	138	133
130	137	132
130	137	132
132	139	134
132	139	134
130	137	132
128	135	130
126	137	129
125	136	128
128	139	131
131	142	134
128	135	130
122	129	124
128	135	130
139	146	141
132	139	132
116	123	116
137	143	132
169	176	163
187	194	179
172	180	163
191	200	179
176	181	160
144	145	125
132	128	109
143	139	120
144	140	121
140	136	117
148	144	125
143	139	120
146	142	123
142	138	119
142	138	119
144	140	122
144	140	122
145	141	123
145	141	123
144	140	122
144	140	122
141	140	120
140	139	119
136	137	117
135	135	117
134	136	117
135	136	120
133	138	123
134	138	126
137	146	133
137	145	135
132	143	133
129	140	132
135	147	141
135	147	141
134	148	144
136	150	146
126	137	134
128	139	136
128	139	136
125	136	133
128	139	136
136	147	144
140	151	148
141	152	149
133	144	141
132	143	140
131	142	139
130	141	138
129	140	137
136	145	142
130	139	136
124	133	130
142	152	146
142	149	144
138	145	140
130	137	132
121	128	123
117	124	119
122	129	124
130	137	132
129	136	131
118	125	120
114	124	118
117	127	121
117	127	121
125	135	129
130	140	134
120	127	122
129	133	128
132	133	129
133	135	129
135	137	131
135	138	129
131	134	125
125	126	116
119	120	110
105	107	95
105	107	95
105	105	91
101	101	87
98	99	83
98	99	83
103	103	87
106	106	88
105	108	83
106	109	83
107	110	85
108	111	86
107	110	88
107	109	89
105	110	89
104	107	91
96	104	87
101	108	95
110	119	106
139	147	136
124	133	123
130	139	129
127	135	128
133	141	134
127	137	131
124	134	128
126	136	130
128	138	132
130	140	134
127	137	131
120	130	124
114	124	118
130	140	134
135	145	139
137	147	141
134	144	138
132	142	136
134	144	138
133	143	137
131	141	135
130	144	138
128	142	136
130	144	138
130	144	138
128	142	136
122	136	130
122	136	130
125	139	133
124	138	132
124	138	132
123	137	131
123	137	131
124	138	132
124	138	132
124	138	132
124	138	132
127	142	134
125	140	132
122	137	129
117	132	124
115	130	122
114	129	121
119	134	126
123	138	130
126	141	133
120	135	127
118	133	125
120	135	127
115	130	122
107	122	114
107	122	114
116	128	122
128	140	134
131	140	137
135	144	141
138	147	144
134	143	140
127	136	133
123	132	129
132	141	138
128	137	134
118	127	124
126	135	132
127	136	133
130	139	136
129	138	135
108	117	114
105	116	113
103	118	114
108	125	121
116	131	127
117	132	128
118	133	129
121	136	132
123	137	133
121	132	129
121	135	131
122	133	130
122	133	130
123	134	131
124	135	132
125	136	133
123	134	131
123	132	129
127	134	131
126	132	131
125	131	130
128	134	133
132	138	137
130	136	135
123	130	127
116	123	120
131	138	135
113	119	118
111	117	116
116	122	121
129	135	134
138	144	143
135	140	141
127	133	132
119	128	125
119	129	123
115	127	121
115	125	119
113	125	119
118	128	122
122	134	128
128	138	132
125	137	131
127	137	131
128	138	132
128	138	132
127	137	131
127	137	131
127	137	131
127	137	131
127	138	135
126	137	134
126	137	134
125	136	133
126	137	134
127	138	135
129	140	137
130	141	138
133	144	141
132	143	140
130	141	138
127	138	135
124	135	132
124	135	132
125	136	133
124	136	130
133	144	134
130	142	130
126	138	126
125	137	125
126	138	126
128	140	128
128	140	128
128	140	128
129	141	129
127	139	127
125	137	125
123	135	123
121	133	121
128	140	128
124	136	124
122	132	120
114	119	110
115	118	109
118	121	112
115	118	109
111	115	104
122	126	115
133	135	123
126	128	116
129	129	117
121	121	109
113	113	99
107	107	93
106	105	91
116	115	101
137	136	122
116	116	104
151	150	140
181	179	171
204	202	194
201	199	191
187	188	179
187	188	179
193	196	187
199	202	193
166	171	162
155	163	153
137	145	135
117	126	116
108	117	107
109	120	110
113	124	114
114	125	115
121	132	122
125	136	126
126	137	127
122	133	123
120	131	121
123	134	124
126	135	125
124	133	123
125	134	124
128	137	127
130	138	128
129	137	127
131	139	129
135	143	133
133	141	131
130	135	126
111	118	105
126	130	118
133	140	127
136	140	128
134	138	126
132	136	124
129	133	121
126	128	116
121	123	111
120	120	108
115	115	103
113	113	101
112	112	100
112	112	100
109	109	97
108	106	95
105	97	84
97	88	75
90	81	68
80	71	58
69	61	48
88	80	67
119	113	100
141	135	124
204	198	187
207	201	190
197	192	183
189	184	175
200	195	186
211	206	197
190	188	178
156	153	145
128	128	122
128	129	125
128	129	125
126	127	123
126	130	125
137	139	133
138	140	134
129	133	127
135	139	133
129	133	127
120	127	120
118	125	118
124	131	124
132	139	132
132	140	133
130	137	130
130	136	131
130	134	129
133	135	129
135	137	131
132	135	126
130	131	122
131	133	121
137	137	125
139	139	123
138	138	122
140	138	120
140	138	120
141	138	117
141	138	117
140	137	116
140	137	116
144	138	119
144	138	119
144	138	119
143	137	118
141	137	118
140	136	117
140	136	117
140	136	117
140	139	119
138	137	117
134	133	113
140	139	119
127	128	108
131	132	112
172	173	153
193	194	174
189	188	167
190	189	168
187	188	168
195	195	177
189	190	174
144	144	132
114	118	107
134	136	130
124	131	124
131	137	132
130	140	134
121	131	125
118	130	124
127	139	133
126	141	133
119	131	125
128	140	134
133	142	139
134	143	140
129	138	135
119	128	125
112	121	118
112	121	118
115	124	121
114	123	120
115	124	121
117	126	123
122	131	128
126	135	132
128	137	134
127	136	133
125	134	131
103	112	109
107	116	113
115	124	121
114	123	120
109	118	115
118	127	124
127	136	133
121	130	127
119	128	125
121	130	127
123	132	129
125	134	131
127	136	133
128	137	134
128	137	134
128	137	134
125	139	133
123	137	131
121	135	129
121	135	129
123	137	131
125	139	133
126	140	134
126	140	134
122	136	130
120	134	128
119	133	127
120	134	128
123	137	131
125	139	133
123	138	130
124	136	130
124	135	132
126	134	133
126	134	133
127	135	134
127	135	134
127	135	134
127	135	134
128	136	135
134	142	141
125	133	132
127	135	134
132	140	139
125	133	132
122	130	129
123	131	130
117	126	123
104	114	108
106	116	110
112	122	116
123	133	127
132	142	136
133	143	137
123	133	127
114	124	118
111	121	115
129	139	133
136	146	140
121	131	125
105	115	109
108	118	112
122	132	126
132	142	136
126	135	132
112	123	120
125	136	133
136	147	144
124	135	132
123	134	131
129	140	137
120	131	128
123	134	131
122	133	130
