# Supplementary material for: Detection of Power Line Insulators in Digital Images Based on the Transformed Colour Intensity Profiles
Source: Sensors (Basel). 2023 Mar 22;23(6):3343. doi: 10.3390/s23063343 (PMC10051827; doi:10.3390/s23063343)
Supplement: Supplementary file 1 [file sensors-23-03343-s001.zip › Dataset/ni/ni_SCENA_12_2076_1880_1908_1051.csv]

155	167	155
175	185	172
174	184	171
170	179	166
173	182	169
189	199	183
184	194	178
132	142	126
119	129	113
51	61	44
65	75	58
63	73	56
74	84	67
130	140	124
160	170	154
139	149	133
101	111	95
62	72	56
75	85	69
95	105	89
83	93	77
64	74	58
97	107	91
85	94	81
61	71	55
29	39	22
64	74	57
139	149	132
172	182	165
172	180	163
156	164	147
126	134	117
112	120	103
126	133	118
139	146	131
122	127	112
100	105	90
112	117	102
74	79	64
77	80	65
80	83	68
101	102	86
159	160	144
170	173	157
156	159	143
133	136	121
105	108	93
78	83	68
87	92	77
134	138	126
160	164	152
181	188	175
163	169	158
183	189	178
189	195	184
178	186	175
173	180	167
187	189	177
185	185	173
176	178	166
178	180	168
186	188	176
169	173	162
174	180	169
192	198	187
182	189	176
180	187	174
178	185	172
182	189	176
187	194	179
176	183	168
142	149	134
167	177	161
120	133	117
82	98	81
67	80	64
74	87	71
94	104	91
144	154	141
172	182	169
162	172	159
120	132	120
81	95	83
71	88	75
86	104	91
100	120	108
103	125	113
95	117	105
75	99	89
74	98	90
88	115	106
99	128	119
94	121	112
81	110	101
91	120	111
106	135	126
107	134	125
98	122	114
79	102	94
95	116	108
112	130	123
115	131	124
101	115	109
93	105	99
59	70	62
64	73	63
91	99	89
149	157	147
172	180	170
179	187	176
165	173	162
140	150	138
79	87	76
52	62	49
67	77	64
69	79	66
64	74	61
75	88	72
98	111	95
142	155	139
181	192	176
170	181	165
141	151	135
145	155	139
146	156	140
100	110	94
58	68	52
86	96	80
92	102	86
119	130	114
109	120	104
107	117	104
91	101	88
88	101	87
148	161	147
192	205	191
169	178	165
166	172	161
179	185	174
190	195	186
186	194	184
154	162	152
106	115	105
95	106	96
119	133	122
113	126	118
124	139	131
92	106	100
68	82	76
50	62	56
71	83	77
129	141	135
178	192	186
167	184	175
143	160	151
126	141	133
127	142	134
112	128	117
115	131	120
129	143	132
137	151	140
140	152	140
155	167	155
150	162	150
112	124	112
81	91	78
87	97	84
99	109	96
110	119	106
122	129	116
133	137	125
152	159	146
178	185	172
190	196	185
196	202	191
163	169	158
117	123	112
107	112	103
119	124	115
134	139	130
156	161	152
181	185	179
166	170	164
134	138	132
130	134	128
133	138	129
145	150	141
159	165	154
166	172	161
150	154	142
123	127	115
151	154	139
172	175	160
171	173	161
190	192	180
182	180	172
119	116	111
110	105	102
103	98	95
127	122	121
101	97	96
91	89	88
92	90	89
103	101	100
119	117	116
113	109	108
97	93	92
89	84	83
91	86	85
164	156	156
178	173	172
186	178	178
145	137	137
101	91	91
69	59	59
69	61	61
103	93	93
88	77	79
82	71	73
57	46	48
63	51	57
63	50	58
66	53	61
69	55	66
76	62	73
74	59	73
94	79	93
106	92	104
100	86	98
86	72	83
121	113	120
126	119	124
122	114	121
107	99	109
125	119	130
132	124	135
125	117	128
133	123	135
128	118	130
95	83	95
58	44	55
69	53	64
78	61	72
83	63	75
84	64	76
87	65	77
86	64	76
86	62	74
91	67	79
90	64	77
87	61	74
84	58	71
84	58	71
87	61	74
88	62	75
86	60	73
83	57	70
83	57	70
84	58	71
83	57	70
79	54	64
84	59	69
88	63	73
86	61	71
81	56	66
87	62	72
88	63	73
89	64	74
88	63	73
87	63	73
84	60	70
82	58	68
82	58	68
88	64	74
84	60	70
85	61	71
84	60	70
82	58	68
88	64	74
94	70	80
88	64	74
89	64	74
88	63	73
87	62	72
90	65	75
91	66	76
91	66	76
89	64	74
87	62	72
93	68	78
92	67	77
92	67	77
91	66	76
91	66	76
92	68	76
91	67	75
90	66	74
88	64	72
92	68	76
96	76	81
97	77	82
98	78	83
99	79	84
97	77	82
86	66	71
96	76	81
91	71	76
92	72	77
98	78	83
87	70	74
81	64	68
79	62	66
80	63	67
71	55	62
93	79	85
117	103	109
127	115	121
119	107	113
133	123	129
136	129	134
122	115	120
125	118	123
132	122	128
136	124	130
136	124	130
130	116	122
118	102	109
97	81	88
76	59	63
89	76	78
81	69	69
84	72	72
88	76	76
86	74	74
91	79	79
95	83	83
95	83	83
105	93	93
95	83	83
75	65	65
85	75	75
83	73	73
73	63	63
79	69	69
85	75	75
86	79	76
125	121	116
171	167	162
137	131	126
159	152	149
185	178	175
202	194	194
202	194	194
203	194	197
185	176	179
141	131	137
124	114	120
117	106	114
118	105	113
120	107	115
115	105	111
114	105	108
121	115	116
139	128	130
141	130	132
142	131	133
140	129	131
130	119	121
108	97	99
124	113	115
174	163	165
186	175	177
181	170	172
85	72	74
75	62	64
72	59	61
58	45	47
94	84	84
110	98	96
113	101	101
107	95	95
101	89	89
104	92	92
96	85	87
95	84	86
90	79	81
92	81	83
84	75	78
93	84	87
102	95	98
115	108	111
126	119	124
133	126	131
122	115	118
123	116	119
126	120	121
125	119	120
123	118	117
133	129	124
130	127	119
117	114	106
113	111	101
120	118	108
172	169	161
187	184	176
187	183	178
178	174	169
135	130	127
94	91	87
115	113	112
119	117	117
121	119	119
120	118	118
119	117	117
120	118	118
121	118	120
120	117	119
119	116	118
126	123	125
119	115	120
119	115	120
126	122	127
114	110	115
98	94	100
103	99	105
111	108	117
111	110	119
109	108	117
113	112	121
117	117	123
119	119	125
119	119	125
107	107	113
114	115	119
120	121	125
116	118	119
107	109	110
116	118	119
116	118	119
117	119	120
123	125	126
128	127	129
119	116	118
116	114	114
113	111	110
117	116	112
117	118	109
106	107	97
96	98	86
151	154	139
186	189	174
192	195	179
172	175	160
136	139	124
110	112	100
123	125	113
160	162	150
160	160	148
183	185	173
193	195	183
183	185	173
188	189	179
196	196	184
195	194	184
178	177	167
141	139	131
117	115	107
110	107	102
109	106	101
116	113	108
115	112	107
112	109	105
110	109	105
120	124	119
119	125	120
120	126	121
117	123	118
114	120	115
114	120	115
115	121	116
116	122	117
108	114	109
136	142	137
114	120	115
106	112	107
129	135	130
99	105	100
88	94	89
103	107	101
132	135	126
169	170	160
184	185	175
183	184	174
178	179	170
179	180	171
173	174	165
122	123	114
115	115	109
99	99	93
112	111	107
131	130	126
121	120	116
121	120	116
121	120	116
118	116	115
117	117	117
115	117	117
121	123	123
122	124	124
114	116	116
113	115	115
115	118	116
105	108	106
92	95	93
93	96	94
129	133	128
181	185	180
199	203	198
184	188	183
175	179	173
178	182	177
163	165	166
115	116	120
91	92	96
101	102	106
106	107	111
111	112	116
120	123	127
125	128	132
116	121	124
109	114	117
113	117	118
119	123	124
119	124	125
113	118	119
112	117	118
130	131	129
111	112	108
88	89	85
115	116	112
165	166	162
167	168	164
162	163	159
170	171	169
173	173	173
158	157	159
109	108	110
102	101	105
112	111	115
114	112	118
116	114	120
115	113	119
113	111	117
112	113	117
113	114	118
113	117	118
120	125	126
116	124	124
111	119	119
105	116	114
101	114	112
98	111	109
104	117	115
108	119	116
106	115	112
107	114	111
110	117	114
111	117	112
108	114	109
105	110	108
112	117	115
108	112	107
102	106	100
109	114	105
113	118	109
105	109	98
89	93	82
115	119	108
176	180	169
199	200	191
187	188	179
189	189	183
192	191	187
161	157	156
113	109	108
116	117	115
141	142	140
127	128	126
114	115	113
114	115	113
120	121	119
126	129	127
124	127	125
124	127	125
111	114	112
103	108	106
104	109	107
110	115	113
113	118	116
113	120	117
114	121	118
118	123	122
126	131	130
131	134	132
124	127	125
102	106	101
97	101	96
95	97	91
92	94	88
147	150	141
200	201	191
199	200	190
187	188	178
188	189	179
190	191	181
189	187	179
156	153	148
98	97	93
112	113	111
120	121	119
121	121	121
119	119	119
126	126	126
128	128	128
122	122	122
115	115	115
119	119	119
119	119	119
124	124	124
130	130	130
125	125	125
130	130	130
147	148	146
157	157	151
168	169	160
162	160	152
144	142	134
135	136	126
138	139	129
130	132	120
120	122	110
125	129	118
137	141	130
135	138	129
126	128	122
125	126	122
114	115	111
103	106	104
108	112	107
99	101	95
115	118	109
122	125	116
121	124	115
124	127	118
112	116	105
118	122	111
121	125	114
142	145	136
183	186	177
202	205	196
190	193	184
182	185	176
193	196	187
193	196	187
142	144	138
108	112	107
99	102	100
108	111	109
120	123	121
113	116	114
120	123	121
126	129	127
121	124	122
117	120	118
115	118	116
131	134	132
121	124	122
102	105	103
93	96	94
89	92	90
113	114	110
172	172	166
196	194	186
198	199	190
201	202	193
199	199	193
161	161	155
123	124	120
127	128	124
133	133	133
126	126	126
123	125	126
128	130	131
129	130	134
117	116	120
117	116	120
124	125	129
110	111	115
115	116	120
103	102	106
103	102	106
112	111	115
127	126	130
128	127	129
115	114	116
117	116	118
125	124	126
129	129	129
123	123	123
125	125	125
128	128	128
125	125	125
117	115	114
106	104	96
112	110	102
124	122	114
154	152	144
177	175	167
179	177	169
174	172	164
163	161	153
145	144	134
143	142	132
139	138	128
133	132	122
129	128	118
124	123	113
128	128	116
141	141	129
142	140	130
153	151	141
164	163	153
171	170	160
196	200	189
200	204	193
200	206	195
194	202	191
187	195	185
180	188	178
181	186	177
176	181	172
175	177	171
175	177	171
181	180	176
180	179	175
184	185	181
178	179	175
171	172	168
155	156	152
157	158	154
163	164	160
169	169	163
169	169	163
150	151	142
158	159	150
175	173	165
186	184	176
176	175	165
162	161	151
125	123	113
101	99	89
125	122	114
148	145	137
170	167	159
165	162	154
164	161	153
152	149	141
143	140	132
169	166	158
174	171	163
142	139	131
125	122	114
136	133	125
137	134	129
128	125	120
117	114	109
111	107	102
111	105	100
107	101	96
106	100	95
153	147	142
197	193	188
200	196	191
202	198	193
200	196	191
173	170	165
117	114	109
100	100	94
130	130	124
139	139	133
133	133	127
126	126	120
109	110	101
115	116	106
114	116	104
106	107	97
106	107	97
147	148	139
167	168	159
170	170	164
169	169	163
173	172	168
153	152	148
135	133	132
125	123	122
131	129	129
134	132	132
127	125	125
120	118	118
123	122	124
121	122	126
118	119	123
127	128	132
132	133	137
129	130	134
118	119	123
108	109	113
112	113	117
121	122	126
123	124	128
116	117	121
119	120	124
153	155	155
164	166	166
166	168	168
172	174	174
181	183	183
212	214	214
212	214	214
210	212	212
