# Supplementary material for: Detection of Power Line Insulators in Digital Images Based on the Transformed Colour Intensity Profiles
Source: Sensors (Basel). 2023 Mar 22;23(6):3343. doi: 10.3390/s23063343 (PMC10051827; doi:10.3390/s23063343)
Supplement: Supplementary file 1 [file sensors-23-03343-s001.zip › Dataset/ni/ni_SCENA_19_1112_1736_2160_167.csv]

85	74	66
77	67	60
89	81	74
114	105	102
118	113	110
112	108	107
86	81	82
89	86	88
94	92	92
82	79	74
72	71	67
78	77	73
113	112	114
108	111	116
85	89	94
136	140	145
177	183	188
124	133	137
81	90	94
98	104	109
90	96	101
109	113	118
76	80	85
94	97	102
102	105	109
95	97	98
102	104	104
147	147	147
143	143	143
117	117	117
122	122	122
117	117	117
97	97	97
102	102	102
110	109	111
104	104	104
112	110	110
97	95	94
96	94	93
112	109	105
124	120	119
130	125	126
91	90	92
127	129	130
159	163	164
168	173	174
123	131	131
126	136	136
113	123	123
68	78	78
66	76	76
96	101	102
118	122	123
86	88	89
79	78	80
100	95	97
118	113	114
93	89	88
95	93	92
81	82	80
121	123	124
110	114	115
97	101	102
62	66	67
88	92	93
96	100	101
75	79	80
82	86	87
107	111	112
126	130	131
104	108	109
127	131	132
110	114	115
88	91	95
94	97	101
96	98	99
76	78	78
60	63	61
56	59	57
82	83	81
104	105	103
126	127	125
107	107	107
109	108	110
183	182	184
164	166	167
116	118	119
97	99	100
105	107	108
101	105	106
101	105	106
92	96	97
75	79	80
94	98	99
119	123	124
126	129	133
125	128	132
157	160	165
157	160	165
127	130	135
113	116	121
123	125	133
147	149	157
130	132	140
136	139	147
144	148	153
118	125	128
123	130	133
182	187	190
121	126	127
81	86	87
132	137	138
138	143	144
136	141	142
80	88	88
53	61	61
94	102	102
102	109	112
92	99	102
118	125	128
108	114	119
128	132	137
115	119	124
119	122	127
113	116	121
111	114	119
122	125	130
117	120	125
113	116	121
90	93	98
116	119	124
129	133	138
116	120	125
157	161	166
141	145	150
107	111	116
92	96	101
104	107	115
116	119	127
121	124	132
88	91	99
72	75	83
104	107	115
124	126	136
115	117	127
106	108	118
115	117	127
119	121	131
108	110	120
108	110	121
82	84	95
95	97	108
107	109	120
100	104	115
86	92	103
73	82	91
74	83	92
112	121	130
118	127	136
113	122	131
104	113	122
98	105	114
82	89	98
80	87	96
90	97	106
112	119	128
95	102	111
88	93	102
76	81	90
83	88	97
89	94	103
114	119	128
101	106	115
76	81	90
84	89	98
101	106	115
129	134	143
144	149	158
146	152	159
165	168	176
126	129	137
59	63	68
87	91	96
121	125	130
121	125	130
114	116	126
107	109	119
117	119	129
96	98	108
76	81	90
72	77	86
70	75	84
101	106	115
77	84	93
118	125	134
102	109	118
109	116	125
144	153	162
170	179	188
180	189	198
182	191	200
148	157	166
131	138	147
105	110	119
79	81	91
81	83	93
95	97	107
126	128	138
107	109	119
115	117	127
104	106	116
105	107	117
106	108	118
103	105	115
134	136	146
139	141	151
106	108	118
102	106	111
111	115	120
143	147	152
154	158	163
140	144	149
103	107	112
115	119	124
149	153	158
164	168	173
144	148	153
155	157	167
154	156	166
118	120	130
103	105	115
93	95	105
96	98	108
105	107	117
109	111	121
128	130	140
140	142	152
135	137	147
145	147	157
120	122	132
110	112	122
136	138	148
131	133	143
131	133	143
132	134	144
103	105	115
84	86	96
100	102	112
70	72	82
80	82	92
74	76	86
105	106	116
116	117	127
105	106	116
106	107	117
107	108	118
107	108	118
99	100	110
93	94	104
84	85	95
113	114	124
155	156	166
182	183	193
168	169	179
157	158	168
126	128	136
106	108	116
83	85	93
86	88	96
70	73	78
60	63	68
70	73	78
79	82	87
106	109	114
118	121	126
98	101	105
101	104	108
98	101	105
105	108	112
93	96	100
113	116	120
111	114	119
108	111	116
113	116	121
112	115	120
112	115	120
138	141	146
131	134	139
93	96	101
73	76	81
74	77	82
64	67	72
94	97	102
128	131	136
130	133	138
121	124	129
120	122	130
120	122	132
107	112	121
113	118	127
112	117	126
98	103	112
109	114	123
103	108	117
110	115	124
133	138	147
139	144	153
162	167	176
124	129	138
82	87	96
115	120	129
160	165	174
166	171	180
78	83	92
86	91	100
93	98	107
110	115	124
129	134	143
143	148	157
137	142	151
131	136	145
150	155	164
153	158	167
153	158	167
102	107	116
91	96	105
94	99	108
103	108	117
89	96	105
138	145	154
158	167	176
170	179	188
124	133	142
105	114	123
104	113	122
109	120	128
108	119	127
112	123	131
108	121	129
109	122	130
115	128	136
151	164	172
155	168	176
117	130	138
90	101	109
109	118	127
138	147	156
146	157	165
122	133	141
109	118	127
104	113	122
83	92	101
78	87	96
90	97	106
74	81	90
80	87	96
108	115	124
104	109	118
99	104	113
89	94	103
110	115	124
121	128	137
110	117	126
124	131	140
142	149	158
112	121	130
110	119	128
105	114	123
95	104	113
102	111	120
98	107	116
94	103	112
74	83	92
115	124	133
125	134	143
129	138	147
112	121	130
105	112	121
127	134	143
139	146	155
115	122	131
119	126	135
150	157	166
92	101	110
145	154	163
173	182	191
170	181	189
127	138	146
110	121	129
117	128	136
121	132	140
163	174	182
153	164	172
152	164	170
145	157	163
108	120	126
100	115	118
124	139	142
166	181	184
169	181	185
138	150	154
104	114	121
98	108	115
75	85	92
92	102	109
102	110	117
137	145	152
138	145	154
137	144	153
131	136	145
115	120	129
108	113	122
106	111	120
116	118	129
120	122	133
112	114	125
93	95	106
102	104	115
102	104	115
155	160	169
147	152	161
129	134	143
130	135	144
142	147	156
133	138	147
115	120	129
109	114	123
107	112	121
85	90	99
118	123	132
164	169	178
181	186	195
206	211	220
173	178	187
179	184	193
149	154	163
127	132	141
108	113	122
146	151	160
155	160	169
146	151	160
94	99	108
103	108	117
145	152	161
136	145	154
93	102	111
103	112	121
127	136	145
135	144	153
110	117	126
145	152	161
150	157	166
151	158	167
130	137	146
121	128	137
158	163	172
180	187	196
188	197	206
153	162	171
136	145	154
141	150	159
117	126	135
121	130	139
94	103	112
91	100	109
118	127	136
98	107	116
59	66	75
171	178	187
143	152	161
85	94	103
86	95	104
72	81	90
77	88	96
55	66	74
59	70	78
116	127	135
140	149	158
136	145	154
90	100	107
93	103	110
84	92	99
105	113	120
121	129	136
92	100	107
94	100	105
156	162	167
156	162	167
108	114	119
133	139	144
106	115	119
91	98	107
81	90	99
96	105	114
100	109	118
115	124	133
132	141	150
122	129	138
118	125	134
110	117	126
113	120	129
132	139	148
134	141	150
116	121	130
96	101	110
108	113	122
125	130	139
127	132	141
108	113	122
133	135	145
151	153	163
134	136	146
122	124	134
108	113	122
114	119	128
111	116	125
121	128	137
146	153	162
153	160	169
101	108	117
95	102	111
114	119	128
107	112	121
105	110	119
130	135	144
106	111	120
108	113	122
101	106	115
119	124	133
130	135	144
118	123	132
127	132	141
124	129	138
93	98	107
103	108	117
116	121	130
116	123	132
104	114	121
95	107	113
99	111	117
160	172	176
161	173	177
120	132	136
99	111	115
87	99	103
97	109	115
124	136	142
101	113	119
115	125	132
149	159	166
146	156	163
127	134	143
88	95	104
98	107	116
106	115	124
106	115	124
105	114	123
113	122	132
109	118	128
105	114	124
103	112	122
111	120	130
122	131	141
118	127	136
96	105	114
98	109	117
107	118	126
117	128	136
129	140	148
106	117	125
104	115	123
111	122	130
117	126	135
91	100	109
79	88	97
89	96	105
136	143	152
159	166	175
143	150	159
81	88	97
80	87	96
130	135	144
110	115	124
97	102	111
118	123	132
115	122	131
95	102	111
86	95	104
120	131	139
136	147	155
122	133	141
137	148	156
131	142	150
98	109	117
101	112	120
141	152	160
159	170	178
85	96	104
105	116	124
132	143	151
139	150	158
109	118	127
89	98	107
88	97	106
122	131	140
116	125	134
134	143	152
134	143	152
132	141	150
167	176	185
144	153	162
135	144	153
95	104	113
90	99	108
107	116	125
79	88	97
79	88	97
123	133	140
121	131	138
133	143	150
129	139	146
100	110	117
99	109	116
114	123	132
111	120	129
114	123	132
111	120	129
115	124	133
137	146	155
139	148	158
108	117	127
85	94	104
79	88	98
95	104	113
86	95	104
106	117	125
133	144	152
140	151	159
141	152	160
124	135	143
127	138	146
101	112	120
104	115	123
108	119	127
114	123	132
128	137	146
140	149	158
86	93	102
92	101	110
122	133	141
103	114	122
97	108	116
99	110	118
126	137	145
124	135	143
88	99	107
108	119	127
135	144	153
133	140	149
119	126	135
123	128	137
122	127	136
108	113	122
112	117	126
144	149	158
130	135	144
100	105	114
94	99	108
90	95	104
91	96	105
93	98	107
113	118	127
104	109	118
112	117	126
140	145	154
144	149	158
109	114	123
86	91	100
114	119	128
136	141	150
111	116	125
112	121	130
115	126	134
101	112	120
105	116	124
113	124	132
109	120	128
108	119	127
112	123	131
112	123	131
113	124	132
116	127	135
115	126	134
116	127	135
115	126	134
112	123	131
110	121	129
110	121	129
115	126	134
103	114	122
82	93	101
91	102	110
109	120	128
149	160	168
146	157	165
103	114	122
107	117	124
109	121	127
99	111	117
122	134	140
169	181	187
154	166	172
138	149	157
124	135	143
106	117	125
96	105	114
106	115	124
96	105	114
129	135	146
138	144	155
138	144	155
131	137	150
118	124	137
112	118	131
120	123	137
105	108	122
103	106	120
107	110	124
117	120	134
128	137	147
158	168	175
146	156	163
112	123	127
114	124	131
125	135	142
116	126	133
101	111	118
99	108	117
115	124	133
115	124	133
109	118	127
144	153	163
161	170	180
152	161	171
97	106	116
112	121	131
106	115	125
96	105	115
128	137	147
138	147	157
157	166	176
130	139	149
114	123	133
119	128	138
129	138	147
133	142	151
137	146	155
158	167	177
127	136	146
132	141	151
109	118	128
92	101	111
63	72	82
77	86	96
92	101	111
94	103	113
94	103	113
114	123	133
111	120	130
107	116	126
123	132	142
122	131	141
107	116	126
107	116	126
108	117	127
115	124	134
135	144	154
152	161	170
168	178	185
161	171	178
137	147	154
153	163	170
163	173	180
128	138	145
118	127	136
129	138	147
158	167	176
152	161	170
148	157	166
130	139	148
122	131	141
119	128	138
132	141	151
143	151	164
138	146	159
135	143	156
108	116	129
113	121	134
134	142	155
113	121	134
94	102	115
94	102	115
164	173	183
153	162	172
130	139	149
160	169	179
145	154	164
100	109	119
116	125	135
110	116	127
114	120	131
112	118	129
109	115	126
113	119	130
108	117	127
112	121	131
105	114	124
119	129	139
114	124	134
80	90	100
88	98	108
97	107	117
107	117	127
103	113	123
101	111	121
98	111	119
97	110	118
109	122	130
119	132	140
130	143	151
135	148	156
134	147	155
132	145	153
111	124	132
98	111	119
194	205	213
214	225	233
184	195	203
112	121	130
112	121	130
164	173	182
147	158	166
136	147	155
130	141	149
151	162	170
140	149	158
145	154	163
103	112	121
107	116	125
130	139	148
129	138	147
143	152	161
155	164	173
152	159	168
147	154	163
147	154	163
143	150	159
113	122	131
87	98	106
102	113	121
120	131	139
119	130	138
106	117	125
111	122	130
114	125	133
110	121	129
113	124	132
112	123	131
124	135	143
114	125	133
113	124	132
105	116	124
97	108	116
120	131	139
128	137	146
120	131	139
138	149	157
118	129	137
115	126	134
131	144	152
144	157	165
134	147	155
146	159	167
127	143	150
96	112	119
93	109	116
99	115	122
122	138	145
142	158	165
141	157	164
152	168	175
126	142	149
118	134	141
154	170	177
139	155	162
95	108	116
127	140	148
181	194	202
172	188	194
163	179	185
138	154	160
103	119	125
101	117	123
103	119	125
114	130	137
142	158	165
136	152	159
121	137	144
111	127	134
110	126	133
102	117	126
107	119	129
127	139	149
129	141	153
129	141	153
124	133	146
131	140	153
131	140	153
142	151	164
142	150	163
157	166	179
155	167	179
134	146	156
120	133	141
131	144	152
139	152	160
120	133	141
104	117	125
147	160	168
155	168	176
149	162	170
146	159	167
143	156	164
150	163	171
124	137	145
112	125	133
114	128	134
117	131	137
132	147	150
107	122	125
97	112	115
109	123	129
123	137	143
117	131	137
109	123	129
112	125	133
125	134	144
126	134	147
133	141	154
159	167	180
171	179	192
160	168	181
115	123	136
113	123	133
103	113	123
118	128	138
125	135	145
121	131	141
130	140	150
143	153	163
165	175	185
133	143	153
122	132	142
104	114	124
110	120	130
137	147	157
150	160	170
162	172	182
155	164	174
140	149	158
132	141	150
115	126	134
107	118	126
106	117	125
111	122	130
119	130	138
105	116	124
119	130	138
136	147	155
128	137	146
118	127	136
117	126	135
132	139	148
146	153	162
137	144	153
131	138	147
125	132	141
144	151	160
137	142	151
133	138	147
148	153	162
172	177	186
144	151	160
142	149	158
120	127	136
152	161	170
167	176	185
163	172	181
137	146	155
100	109	118
111	120	129
120	127	136
126	133	142
133	140	149
125	132	141
109	116	125
119	128	137
121	130	139
118	127	136
122	133	141
108	119	127
111	122	130
142	153	161
132	143	151
102	113	121
100	111	119
117	128	136
129	140	148
114	125	133
103	114	122
106	117	125
143	154	162
141	152	160
116	127	135
108	119	127
103	114	122
111	122	130
109	120	128
116	127	135
110	121	129
127	138	146
123	134	142
115	126	134
116	125	134
109	118	127
107	116	125
118	127	136
129	138	147
140	149	158
113	122	131
92	101	110
102	111	120
113	124	132
99	110	118
99	110	118
113	124	132
128	139	147
116	127	135
106	115	124
114	121	130
114	119	128
104	109	118
116	121	130
126	131	140
112	117	126
128	133	142
153	158	167
148	153	162
135	140	149
105	110	119
116	121	130
113	118	127
93	98	107
108	113	122
123	130	139
122	131	140
123	130	139
120	127	136
118	125	134
124	133	142
145	154	163
146	155	164
132	141	150
97	108	116
106	117	125
122	135	143
109	122	130
125	138	146
149	162	170
120	133	141
97	110	118
103	113	123
118	128	138
131	141	151
122	132	142
141	150	159
148	157	166
147	156	165
120	129	138
126	134	141
122	131	140
122	131	140
120	129	138
124	133	142
123	132	141
123	132	141
132	139	148
145	153	160
147	153	160
133	139	146
109	115	122
104	110	117
118	123	132
135	140	149
120	125	134
109	114	123
130	135	144
152	157	166
156	160	171
153	157	168
153	157	168
152	156	167
139	143	154
141	146	155
154	161	170
122	131	140
113	122	131
111	120	129
117	126	135
117	126	135
121	130	139
110	119	128
105	114	123
135	144	153
150	159	168
159	168	177
185	194	203
166	175	184
179	188	197
159	168	177
138	147	156
154	163	172
150	159	168
140	147	156
115	122	131
102	109	118
96	103	112
111	116	125
115	120	129
120	125	134
124	129	138
131	136	145
122	127	136
113	118	127
111	116	125
138	147	156
137	146	155
121	130	139
123	132	141
154	163	172
151	160	169
141	150	159
135	144	153
142	151	160
152	161	170
155	164	173
154	163	172
163	172	181
98	107	116
118	127	136
115	122	131
132	136	147
117	123	134
95	104	114
114	123	133
168	177	186
184	193	202
175	184	193
145	152	161
129	137	144
141	149	156
154	162	169
150	158	165
137	146	150
120	126	131
139	145	150
152	158	163
144	149	158
116	121	130
104	106	116
106	108	118
140	142	152
144	146	156
138	140	150
152	154	164
143	148	157
133	138	147
126	131	140
101	106	115
119	124	133
141	146	155
151	156	165
114	119	128
95	97	107
103	105	115
149	151	161
145	147	157
146	151	160
120	125	134
111	116	125
119	124	133
109	116	125
116	123	132
121	128	137
121	128	137
112	121	130
109	118	127
110	119	128
109	116	125
135	137	147
138	140	150
132	134	144
101	103	113
96	98	108
119	121	131
108	110	120
125	127	137
157	159	169
146	148	158
115	117	127
109	111	121
128	130	140
132	134	144
121	123	133
125	127	137
139	141	151
125	127	137
106	108	118
98	100	110
93	98	107
105	110	119
122	127	136
125	130	139
103	108	117
113	118	127
127	132	141
144	149	158
145	150	159
124	129	138
100	105	114
103	108	117
137	142	151
140	145	154
143	148	157
159	164	173
165	172	181
147	154	163
125	132	141
104	111	120
127	134	143
147	154	163
129	138	147
112	121	130
108	117	126
130	139	148
136	145	154
150	159	168
148	155	164
135	142	151
113	120	129
113	120	129
113	120	129
127	134	143
147	152	161
135	140	149
119	124	133
121	126	135
133	138	147
139	144	153
133	135	145
141	143	153
149	151	161
137	138	148
146	147	157
153	154	164
150	151	161
167	168	178
150	151	161
142	143	153
145	146	156
149	151	161
147	149	159
159	161	171
174	179	188
142	147	156
108	113	122
108	113	122
124	129	138
118	123	132
109	114	123
117	122	131
125	130	139
129	134	143
120	127	136
115	122	131
120	127	136
137	144	153
154	161	170
146	153	162
130	139	148
113	122	131
117	126	135
134	143	152
146	155	164
153	160	169
132	137	146
130	135	144
152	157	166
158	163	172
145	150	159
132	137	146
116	121	130
128	133	142
128	133	142
135	140	149
141	146	155
121	126	135
104	109	118
105	110	119
106	111	120
132	137	146
139	146	155
131	138	147
137	146	155
131	140	149
133	142	151
131	140	149
123	132	141
121	130	139
120	125	134
129	134	143
145	150	159
138	143	152
134	139	148
130	135	144
118	123	132
118	123	132
139	141	151
129	131	141
136	138	148
143	145	155
129	131	141
139	141	151
109	111	121
121	123	133
119	121	131
177	179	189
121	123	133
159	161	171
110	112	122
69	71	81
56	58	68
55	57	67
103	102	112
149	148	158
142	141	151
133	132	142
135	136	146
121	122	132
124	126	136
159	161	171
173	178	187
122	127	136
99	106	115
117	124	133
122	131	140
138	147	156
145	154	163
157	164	173
143	149	156
123	129	134
108	114	119
98	104	109
98	104	111
144	150	157
142	148	155
118	124	131
132	135	143
130	133	141
126	129	134
138	141	146
139	142	146
130	133	137
128	131	135
118	121	126
95	97	105
113	114	124
135	136	146
142	143	153
138	140	148
141	143	151
124	126	134
121	123	131
111	114	119
132	135	140
131	134	139
118	121	126
125	128	132
130	133	137
125	128	132
107	110	114
99	102	106
112	115	119
129	132	136
118	121	125
120	123	127
121	124	128
125	128	132
145	148	152
150	153	157
136	139	143
142	145	149
150	153	157
142	145	149
105	108	112
109	112	116
137	140	144
145	146	150
139	140	144
139	140	144
133	134	138
133	134	138
125	126	130
118	121	125
150	153	157
146	149	153
152	155	159
152	153	157
136	137	141
132	133	137
145	146	150
140	141	145
140	141	145
156	155	159
150	149	153
144	143	147
159	158	162
141	140	144
129	128	132
119	120	124
122	123	127
136	137	141
144	145	149
148	151	155
143	146	150
144	147	151
139	142	146
131	136	139
125	130	133
114	114	120
126	126	132
133	136	140
140	143	147
134	139	142
118	123	126
104	112	112
111	119	119
140	150	150
167	177	177
152	165	163
136	149	147
146	160	158
140	154	152
129	146	143
128	142	140
122	136	134
120	133	131
123	131	130
129	135	134
136	141	140
144	144	144
150	145	144
153	145	145
160	146	147
164	148	149
159	144	142
186	171	169
218	206	204
190	181	178
162	153	149
178	174	169
187	189	183
146	150	144
117	123	118
122	128	123
136	143	140
124	131	128
110	118	117
127	135	134
139	150	147
139	150	147
130	144	138
131	146	138
137	154	143
123	140	129
111	131	118
116	137	122
118	136	123
120	137	124
122	139	126
124	141	128
128	142	131
128	142	131
127	141	130
127	141	130
126	137	129
126	137	129
129	139	133
126	136	130
127	134	129
131	138	133
130	137	132
121	128	123
125	132	127
126	133	128
156	163	158
161	168	163
160	167	162
138	145	140
124	132	125
126	134	127
131	139	132
132	141	131
133	142	132
132	140	130
139	147	137
140	148	138
134	141	134
129	136	129
139	147	140
115	122	115
98	105	98
134	141	134
155	159	154
162	166	161
138	142	137
131	129	128
142	140	139
150	148	147
124	120	119
79	75	74
67	63	62
59	55	54
26	22	21
63	58	55
49	44	41
34	29	28
39	34	33
48	43	42
82	74	74
104	96	96
83	75	75
53	45	45
55	45	45
58	48	48
58	48	48
56	46	46
60	48	48
76	64	64
94	82	82
92	80	80
62	52	52
60	50	50
62	52	52
61	51	51
55	45	45
46	36	36
58	49	46
82	73	70
79	72	69
