# Supplementary material for: Detection of Power Line Insulators in Digital Images Based on the Transformed Colour Intensity Profiles
Source: Sensors (Basel). 2023 Mar 22;23(6):3343. doi: 10.3390/s23063343 (PMC10051827; doi:10.3390/s23063343)
Supplement: Supplementary file 1 [file sensors-23-03343-s001.zip › Dataset/ni/ni_SCENA_41_1946_1009_2075_368.csv]

141	100	68
141	100	68
141	98	65
140	97	64
140	97	64
141	98	65
142	99	66
142	99	66
143	100	67
143	100	67
141	98	65
142	99	66
143	100	67
143	100	67
143	100	67
142	99	66
141	98	65
140	97	64
142	99	66
142	99	66
142	99	66
142	99	66
142	99	66
142	99	66
142	99	66
142	99	66
139	96	63
140	97	64
139	98	66
139	97	68
139	97	68
139	97	68
139	96	69
140	96	72
143	100	73
141	98	71
142	98	69
142	98	67
145	99	68
145	100	67
144	99	65
142	97	63
139	97	62
137	99	64
140	103	69
136	101	67
126	95	62
126	97	66
128	98	69
119	94	68
90	73	52
57	45	27
39	26	12
41	28	14
29	19	9
26	16	9
25	18	15
24	19	18
20	16	15
19	15	14
19	16	12
18	15	10
19	16	8
20	18	8
22	18	7
23	19	8
19	17	7
20	17	9
22	19	11
22	19	11
22	19	11
22	19	11
21	18	10
20	17	9
21	18	10
21	18	10
21	18	10
21	18	10
21	18	10
21	18	10
21	18	10
20	18	10
15	15	9
13	15	9
16	18	12
26	26	20
42	39	31
55	50	41
78	69	59
97	85	73
117	101	85
121	99	81
120	96	74
124	94	69
129	95	65
136	98	64
143	101	66
141	99	64
139	96	63
140	97	64
140	97	64
140	97	64
141	98	65
141	98	65
142	99	66
142	99	66
143	100	67
132	94	60
133	95	61
134	96	62
136	98	64
137	99	65
136	101	67
138	101	67
143	102	70
144	100	69
142	98	67
141	97	66
141	97	66
142	98	67
143	99	68
145	101	70
143	99	68
142	98	67
141	97	66
139	95	64
139	95	64
139	95	64
140	96	65
140	96	65
139	98	65
139	98	65
140	99	66
140	99	66
140	99	66
139	98	65
138	97	64
136	95	62
140	99	66
140	99	66
140	99	66
140	99	66
140	99	66
140	99	66
140	99	66
140	99	66
139	98	65
139	98	65
139	98	65
140	99	66
140	99	66
141	100	67
141	100	67
141	100	67
140	99	66
140	99	66
139	98	65
139	98	65
139	98	65
138	97	64
137	96	63
137	96	63
138	95	62
140	97	64
141	98	65
141	98	65
140	97	64
140	97	64
141	98	65
142	99	66
146	103	70
144	101	68
140	97	64
139	96	63
139	96	63
140	97	64
141	98	65
142	99	66
141	99	64
140	98	61
140	98	61
140	98	61
139	97	62
139	97	62
139	97	62
138	95	62
141	98	65
141	97	66
141	95	64
140	94	63
140	94	63
142	96	65
146	99	68
146	100	69
144	100	69
142	101	69
141	100	68
140	99	67
139	98	66
139	98	66
138	97	65
137	96	64
138	97	65
139	98	66
139	98	66
140	99	67
140	99	67
139	98	66
139	98	66
138	97	65
133	94	62
134	95	63
138	97	65
138	97	65
141	97	66
142	96	65
141	95	64
139	93	62
143	97	66
147	101	70
146	102	71
140	99	67
137	99	67
133	98	65
129	96	63
121	93	63
111	90	68
72	56	39
38	29	15
30	28	18
25	32	29
36	48	52
61	80	87
86	111	121
94	122	133
99	128	137
100	128	135
91	116	120
66	87	85
41	58	54
34	47	39
36	48	36
33	42	29
33	38	23
41	41	29
37	34	26
43	37	32
43	35	35
37	34	36
60	63	68
77	89	95
78	98	103
79	105	111
73	105	110
71	105	111
74	108	114
75	107	112
73	104	107
79	108	105
64	87	82
46	64	57
30	44	38
22	30	23
23	27	21
26	27	18
19	20	10
23	22	12
24	22	12
24	22	12
24	22	12
24	22	12
26	21	12
26	21	12
24	22	12
23	21	13
25	25	19
24	24	18
22	24	18
24	27	18
30	29	19
53	44	34
74	60	48
116	92	80
125	94	79
130	94	76
133	94	72
133	95	71
132	98	69
129	98	67
122	96	66
101	78	56
77	57	39
47	33	15
33	26	9
25	25	9
17	20	5
18	20	8
18	19	9
22	19	11
26	18	11
28	17	13
26	17	13
24	18	11
21	18	10
20	18	10
20	18	10
20	16	11
22	16	11
22	16	9
22	16	9
22	17	8
22	17	8
22	18	7
22	18	7
22	17	8
21	16	7
21	16	7
21	15	8
22	16	11
23	16	13
25	18	15
23	18	17
28	29	33
38	42	47
56	65	69
76	88	92
82	98	104
93	113	118
92	119	123
89	120	123
90	122	127
87	122	126
87	122	126
87	122	126
89	121	127
91	120	127
92	120	127
92	120	127
89	121	126
90	122	127
95	121	128
98	120	131
100	119	132
99	118	133
95	119	131
92	119	129
93	119	126
96	119	121
101	118	114
109	117	106
121	114	97
120	108	90
122	101	80
127	97	70
138	98	63
144	99	61
144	100	63
145	100	66
145	100	67
143	99	70
143	98	71
144	99	72
143	98	71
143	98	71
142	98	69
142	98	67
142	98	67
141	98	65
141	99	64
141	99	64
140	98	61
141	99	62
141	99	64
142	100	65
142	100	65
141	99	64
141	98	65
140	97	64
137	93	62
138	94	63
140	96	65
141	97	66
142	98	69
141	97	68
141	97	68
140	96	67
136	95	63
137	96	63
138	97	64
139	98	65
139	98	65
139	98	65
138	97	64
137	96	63
138	97	64
138	97	64
138	97	64
138	97	64
139	98	65
139	98	65
140	99	66
139	98	65
139	95	64
139	95	64
140	96	65
139	95	64
139	95	64
139	95	64
139	95	64
139	95	64
143	99	68
143	99	68
143	99	68
143	99	68
142	98	67
141	97	66
140	96	65
140	96	67
141	96	69
141	95	71
141	97	68
141	97	68
141	97	66
141	97	66
141	97	66
137	94	61
141	98	65
142	99	66
142	99	66
141	97	66
139	95	64
139	95	64
141	97	66
143	99	68
139	98	66
138	97	65
138	97	65
139	98	66
140	99	67
140	99	67
138	97	64
137	96	63
137	97	62
138	98	63
139	99	64
140	100	65
139	100	62
138	99	61
136	97	59
135	95	60
141	97	66
141	97	68
141	97	68
141	97	68
141	97	68
141	97	66
141	97	66
141	97	66
141	97	66
141	97	66
139	95	64
140	96	65
140	96	65
141	97	66
141	97	66
139	95	66
142	99	72
142	99	72
145	101	72
138	97	65
131	93	61
129	97	68
117	93	69
94	80	62
75	73	63
73	79	78
83	98	101
92	114	120
98	121	129
97	123	130
99	124	128
95	122	126
90	121	124
90	121	124
92	121	126
94	120	126
94	120	127
93	121	128
92	121	130
88	121	130
86	124	129
85	126	129
85	124	126
86	122	122
93	121	121
101	122	123
107	121	120
113	117	112
124	109	93
132	105	84
131	100	77
132	97	71
139	97	68
143	98	65
144	99	65
146	103	64
140	98	61
138	98	63
136	98	64
136	98	64
136	98	64
140	98	63
143	98	61
143	98	61
142	97	64
139	95	64
138	94	63
139	95	64
140	96	65
141	97	66
140	96	65
139	95	64
142	98	67
139	95	64
137	93	62
139	95	64
141	97	66
142	98	67
140	96	65
138	94	63
142	98	69
141	97	68
140	96	67
141	97	68
143	99	70
141	97	68
140	96	65
138	94	63
139	95	64
139	95	64
139	96	63
139	96	63
139	96	63
139	96	63
139	97	62
138	95	62
140	99	67
139	97	68
138	96	67
137	95	66
137	95	66
137	95	66
138	97	65
138	97	65
137	96	64
139	95	64
140	97	64
141	98	65
141	98	65
140	97	64
141	99	64
140	98	63
138	99	61
138	99	61
138	99	61
138	99	61
138	98	63
138	98	63
138	98	63
139	99	64
137	96	63
139	98	65
140	99	67
140	99	67
138	97	65
137	96	64
136	95	63
137	96	64
138	97	65
137	96	64
137	96	64
137	96	64
137	96	64
137	96	64
138	95	62
138	95	62
138	95	62
139	96	63
139	96	63
140	97	64
141	97	66
142	98	69
142	97	70
143	98	71
139	95	66
139	95	66
139	95	66
139	95	66
139	95	66
140	96	67
140	96	65
140	96	65
141	97	66
141	97	66
141	98	65
141	98	65
141	98	65
141	98	65
141	99	64
140	98	63
139	98	65
138	97	65
137	96	64
137	96	64
139	98	66
139	98	66
138	97	65
137	96	64
140	99	67
140	99	67
139	98	66
139	98	66
139	98	66
140	99	67
141	100	68
142	101	69
136	95	63
137	96	64
137	96	64
138	97	65
138	97	65
138	97	65
139	98	66
139	98	66
139	97	68
139	97	68
138	96	67
138	96	67
138	96	67
138	96	67
138	96	67
138	96	67
