# Supplementary material for: Detection of Power Line Insulators in Digital Images Based on the Transformed Colour Intensity Profiles
Source: Sensors (Basel). 2023 Mar 22;23(6):3343. doi: 10.3390/s23063343 (PMC10051827; doi:10.3390/s23063343)
Supplement: Supplementary file 1 [file sensors-23-03343-s001.zip › Dataset/ni/ni_SCENA_16_933_2082_2091_1105.csv]

117	113	118
119	115	120
114	110	115
99	95	100
107	103	108
101	97	102
164	160	165
139	135	140
138	134	139
140	136	141
131	127	132
85	79	84
101	95	100
116	110	115
133	127	132
116	110	115
100	94	99
131	125	130
165	159	164
161	155	160
118	112	117
86	79	84
109	99	105
111	101	107
117	105	111
117	105	111
119	109	115
104	94	100
108	101	106
104	97	102
103	96	101
109	102	107
111	104	109
108	101	106
103	96	101
112	105	110
116	109	114
133	126	131
98	91	96
94	87	92
104	97	102
104	97	102
113	107	112
112	108	113
121	120	124
140	139	143
117	116	120
108	107	111
133	132	136
179	178	182
122	121	125
85	84	88
111	110	114
128	127	131
117	116	120
169	168	172
180	179	183
133	132	136
102	101	103
116	113	115
120	115	117
120	113	116
137	130	133
159	152	155
101	94	97
125	118	121
137	130	133
120	113	118
115	108	113
113	106	111
121	113	120
120	112	119
119	111	118
110	102	109
106	98	105
111	105	110
101	95	100
155	149	154
204	198	203
194	184	190
166	159	164
109	99	105
117	107	113
122	112	118
131	124	129
123	116	121
120	113	118
112	105	110
146	139	144
158	152	157
120	114	119
106	102	107
97	93	98
86	82	87
102	98	103
132	128	133
126	122	127
121	120	124
89	90	94
110	113	117
126	129	133
117	120	124
121	124	128
69	72	76
91	94	98
95	98	102
89	92	96
133	133	139
98	98	104
102	102	108
130	130	136
100	100	106
111	111	117
130	130	136
163	163	169
115	115	121
84	84	90
87	83	94
92	88	99
96	92	103
85	81	92
95	91	102
113	112	121
143	142	151
152	152	158
145	145	151
118	118	124
113	113	119
147	147	153
87	85	91
98	96	102
108	106	112
123	121	127
156	154	160
155	153	159
146	144	150
129	125	130
123	119	124
135	131	136
95	88	93
75	68	73
111	104	109
139	132	137
147	140	145
163	156	161
113	105	112
74	66	73
102	93	103
112	103	113
124	115	125
120	111	121
143	133	145
163	153	165
146	136	148
121	112	122
129	118	126
133	120	128
128	115	123
126	113	121
127	114	122
128	117	125
121	110	118
122	111	119
103	92	100
95	84	92
125	117	124
127	119	126
104	96	103
109	101	108
148	141	148
151	144	151
120	112	119
122	114	121
127	120	127
89	85	91
124	120	126
131	127	133
146	142	148
196	192	198
178	174	180
187	183	189
169	165	171
134	130	136
106	102	108
96	92	98
122	118	124
140	133	140
143	136	143
98	94	100
84	77	84
95	91	97
103	101	107
142	140	146
122	120	126
95	93	99
98	96	102
129	127	133
128	126	132
127	125	131
151	149	155
148	146	152
155	153	159
157	155	161
193	191	197
154	152	158
137	135	141
154	152	158
134	132	138
127	125	131
119	117	123
123	121	127
144	142	148
137	133	139
139	135	141
149	145	151
174	170	176
154	150	156
131	127	133
118	114	120
95	93	99
78	76	82
84	82	88
99	97	103
117	115	121
110	108	114
108	104	110
111	107	113
103	99	105
100	96	102
106	99	106
137	130	137
92	84	91
79	71	78
115	108	115
140	133	140
110	106	112
114	110	116
114	110	116
115	111	117
142	138	144
140	136	142
117	113	119
199	195	201
200	196	202
115	111	117
144	140	146
140	136	142
113	109	115
119	115	121
103	98	107
118	110	120
106	98	108
111	104	111
111	104	111
101	94	101
110	102	112
112	104	114
121	113	123
108	100	110
122	114	125
110	102	113
101	93	104
104	96	107
117	108	121
183	174	187
175	166	179
150	141	154
134	122	134
151	139	151
149	135	147
135	121	133
123	111	123
117	105	117
106	94	106
113	104	114
138	129	139
132	124	134
121	113	123
110	106	112
135	131	137
106	102	108
180	178	184
183	181	187
160	159	163
103	102	106
113	112	116
160	159	163
151	150	154
145	145	151
157	157	163
144	144	150
168	168	174
156	156	162
122	122	128
98	98	104
131	131	137
172	172	178
92	92	98
90	90	96
102	100	106
157	155	161
166	164	170
141	139	145
94	91	100
84	81	90
83	78	87
96	93	102
121	117	128
97	96	106
111	110	120
148	147	157
145	143	155
131	129	141
118	116	128
74	76	86
96	102	109
145	154	158
158	167	171
129	138	142
145	153	160
123	131	138
128	136	143
101	109	116
101	108	117
115	122	131
125	130	139
99	101	111
147	148	158
98	97	107
119	115	126
146	145	155
127	129	139
128	133	142
127	132	141
132	137	146
137	142	151
142	147	156
149	154	163
124	129	138
111	116	125
121	126	135
132	137	146
183	188	197
180	185	194
200	205	214
131	138	147
120	126	133
162	165	173
121	124	129
90	93	98
132	135	140
103	106	111
106	110	115
151	155	160
119	125	130
136	142	147
131	137	142
109	115	120
112	118	123
109	118	122
137	146	150
146	155	159
129	140	144
111	126	128
118	136	135
120	139	136
107	126	123
110	129	126
111	130	127
127	145	144
129	147	146
94	110	109
84	100	99
99	114	116
87	102	104
92	107	109
97	110	112
80	92	96
108	121	123
141	153	153
119	132	130
137	150	148
163	176	174
118	127	130
115	122	125
112	120	120
107	115	115
91	96	97
113	118	119
115	121	120
110	118	117
118	126	125
112	123	121
95	106	104
106	117	115
109	119	119
151	161	161
160	169	172
135	144	147
144	156	156
134	146	146
98	112	111
90	109	106
129	150	147
165	186	183
114	137	133
85	108	104
83	106	102
81	104	100
102	127	123
117	142	138
123	151	145
124	152	146
127	155	149
101	129	123
72	100	94
95	123	117
100	128	122
87	115	109
109	137	131
106	134	128
106	134	128
126	154	148
104	132	126
87	115	109
89	120	113
113	144	137
115	143	137
121	149	143
90	118	112
92	123	116
85	116	109
75	106	99
84	115	106
114	145	136
79	113	102
74	108	97
92	126	115
96	130	119
83	117	106
94	128	118
112	145	138
139	172	165
117	149	144
114	146	141
115	147	142
103	135	130
100	132	127
107	139	134
121	152	149
97	128	125
118	149	146
118	149	146
134	165	164
116	147	146
123	154	153
150	181	180
134	164	165
144	174	175
131	156	158
134	159	163
135	160	164
138	163	167
139	162	164
132	155	157
146	169	171
133	156	158
128	152	152
116	137	138
133	155	153
138	159	157
129	150	148
134	155	153
130	151	149
136	158	156
135	156	158
117	141	141
145	169	169
131	156	152
110	135	131
96	121	117
105	127	125
104	126	124
107	128	126
119	141	139
119	139	140
114	134	135
106	127	128
104	125	126
91	114	116
114	138	138
108	133	129
117	144	135
108	135	126
113	140	131
114	144	139
108	138	133
128	159	156
121	153	152
127	155	155
91	119	119
91	117	117
134	160	160
139	163	163
114	138	138
104	128	128
122	146	146
140	162	160
143	165	163
138	160	158
136	158	156
125	147	145
118	140	138
125	147	145
135	157	155
102	122	123
103	123	124
106	126	127
113	131	132
95	113	114
95	113	114
92	107	109
94	112	111
81	102	99
82	104	99
97	119	114
103	125	120
92	112	107
82	102	97
103	123	118
101	121	116
114	134	129
98	118	113
55	75	70
75	96	88
102	123	115
117	138	130
95	116	108
83	106	98
80	103	95
66	90	82
77	101	93
76	100	92
75	99	91
69	93	85
69	93	85
72	96	88
113	137	129
105	129	121
83	107	99
105	129	121
100	124	116
99	123	115
98	123	113
101	126	116
109	136	127
110	134	126
108	131	126
100	123	118
109	132	127
110	133	128
97	118	115
107	128	125
100	121	118
114	135	132
94	112	111
71	89	88
84	102	101
90	108	107
66	84	85
70	88	89
54	74	75
98	117	120
110	129	132
101	120	123
101	120	125
85	104	109
72	92	97
95	115	120
102	124	130
137	159	165
110	132	138
72	94	100
55	78	86
81	104	112
105	128	136
116	139	147
85	109	115
70	94	100
71	96	100
80	107	111
112	139	143
91	118	122
77	104	108
125	152	156
112	137	139
86	111	113
113	137	137
122	146	146
125	146	147
115	136	137
87	108	109
102	122	123
143	158	160
117	130	132
95	108	110
86	98	100
110	123	125
128	141	143
109	121	123
130	140	140
113	123	123
142	150	150
135	143	143
118	126	126
121	126	127
132	137	138
137	142	143
135	140	141
122	127	130
110	113	117
112	115	119
123	125	126
115	117	118
112	114	115
107	109	110
116	118	119
119	121	122
104	108	109
103	107	108
104	109	110
92	97	98
118	122	123
107	111	112
110	114	115
122	124	125
112	117	116
130	135	134
151	156	155
130	136	135
110	116	115
103	110	107
105	112	109
109	116	113
110	119	116
116	125	122
122	132	126
116	123	120
120	123	121
124	124	124
120	122	122
118	123	122
121	127	126
115	121	120
117	123	122
116	122	121
112	118	117
119	125	124
116	122	121
121	127	126
121	127	126
125	131	130
125	131	130
124	130	129
112	118	117
115	121	120
122	128	127
119	124	123
106	108	108
107	109	109
120	122	122
122	124	124
118	120	120
116	118	119
114	116	117
113	115	116
108	110	111
123	124	128
124	125	129
131	132	136
133	134	138
134	134	140
130	131	135
133	132	136
134	133	135
122	124	125
118	121	125
119	122	126
114	117	121
118	119	123
126	127	131
116	117	121
110	111	115
120	119	123
147	146	150
138	137	141
119	118	122
112	111	115
125	124	128
130	129	131
130	129	131
131	130	132
127	126	128
126	125	127
129	131	131
139	144	143
114	121	118
119	128	125
115	124	121
114	123	120
107	116	113
108	119	116
121	132	129
118	129	126
112	123	120
119	127	127
118	126	126
114	122	122
119	127	127
134	144	144
133	143	143
117	127	127
113	123	123
124	132	132
127	132	133
128	132	133
128	132	133
126	130	131
125	129	130
124	128	129
125	129	130
122	127	128
123	128	129
122	127	128
126	130	131
123	127	128
129	131	132
127	129	130
119	121	122
126	128	129
127	129	130
128	130	131
123	125	126
126	128	129
124	126	127
133	135	136
134	136	137
130	132	133
108	110	111
104	106	107
119	121	122
125	127	128
121	123	124
121	123	124
132	134	135
127	129	130
125	127	128
120	122	123
121	123	124
127	129	130
142	144	145
146	148	149
131	133	134
114	116	117
116	118	119
129	131	132
120	122	123
114	116	117
122	124	125
130	132	133
130	132	133
107	109	110
116	118	119
124	126	127
131	133	134
133	135	136
127	129	130
133	135	136
144	146	147
130	132	133
111	113	114
96	98	99
113	115	116
120	122	123
117	119	120
120	122	123
125	127	128
122	124	125
115	119	120
123	127	128
120	125	126
122	127	128
125	130	131
122	127	128
114	119	120
106	114	114
115	123	123
124	132	132
129	137	137
122	127	128
127	132	133
132	136	137
132	136	137
127	131	132
133	137	138
134	138	139
116	120	121
95	99	100
114	118	119
114	118	119
122	126	127
125	129	130
121	125	126
125	127	128
124	126	127
125	127	128
140	142	143
145	144	146
144	143	145
143	141	147
124	122	128
122	121	125
118	117	121
127	126	130
124	123	127
117	116	120
133	132	136
131	129	135
96	94	100
97	96	100
127	126	130
142	138	143
133	129	134
134	131	133
137	134	136
117	114	116
120	115	117
119	117	117
132	138	133
122	129	124
114	121	116
118	125	120
121	128	125
110	116	115
128	133	134
140	146	145
135	141	140
108	114	113
115	121	120
118	124	123
122	129	126
113	120	117
112	119	116
118	125	122
119	126	121
114	121	116
114	121	116
118	127	124
127	136	133
130	140	134
120	130	124
126	136	130
110	120	114
99	109	103
103	112	109
117	126	123
143	152	149
129	138	135
115	124	121
113	121	120
122	130	129
124	132	131
124	132	131
126	134	133
129	135	134
140	142	142
132	137	136
119	125	124
117	123	122
115	121	120
114	120	119
117	123	122
128	134	133
130	136	135
126	132	131
122	128	127
125	131	130
123	129	128
122	128	127
106	112	111
106	112	111
125	130	129
120	125	124
119	124	123
127	132	131
129	129	129
128	128	128
124	124	124
106	106	106
108	108	108
117	117	117
130	130	130
106	108	108
96	98	98
129	131	131
122	124	124
103	108	106
135	142	139
159	166	161
150	157	154
130	137	134
127	131	132
124	128	129
120	122	122
113	112	108
122	119	114
149	148	138
157	155	145
137	135	124
149	146	132
151	148	134
146	143	128
143	141	123
150	146	128
152	148	129
152	148	129
150	146	127
151	147	128
153	149	130
149	145	126
141	137	118
161	157	138
196	192	173
199	197	179
183	181	163
192	188	170
199	195	177
171	167	149
145	143	125
144	146	126
141	145	126
184	188	169
185	188	172
195	198	183
196	198	186
127	128	118
88	89	80
117	117	111
124	123	119
146	144	143
151	149	149
145	142	144
131	128	130
129	126	128
130	127	129
134	129	131
134	129	131
144	141	143
141	138	140
138	134	139
141	137	142
142	140	146
133	131	137
131	129	135
133	131	137
135	135	141
141	140	149
138	137	146
135	134	143
137	139	147
148	151	156
129	130	134
123	125	126
126	128	129
118	120	121
119	121	122
112	114	115
127	129	130
124	126	127
109	111	112
117	119	120
131	133	134
129	131	132
128	130	131
120	122	123
134	136	137
137	139	140
134	137	141
143	146	151
148	148	154
132	131	140
131	130	139
133	133	139
129	132	137
128	131	135
118	121	125
135	138	142
133	137	138
132	137	136
158	160	160
158	159	157
140	138	137
131	129	128
138	136	135
123	121	120
113	111	110
184	180	179
209	207	206
204	202	201
162	162	162
110	112	112
149	151	151
137	139	139
132	134	134
145	147	147
148	150	150
134	136	136
127	129	129
122	124	124
117	119	120
126	128	128
132	134	134
128	130	130
126	128	128
122	124	124
118	120	120
131	133	133
123	125	125
146	151	150
149	154	153
131	136	135
129	134	133
135	140	139
135	140	139
139	144	143
135	140	139
127	132	131
120	126	125
111	117	116
110	116	115
129	135	134
119	125	124
112	120	119
122	130	129
120	128	127
119	127	126
124	132	131
124	132	131
122	130	129
124	132	131
130	138	137
133	138	141
125	130	133
124	129	130
128	133	134
128	133	134
121	126	127
127	133	132
130	136	135
133	139	138
136	142	141
129	136	133
119	126	123
117	124	121
117	122	120
133	136	134
133	137	132
143	143	137
145	146	137
146	147	138
143	144	135
139	140	131
144	145	136
147	148	139
137	138	129
158	159	150
182	183	174
200	201	192
150	151	142
124	125	116
130	131	122
144	145	136
143	144	135
130	129	125
135	131	130
142	138	137
134	129	128
116	113	109
107	104	99
117	114	109
159	158	148
160	158	150
207	209	197
218	220	208
209	212	197
208	211	196
206	210	198
214	218	206
213	217	206
170	172	166
116	117	113
118	119	117
129	132	130
129	131	131
128	133	132
129	134	133
128	133	132
131	136	135
140	145	144
141	146	145
131	136	135
122	127	126
96	101	100
97	102	101
112	117	116
120	125	124
119	124	123
117	122	121
120	125	124
134	139	138
142	147	146
130	135	134
129	133	134
124	128	129
131	135	136
138	142	143
140	144	145
132	136	137
123	127	128
122	126	127
129	133	134
128	127	131
141	140	144
130	129	131
114	114	114
133	133	133
137	138	134
142	141	137
146	147	138
118	119	109
84	86	74
105	104	94
105	104	94
96	96	84
101	101	89
76	76	64
30	28	17
59	56	42
58	55	41
56	53	39
87	84	70
136	130	117
171	165	152
177	171	160
126	120	109
97	90	81
57	48	39
56	47	38
82	73	64
