# Supplementary material for: Detection of Power Line Insulators in Digital Images Based on the Transformed Colour Intensity Profiles
Source: Sensors (Basel). 2023 Mar 22;23(6):3343. doi: 10.3390/s23063343 (PMC10051827; doi:10.3390/s23063343)
Supplement: Supplementary file 1 [file sensors-23-03343-s001.zip › Dataset/ni/ni_SCENA_20_87_1746_364_1744.csv]

103	108	117
115	114	118
115	111	110
99	90	86
82	72	65
79	68	64
81	70	66
91	81	81
108	103	102
99	100	96
78	82	77
56	61	59
52	57	56
58	63	66
69	75	82
82	88	99
90	98	111
99	108	122
102	112	129
87	100	116
62	75	91
52	67	83
65	81	97
74	90	106
65	88	103
58	90	103
71	105	118
75	105	116
60	86	93
59	78	83
80	93	95
98	106	106
104	107	105
97	94	90
97	93	88
103	97	92
100	94	89
88	84	79
93	90	82
102	98	93
96	96	90
104	106	100
91	95	90
103	104	102
130	131	129
135	133	133
113	108	110
99	94	96
104	97	102
104	97	102
94	86	93
86	77	87
85	77	87
87	79	89
82	77	86
78	73	82
79	73	78
84	78	73
85	82	74
86	86	86
90	95	98
92	99	108
89	98	108
83	92	101
79	87	94
95	98	102
98	99	97
94	91	87
86	82	77
86	83	79
81	78	74
75	73	73
63	65	66
58	64	69
56	65	69
59	62	66
58	60	61
62	59	61
65	62	64
64	62	68
60	59	69
70	71	85
77	78	92
81	83	94
82	81	90
88	83	85
97	91	86
111	99	89
115	103	91
121	109	99
115	108	99
100	97	92
89	94	92
88	98	98
79	91	95
75	86	94
86	93	102
106	103	112
112	102	108
118	101	104
123	102	100
126	104	93
125	102	86
122	98	78
118	94	76
124	98	84
125	103	92
126	107	100
125	110	107
123	115	116
120	119	123
110	113	121
97	103	114
88	96	109
71	79	92
62	68	79
75	77	87
96	93	102
104	98	103
101	92	95
102	87	85
104	81	73
116	88	77
129	101	90
142	114	103
148	122	108
142	116	102
125	101	89
110	88	76
110	89	81
118	100	93
120	106	100
118	107	103
121	113	113
130	124	125
129	124	126
121	115	116
134	118	119
137	119	118
132	118	119
126	115	117
121	113	114
118	113	112
122	116	111
127	120	111
133	122	108
125	112	96
107	94	80
89	77	65
84	74	67
89	81	82
93	89	95
88	90	100
76	89	97
71	92	100
71	98	108
73	105	116
67	102	115
63	98	112
71	104	120
90	116	133
73	93	111
65	78	94
68	73	88
90	92	103
109	111	119
110	113	118
98	101	105
96	94	94
96	79	76
117	92	88
130	106	100
125	106	98
110	94	82
90	80	70
82	76	71
82	80	79
70	73	77
75	78	83
84	83	92
98	92	97
117	104	106
135	114	112
141	112	107
128	103	99
114	105	108
108	108	114
113	115	123
126	129	137
124	130	137
95	101	106
73	77	82
76	80	81
99	97	96
113	107	100
131	119	107
142	124	107
149	122	101
151	121	94
157	121	91
158	121	93
140	108	85
129	99	80
128	102	85
125	101	83
99	78	63
85	68	55
94	80	68
95	87	80
65	58	55
59	55	54
56	54	53
71	69	69
93	90	92
98	95	97
99	96	98
114	108	109
110	97	95
113	97	91
118	102	95
129	113	106
137	120	111
139	120	112
150	125	115
160	131	122
163	130	121
162	129	120
160	127	118
152	124	117
136	119	110
116	107	97
93	92	82
73	81	74
60	75	78
60	78	85
70	84	90
79	90	94
86	91	92
82	84	84
75	72	68
70	61	57
83	69	63
98	82	75
109	90	82
107	86	78
106	83	75
115	91	85
126	102	96
137	109	102
146	111	97
152	114	96
156	116	98
158	118	100
159	119	100
157	118	96
155	116	94
154	115	93
157	120	98
157	123	100
155	123	100
154	123	102
152	122	103
145	118	98
127	101	84
106	85	70
100	83	74
113	96	87
134	115	102
146	121	105
139	112	91
126	98	74
121	94	73
123	98	78
138	118	101
103	86	73
71	55	43
61	47	35
72	56	43
