# Supplementary material for: Detection of Power Line Insulators in Digital Images Based on the Transformed Colour Intensity Profiles
Source: Sensors (Basel). 2023 Mar 22;23(6):3343. doi: 10.3390/s23063343 (PMC10051827; doi:10.3390/s23063343)
Supplement: Supplementary file 1 [file sensors-23-03343-s001.zip › Dataset/ni/ni_SCENA_94_2389_330_2356_890.csv]

41	125	91
46	133	99
49	139	104
49	141	106
48	140	105
49	139	104
51	137	103
51	132	99
47	125	94
40	114	84
38	105	76
34	98	69
31	88	63
31	83	59
28	76	52
28	74	51
28	74	52
28	74	52
27	74	52
28	75	53
30	77	55
28	77	55
27	77	53
27	80	53
28	83	56
28	86	58
27	86	58
24	88	59
21	89	58
18	88	57
20	95	63
22	98	66
27	104	70
33	110	76
33	113	78
36	116	81
43	123	86
51	131	94
53	135	100
53	135	100
53	135	100
52	134	99
50	132	97
49	131	96
47	129	94
45	127	92
40	122	87
39	121	86
37	119	84
36	118	83
37	119	84
38	120	85
40	122	87
39	123	89
41	130	97
40	131	98
40	131	98
38	129	96
36	127	94
34	125	92
37	127	97
40	128	98
40	126	96
40	126	96
40	124	95
43	125	96
47	127	98
53	130	102
57	134	106
59	137	106
58	141	103
56	142	102
55	141	101
54	140	100
53	139	99
52	138	98
52	138	98
50	137	99
49	136	98
48	135	97
46	133	95
45	132	94
42	131	92
40	129	90
39	128	89
42	127	89
47	127	90
47	123	89
47	121	87
49	120	87
51	120	87
50	121	88
51	128	94
52	136	101
48	140	99
47	145	103
43	145	103
38	143	100
40	142	100
46	144	102
45	139	98
45	131	91
55	128	90
67	131	95
75	136	100
81	138	105
92	144	114
104	152	123
111	156	129
113	156	129
111	154	127
121	162	135
114	159	132
105	157	127
94	154	120
87	151	115
79	148	111
74	146	110
69	145	113
67	144	116
68	146	115
69	149	118
72	153	120
73	154	121
72	153	120
71	152	119
71	150	117
68	147	114
68	144	113
68	142	112
68	142	112
71	143	113
72	144	114
69	143	113
68	145	117
70	150	121
72	152	123
71	151	120
70	150	119
69	150	117
66	148	113
61	144	106
54	139	101
50	138	98
47	136	96
41	137	96
38	136	94
37	137	95
36	138	96
33	140	97
32	143	99
33	144	100
34	145	101
37	144	101
39	142	97
41	139	95
41	136	91
44	135	90
41	127	85
45	126	87
49	126	89
55	126	93
61	126	94
63	125	95
64	123	95
62	122	92
52	119	87
50	120	84
47	117	81
45	113	78
42	110	75
41	107	72
38	104	69
35	103	68
35	105	69
36	108	72
38	112	76
41	118	81
44	122	85
42	122	85
41	124	86
40	126	86
38	124	82
39	125	83
39	125	83
40	124	82
39	122	83
40	123	84
41	124	85
43	126	87
42	127	89
42	127	89
40	127	91
40	128	92
40	130	94
42	135	98
48	141	104
48	143	106
49	147	111
49	146	112
52	147	113
54	148	114
54	145	112
56	143	110
57	140	108
59	137	106
65	141	110
69	141	111
73	142	115
76	141	115
78	141	115
85	143	118
89	147	122
81	142	114
86	153	122
85	153	122
85	153	122
84	154	123
81	154	122
77	152	120
72	147	115
67	143	111
70	146	114
69	144	112
64	139	107
62	135	103
60	130	99
61	129	98
60	128	97
60	128	97
55	126	93
55	126	93
52	126	92
51	125	91
48	124	90
45	122	88
43	123	88
42	122	87
43	123	88
42	122	87
43	120	86
43	119	85
43	117	83
42	116	82
43	114	81
41	115	81
39	115	83
40	119	86
41	117	85
40	116	84
40	115	83
38	113	81
37	110	78
38	108	77
41	109	78
41	108	77
40	107	76
41	105	75
43	105	75
44	106	76
45	107	77
48	107	79
47	103	80
51	105	82
43	101	76
40	101	73
41	103	73
41	106	74
43	109	74
45	111	76
52	120	85
59	127	92
64	131	99
69	136	104
78	145	114
84	150	121
97	162	136
120	178	154
150	194	177
159	196	180
165	198	184
161	192	177
155	186	171
152	183	168
148	180	163
140	177	157
129	170	149
118	166	142
102	159	134
92	156	127
86	158	128
81	162	129
78	164	130
74	164	129
68	162	127
66	160	125
65	157	122
65	155	120
63	150	116
60	144	110
55	136	103
55	131	99
49	119	88
46	113	82
41	105	75
42	102	72
39	97	68
38	94	65
41	95	66
42	98	69
42	107	75
42	113	80
51	122	89
59	130	97
61	135	101
65	139	105
64	140	106
64	140	106
59	135	101
58	133	101
57	130	98
54	127	95
53	123	92
51	121	90
52	120	89
48	121	89
40	122	87
35	122	86
36	123	87
36	123	87
36	125	86
38	127	88
34	123	84
31	120	81
32	120	80
34	117	78
32	114	72
30	109	68
29	105	64
28	101	61
28	99	59
28	98	58
30	98	57
30	98	57
32	100	59
33	103	62
37	108	68
41	114	76
43	117	81
44	122	85
46	126	91
45	129	95
47	132	100
49	136	103
49	138	105
47	137	107
45	135	105
42	135	104
43	138	104
42	138	102
41	135	100
41	131	96
39	126	92
38	122	88
36	118	83
35	111	79
39	112	80
41	112	79
40	111	78
40	111	78
40	111	78
41	112	79
42	113	80
41	115	81
41	121	86
38	120	85
36	118	83
34	116	81
34	116	81
35	117	82
36	118	83
38	120	85
33	115	80
34	116	81
37	117	82
38	115	81
38	114	80
41	115	81
43	117	83
43	120	86
41	128	92
41	129	93
42	130	94
43	130	94
40	127	91
38	122	87
33	117	82
30	114	79
28	112	77
25	107	72
22	104	69
22	104	69
22	104	69
19	103	68
21	105	70
25	109	74
30	111	78
35	114	81
39	118	85
40	121	88
40	124	90
40	126	92
42	129	95
40	132	97
41	135	100
41	137	101
39	135	99
40	138	102
41	141	105
39	142	105
38	141	104
36	139	101
35	137	96
32	134	92
27	129	87
25	125	83
24	122	80
22	120	78
23	119	78
25	119	78
28	120	79
28	117	77
28	116	76
28	114	74
27	113	73
27	110	71
23	106	67
24	103	64
28	100	64
27	96	63
26	93	61
29	92	60
35	94	63
45	99	69
52	104	74
58	108	78
53	101	72
53	103	73
51	103	73
48	102	72
43	100	69
37	96	65
32	92	61
24	91	59
18	92	56
16	94	57
17	94	57
17	94	57
19	93	57
19	93	57
19	93	57
19	93	57
20	94	58
18	95	58
18	96	59
20	98	61
21	101	64
23	106	68
24	107	69
23	108	70
27	111	76
28	115	79
33	120	84
37	124	88
39	126	90
41	125	90
40	124	89
40	122	87
41	123	88
43	123	88
44	121	87
44	121	87
45	121	87
49	123	89
47	123	89
50	124	88
53	128	90
54	127	87
54	127	87
52	128	87
52	127	89
52	127	89
53	128	90
53	128	90
52	126	90
53	125	89
52	121	88
51	118	86
55	118	86
58	118	87
59	119	88
68	128	97
60	121	87
60	121	87
57	121	86
54	120	85
51	119	84
49	119	83
46	118	82
46	118	82
38	112	76
38	112	76
40	112	76
39	111	75
39	109	73
34	104	68
28	96	61
25	91	56
23	90	53
24	89	50
22	89	52
21	87	52
22	87	55
20	87	55
22	89	58
22	89	58
23	90	59
24	91	60
25	92	60
26	93	61
26	94	59
26	95	58
25	95	55
25	94	57
24	92	57
27	92	60
28	93	61
28	95	63
29	96	64
33	100	68
37	106	73
41	110	77
42	113	80
42	113	80
39	113	79
38	112	78
37	111	77
34	110	76
33	109	75
32	108	74
31	109	72
29	109	72
34	117	79
32	117	79
30	117	79
29	118	79
29	118	79
29	118	79
29	118	79
29	116	78
30	113	75
