# Supplementary material for: Detection of Power Line Insulators in Digital Images Based on the Transformed Colour Intensity Profiles
Source: Sensors (Basel). 2023 Mar 22;23(6):3343. doi: 10.3390/s23063343 (PMC10051827; doi:10.3390/s23063343)
Supplement: Supplementary file 1 [file sensors-23-03343-s001.zip › Dataset/ni/ni_SCENA_32_3454_938_1983_82.csv]

27	25	15
26	26	12
26	27	11
26	29	7
29	32	7
36	38	9
41	41	11
53	51	17
65	58	25
80	69	37
101	86	54
121	100	72
137	113	85
148	118	93
149	119	94
149	121	91
149	121	91
148	120	90
148	120	90
149	120	93
149	120	93
149	120	93
149	120	93
149	120	93
149	120	93
149	120	93
149	120	93
149	120	93
149	120	93
149	120	93
149	120	93
150	122	92
147	119	89
148	120	90
150	122	92
151	123	93
151	123	93
150	122	92
150	122	92
150	122	92
150	122	92
150	122	92
151	123	93
151	123	93
151	123	93
149	121	91
149	121	91
150	122	92
150	122	92
150	122	92
151	123	93
151	123	93
152	124	94
152	124	94
152	124	94
151	123	93
151	122	95
151	122	95
152	123	96
152	123	96
150	120	95
150	120	95
151	121	96
150	121	94
150	121	94
150	121	94
150	121	94
152	123	96
152	123	96
152	123	96
151	122	95
151	122	95
150	120	95
150	121	94
151	120	97
151	120	97
151	120	97
151	120	97
151	120	97
150	121	94
150	121	94
150	121	94
150	121	94
150	121	94
150	121	94
151	122	95
150	121	94
151	122	95
151	122	95
151	122	95
151	122	95
151	122	95
151	122	95
151	122	95
151	122	95
152	123	96
152	123	96
152	123	96
152	123	96
152	123	96
152	123	96
152	123	96
154	125	98
152	123	96
151	122	95
150	121	94
149	120	93
149	120	93
150	121	94
150	121	94
151	122	95
151	122	95
151	122	95
151	122	95
151	122	95
152	123	96
152	123	96
151	122	95
151	122	95
149	120	93
150	121	94
150	121	94
150	121	94
151	122	95
151	122	95
151	122	95
151	122	95
150	122	92
150	122	92
150	122	92
151	123	93
151	123	93
152	124	94
152	124	94
152	124	94
152	124	94
151	123	93
151	123	93
150	122	92
150	122	92
151	123	93
151	123	93
152	124	94
154	125	98
152	123	96
152	123	96
152	123	96
153	124	97
152	123	96
150	121	94
149	120	93
151	122	95
151	122	95
151	122	95
151	122	95
151	122	95
150	122	92
150	122	92
150	122	92
150	121	94
151	122	95
151	122	95
152	123	96
152	123	96
151	122	95
151	122	95
150	121	94
151	122	95
151	122	95
151	122	95
152	123	96
152	123	96
152	123	96
152	123	96
152	123	96
153	124	97
152	123	96
151	122	95
150	121	94
150	121	94
150	121	94
150	121	94
151	122	95
151	122	95
151	122	95
151	122	95
151	122	95
151	122	95
151	122	95
152	123	96
152	123	96
152	123	96
152	123	96
152	123	96
152	123	96
152	123	96
152	123	96
154	125	98
154	125	98
150	121	94
151	122	95
153	124	97
153	124	97
151	122	95
151	122	95
152	123	96
154	125	98
151	122	95
151	122	95
151	122	95
151	122	95
151	122	95
151	122	95
151	122	95
152	123	96
152	123	96
151	122	95
151	122	95
150	121	94
150	121	94
151	122	95
151	122	95
152	123	96
153	124	97
153	124	97
152	123	96
152	123	96
152	123	96
152	123	96
152	123	96
152	123	96
152	123	96
152	123	96
152	123	96
152	123	96
152	123	96
153	124	97
153	124	97
153	124	97
150	121	94
150	121	94
150	121	94
151	122	95
151	122	95
151	122	95
151	122	95
151	122	95
152	123	96
152	123	96
152	123	96
152	123	96
152	123	96
152	123	96
152	123	96
152	123	96
153	124	97
154	125	98
153	124	97
153	124	97
151	122	95
151	122	95
150	121	94
150	121	94
153	124	97
153	124	97
153	124	97
153	124	97
153	124	97
152	123	96
152	123	96
151	122	95
151	122	95
152	123	96
152	123	96
153	124	97
153	124	97
152	123	96
152	123	96
151	122	95
153	124	97
152	123	96
152	123	96
152	123	96
152	123	96
152	123	96
152	123	96
152	123	96
154	125	98
153	124	97
153	124	97
152	123	96
151	122	95
150	121	94
152	123	96
152	123	96
149	120	93
150	121	94
152	123	96
152	123	96
153	124	97
153	124	97
153	124	97
153	124	97
151	124	98
152	125	99
152	125	99
153	126	100
151	124	98
151	124	98
151	124	98
151	124	98
151	124	98
151	124	98
151	124	98
150	123	97
150	123	97
149	122	96
149	122	96
149	122	96
149	120	93
151	122	95
153	124	97
153	124	97
153	124	97
153	124	97
153	124	97
152	123	96
152	123	96
152	123	96
152	123	96
152	123	96
152	123	96
152	123	96
152	123	96
152	123	96
152	123	96
152	123	96
152	123	96
152	123	96
152	123	96
152	123	96
152	123	96
152	123	96
153	124	97
153	124	97
153	124	97
153	124	97
153	124	97
151	124	97
151	124	97
151	124	97
152	125	98
150	123	96
151	124	97
151	124	97
151	124	97
152	125	98
152	125	98
152	125	98
152	125	98
152	125	98
152	125	98
152	125	98
152	125	98
151	124	97
151	124	97
151	124	97
152	123	96
152	123	96
153	124	97
153	124	97
154	125	98
154	125	98
155	126	99
155	125	100
154	125	98
151	123	99
151	124	98
151	123	99
151	123	99
151	123	99
151	123	99
151	124	98
151	122	95
152	123	96
152	123	96
154	125	98
154	125	98
154	125	98
154	125	98
153	124	97
152	123	96
152	123	96
151	122	95
151	122	95
152	123	96
152	123	96
154	125	98
155	126	99
153	124	97
153	124	97
153	124	97
153	124	97
151	124	97
152	125	98
151	124	97
152	125	98
150	123	96
150	123	96
151	124	97
151	124	97
151	124	97
152	125	98
152	125	98
152	125	98
150	123	96
150	123	96
151	124	97
151	124	97
151	124	97
151	124	97
151	124	97
151	124	97
150	123	96
150	123	96
150	123	96
150	123	96
150	123	96
150	123	96
150	123	96
150	123	96
152	125	99
152	125	99
152	125	99
152	125	99
152	125	99
152	125	99
152	125	99
152	125	99
152	125	99
153	126	100
153	126	100
152	125	99
152	125	99
151	124	98
152	125	99
152	125	99
151	124	97
151	124	97
151	124	97
151	124	97
152	125	98
152	125	98
151	124	97
151	124	97
152	125	98
152	125	98
152	125	98
154	125	98
154	125	98
154	125	98
154	125	98
154	124	99
152	124	100
152	123	102
152	124	100
152	124	100
152	124	100
152	124	100
152	124	100
152	124	100
152	124	100
151	124	98
151	124	98
151	124	98
151	124	98
151	124	98
151	124	98
151	124	98
151	124	97
151	124	97
152	125	98
152	125	98
152	125	98
152	125	98
152	125	98
152	125	98
151	124	97
152	125	98
153	126	99
154	127	100
153	126	99
152	125	98
150	123	96
149	122	95
154	125	98
154	125	98
154	125	98
154	125	98
154	125	98
154	125	98
154	125	98
154	125	98
154	125	98
154	125	98
154	125	98
154	125	98
154	125	98
154	125	98
154	125	98
154	125	98
152	125	98
152	125	98
152	125	98
153	126	99
152	125	98
151	124	97
150	123	96
149	122	95
149	122	95
151	124	97
152	125	98
152	125	98
152	125	98
152	125	98
153	126	99
154	127	100
153	126	99
153	126	99
153	126	99
153	126	99
153	126	99
153	126	99
153	126	99
153	126	99
153	126	99
152	125	98
152	125	98
151	124	97
151	124	97
152	125	98
152	125	98
152	125	98
152	125	98
152	125	98
153	126	99
153	126	99
153	126	99
152	125	98
152	125	98
152	125	98
154	127	100
153	126	99
154	127	100
153	126	99
152	125	98
152	125	98
152	125	98
152	125	98
150	124	94
151	125	95
151	125	95
152	126	96
153	127	97
153	127	97
154	128	98
154	128	98
152	126	96
152	126	96
152	126	96
152	126	96
152	126	96
152	126	96
152	126	96
152	125	98
153	126	100
153	125	101
153	125	101
153	125	101
153	126	100
153	126	100
153	126	100
152	125	99
153	126	99
153	126	99
153	127	97
153	127	97
152	126	96
152	126	96
152	126	96
152	126	96
152	125	98
152	125	98
152	125	98
152	125	98
152	125	98
151	124	97
151	124	97
151	124	97
151	124	97
152	125	98
152	125	98
152	125	98
154	127	100
154	127	100
154	127	100
153	126	99
153	126	100
153	126	100
153	126	100
153	126	100
153	126	100
153	126	100
153	126	100
153	126	100
151	124	98
152	125	99
153	126	100
153	126	100
153	126	100
153	126	100
153	126	100
152	125	99
153	126	99
153	126	99
153	126	99
153	126	99
153	126	99
153	126	99
153	126	99
153	126	99
153	126	99
154	127	100
154	127	100
154	127	100
154	127	100
154	127	100
153	126	99
153	126	99
149	126	100
148	125	99
150	125	99
154	127	101
154	127	100
155	126	99
154	124	97
154	124	97
156	125	100
152	120	97
154	123	100
151	121	102
147	117	98
148	117	102
135	104	89
108	79	65
70	46	34
50	28	17
39	20	12
41	23	16
32	19	11
28	18	11
27	18	14
22	16	11
21	16	7
27	23	12
27	22	7
30	24	5
35	29	6
39	30	3
53	45	16
78	67	35
112	100	66
135	119	83
143	126	93
143	122	90
146	125	93
151	126	94
151	126	94
153	127	97
152	126	96
152	126	96
150	126	98
151	127	99
149	127	99
150	128	100
149	128	101
150	127	101
149	127	99
151	127	99
151	127	99
151	127	99
151	127	99
151	127	99
151	126	100
150	125	99
149	123	99
150	124	100
150	124	100
150	124	100
150	123	102
148	121	100
147	120	99
147	119	102
139	111	100
142	113	106
111	85	79
86	60	54
50	28	23
38	18	13
37	21	15
30	16	10
28	19	10
28	19	10
26	20	7
25	19	6
23	18	3
24	19	4
26	22	4
31	26	5
38	32	3
45	36	3
68	59	26
113	100	68
138	123	91
147	127	96
147	125	97
151	124	97
150	123	97
154	124	99
155	125	100
154	124	99
155	124	101
155	124	101
156	126	101
156	126	101
155	128	101
155	128	101
154	127	100
153	126	99
153	126	99
153	126	99
152	125	98
153	126	99
154	127	100
154	127	100
154	127	100
154	127	100
154	127	100
154	127	100
154	127	100
154	127	100
154	127	101
154	127	101
154	127	101
154	127	100
154	127	100
154	127	100
154	127	100
154	127	100
155	128	101
155	128	101
154	127	100
153	126	99
153	126	99
154	127	100
154	127	100
155	128	101
152	128	100
152	128	100
152	128	100
152	128	100
152	128	100
152	128	100
152	128	100
152	128	100
151	127	99
152	128	100
152	128	100
153	129	101
153	129	101
152	128	100
152	128	100
151	127	99
152	128	100
152	128	100
152	128	100
153	129	101
153	129	101
154	130	100
154	130	100
154	130	102
152	128	98
151	126	100
151	127	99
150	125	99
150	124	100
151	125	101
152	126	102
153	127	103
153	128	102
152	128	100
152	128	100
152	128	100
152	128	100
153	129	101
153	129	101
154	130	102
153	129	101
153	129	101
153	129	101
153	129	101
153	129	101
153	129	101
153	129	101
153	129	101
153	129	101
156	129	102
156	129	102
156	129	102
156	129	102
155	128	101
154	127	100
153	126	99
153	126	99
153	126	99
153	126	99
154	127	100
154	127	100
155	128	101
155	128	101
153	126	99
153	126	99
154	127	100
154	127	100
153	126	99
152	125	98
153	126	99
155	128	101
155	128	101
153	126	99
155	128	101
155	128	101
156	129	102
153	128	102
152	127	101
151	126	100
150	125	99
152	127	101
152	127	101
152	127	101
152	127	101
152	127	101
152	127	101
152	127	101
152	127	101
154	129	103
154	129	103
153	128	102
152	127	101
152	127	101
153	128	102
153	128	102
154	129	103
154	130	102
154	130	102
154	130	102
153	129	101
153	129	101
153	129	101
152	128	100
152	128	100
152	128	100
152	128	100
152	128	100
152	128	100
152	128	100
152	128	100
152	128	100
152	128	100
153	128	102
153	128	102
154	129	103
154	129	103
155	130	104
155	130	104
157	132	106
155	130	104
154	129	103
155	130	104
155	130	104
154	129	103
153	128	102
152	127	101
151	126	100
151	126	100
153	128	102
153	128	102
153	128	102
153	129	101
153	129	101
153	129	101
154	129	103
152	127	101
155	129	105
154	128	104
154	128	104
154	128	104
153	126	105
153	126	105
153	126	105
153	126	105
153	128	102
152	127	101
152	127	101
153	128	102
153	128	102
154	129	103
154	129	103
154	129	103
154	129	103
154	129	103
154	129	103
154	129	103
154	129	103
155	130	104
155	130	104
153	128	102
156	132	104
155	131	103
154	130	102
154	130	102
153	129	101
154	130	102
154	129	103
154	129	103
154	129	103
153	128	102
153	128	102
152	127	101
152	127	101
152	126	102
154	128	104
155	129	105
154	129	103
154	129	103
154	129	103
154	129	103
154	129	103
154	129	103
154	129	103
154	129	103
155	130	104
155	130	104
153	128	102
153	128	102
154	129	103
154	129	103
154	129	103
154	129	103
152	129	103
152	129	103
152	129	103
151	128	102
151	128	102
151	128	102
150	127	101
150	127	101
152	129	103
153	130	104
153	130	104
154	131	105
152	129	103
150	127	101
150	127	101
150	127	101
153	130	104
152	129	103
150	127	101
150	127	101
144	127	101
148	128	103
137	129	106
140	129	107
126	121	100
113	109	91
113	109	90
104	101	86
103	101	83
99	98	84
97	99	87
99	99	87
96	97	88
96	96	90
96	96	90
95	95	89
94	93	89
94	93	89
94	93	89
93	94	90
93	94	90
94	95	91
94	95	91
94	96	90
95	97	91
95	97	91
96	98	92
97	99	93
94	98	92
95	97	91
91	95	89
93	95	89
95	97	91
96	98	92
96	98	92
95	97	91
98	100	94
97	99	93
96	98	92
95	97	91
95	97	91
95	97	91
96	98	92
94	96	90
95	98	89
94	97	88
95	98	89
94	97	88
93	96	87
92	95	86
91	94	85
91	94	85
89	92	83
89	92	83
90	93	84
90	94	83
90	94	83
91	93	81
91	93	81
86	91	76
82	89	76
82	89	76
78	85	70
78	85	72
70	76	59
57	60	44
54	60	43
45	47	28
39	43	24
39	39	21
40	40	22
41	37	19
41	33	16
40	32	15
50	37	23
52	36	23
57	35	24
66	35	26
65	34	25
71	35	27
72	36	28
95	58	50
98	61	53
132	96	86
151	119	100
151	118	102
152	123	102
153	124	103
156	127	106
155	126	105
156	127	106
155	126	105
153	126	105
154	127	106
153	126	105
154	127	106
154	127	106
155	128	107
155	128	107
155	128	107
153	126	105
153	126	105
154	127	106
155	128	107
155	128	107
155	128	107
155	128	107
155	128	107
155	128	108
155	128	108
155	128	107
154	127	106
154	128	104
154	128	104
154	129	103
154	129	103
156	131	105
156	131	105
156	131	105
154	129	103
154	129	103
154	129	103
155	130	104
155	130	104
155	131	103
155	131	103
154	130	102
154	130	102
154	130	102
154	130	102
154	129	103
154	129	103
154	128	104
155	129	105
154	128	104
154	128	104
154	127	106
155	128	107
155	128	107
155	128	107
152	128	106
152	128	106
152	128	106
152	128	106
152	128	106
152	128	106
152	128	106
152	128	106
152	128	106
152	128	106
153	129	107
153	129	107
153	129	107
153	129	107
153	129	107
153	129	105
151	130	99
148	127	99
143	128	102
141	128	102
130	121	101
121	116	95
100	100	82
88	91	76
86	91	76
85	89	78
84	88	77
87	84	79
87	84	79
88	88	82
89	90	86
88	92	87
91	95	90
88	92	86
91	89	81
92	85	76
92	83	73
88	74	62
92	76	63
113	92	77
129	106	90
146	120	103
155	125	106
157	127	108
159	130	109
159	130	109
157	129	105
154	128	104
153	129	107
153	129	107
153	129	107
153	129	107
153	129	107
153	129	107
154	129	103
154	128	104
155	130	104
155	130	104
155	130	104
156	131	105
156	131	105
157	132	106
157	132	106
157	132	106
154	131	105
155	132	106
155	132	106
156	133	107
154	131	105
153	130	104
153	130	104
153	130	104
153	130	104
153	130	104
153	130	104
153	130	104
153	130	104
153	130	104
153	130	104
153	130	104
154	131	105
154	130	106
152	126	102
152	125	104
153	126	105
153	126	105
154	127	106
155	128	107
156	129	108
156	129	108
156	129	108
156	129	108
156	129	108
156	129	108
156	129	108
156	129	108
152	128	106
152	128	106
152	128	106
153	129	107
153	129	107
153	129	107
153	129	107
153	129	107
153	129	107
153	129	107
154	130	108
154	130	108
155	131	109
157	130	109
157	130	109
157	130	109
153	129	107
153	129	107
153	129	107
154	130	108
154	130	108
155	131	109
155	131	109
155	131	109
153	129	107
153	129	107
153	129	107
152	128	106
152	128	106
153	129	107
153	129	107
154	130	108
154	130	108
154	130	108
154	130	108
154	130	108
154	130	108
154	130	108
154	130	108
154	130	108
152	128	106
156	129	108
156	129	108
156	129	108
156	129	108
156	129	108
156	129	108
156	129	108
155	130	104
155	130	104
155	130	104
155	130	104
155	130	104
155	130	104
155	130	104
157	132	106
153	128	102
154	129	103
157	132	106
158	133	107
157	132	106
155	130	104
154	129	103
154	129	103
155	130	104
155	130	104
155	130	104
155	129	105
155	129	105
154	127	106
154	127	106
154	127	106
155	128	107
156	129	108
156	129	108
156	129	108
156	129	108
156	129	108
155	128	107
155	128	107
156	129	109
157	130	110
156	129	109
156	129	109
156	129	108
156	129	108
156	129	108
156	129	108
156	130	106
156	130	106
156	130	106
156	130	106
156	131	105
156	131	105
156	131	105
156	130	106
157	130	109
157	130	109
155	128	107
155	128	107
157	130	109
157	130	109
158	131	110
156	129	108
156	129	108
156	129	108
156	129	108
156	129	108
156	129	108
156	129	108
157	130	109
157	130	109
154	130	108
154	130	108
155	131	109
154	130	108
154	130	108
154	130	108
155	131	109
156	132	110
153	129	107
153	129	107
153	129	107
156	129	108
156	129	108
156	129	108
156	129	108
156	129	108
154	131	109
154	131	109
155	131	109
155	131	109
155	131	109
155	131	109
157	130	109
157	130	109
154	127	106
155	128	107
157	128	107
158	129	108
158	129	108
158	129	108
157	128	107
156	127	106
158	131	110
158	131	110
157	130	109
156	129	108
157	130	109
157	130	109
157	130	109
154	130	108
154	130	108
154	130	108
154	130	108
154	130	108
154	130	108
154	130	108
154	130	108
154	130	108
155	131	109
155	131	109
155	131	109
155	131	109
155	131	107
154	130	106
154	130	106
154	130	106
156	133	107
156	133	107
155	133	105
153	131	103
153	131	103
151	129	101
151	129	101
151	128	102
155	131	107
155	131	109
154	131	105
155	131	107
155	132	106
155	132	106
155	132	106
155	132	106
155	132	106
154	131	105
154	131	105
153	130	104
153	130	104
154	131	105
154	131	105
155	131	107
156	132	108
156	132	110
157	133	111
157	133	111
157	133	109
156	132	108
156	132	108
154	130	106
155	132	106
154	131	105
153	131	103
154	132	104
155	133	105
155	133	105
155	132	106
156	133	107
155	131	109
155	130	110
155	131	109
155	131	109
157	130	109
157	131	107
157	131	107
157	131	107
155	132	106
155	132	106
154	133	106
154	133	106
150	130	105
146	129	103
146	129	103
141	127	105
125	113	95
95	84	70
66	58	45
60	52	39
55	52	38
54	51	37
48	47	33
48	48	34
42	42	26
40	35	20
41	34	19
41	32	18
40	31	17
40	31	17
39	30	16
39	30	16
39	32	17
39	32	17
38	33	18
38	33	18
40	32	19
43	31	19
43	32	18
45	27	16
52	33	20
56	32	20
65	38	24
69	43	27
90	61	46
111	80	65
140	110	91
146	116	97
156	127	106
