# Supplementary material for: Detection of Power Line Insulators in Digital Images Based on the Transformed Colour Intensity Profiles
Source: Sensors (Basel). 2023 Mar 22;23(6):3343. doi: 10.3390/s23063343 (PMC10051827; doi:10.3390/s23063343)
Supplement: Supplementary file 1 [file sensors-23-03343-s001.zip › Dataset/ni/ni_SCENA_16_1301_204_1417_697.csv]

89	86	82
78	73	70
66	60	55
54	48	43
46	42	37
45	41	36
43	39	34
41	37	32
40	36	31
40	36	31
40	36	31
40	36	31
41	37	32
41	37	32
42	38	33
45	41	36
47	43	38
52	48	43
65	61	56
77	74	69
91	87	86
93	91	90
95	93	92
93	91	90
90	88	87
84	82	81
76	72	71
67	63	62
52	47	46
48	43	42
43	38	37
41	36	35
43	35	35
45	37	37
46	38	38
46	39	36
41	35	30
41	35	28
44	38	31
46	40	33
43	39	34
44	40	35
51	47	42
58	55	50
77	74	70
83	82	78
92	88	87
96	92	91
97	93	92
93	88	87
90	82	82
82	77	76
67	63	62
60	56	55
50	46	45
46	42	41
43	41	40
41	39	38
41	42	40
40	43	41
48	53	51
57	62	60
65	72	69
64	71	68
56	65	62
52	61	58
56	65	62
63	72	69
70	76	75
76	82	81
83	88	86
83	84	80
74	71	66
63	58	49
60	54	43
66	57	43
76	66	49
80	68	50
86	72	53
86	72	53
86	72	53
86	72	53
87	73	54
89	75	56
87	73	55
88	73	57
88	73	57
89	74	58
89	74	58
88	73	57
87	73	55
86	72	54
89	75	57
88	74	56
86	72	53
85	71	52
87	73	54
88	74	55
90	77	55
91	77	58
92	77	58
92	76	59
92	76	59
91	75	58
90	74	57
91	75	58
91	75	58
91	75	58
91	75	58
91	75	58
91	75	58
91	75	58
91	75	58
92	76	59
92	76	59
92	76	59
90	76	58
89	75	57
89	75	57
90	76	58
92	78	60
94	80	62
92	78	60
91	77	59
93	79	61
93	79	61
94	80	62
95	81	63
95	81	63
95	81	63
94	80	62
95	79	62
98	80	63
97	79	62
95	79	62
95	79	62
95	79	62
96	80	63
96	82	64
94	80	62
93	79	61
93	79	61
92	80	62
93	81	63
93	81	63
94	82	64
95	83	65
94	82	64
97	82	66
96	81	65
94	79	63
94	79	63
94	79	63
95	80	64
95	80	64
96	81	65
94	79	63
94	79	63
94	80	62
94	80	62
95	81	63
95	81	63
95	81	63
95	81	63
91	77	59
93	79	61
94	80	62
95	81	63
96	82	64
95	81	63
94	80	62
93	79	61
95	81	63
95	81	63
95	81	63
95	81	63
95	81	63
95	81	63
95	81	63
95	81	63
97	83	65
96	82	63
96	82	63
96	82	63
96	82	63
95	81	62
95	81	62
95	81	62
95	81	62
95	81	62
95	81	62
95	81	62
94	80	61
94	80	61
94	80	61
94	80	61
95	81	63
95	81	63
95	81	63
95	81	63
95	81	63
95	81	63
95	81	63
96	82	64
95	81	63
95	81	63
95	81	63
94	80	62
94	80	62
94	80	62
94	80	62
93	79	61
95	81	63
95	81	63
96	82	64
93	79	60
94	80	62
96	82	64
98	84	66
99	85	67
98	84	66
98	84	66
98	84	66
98	84	66
99	84	68
99	84	68
99	84	68
99	84	68
96	80	63
95	79	62
95	79	62
94	78	61
95	79	62
96	80	63
96	81	65
95	82	68
90	78	66
93	84	75
99	91	84
106	101	98
118	114	113
129	126	128
130	129	133
125	126	130
109	113	114
96	101	100
78	80	80
58	61	59
48	49	45
50	49	45
50	47	42
51	48	40
46	42	31
49	46	32
57	52	37
69	62	45
79	72	53
85	78	59
86	77	57
85	75	57
89	76	60
91	78	62
92	79	63
90	77	61
90	77	61
93	80	64
93	81	63
91	79	61
91	79	61
92	80	62
93	82	62
94	83	63
95	84	64
96	85	65
97	86	64
97	83	64
100	86	68
100	86	68
100	86	68
99	85	67
99	85	67
98	84	66
98	84	66
101	87	69
99	85	67
100	86	68
100	86	68
101	87	69
102	88	70
103	89	71
103	89	71
103	89	71
102	88	70
102	88	70
100	86	68
99	85	67
97	83	65
95	81	63
94	80	62
94	80	62
94	80	62
96	82	64
97	83	65
99	85	67
100	86	68
98	84	66
95	81	63
93	79	61
88	75	59
87	74	58
83	72	58
82	70	58
80	70	60
79	70	60
74	67	58
72	65	56
77	70	61
72	65	56
69	63	52
73	64	54
76	68	55
77	70	55
77	69	52
77	67	50
78	66	48
80	66	48
82	68	50
85	71	53
89	75	57
92	78	60
93	79	61
93	79	61
94	80	62
93	79	61
92	78	60
91	77	59
91	77	59
91	77	59
91	77	59
91	77	58
95	81	59
95	81	59
94	79	60
94	77	58
94	77	58
96	79	60
97	79	62
96	78	61
98	80	63
97	79	62
97	78	63
94	75	60
94	75	60
96	77	62
97	78	63
95	79	63
93	79	61
91	79	61
91	79	61
91	79	61
91	79	61
92	80	62
92	80	62
93	81	63
93	81	63
93	81	63
93	81	63
93	81	63
93	81	63
93	81	63
93	81	63
93	81	63
94	83	61
93	82	60
92	81	61
92	81	61
92	81	61
93	82	62
94	82	64
95	83	65
96	84	66
96	84	66
96	83	67
97	84	68
97	84	68
96	84	66
97	85	67
98	86	68
96	86	69
94	84	67
93	83	66
93	83	66
92	82	65
92	82	65
90	80	63
90	80	63
91	81	64
91	81	64
90	80	63
90	80	63
89	79	62
89	79	62
88	78	61
88	78	61
89	79	62
89	79	62
88	78	61
88	78	61
88	78	61
88	78	61
88	78	61
88	78	61
88	78	61
88	78	61
89	79	62
90	80	63
90	80	63
91	81	64
91	81	64
91	83	66
93	86	69
90	86	68
90	86	68
89	85	67
91	84	67
92	85	68
92	86	67
93	87	68
99	92	73
112	105	86
127	118	98
132	123	103
133	124	104
134	125	105
137	129	106
139	131	108
140	132	109
140	132	109
140	131	111
140	131	111
141	132	112
141	132	112
139	132	113
139	132	113
136	130	111
136	130	111
136	129	112
136	129	112
134	130	112
134	130	112
134	130	112
134	130	112
134	127	110
134	130	112
133	129	111
132	128	110
132	128	110
129	127	109
130	127	112
130	127	112
127	127	111
125	125	109
123	122	108
124	123	109
123	123	109
119	119	105
113	113	101
109	107	96
107	102	93
103	97	90
103	98	95
97	95	94
97	99	99
96	101	102
102	112	112
142	155	157
168	183	186
175	189	195
179	193	199
181	193	199
179	190	194
164	173	177
131	138	141
94	99	100
87	89	89
90	91	89
87	88	86
86	87	85
84	85	83
83	84	82
84	83	79
84	83	79
68	68	62
52	52	46
