# Supplementary material for: Detection of Power Line Insulators in Digital Images Based on the Transformed Colour Intensity Profiles
Source: Sensors (Basel). 2023 Mar 22;23(6):3343. doi: 10.3390/s23063343 (PMC10051827; doi:10.3390/s23063343)
Supplement: Supplementary file 1 [file sensors-23-03343-s001.zip › Dataset/ni/ni_SCENA_89_2383_495_2285_1207.csv]

150	199	197
150	200	196
151	202	195
153	204	196
156	208	198
155	209	196
155	210	195
152	210	192
152	210	192
153	214	194
151	212	192
135	198	178
128	191	171
124	188	169
118	182	163
116	179	163
124	185	171
141	198	190
151	205	200
157	211	204
159	213	206
159	214	205
158	213	204
155	211	200
150	206	193
143	200	185
135	192	177
135	193	175
133	191	173
126	185	165
125	184	164
126	185	165
120	181	161
121	182	162
120	183	163
118	183	162
116	181	160
112	180	157
109	179	156
109	181	158
108	182	158
109	183	159
108	182	158
108	182	156
110	183	157
112	185	159
118	189	163
122	193	167
132	200	177
129	194	173
133	198	177
136	201	179
135	203	180
136	204	181
138	206	183
133	198	176
127	195	172
125	193	168
122	193	167
121	192	166
121	192	166
122	193	166
126	197	170
129	200	173
131	202	175
136	207	180
135	206	179
137	205	180
140	208	183
144	210	185
137	204	177
140	205	179
143	208	182
138	205	178
137	204	175
133	203	173
127	200	168
124	197	165
121	196	164
121	198	164
122	199	165
125	199	165
123	193	162
120	190	159
128	195	166
138	205	176
147	214	187
149	216	189
148	215	188
152	221	194
144	216	186
130	204	174
117	197	162
106	189	151
98	184	144
92	181	138
91	178	140
101	180	153
102	177	155
110	183	161
116	188	165
117	190	164
117	188	161
121	191	161
125	195	165
130	198	167
130	198	167
130	198	167
127	198	165
125	196	163
121	195	161
120	194	160
117	192	160
111	184	158
114	187	161
117	188	162
116	186	163
121	188	167
128	190	172
133	192	177
135	192	177
134	188	175
133	187	174
131	184	174
131	184	174
131	186	177
135	189	182
138	195	187
136	193	184
140	200	189
143	203	192
138	200	186
134	196	180
138	196	178
139	191	173
139	181	163
150	182	163
192	214	195
208	221	199
214	222	199
217	221	196
220	225	198
217	224	197
214	224	194
218	230	200
218	227	200
218	225	198
222	229	202
225	232	205
221	229	199
221	229	199
222	230	200
217	225	195
217	225	194
222	230	199
224	232	201
222	230	199
220	229	196
219	228	195
218	227	194
216	225	192
217	223	192
216	222	191
216	222	191
216	222	191
216	222	191
218	224	193
219	225	194
220	226	195
220	226	195
221	227	196
219	225	194
221	227	196
222	228	197
221	227	196
217	223	192
214	220	189
212	218	187
213	219	188
217	223	192
219	225	194
215	221	190
215	221	190
218	224	193
215	221	190
211	217	186
216	222	191
219	225	194
219	225	194
220	226	195
223	229	198
224	230	199
225	230	199
226	228	198
229	231	201
226	232	201
222	233	201
221	233	203
218	230	200
224	234	204
230	238	208
231	234	208
233	234	208
228	231	205
226	233	206
218	231	205
186	205	178
139	164	136
111	143	118
126	168	150
137	184	168
116	165	149
80	134	117
96	151	136
140	199	184
151	213	197
137	202	186
126	195	175
121	190	169
113	185	162
109	183	155
111	183	153
115	187	157
118	191	159
119	191	161
122	192	169
129	198	178
136	205	185
139	207	190
143	208	186
141	209	186
140	208	185
138	205	184
133	199	180
134	196	182
144	206	194
154	214	204
159	212	209
159	208	210
159	206	210
155	203	204
144	196	186
135	189	172
126	182	163
126	188	166
123	188	163
120	186	161
117	186	159
116	187	160
112	183	156
116	187	160
128	196	173
132	200	177
134	199	178
134	198	179
137	199	183
140	200	182
141	202	176
134	198	168
130	196	167
130	196	167
131	198	171
132	198	173
129	197	174
128	195	174
135	200	179
138	203	182
145	208	188
146	207	187
146	205	184
147	204	183
143	199	176
135	193	168
125	191	162
116	184	153
112	180	149
109	177	146
104	172	141
104	172	141
102	172	141
96	166	136
106	178	148
107	179	149
110	182	152
116	188	158
117	191	163
117	191	163
112	186	158
123	191	166
136	196	178
137	194	179
135	192	177
131	190	175
132	191	176
126	188	172
116	175	161
103	164	150
98	157	143
110	169	155
126	182	169
139	193	180
149	201	191
156	209	196
162	212	200
160	213	200
156	211	196
154	209	192
151	206	189
147	202	185
138	196	178
135	193	175
131	191	173
130	190	172
120	182	164
116	180	161
111	177	158
111	177	158
117	186	166
121	190	170
124	193	173
127	192	176
138	199	185
138	196	185
133	194	180
135	196	182
132	194	178
129	191	175
125	189	170
124	188	169
123	188	167
125	190	169
126	194	171
129	197	174
130	198	173
128	196	171
126	195	168
124	194	164
123	193	162
121	188	159
119	186	157
118	185	156
118	185	156
119	186	157
118	185	158
117	184	157
120	186	161
128	192	170
138	201	181
145	207	189
147	209	193
147	208	194
147	207	196
147	208	194
148	212	193
146	213	192
147	211	192
145	208	192
145	206	192
147	207	196
152	209	200
159	216	207
164	218	211
169	221	214
173	224	217
176	227	220
177	226	218
172	221	213
168	215	206
162	212	200
152	210	192
145	206	186
145	203	185
147	205	187
150	205	190
149	204	189
148	201	188
148	202	189
150	205	190
146	203	188
142	202	184
136	199	179
130	195	173
126	191	169
123	189	164
121	187	162
131	192	172
139	197	179
149	209	191
154	213	198
155	212	197
156	215	201
156	215	201
148	207	193
146	207	193
141	203	187
137	199	181
139	201	183
139	204	183
138	203	181
138	204	179
140	206	181
138	204	179
138	206	181
137	205	180
139	205	180
139	204	182
139	204	182
142	206	184
146	210	188
152	215	195
156	219	199
157	220	200
158	221	201
161	221	203
161	221	203
156	216	198
149	209	191
147	209	191
140	202	184
139	201	183
141	203	185
145	207	191
148	210	194
152	211	196
152	211	196
154	213	199
149	208	194
152	208	195
154	210	199
155	211	200
155	211	200
155	211	200
155	211	200
151	207	196
151	207	194
151	207	194
151	207	194
152	208	197
154	210	199
155	211	200
159	215	204
158	214	203
156	212	201
154	210	199
153	209	198
154	209	200
154	209	200
152	207	198
149	207	196
146	207	193
154	216	200
156	215	200
146	205	190
142	200	182
145	200	183
143	198	181
139	195	176
139	195	176
139	195	176
140	196	177
139	198	178
141	200	180
143	197	184
150	203	190
152	206	193
147	202	187
148	206	188
149	207	189
145	203	185
143	201	183
143	201	183
144	202	184
142	200	182
144	202	184
142	200	182
141	199	181
143	201	183
140	198	180
140	198	180
146	204	186
155	210	195
160	212	202
162	211	203
159	208	200
160	209	201
158	209	201
150	201	193
145	196	188
150	201	193
150	203	194
151	204	195
155	210	201
157	212	203
157	212	203
156	211	202
153	208	199
152	207	198
145	202	193
150	207	198
157	212	203
166	219	210
168	219	211
167	216	208
169	216	208
171	218	210
174	218	211
173	217	210
172	219	211
174	221	213
173	222	214
171	220	212
163	214	206
157	210	201
151	205	200
150	206	201
148	205	197
144	201	192
143	201	190
141	203	187
132	196	177
126	191	170
118	186	163
114	182	159
110	180	157
112	182	159
110	182	160
107	179	157
105	178	156
105	179	155
99	175	144
99	175	143
96	175	142
95	175	140
92	174	139
93	174	141
91	175	141
90	174	140
93	174	141
96	176	145
103	180	152
107	184	157
113	186	164
120	188	171
126	191	176
129	194	178
129	198	178
129	195	176
128	191	175
127	188	174
122	183	169
125	183	172
137	192	183
149	201	194
151	201	197
157	204	202
162	209	207
158	205	203
157	207	203
157	207	203
156	208	201
157	209	202
156	207	203
152	203	199
144	198	191
133	191	180
119	181	165
104	167	147
87	152	130
77	143	118
57	126	99
50	120	90
51	121	91
50	119	92
54	120	95
58	124	99
66	130	108
75	136	116
81	135	118
87	142	125
91	149	131
98	157	137
103	162	142
104	165	145
104	165	145
102	166	144
106	171	146
102	168	143
100	167	140
99	166	139
100	167	140
99	168	141
100	169	142
97	168	141
97	172	140
96	172	140
95	171	140
92	168	137
89	164	136
88	163	135
90	163	137
86	158	136
90	159	139
106	174	157
120	185	170
118	182	170
111	174	164
110	171	161
112	172	162
108	165	156
103	159	148
83	137	124
63	120	105
57	117	99
51	114	94
52	117	95
47	115	90
50	118	93
55	126	99
64	135	108
77	145	120
83	151	126
85	150	128
88	153	131
86	151	130
85	152	131
85	154	134
87	155	138
96	161	145
106	168	154
117	178	164
138	196	185
160	213	204
166	217	210
177	227	223
169	219	215
168	219	212
167	220	211
158	214	203
154	210	199
152	208	195
151	209	198
143	203	192
135	197	185
123	185	173
121	183	171
120	182	170
121	183	171
126	188	176
131	193	181
136	198	186
137	199	187
131	198	183
126	193	178
122	189	174
120	187	172
118	185	170
114	181	166
117	184	169
118	185	170
119	185	173
121	187	175
123	186	176
122	185	175
118	181	172
118	178	170
128	190	178
129	189	178
129	190	176
131	193	177
134	196	178
137	198	178
137	199	177
138	197	177
139	194	179
150	203	190
156	209	196
155	208	195
151	204	194
150	203	193
142	197	188
132	189	180
122	181	173
123	182	174
126	186	180
130	190	184
129	191	185
130	191	187
134	194	193
146	204	203
145	199	200
159	208	210
168	218	218
169	219	217
164	215	211
150	208	197
148	206	195
147	206	192
147	206	192
142	203	189
145	205	194
153	213	202
154	214	204
147	207	199
143	203	197
144	204	198
134	194	186
129	189	181
123	182	174
119	178	170
120	179	171
124	183	175
130	186	181
132	188	183
