# Supplementary material for: Detection of Power Line Insulators in Digital Images Based on the Transformed Colour Intensity Profiles
Source: Sensors (Basel). 2023 Mar 22;23(6):3343. doi: 10.3390/s23063343 (PMC10051827; doi:10.3390/s23063343)
Supplement: Supplementary file 1 [file sensors-23-03343-s001.zip › Dataset/ni/ni_SCENA_18_2430_30_1221_291.csv]

235	212	197
230	207	192
230	207	192
229	207	195
228	206	194
230	208	196
233	211	199
186	170	158
210	194	182
228	212	200
223	207	195
213	197	185
175	160	151
180	165	156
183	168	159
191	176	167
201	186	177
178	163	154
175	160	151
161	146	137
149	134	125
142	127	118
153	138	129
152	137	128
156	141	132
159	144	135
154	138	131
154	138	131
155	139	132
157	141	134
159	143	136
154	141	133
152	139	131
151	138	130
149	136	128
155	142	134
153	140	132
150	137	129
148	135	127
154	141	133
144	131	123
154	141	133
156	143	135
153	140	132
150	137	129
154	142	132
160	145	136
154	138	125
157	140	127
154	137	124
148	131	118
145	127	116
146	128	117
146	128	117
146	127	119
155	136	128
161	142	134
161	142	135
154	135	128
150	131	124
151	132	125
154	134	129
156	134	129
165	141	135
156	130	124
148	122	116
150	124	118
154	129	125
153	128	124
151	126	124
151	126	124
152	129	127
150	127	125
147	126	125
148	127	126
151	130	129
152	131	130
152	131	130
150	129	131
148	129	132
145	128	132
144	127	130
147	129	128
147	129	128
147	129	128
147	129	128
149	130	127
154	135	132
153	134	131
151	132	129
150	131	128
150	131	128
151	132	129
152	133	130
153	133	132
150	130	129
147	126	128
144	123	125
145	124	126
149	128	130
152	131	133
157	135	137
159	137	139
157	133	135
149	125	127
149	125	127
157	133	135
152	125	128
149	122	125
153	127	127
154	129	127
156	130	123
151	126	116
146	122	110
140	116	104
136	112	100
137	113	101
138	115	100
139	116	101
141	118	103
137	114	99
134	111	95
134	111	95
146	123	107
147	124	108
145	123	105
142	119	103
142	124	107
139	120	105
136	117	102
138	119	104
140	121	106
138	119	104
137	118	103
139	120	105
141	122	107
142	123	108
146	127	112
153	134	119
149	130	115
139	120	105
140	121	106
149	130	117
135	119	106
137	121	109
139	123	111
142	126	114
148	132	120
152	136	124
150	133	124
147	130	121
145	128	119
148	130	123
148	131	122
147	129	122
149	131	124
147	128	120
146	127	119
146	127	119
145	126	118
140	121	114
143	124	117
151	132	125
153	134	127
148	129	122
140	121	114
137	118	111
143	124	117
145	126	119
147	128	121
147	128	121
146	127	120
144	125	118
142	123	116
141	122	114
141	123	112
141	123	112
140	122	111
139	121	110
139	121	110
138	122	110
138	122	110
139	123	111
135	123	111
133	121	109
132	120	108
122	110	98
115	106	93
136	127	114
143	134	121
132	125	110
138	131	114
135	131	112
133	132	112
132	131	111
132	131	111
132	131	111
133	134	114
134	135	115
130	132	112
130	132	112
130	132	112
128	134	111
123	131	108
121	129	106
120	128	105
122	128	105
127	130	108
134	136	114
140	141	121
139	140	120
135	137	117
129	131	111
127	129	110
129	131	112
137	139	120
141	143	124
141	142	126
145	146	130
152	153	137
144	145	129
126	126	112
138	138	124
142	140	129
142	140	129
125	123	112
123	119	108
127	123	112
133	129	118
132	128	117
131	125	112
133	127	114
131	125	112
129	123	110
131	125	112
133	127	114
135	129	116
135	129	116
135	129	118
137	135	124
132	130	120
134	132	122
135	133	123
132	130	119
135	133	122
121	119	108
84	82	71
65	64	50
40	39	25
45	45	29
56	56	40
52	52	36
48	48	32
59	59	43
60	57	43
59	56	42
66	60	49
70	64	53
108	102	91
109	103	92
111	105	94
117	111	100
130	124	113
143	137	126
142	136	125
140	134	123
136	130	119
122	116	103
128	122	109
127	121	108
122	116	105
124	114	107
117	106	102
94	83	79
64	53	49
50	39	35
65	54	50
66	55	51
63	52	48
74	63	59
74	63	59
79	68	64
74	63	59
104	93	89
107	96	92
123	113	106
124	114	107
123	113	106
119	109	102
117	107	100
115	105	98
113	104	95
114	105	96
122	113	104
132	123	114
117	108	98
115	106	96
124	116	103
114	106	93
116	108	95
128	120	107
127	119	106
134	128	117
133	131	120
138	136	125
144	144	130
143	145	133
139	144	129
137	144	131
137	147	131
142	152	136
139	149	133
139	149	133
139	149	133
139	149	133
141	148	133
141	148	133
143	148	133
143	148	133
140	150	134
138	148	132
140	147	132
141	148	133
140	147	132
140	147	132
139	144	129
137	142	127
142	147	132
143	148	133
147	150	135
149	152	137
149	152	137
146	149	134
147	147	133
147	147	133
148	151	136
143	146	131
150	153	138
146	149	134
153	156	141
159	162	147
129	132	117
125	128	113
131	134	119
94	97	82
85	88	73
107	110	95
114	117	102
107	110	95
107	110	95
111	114	99
105	111	92
107	113	94
107	113	94
106	112	93
106	112	93
107	113	94
102	108	91
94	100	83
89	95	78
94	100	83
109	114	99
96	101	86
83	88	73
83	88	73
72	76	64
79	81	69
78	78	66
78	76	65
75	73	62
75	73	62
76	71	62
75	70	61
71	66	57
68	63	54
68	62	55
83	75	68
120	112	105
128	120	113
124	113	109
116	105	101
118	107	103
119	108	104
111	99	97
108	96	94
105	94	90
104	93	89
103	93	86
105	95	88
105	96	87
104	95	86
105	95	88
102	91	87
100	89	85
104	92	92
110	98	98
114	101	103
115	101	105
112	99	101
96	89	86
111	105	100
104	98	93
104	98	93
99	90	86
112	103	99
92	83	79
107	98	94
108	97	93
99	88	84
103	91	87
94	82	78
111	99	95
103	91	87
106	94	90
97	85	81
105	93	89
103	91	87
102	90	86
103	91	87
101	89	85
98	86	82
99	88	84
105	94	90
106	97	93
104	95	91
106	97	93
108	99	95
106	100	95
104	98	93
101	95	90
100	93	90
103	96	93
101	93	93
100	91	87
98	89	85
102	92	85
104	92	86
104	93	85
104	91	83
107	94	86
104	91	83
98	88	81
97	87	80
91	82	78
94	85	82
101	94	91
108	103	102
118	113	114
95	94	96
99	98	100
111	110	112
120	119	121
128	127	136
124	123	132
106	105	114
85	84	93
75	75	81
85	88	93
94	97	102
94	98	99
95	99	100
99	104	103
100	103	101
97	96	92
85	82	78
86	83	79
97	94	90
105	102	98
94	91	87
95	92	88
111	108	104
120	117	113
115	112	108
110	107	103
107	104	100
109	106	102
109	106	102
108	105	101
105	101	100
110	108	107
112	107	108
113	108	109
118	113	114
119	114	115
118	113	114
123	118	119
128	123	124
130	125	126
131	126	127
130	124	125
125	119	120
124	118	119
129	123	124
127	121	122
137	131	132
113	108	107
110	105	102
108	103	100
105	98	95
104	97	94
101	94	91
102	93	89
105	96	92
104	94	87
106	96	89
101	91	84
91	81	74
89	78	70
92	81	73
89	78	70
80	69	61
81	69	63
91	79	73
100	88	82
104	92	86
100	88	84
96	84	80
95	83	79
98	86	82
99	86	84
100	87	85
102	88	89
103	89	90
103	91	91
103	89	90
101	89	89
94	83	85
92	84	84
90	82	82
90	85	84
97	89	89
96	91	90
89	84	83
92	87	84
100	95	92
96	91	88
106	103	99
106	103	99
103	100	96
104	101	96
109	106	101
119	116	111
124	121	116
118	116	108
114	111	103
116	116	110
117	114	109
119	119	113
129	126	121
124	126	120
109	109	103
88	90	84
113	113	107
107	109	103
97	99	93
97	101	95
115	117	111
120	124	118
110	112	106
107	109	103
111	111	105
114	114	108
114	114	108
115	116	112
116	117	113
113	114	110
110	111	107
110	111	107
111	112	108
115	116	112
115	116	112
110	111	107
118	119	115
130	131	129
127	125	124
98	93	92
90	82	82
92	84	84
108	100	100
124	116	116
123	115	115
116	108	108
120	115	114
121	116	115
127	122	121
132	127	126
127	122	121
107	102	101
99	94	93
101	96	95
105	100	99
118	113	112
115	110	109
113	108	107
114	109	108
117	112	111
145	141	140
147	143	142
149	144	143
129	125	124
141	136	137
132	127	128
114	109	110
105	100	101
111	106	107
108	102	103
104	98	99
80	76	75
94	90	89
135	131	130
135	131	130
136	132	131
141	137	136
139	134	135
149	144	145
150	145	146
146	141	142
144	139	141
146	141	143
151	144	147
150	143	146
151	144	147
156	149	152
152	146	147
149	143	144
150	144	145
151	145	146
151	145	146
156	149	152
151	144	147
146	139	142
142	135	138
136	129	132
125	118	121
128	121	124
134	127	130
139	132	135
148	139	142
152	145	148
149	144	145
140	138	138
132	130	130
130	128	128
135	133	133
137	135	135
137	132	133
133	128	129
119	113	114
113	107	108
110	104	105
116	110	111
120	112	113
122	114	115
119	111	112
116	108	108
134	127	124
107	103	98
103	99	94
121	117	112
125	121	116
117	113	108
109	105	100
103	99	94
106	102	97
114	110	105
115	111	106
97	93	88
114	110	105
131	127	122
110	106	101
115	111	106
115	111	106
107	103	98
108	104	99
99	94	91
138	133	130
142	137	134
113	108	105
105	100	97
116	111	108
118	113	110
111	106	103
110	105	102
120	115	112
114	109	106
111	106	103
116	111	108
115	107	107
99	91	91
98	90	90
106	98	98
113	108	107
116	111	110
102	97	96
97	92	91
101	97	96
93	89	88
100	98	97
117	115	114
117	115	114
100	98	97
98	96	95
108	106	105
111	108	104
118	115	111
102	99	95
91	88	84
108	105	101
110	107	103
94	91	87
90	87	83
88	85	81
90	87	83
96	93	89
102	99	95
106	103	99
102	99	95
97	94	90
93	88	85
110	103	100
116	107	104
105	96	93
88	79	76
112	105	102
140	133	130
117	110	107
97	90	87
94	89	86
95	90	87
99	96	92
107	104	100
109	106	102
102	99	95
95	92	88
93	90	86
113	108	107
106	98	98
100	92	92
103	95	95
117	109	109
118	110	110
114	106	106
111	103	103
115	107	107
109	101	101
108	100	100
108	100	100
110	102	102
109	101	101
109	103	104
106	101	100
100	95	92
108	101	98
101	96	93
104	99	96
116	111	108
114	109	106
105	100	97
98	95	91
101	98	94
107	104	100
111	108	104
112	109	105
113	110	106
114	111	107
109	106	102
103	100	96
102	98	97
102	98	97
102	98	97
103	99	98
103	99	98
96	92	91
98	94	93
99	95	94
96	92	91
96	92	91
98	94	93
98	94	93
101	97	96
106	102	101
108	104	103
103	99	98
85	83	82
92	90	89
95	93	92
82	80	79
100	98	97
103	101	100
87	85	84
81	79	78
97	95	94
100	98	97
105	103	102
108	106	105
100	101	99
97	98	96
92	93	91
90	88	87
94	90	89
106	102	101
113	109	108
93	89	88
89	85	84
102	98	97
102	98	97
117	113	112
108	104	103
92	88	87
79	75	74
87	83	82
89	85	84
90	86	85
107	103	102
111	107	106
112	107	108
108	103	104
104	99	100
105	103	103
101	99	98
95	93	93
90	88	87
88	86	86
77	81	76
76	79	77
75	79	74
76	79	77
66	72	67
68	74	69
71	77	72
75	78	76
85	82	84
93	88	90
98	93	95
102	97	99
103	98	100
104	99	101
101	96	98
96	91	93
104	99	101
98	93	95
110	107	109
116	113	115
111	108	110
108	105	107
102	99	101
96	93	95
119	117	117
105	100	101
99	94	95
107	102	103
123	121	120
119	117	116
108	106	105
101	99	98
123	124	122
123	121	120
120	121	119
123	121	120
124	125	123
132	133	131
125	128	126
124	125	123
114	115	113
132	133	131
133	134	132
133	134	132
131	132	130
128	129	127
135	139	134
135	139	134
137	141	136
133	137	132
130	134	129
138	142	137
141	145	140
141	145	140
139	143	138
136	140	135
145	146	144
139	140	138
135	136	134
139	140	138
139	140	138
140	141	139
141	142	140
144	145	143
137	138	136
136	137	135
136	137	135
135	136	134
133	134	132
133	136	134
135	139	134
140	141	137
139	138	134
133	132	128
135	139	134
138	142	137
136	140	135
143	147	142
142	148	143
136	142	137
138	144	139
137	143	138
135	141	136
132	138	133
131	137	132
134	140	135
137	143	138
142	146	141
142	146	141
142	143	139
141	142	138
144	145	141
148	149	145
148	149	145
146	147	143
143	144	140
147	148	144
136	137	133
140	141	137
141	142	138
134	135	131
138	139	135
139	143	138
138	139	135
149	148	144
145	144	140
133	132	128
128	127	123
136	135	131
147	146	142
144	143	139
131	130	126
144	143	139
147	146	142
149	148	144
150	149	145
138	137	133
140	139	135
139	138	134
134	133	129
134	135	131
136	137	133
137	138	134
136	137	133
134	135	131
132	133	129
135	136	132
138	139	135
131	132	128
137	138	134
138	139	135
139	140	136
139	140	136
139	140	136
129	130	126
128	129	125
134	135	131
137	138	134
143	144	140
140	141	137
138	139	135
133	134	130
134	135	131
140	141	137
135	136	132
131	132	128
130	131	127
134	135	131
131	135	130
126	130	125
124	128	123
135	139	134
140	144	138
131	139	129
128	136	126
129	137	127
128	136	126
125	133	123
127	135	125
127	135	125
131	139	129
131	139	129
132	140	130
132	140	130
131	139	129
129	137	127
129	136	129
130	137	130
130	134	129
134	138	133
138	142	137
136	140	135
129	133	128
127	131	126
131	135	130
136	140	135
136	142	137
134	140	135
136	142	137
141	147	142
137	143	138
134	140	135
132	138	133
133	139	134
137	143	138
130	136	131
131	137	132
129	135	130
126	132	127
127	133	128
136	142	137
142	148	143
135	141	136
132	138	133
132	138	133
131	137	132
135	141	136
139	145	140
141	147	142
136	142	137
137	143	138
135	141	136
132	138	133
131	137	132
135	141	136
132	138	133
133	139	134
135	141	136
142	148	143
138	144	139
133	139	134
132	138	133
133	139	134
129	136	131
128	135	130
127	134	129
133	140	133
125	131	126
130	137	130
130	136	131
128	135	128
129	135	130
132	136	131
136	139	137
141	145	140
142	145	143
142	146	141
136	139	137
135	138	136
135	138	136
136	139	137
135	139	134
130	137	130
126	134	124
128	136	126
137	145	135
132	140	130
127	135	125
125	133	123
127	135	125
134	142	132
135	142	135
134	141	134
134	141	134
133	140	133
131	138	131
131	138	131
132	139	132
139	146	139
135	142	135
129	136	129
131	138	131
136	143	136
138	145	138
142	149	142
139	146	139
135	142	135
132	139	132
129	136	129
127	133	128
128	134	129
135	141	136
131	137	132
121	127	122
117	123	118
125	131	126
159	163	158
161	162	158
149	150	148
148	146	145
134	130	129
130	126	125
135	131	130
140	136	135
137	135	134
134	132	131
129	132	130
132	135	133
136	141	139
136	141	139
134	141	138
128	137	134
121	130	127
120	129	126
123	132	129
128	137	134
130	139	136
133	142	139
129	138	135
133	142	139
134	143	140
134	143	140
128	137	134
131	140	137
128	137	134
122	131	128
130	138	137
127	135	134
123	131	130
121	129	128
121	129	128
128	136	136
131	139	139
134	142	142
130	138	138
132	140	140
130	138	138
130	138	138
129	137	137
127	135	135
124	132	132
121	129	129
98	108	108
102	112	112
107	117	117
98	108	108
97	107	107
100	108	108
97	105	105
79	87	87
85	90	91
80	85	86
72	77	78
77	82	83
95	100	101
109	114	115
117	122	123
111	116	117
106	111	109
122	127	125
123	128	126
121	126	124
125	130	128
132	137	135
137	141	136
137	141	136
137	141	135
130	132	126
140	142	136
142	142	136
139	140	131
127	128	119
102	100	92
128	125	117
183	181	171
180	175	166
158	153	144
142	137	128
135	133	123
142	140	130
143	142	132
138	137	127
136	138	126
136	140	128
136	143	130
136	143	130
131	140	127
128	137	124
125	135	122
125	135	123
149	157	147
138	146	139
125	133	126
151	159	152
136	144	137
128	136	129
193	201	194
213	220	215
182	190	183
184	191	186
188	194	189
179	184	182
170	176	171
190	193	191
194	200	195
206	206	206
198	196	196
196	191	193
189	186	188
214	211	213
172	170	170
187	185	185
188	188	188
204	204	204
189	189	189
189	189	189
196	198	198
