# Supplementary material for: Detection of Power Line Insulators in Digital Images Based on the Transformed Colour Intensity Profiles
Source: Sensors (Basel). 2023 Mar 22;23(6):3343. doi: 10.3390/s23063343 (PMC10051827; doi:10.3390/s23063343)
Supplement: Supplementary file 1 [file sensors-23-03343-s001.zip › Dataset/ni/ni_SCENA_20_2049_1551_2065_1754.csv]

58	48	41
44	40	35
93	92	88
126	127	123
130	131	127
131	135	130
134	140	135
157	165	158
163	171	164
171	180	170
178	187	177
140	148	138
101	109	99
123	129	118
158	164	153
173	177	166
181	184	175
179	183	177
141	148	141
116	123	118
111	118	113
133	143	137
153	165	159
152	166	162
141	156	152
119	136	132
128	145	141
139	158	155
129	150	147
104	127	123
97	120	116
101	124	120
93	116	111
90	113	105
80	101	92
82	101	92
130	147	138
155	170	162
156	169	161
163	172	162
141	149	139
144	150	139
176	180	169
191	195	184
196	200	189
193	197	185
166	170	158
130	137	124
119	125	114
120	125	116
126	133	126
146	153	146
161	168	161
163	170	163
159	166	159
128	136	129
82	90	83
101	109	102
106	114	107
96	107	99
79	90	82
70	83	75
63	76	68
69	81	75
91	105	101
112	129	126
108	126	125
97	115	114
72	90	89
50	68	67
50	68	67
45	65	66
57	77	78
60	79	82
67	86	89
77	98	100
90	111	113
96	116	121
97	117	122
113	135	140
140	165	169
77	104	108
50	79	83
48	73	75
76	101	103
62	87	89
100	123	125
117	141	141
115	136	137
116	136	137
125	143	144
83	101	100
56	72	71
74	90	89
69	83	82
55	69	67
146	160	156
177	191	185
183	197	191
185	199	193
186	200	194
188	202	198
183	197	193
165	180	176
148	163	159
105	120	116
61	76	72
27	42	38
45	62	59
43	60	57
37	54	51
35	52	49
31	49	48
65	84	87
77	98	100
106	129	131
121	144	146
113	138	140
126	152	152
141	170	167
135	164	161
126	153	149
118	145	141
131	157	151
122	145	140
121	144	136
125	146	138
91	109	102
68	83	75
82	92	79
124	131	116
177	187	171
169	179	163
167	178	162
171	182	166
112	125	111
109	122	108
105	119	107
113	127	115
99	115	104
70	87	76
91	108	97
122	142	130
105	124	115
92	112	100
99	118	103
131	150	133
116	135	118
114	133	116
107	126	111
92	109	95
120	137	123
181	198	184
182	199	186
188	202	190
192	206	194
179	191	179
145	156	146
116	125	115
123	132	122
95	106	98
98	112	106
111	126	122
119	134	130
118	133	129
117	131	129
118	132	130
127	141	139
143	157	155
136	150	149
153	167	166
171	185	184
131	147	146
97	113	112
106	122	121
127	143	142
129	148	145
122	145	137
126	151	141
135	160	150
133	158	148
109	137	124
85	113	100
86	114	101
102	128	115
84	109	95
105	128	114
135	153	140
101	118	105
94	107	93
142	152	139
168	177	164
187	197	181
133	143	126
144	156	136
176	188	168
181	193	175
173	187	169
142	156	138
80	96	78
62	78	60
100	119	100
88	108	89
37	59	40
