# Supplementary material for: Detection of Power Line Insulators in Digital Images Based on the Transformed Colour Intensity Profiles
Source: Sensors (Basel). 2023 Mar 22;23(6):3343. doi: 10.3390/s23063343 (PMC10051827; doi:10.3390/s23063343)
Supplement: Supplementary file 1 [file sensors-23-03343-s001.zip › Dataset/ni/ni_SCENA_9_1298_96_1838_182.csv]

156	116	81
156	116	81
154	114	79
152	112	77
154	114	79
155	115	80
157	117	82
157	117	82
157	117	82
157	117	82
157	117	82
157	117	82
157	117	82
157	117	82
155	115	80
156	116	81
158	118	83
160	120	85
160	120	85
158	118	83
156	116	81
155	115	80
157	117	82
156	116	81
156	116	81
156	116	81
156	116	81
157	117	82
158	118	83
158	118	83
154	113	80
154	113	80
154	113	80
154	113	80
154	113	80
154	113	80
154	113	80
154	113	80
156	115	82
155	114	81
155	114	81
155	114	81
155	114	81
156	115	82
158	117	84
158	117	84
157	117	82
156	116	81
156	116	81
156	116	81
156	116	81
156	116	81
156	116	81
156	116	81
156	116	81
156	116	81
156	116	81
156	116	81
156	116	81
156	116	81
155	115	80
155	115	80
161	118	85
160	117	84
159	116	83
158	115	82
158	115	82
158	115	82
159	116	83
160	117	84
158	115	82
158	115	82
158	115	82
158	115	82
158	115	82
158	115	82
158	115	82
158	115	82
158	116	81
158	116	81
158	116	81
158	116	81
158	116	81
158	116	81
158	116	81
158	116	81
157	115	80
157	115	80
157	115	80
158	116	81
158	116	81
159	117	82
157	117	82
157	117	82
156	115	82
156	115	82
156	115	82
155	114	81
158	115	82
157	114	81
157	114	81
157	114	81
156	113	80
157	114	81
158	115	82
159	116	83
159	116	83
159	116	83
159	116	83
158	115	82
158	118	83
157	117	82
156	116	81
155	115	80
155	115	80
155	115	80
156	116	81
157	117	82
155	116	78
156	117	79
157	118	80
157	118	80
157	118	80
156	116	81
155	115	80
155	115	80
157	115	80
157	115	80
158	115	82
157	115	86
153	112	87
144	103	80
127	90	68
116	81	61
82	50	31
58	33	17
50	30	13
49	31	14
48	32	15
49	35	17
57	43	25
67	53	31
130	110	75
135	113	72
139	113	73
142	114	73
146	116	75
150	118	75
158	118	76
160	118	75
161	119	77
161	117	76
161	116	79
161	116	79
161	114	82
161	116	83
162	116	85
161	117	86
156	115	82
156	115	82
156	115	82
157	116	84
157	116	84
158	117	85
158	117	85
158	117	85
159	118	86
158	117	85
157	116	84
156	115	83
156	115	83
156	115	83
156	115	83
157	116	83
157	116	83
157	117	82
157	117	82
156	116	81
156	116	81
155	115	80
155	115	80
155	115	80
155	115	80
155	115	80
156	116	81
156	116	81
156	116	81
157	117	82
157	117	82
157	117	82
156	116	81
157	117	82
157	117	82
157	117	82
157	117	82
156	116	81
155	115	80
154	114	79
156	116	81
156	116	81
156	116	81
155	115	80
155	115	80
154	114	79
154	114	79
154	114	79
156	116	81
156	116	81
156	116	81
156	116	81
156	116	81
157	117	82
157	117	82
158	118	83
156	116	81
156	116	81
157	117	82
157	117	82
157	117	82
156	116	81
155	115	80
155	115	80
158	116	81
158	116	81
158	116	81
158	116	81
158	116	81
158	116	81
158	116	81
159	117	82
158	116	81
158	116	81
158	116	81
158	116	81
158	116	81
158	116	81
156	116	81
156	116	81
157	117	82
157	117	82
157	117	82
157	117	82
157	117	82
155	115	80
154	114	79
154	114	79
156	116	81
156	116	81
156	116	81
156	117	79
156	117	79
157	118	80
157	118	80
157	118	80
156	116	81
156	116	81
156	116	81
156	116	81
156	116	81
156	116	81
156	116	81
156	116	81
157	117	82
157	117	82
157	117	82
157	117	82
156	116	81
156	116	81
156	116	81
156	116	81
157	116	83
157	116	83
157	116	83
157	116	83
157	116	83
157	116	83
157	116	83
157	116	83
156	115	82
157	116	83
158	117	84
158	117	84
157	116	83
156	115	82
155	114	81
155	115	80
155	116	78
156	117	78
156	117	78
157	118	79
157	118	79
156	117	78
156	117	79
155	116	77
155	116	78
155	116	77
157	118	80
158	119	80
158	119	81
158	116	79
158	116	81
158	116	79
155	116	77
155	116	77
154	115	76
153	114	75
153	114	75
154	115	76
154	115	77
155	116	78
158	118	83
157	117	82
156	116	81
155	115	80
155	114	81
155	114	81
156	115	82
156	115	82
154	114	79
155	115	80
157	117	82
158	118	83
158	118	83
157	117	82
155	115	80
154	114	79
156	116	81
156	116	81
156	116	81
157	117	82
157	117	82
158	118	83
158	118	83
158	118	83
157	116	83
157	116	83
157	116	83
157	116	83
157	116	83
157	116	83
157	117	82
157	117	82
159	120	82
159	120	82
159	120	82
158	119	81
158	119	80
157	118	79
157	118	79
154	115	76
153	113	78
154	114	79
156	116	81
157	117	82
157	117	82
157	117	82
155	115	80
154	114	79
155	115	80
155	115	80
155	115	80
156	116	81
157	117	82
158	118	83
159	119	84
160	120	85
158	119	81
157	118	80
157	118	80
156	117	79
156	117	79
157	118	80
157	118	80
158	119	81
158	119	81
157	118	80
155	116	78
155	116	78
155	116	78
156	117	79
158	119	81
159	120	82
157	117	82
157	117	82
157	117	82
157	117	82
157	117	82
157	117	82
157	117	82
157	117	82
154	114	79
154	114	79
154	114	79
155	115	80
155	115	80
156	116	81
156	116	81
156	116	81
156	116	81
152	115	77
154	117	79
155	118	80
158	119	81
157	118	80
157	118	80
156	117	79
157	118	80
157	118	80
159	117	80
159	117	80
159	117	80
159	117	80
157	115	78
156	114	77
157	116	83
157	116	83
156	115	82
156	115	82
156	115	82
156	115	82
157	116	83
158	117	84
158	117	84
157	116	83
158	117	84
157	116	83
156	115	82
155	114	81
154	113	80
154	113	80
157	116	83
156	115	82
155	114	81
154	113	80
154	113	80
155	114	81
156	115	82
157	116	83
158	117	84
158	117	84
158	117	84
158	117	84
158	117	84
158	117	84
158	117	84
158	117	84
158	118	83
157	117	82
157	117	82
159	119	84
158	118	83
157	117	82
155	115	80
154	114	79
159	119	84
158	118	83
157	117	82
156	116	81
156	116	81
155	115	80
155	115	80
154	114	79
157	117	82
157	117	82
157	117	82
157	117	82
158	118	83
158	118	83
157	117	82
158	118	83
158	118	83
158	118	83
158	118	83
158	118	83
158	118	83
157	117	82
156	116	81
155	115	80
157	117	82
157	117	82
157	117	82
157	117	82
157	117	82
157	117	82
157	117	82
157	117	82
157	117	82
157	117	82
157	117	82
157	117	82
157	117	82
157	117	82
157	117	82
157	117	82
156	115	82
156	115	82
156	115	82
155	114	81
155	114	81
154	113	80
156	116	81
155	115	80
154	114	79
154	114	79
155	115	80
156	116	81
156	116	81
157	117	82
158	118	83
158	118	83
157	118	80
156	117	79
156	117	79
155	116	78
155	115	80
156	116	81
154	116	81
155	117	82
156	119	85
150	113	79
153	115	83
154	116	84
149	114	81
152	117	84
147	112	79
128	95	69
88	59	45
75	52	44
65	49	43
60	51	47
54	53	49
46	51	50
44	49	50
44	51	54
46	48	56
47	49	57
51	47	58
50	49	59
50	49	58
46	49	57
44	50	57
