# Supplementary material for: Detection of Power Line Insulators in Digital Images Based on the Transformed Colour Intensity Profiles
Source: Sensors (Basel). 2023 Mar 22;23(6):3343. doi: 10.3390/s23063343 (PMC10051827; doi:10.3390/s23063343)
Supplement: Supplementary file 1 [file sensors-23-03343-s001.zip › Dataset/ni/ni_SCENA_10_400_1431_483_358.csv]

55	33	45
53	31	43
55	33	45
57	33	45
59	35	45
85	61	71
127	103	113
155	128	137
159	126	133
163	131	136
169	137	142
170	140	145
169	142	146
167	142	146
167	145	147
168	147	149
167	149	150
165	151	152
157	145	143
143	134	131
126	117	114
133	126	123
136	132	127
132	128	123
133	128	125
127	122	119
121	118	114
123	120	116
137	134	130
155	152	148
145	144	140
119	118	114
124	123	119
122	121	117
126	127	123
137	138	134
141	142	138
140	141	137
135	136	132
126	127	123
122	123	121
133	134	132
143	144	142
143	144	142
134	135	133
125	126	124
124	128	123
123	127	122
118	122	116
134	138	132
132	139	132
124	131	124
126	134	124
125	133	123
123	132	122
132	140	130
125	129	123
120	122	116
116	118	112
118	120	114
124	126	120
132	134	128
134	138	132
135	139	133
129	133	127
127	131	125
128	135	128
134	141	134
133	140	133
128	135	128
127	135	128
132	140	133
132	139	132
137	144	137
138	142	136
142	146	140
141	145	139
119	123	117
118	120	114
145	147	141
144	146	140
128	130	124
124	124	118
128	128	122
126	126	120
128	128	122
138	135	130
141	141	135
138	140	134
128	132	126
122	126	120
120	124	118
118	122	116
120	124	118
131	135	129
145	149	143
120	124	118
111	115	109
112	116	110
125	129	123
116	120	114
99	103	97
101	105	99
113	117	111
114	121	114
113	120	113
114	121	114
124	131	124
127	134	127
111	118	111
108	115	108
109	116	109
111	118	111
118	125	118
122	129	122
120	127	120
119	126	119
124	131	124
128	135	128
129	136	129
143	149	144
142	148	143
134	140	135
125	131	126
123	129	124
127	133	128
128	135	128
125	132	125
132	140	130
141	149	139
130	138	128
121	129	119
131	139	128
132	140	129
129	137	126
139	147	137
136	144	137
128	135	130
122	129	124
120	127	122
121	128	123
122	129	124
124	132	125
127	135	128
132	141	131
126	135	125
133	142	132
144	153	143
137	147	135
122	132	120
118	128	116
121	129	118
123	128	119
126	131	122
124	129	120
129	134	125
141	146	137
139	144	135
121	126	117
107	112	103
106	111	102
119	124	115
131	136	127
137	142	133
133	138	129
126	131	122
126	131	122
129	134	125
129	134	125
123	128	119
125	130	121
132	137	128
131	136	127
130	135	126
129	134	125
129	134	125
128	133	124
130	135	126
132	137	128
136	141	132
142	147	138
147	152	143
143	148	139
138	140	134
128	127	123
133	130	126
134	131	127
128	125	121
127	124	120
136	133	129
137	134	130
124	121	117
139	136	132
143	140	136
136	133	129
129	126	122
136	133	129
140	137	133
134	131	127
125	125	119
125	130	121
134	142	132
131	139	129
125	133	123
131	139	129
129	137	127
120	128	118
120	128	118
119	127	117
119	127	117
131	139	129
141	149	139
132	140	130
123	131	121
123	131	121
126	134	124
123	131	124
119	126	121
114	121	116
113	120	115
119	126	121
129	136	131
134	141	136
133	140	135
133	140	135
130	137	132
127	134	129
125	132	127
125	132	127
125	132	127
124	131	126
123	130	125
121	132	124
134	145	135
138	149	139
130	141	131
124	132	125
115	123	116
109	117	110
111	119	112
127	133	128
137	143	138
139	142	140
131	134	132
124	127	125
118	121	119
119	122	120
128	131	129
127	132	130
127	132	130
129	134	132
130	135	133
127	132	130
126	131	129
125	131	126
127	133	128
123	130	123
132	139	132
133	140	133
131	138	131
131	139	129
127	135	125
123	131	121
124	132	122
111	119	109
101	109	99
108	116	106
113	121	111
123	131	121
132	140	130
140	149	139
145	154	144
148	159	149
135	146	136
129	140	130
127	138	128
120	134	123
117	131	120
122	136	125
114	125	115
121	129	122
126	133	126
132	139	132
145	152	145
148	155	148
125	132	125
111	118	111
121	128	121
140	147	140
138	145	138
133	140	133
134	141	134
135	142	135
140	147	140
140	147	140
134	141	134
121	125	119
120	122	116
127	129	123
143	145	139
151	153	147
144	146	140
137	139	133
136	138	132
131	132	128
144	145	141
144	145	141
128	129	125
123	124	120
138	139	135
152	153	149
156	157	153
154	155	151
153	154	150
145	146	142
135	136	132
133	134	130
143	144	140
153	154	150
157	158	154
147	148	144
135	136	132
134	135	131
143	144	140
146	147	143
147	148	144
148	149	145
145	146	142
159	161	155
165	167	161
149	150	146
126	127	123
121	122	118
138	139	135
148	152	147
148	152	147
136	140	135
130	134	129
127	133	128
125	131	126
120	126	121
120	126	121
121	128	123
125	133	126
117	128	118
136	147	137
135	146	136
117	128	118
108	119	109
112	123	113
116	127	117
117	128	118
122	133	123
121	132	122
121	132	122
123	134	124
128	139	129
128	139	129
120	131	121
110	121	113
127	134	129
129	136	131
121	128	123
115	122	117
117	127	121
120	130	124
125	135	129
136	146	140
123	135	129
121	133	127
115	127	121
118	130	124
117	131	125
108	122	116
110	124	118
126	140	134
129	142	134
128	139	131
114	125	117
108	119	111
121	132	124
132	143	135
129	140	132
129	140	132
130	141	133
118	129	121
111	122	114
117	128	120
124	135	127
125	136	128
128	139	131
133	144	136
124	137	129
118	131	123
117	130	122
119	132	124
120	133	125
115	128	120
115	128	120
120	133	125
113	126	118
116	129	121
120	133	125
125	138	130
133	146	138
135	148	140
124	137	129
111	122	114
122	130	123
134	142	135
137	145	138
132	140	133
127	135	128
119	127	120
117	125	118
123	131	124
123	131	124
130	138	131
123	131	124
123	131	124
133	141	134
122	130	123
115	123	116
115	123	116
125	135	129
119	129	123
123	133	127
131	141	135
131	141	135
131	141	135
132	142	136
129	139	133
125	135	129
130	140	134
129	139	133
123	133	127
121	131	125
118	128	122
119	129	123
129	136	131
129	136	129
131	135	129
128	132	126
126	130	124
128	132	126
133	137	131
134	138	132
126	130	124
132	136	130
131	135	129
130	134	128
132	136	130
138	142	136
142	146	140
134	138	132
121	128	121
131	139	132
137	145	138
135	143	136
122	130	123
112	120	113
114	122	115
124	132	125
131	139	132
138	146	139
132	140	133
127	135	128
129	137	130
138	146	139
142	150	143
137	145	138
130	138	131
132	139	134
130	137	132
129	136	131
137	144	139
146	153	148
138	145	140
126	133	128
124	131	126
125	132	127
130	137	132
130	137	132
125	132	127
124	131	126
126	133	128
131	138	133
131	138	133
132	139	132
135	142	135
134	141	134
131	138	131
129	136	129
129	136	129
127	135	128
124	132	125
116	127	119
124	135	127
118	129	121
114	125	117
120	133	125
127	140	132
127	140	132
127	141	130
121	138	125
124	141	127
127	144	130
128	145	131
129	143	131
128	142	130
128	142	130
131	145	133
131	142	132
130	141	131
130	141	131
130	141	131
130	138	131
126	134	127
124	132	125
123	134	126
125	139	128
129	145	134
132	148	137
131	147	136
136	150	139
136	150	139
132	146	135
128	142	131
121	132	122
118	129	119
121	132	122
123	134	124
120	129	119
119	128	118
121	130	120
119	128	118
130	138	131
124	132	125
129	137	130
140	148	141
135	146	136
116	127	117
115	126	116
136	147	137
127	141	129
123	137	125
125	139	127
125	139	127
118	135	121
120	137	123
125	142	128
127	144	130
121	138	125
119	135	124
118	134	123
120	136	125
123	137	126
121	135	124
120	134	123
120	134	123
116	127	117
111	122	112
119	130	120
124	135	125
128	137	127
128	137	127
129	138	128
127	136	126
129	136	129
125	132	125
122	129	122
124	131	124
131	138	131
138	145	138
140	147	140
140	147	140
136	143	136
139	146	139
138	145	138
138	145	138
137	144	137
128	135	128
122	129	122
125	133	126
121	132	122
122	133	123
125	136	126
129	140	130
128	139	129
124	135	125
122	133	123
123	134	124
124	135	125
126	137	127
130	141	131
135	146	136
136	147	137
134	145	135
131	142	132
130	141	131
133	143	131
131	141	128
131	141	128
126	136	123
117	130	116
120	133	119
127	140	126
125	138	124
120	135	121
122	137	123
120	135	121
117	132	118
118	135	121
124	141	127
127	144	130
132	146	134
131	144	130
130	140	127
125	135	122
120	133	119
122	135	121
126	139	125
127	140	126
124	139	125
123	138	124
123	140	126
119	136	122
119	134	120
123	140	126
124	141	127
121	138	124
121	138	124
119	134	120
124	137	123
120	133	119
118	131	117
122	135	121
121	134	120
118	131	117
119	132	118
125	138	124
131	144	130
128	141	127
130	143	129
138	151	137
129	142	128
118	131	117
121	135	123
115	131	120
127	144	133
134	151	140
130	147	136
127	144	133
127	144	133
123	140	129
117	134	123
117	134	123
115	132	121
117	134	123
123	140	129
127	144	133
128	145	134
128	145	134
131	148	135
133	148	134
133	146	132
133	146	132
135	148	134
135	147	135
130	142	130
127	139	127
127	139	127
130	141	131
128	139	129
130	141	131
128	139	129
119	130	122
118	129	121
130	141	133
141	152	144
133	144	134
129	140	130
130	141	131
142	153	143
148	159	149
134	145	135
123	134	124
129	140	130
126	137	127
127	138	128
124	135	125
121	132	122
122	133	123
130	141	131
129	140	130
122	133	123
128	139	129
129	140	130
129	140	130
127	138	128
124	135	125
124	135	125
126	137	127
128	139	129
131	142	132
136	147	137
134	145	135
132	143	133
131	142	132
131	142	132
131	142	132
131	142	132
128	142	131
125	139	128
123	137	126
124	138	127
127	141	130
128	142	131
131	142	132
133	144	134
129	140	130
124	135	125
131	142	132
140	151	141
120	131	121
79	90	80
59	70	60
65	76	66
132	143	135
146	157	149
131	142	134
129	140	132
128	139	129
130	141	131
146	157	147
132	143	133
132	144	132
127	139	127
127	139	127
131	143	131
128	141	127
120	133	119
120	133	119
125	140	126
128	144	127
124	142	125
121	139	122
120	138	121
121	139	122
122	140	123
122	140	123
122	140	123
126	144	127
120	138	121
120	138	121
123	141	124
122	140	123
110	128	111
111	129	112
120	138	121
119	138	119
119	138	119
120	139	120
120	139	120
122	138	120
122	138	120
121	137	120
121	137	120
123	136	122
122	135	121
127	140	126
129	142	128
126	136	124
126	136	124
129	139	127
127	137	125
131	139	129
130	137	130
130	137	130
129	136	129
128	135	128
127	134	127
125	133	126
127	135	128
130	141	133
125	136	128
123	134	126
127	138	130
128	141	133
128	141	133
126	139	131
126	140	129
125	137	125
128	138	125
130	140	127
132	142	129
128	141	127
125	138	124
128	141	127
133	146	132
126	141	127
128	143	129
127	142	128
124	139	125
124	141	127
127	144	130
126	143	129
124	138	126
127	141	129
129	140	130
130	141	131
131	142	132
133	145	133
135	147	135
137	149	137
139	151	139
133	145	133
134	147	133
128	141	127
122	135	121
126	139	125
130	142	130
135	147	135
139	151	139
129	142	128
129	142	128
130	143	129
131	144	130
132	145	131
133	146	132
134	147	133
135	148	134
131	144	130
134	147	133
134	147	133
133	146	132
131	144	130
130	143	129
130	143	129
131	144	130
132	142	129
132	142	129
134	144	131
134	144	131
129	142	128
127	140	126
131	144	130
136	149	135
132	147	133
129	144	130
127	142	128
126	141	127
121	138	124
118	135	121
120	137	123
124	141	127
123	141	124
123	141	124
121	139	122
121	139	122
124	142	125
125	143	126
124	142	125
121	139	122
119	137	120
125	143	126
129	147	130
126	144	127
124	142	125
126	144	127
126	144	127
125	143	126
115	135	116
122	142	123
121	141	122
119	139	120
120	139	120
121	140	121
121	140	121
119	138	119
130	146	128
129	145	127
128	144	126
126	142	124
127	141	123
128	142	124
129	143	125
126	140	122
129	142	126
127	140	124
126	139	123
128	141	125
132	145	129
133	146	130
131	144	128
129	142	126
126	139	123
128	141	125
131	144	128
132	145	131
131	144	130
132	145	131
134	147	133
135	148	134
134	147	133
127	140	126
128	141	127
130	143	129
126	139	125
126	139	125
130	143	129
130	143	129
128	141	127
133	146	132
136	149	135
134	147	133
132	145	131
131	144	130
128	141	127
127	137	124
121	129	118
126	131	122
132	137	128
139	144	135
141	146	137
143	148	139
133	138	129
145	148	139
136	139	130
135	138	129
139	140	131
146	147	138
149	150	141
148	149	140
145	146	137
144	145	136
138	142	131
142	146	134
149	153	141
149	153	141
135	139	127
128	132	120
133	140	127
140	147	134
126	133	120
125	132	119
133	142	129
148	157	144
152	161	148
147	156	143
136	146	133
124	134	121
128	141	125
127	143	125
128	144	126
130	146	128
132	148	130
133	149	131
135	151	133
135	151	133
139	155	137
133	149	131
127	143	125
131	145	127
137	153	135
135	154	135
132	151	132
130	146	128
138	150	130
139	150	130
138	149	129
139	148	128
142	151	131
147	153	134
143	149	130
138	142	123
116	118	99
121	123	104
122	122	104
163	163	145
174	172	154
160	158	140
160	156	138
134	130	112
111	110	90
115	114	94
143	142	122
166	165	145
158	159	139
152	153	133
155	156	136
150	151	131
152	154	134
151	153	133
145	150	129
142	147	126
144	149	128
147	152	131
146	151	130
140	147	126
139	152	128
159	173	149
162	175	153
168	181	159
149	165	142
133	149	126
133	148	127
138	153	132
132	149	128
135	152	131
133	149	131
131	147	129
132	151	132
125	144	125
113	131	114
111	131	112
119	139	120
138	158	139
144	166	147
138	160	142
133	157	139
131	155	137
128	152	134
130	151	136
126	145	130
130	147	133
144	161	147
151	165	153
155	170	156
152	165	151
145	158	144
140	150	138
138	142	131
148	149	139
169	170	160
185	186	176
181	182	173
168	169	160
157	158	149
148	149	140
127	128	119
125	126	117
144	145	136
175	176	167
189	186	181
195	192	187
211	208	203
226	226	220
231	239	229
192	201	191
160	168	158
153	156	147
156	157	147
161	159	149
159	154	145
149	140	131
126	114	104
108	93	84
104	87	78
101	82	74
90	70	59
108	88	77
160	138	127
195	174	166
218	199	192
228	210	203
234	216	209
219	201	194
220	202	195
220	202	195
216	198	191
212	194	187
216	198	191
216	198	191
