# Supplementary material for: Detection of Power Line Insulators in Digital Images Based on the Transformed Colour Intensity Profiles
Source: Sensors (Basel). 2023 Mar 22;23(6):3343. doi: 10.3390/s23063343 (PMC10051827; doi:10.3390/s23063343)
Supplement: Supplementary file 1 [file sensors-23-03343-s001.zip › Dataset/ni/ni_SCENA_2_484_336_249_338.csv]

154	156	167
157	159	170
159	161	172
160	162	173
161	161	173
161	160	170
160	159	169
159	158	167
156	155	165
154	153	163
152	151	161
151	150	160
150	149	159
155	153	165
156	154	166
157	154	169
155	152	167
153	150	165
152	149	164
152	149	164
153	150	165
153	150	165
153	150	165
153	150	165
154	151	166
155	152	167
157	154	169
158	155	170
159	156	171
161	158	173
160	157	172
159	156	171
157	154	169
156	153	168
155	152	167
155	152	167
155	152	167
153	153	165
151	151	163
149	149	161
147	147	159
146	146	158
146	146	158
148	146	158
149	147	159
147	146	156
147	146	156
148	144	155
147	143	154
147	143	154
146	142	153
146	142	153
145	141	153
149	145	157
147	143	155
145	141	153
145	141	153
146	142	154
147	143	155
145	141	153
144	140	152
143	139	151
143	139	151
142	138	150
142	138	150
141	137	149
140	136	148
140	136	148
140	136	147
135	135	141
140	141	145
148	147	151
152	148	153
150	146	151
151	145	150
154	147	150
157	150	153
157	151	152
159	153	154
160	155	156
161	156	157
157	158	156
158	159	157
158	161	159
160	162	162
161	160	162
161	160	164
161	160	164
160	159	163
159	158	162
158	157	161
157	155	161
156	154	160
156	153	162
157	154	163
157	154	163
157	154	163
156	152	163
158	154	165
161	157	168
166	161	170
169	162	169
170	163	168
167	160	165
163	156	161
158	152	157
156	150	155
158	152	157
159	153	158
155	151	156
153	149	154
150	146	151
148	144	149
145	144	148
144	143	147
141	140	144
138	136	142
134	135	145
132	132	144
130	130	142
128	128	140
127	128	138
125	126	136
122	123	133
119	120	130
118	120	128
115	117	125
112	114	122
110	112	120
108	111	116
106	109	114
103	106	111
102	101	110
99	98	107
101	97	108
99	95	106
98	94	105
98	94	105
99	95	106
101	97	108
102	98	109
103	99	110
104	100	111
105	101	112
107	103	114
109	105	116
109	105	116
110	106	117
110	106	117
115	113	119
120	118	124
109	107	113
93	91	97
92	89	98
93	90	99
95	94	103
105	104	113
104	103	113
108	107	117
111	112	122
112	113	123
112	112	124
112	112	124
115	117	128
119	121	132
122	123	133
121	122	132
118	119	129
116	117	127
115	116	126
115	116	126
115	116	126
115	116	126
115	116	126
118	119	129
122	123	133
125	126	136
117	118	128
114	115	125
115	116	126
117	118	128
111	115	126
111	115	126
111	115	126
112	116	127
112	116	127
112	116	127
112	116	127
113	117	128
112	116	127
112	116	127
111	115	126
110	114	125
109	113	124
106	110	121
105	109	120
103	107	118
97	102	111
99	104	113
102	107	116
103	108	117
102	107	116
101	106	115
101	106	115
102	107	116
98	103	112
100	105	114
103	108	117
106	111	120
109	114	123
111	116	125
112	117	126
113	118	127
112	116	121
114	118	123
116	120	125
117	121	126
114	120	127
115	121	128
117	123	130
119	125	132
118	125	134
119	126	135
121	128	137
122	129	138
121	130	140
121	130	140
121	130	140
123	129	140
125	132	141
128	133	142
130	135	144
131	136	145
131	137	144
131	137	144
130	136	141
