# Supplementary material for: Detection of Power Line Insulators in Digital Images Based on the Transformed Colour Intensity Profiles
Source: Sensors (Basel). 2023 Mar 22;23(6):3343. doi: 10.3390/s23063343 (PMC10051827; doi:10.3390/s23063343)
Supplement: Supplementary file 1 [file sensors-23-03343-s001.zip › Dataset/ni/ni_SCENA_23_1149_663_2494_435.csv]

207	221	219
193	207	205
173	187	185
162	174	174
160	172	172
157	169	169
155	167	167
154	166	166
154	166	166
155	167	169
152	164	166
153	165	167
156	168	170
160	172	174
163	175	177
162	174	176
159	171	173
154	166	168
151	163	163
149	161	161
158	171	169
160	173	171
150	163	161
151	164	162
163	176	174
165	178	176
157	170	168
149	162	160
148	161	159
148	161	159
151	164	162
155	168	166
159	172	170
156	169	167
160	173	171
162	172	172
156	166	166
148	160	160
147	161	160
151	165	164
151	167	166
150	166	165
147	163	162
145	161	160
143	159	158
137	149	149
138	148	148
139	149	149
143	151	151
144	152	152
142	153	151
144	155	152
141	155	149
138	152	148
133	147	143
130	144	140
134	148	144
145	158	156
157	170	168
157	170	168
155	168	166
153	165	165
160	172	172
165	177	177
165	177	177
161	173	175
156	168	170
149	160	164
151	162	166
154	166	168
153	165	167
150	162	164
147	159	161
145	157	157
145	157	157
140	152	152
145	157	157
147	160	158
146	159	157
150	163	161
157	170	168
164	177	175
165	179	175
160	172	166
153	161	154
151	154	145
161	159	148
171	160	146
175	158	139
176	150	126
175	143	114
178	140	106
185	141	104
189	141	99
191	141	95
193	141	95
193	141	94
195	142	92
197	144	94
195	143	96
196	144	97
197	145	98
197	145	98
197	145	98
194	142	95
192	140	93
191	139	92
190	138	91
192	140	93
193	141	94
193	141	94
191	139	92
190	138	91
192	140	93
193	141	94
197	143	96
195	141	94
195	141	94
195	141	94
194	140	93
194	140	93
194	140	93
194	140	93
196	142	95
196	142	95
196	142	95
195	141	94
195	141	94
194	140	93
194	140	93
194	140	93
192	139	89
193	140	90
194	141	91
195	142	92
196	143	93
197	144	94
197	144	94
197	144	94
196	143	93
196	143	93
196	143	93
196	143	93
196	143	93
195	142	92
193	140	90
193	140	90
194	140	93
194	140	93
195	141	94
195	141	94
194	140	93
193	139	92
192	138	91
191	137	90
193	139	92
194	140	93
195	141	94
196	142	95
196	142	95
196	142	95
195	141	94
194	140	93
193	140	90
193	140	90
193	140	90
194	141	91
194	141	91
195	142	92
195	142	92
195	142	92
194	141	91
194	141	91
194	141	91
194	141	91
195	142	92
195	142	92
194	141	91
194	141	91
195	142	92
196	143	93
196	143	93
197	144	94
196	143	93
195	142	92
193	140	90
194	141	91
195	142	92
194	141	91
194	141	91
194	141	91
194	141	91
193	140	90
193	140	90
193	140	90
193	140	90
193	140	90
193	140	90
193	140	90
193	140	90
193	140	90
193	140	90
193	140	90
197	144	94
196	143	93
195	142	92
194	141	91
194	141	91
194	141	91
194	141	91
195	142	92
195	142	92
195	142	92
195	142	92
195	142	92
195	142	92
194	141	91
194	141	91
194	141	91
193	140	90
193	140	90
194	141	91
194	141	91
194	141	91
193	140	90
193	140	90
192	139	89
192	138	91
194	140	93
197	143	96
200	146	99
200	146	99
198	144	97
195	141	94
197	143	96
196	142	95
196	142	95
196	142	95
196	142	95
196	142	95
196	142	95
196	142	95
196	142	95
196	141	96
196	141	96
196	141	96
195	140	95
195	141	94
194	140	93
194	141	91
194	141	91
195	142	91
195	142	91
195	143	90
195	143	90
195	143	90
195	143	90
195	143	90
195	143	90
195	143	90
195	143	90
194	142	89
194	142	89
195	142	91
195	142	91
196	143	93
197	144	94
197	143	96
198	144	97
198	144	97
198	144	97
198	143	98
197	142	97
196	141	96
195	140	95
195	141	94
195	141	94
195	141	94
195	141	94
195	141	94
195	141	94
197	143	96
197	143	96
196	142	95
195	141	94
195	141	94
194	140	93
195	141	94
195	141	94
195	141	94
195	142	92
194	141	90
195	143	90
196	144	91
197	145	92
197	144	93
196	143	92
194	141	90
193	140	89
195	142	92
194	141	91
194	140	93
194	140	93
194	140	93
196	142	95
196	142	95
193	141	94
189	142	91
186	141	90
188	140	88
191	143	91
196	144	91
196	143	92
194	141	91
190	138	91
158	109	65
107	64	25
93	56	22
96	66	37
81	57	33
73	56	37
108	95	79
158	144	126
148	130	101
158	133	99
173	138	104
174	130	93
193	138	101
191	140	97
194	139	96
195	138	93
197	140	95
195	141	94
195	141	94
195	138	93
193	139	92
193	139	92
191	139	92
191	140	90
194	141	90
194	142	89
194	142	89
194	142	89
194	141	90
194	141	90
194	141	90
193	140	89
197	144	94
196	143	93
196	142	95
195	141	94
195	141	94
194	140	93
194	140	93
193	139	92
196	143	93
195	142	92
195	142	92
194	141	91
194	141	91
194	141	91
194	141	91
194	141	91
195	142	92
195	142	92
195	142	92
195	142	92
195	142	92
195	142	92
195	142	92
195	142	92
194	140	93
194	140	93
194	140	93
194	141	91
197	144	93
196	143	92
192	142	90
190	140	88
191	142	92
187	138	88
196	147	99
186	136	90
185	136	92
187	137	95
139	88	48
85	39	5
74	32	9
62	29	10
54	26	9
45	25	8
39	26	10
34	27	12
33	24	14
32	23	14
33	21	15
37	23	17
42	23	18
41	22	17
38	22	15
35	22	14
33	22	14
32	23	13
35	23	11
34	22	10
34	22	10
33	21	9
32	20	8
33	21	9
33	21	9
33	21	9
33	21	9
31	19	7
29	17	5
30	18	6
33	21	9
35	23	13
36	24	14
34	24	14
34	23	15
32	23	14
32	22	15
30	24	13
30	23	14
31	22	13
30	21	12
29	20	11
32	21	13
33	23	13
36	24	14
37	25	15
38	23	14
37	22	13
36	21	12
35	20	11
34	22	12
34	22	12
33	21	11
33	21	11
33	21	11
34	22	12
35	23	13
35	23	13
33	21	11
33	21	11
33	21	11
33	21	11
33	21	11
33	21	11
33	21	11
33	21	11
31	21	11
31	21	11
32	22	12
32	22	12
33	23	13
34	24	14
34	24	14
35	25	15
33	23	13
33	23	13
33	23	13
33	23	13
33	23	13
33	23	13
33	23	13
33	23	13
32	22	12
32	22	12
32	22	12
33	23	13
33	23	13
32	22	12
32	22	12
31	21	11
31	21	11
31	21	11
31	21	11
32	22	12
32	22	12
33	23	13
33	23	13
32	23	13
31	22	12
29	23	12
29	23	12
28	22	11
31	22	12
31	22	12
30	21	11
30	21	11
32	22	12
32	22	12
34	22	12
34	22	12
34	22	12
34	22	12
34	22	12
32	23	10
32	23	9
31	24	9
32	25	10
32	25	10
32	25	10
31	24	9
29	21	8
28	20	7
29	21	8
29	21	8
30	21	11
31	22	12
31	22	12
32	23	13
33	24	14
33	24	14
35	25	15
34	24	14
30	21	11
30	21	11
30	21	11
30	21	11
29	21	8
29	21	8
34	26	13
36	28	15
38	31	16
38	31	16
37	30	13
36	29	14
37	30	15
38	31	16
34	26	13
34	25	15
34	25	15
34	25	15
34	25	15
34	25	15
34	25	15
34	25	15
36	27	17
35	26	16
33	24	14
32	23	13
32	23	13
34	25	15
36	27	17
36	27	17
35	26	16
35	26	16
36	27	17
36	27	17
36	27	17
36	27	17
35	26	16
35	26	16
36	27	17
36	27	17
36	27	17
37	28	18
37	28	18
37	28	18
37	28	18
37	28	18
33	24	14
34	25	15
34	25	15
35	26	16
37	29	16
41	33	20
44	36	23
44	36	23
43	35	22
43	36	21
42	35	20
40	33	18
39	32	17
38	31	16
37	30	15
36	29	14
35	26	13
36	27	14
36	27	14
38	29	16
37	28	15
36	27	14
34	25	12
32	23	10
37	28	15
37	28	15
37	28	15
38	29	16
39	30	17
40	31	18
41	32	19
42	32	22
42	33	24
40	30	23
38	29	20
38	29	20
38	29	20
38	29	20
35	26	16
32	23	13
37	29	16
36	28	15
35	27	14
34	27	12
34	27	12
34	27	12
34	27	12
35	28	13
34	25	15
34	25	15
35	26	16
35	26	16
37	28	18
39	30	20
40	31	21
41	32	22
45	36	26
43	34	24
41	32	22
38	29	19
37	28	18
36	27	17
36	27	17
36	27	17
36	27	17
36	27	17
36	27	17
36	27	17
36	27	17
36	27	17
35	26	16
35	26	16
36	27	17
37	28	18
39	30	20
41	32	22
42	33	23
41	32	22
40	31	21
38	29	19
36	27	17
35	26	16
34	25	15
34	25	15
37	28	18
39	30	20
40	31	21
39	30	20
38	29	19
38	29	19
36	27	17
35	26	16
36	27	17
38	29	19
40	31	21
35	26	17
38	28	18
38	28	18
38	28	18
39	29	19
39	29	19
39	29	19
40	29	21
40	29	21
42	31	23
40	28	22
38	26	20
37	26	18
38	27	19
39	27	21
38	26	20
37	25	19
38	27	19
37	27	17
37	27	17
37	27	17
37	27	17
37	27	17
37	27	17
37	27	17
35	25	15
35	25	15
34	24	14
33	23	13
33	23	13
34	24	14
35	25	15
35	25	15
33	23	16
33	23	16
32	22	15
33	23	16
33	23	16
32	22	15
31	21	14
31	21	14
33	23	16
32	22	15
32	22	15
33	23	16
33	23	16
34	25	16
32	23	14
32	23	13
33	24	15
33	24	14
33	24	15
34	25	15
33	24	14
33	24	14
34	25	15
34	25	15
32	23	13
33	24	14
33	24	14
34	25	15
34	25	15
33	24	14
33	24	14
32	23	13
33	23	13
33	23	13
33	23	13
34	24	14
34	24	14
34	24	14
35	25	15
35	25	15
37	27	17
38	28	18
39	29	19
40	30	20
41	31	21
42	32	22
43	33	23
42	33	23
44	35	26
40	33	24
38	33	24
40	38	28
42	39	31
41	42	33
47	47	41
51	55	49
92	96	91
135	142	137
134	142	141
127	138	136
132	145	143
129	142	140
122	136	135
129	143	142
121	135	134
123	137	136
126	140	139
131	145	144
136	150	149
142	156	155
144	158	157
144	158	157
137	151	150
144	158	157
152	166	165
179	193	192
208	222	221
189	203	202
148	162	161
140	154	153
133	146	144
126	139	137
148	161	159
177	190	188
174	187	185
151	165	163
139	153	151
133	147	145
138	152	150
131	145	143
126	140	138
120	134	132
113	127	125
114	128	126
122	136	134
132	146	142
126	135	132
116	123	118
123	128	126
128	133	131
95	98	96
46	49	47
48	50	50
93	95	95
109	114	113
123	129	128
132	140	140
131	141	141
130	142	142
148	169	166
137	158	155
109	130	128
128	146	147
132	147	149
134	149	151
133	148	150
134	149	151
134	149	151
133	148	150
132	147	149
132	147	149
136	151	153
142	157	159
148	163	165
151	166	168
144	159	161
133	148	150
120	135	138
106	120	126
100	114	120
106	122	128
110	126	132
105	120	123
125	137	139
138	144	143
117	118	114
78	74	63
117	105	87
156	132	108
169	135	105
181	139	102
189	141	99
193	139	92
199	143	96
192	141	98
186	137	97
181	134	96
180	133	95
175	129	95
164	119	86
122	83	55
105	67	43
83	49	26
74	41	22
65	35	18
63	34	19
55	33	22
53	32	24
50	28	22
45	26	19
50	32	25
47	31	24
42	28	22
39	27	21
41	28	20
42	30	20
43	31	21
46	32	20
41	29	19
49	37	25
54	43	29
52	39	23
46	33	17
44	31	15
40	27	13
38	28	11
42	32	14
43	34	14
44	35	15
44	33	13
42	29	15
44	29	13
45	29	13
46	30	14
52	33	18
48	32	16
45	28	15
45	30	14
44	31	15
45	33	15
44	34	17
40	29	15
39	27	15
40	31	18
43	31	21
40	30	20
37	27	17
33	24	15
36	25	17
38	29	20
37	25	19
36	24	18
34	22	18
33	23	16
33	23	16
33	22	18
33	22	18
33	23	16
35	23	17
35	23	19
34	22	18
34	22	18
35	23	17
36	24	18
34	23	15
33	22	14
32	22	12
32	22	12
31	22	9
31	22	9
31	22	8
31	22	8
32	23	9
33	24	11
32	23	14
32	23	14
33	22	14
33	23	13
33	23	13
33	24	11
35	23	11
35	23	11
34	22	10
33	22	8
34	21	7
34	21	5
34	21	5
34	21	5
35	22	6
33	23	6
38	27	13
36	27	14
35	26	13
34	25	12
33	24	11
36	27	14
36	27	14
36	27	14
38	29	16
41	32	19
43	34	21
46	37	24
48	39	26
49	40	27
49	40	27
48	40	27
46	41	32
41	39	29
38	34	23
36	30	17
36	27	13
41	28	12
42	26	13
44	28	12
49	30	15
52	29	13
51	26	10
50	24	7
52	27	11
54	29	13
60	35	19
66	41	21
90	64	40
106	77	50
83	60	34
101	76	50
118	91	64
133	105	75
145	116	85
154	124	89
151	121	86
157	124	85
161	126	86
165	130	87
169	132	88
173	134	89
166	130	82
173	133	85
183	135	87
184	135	87
185	136	88
186	137	89
180	134	87
181	135	88
184	136	88
184	136	88
186	137	89
187	138	88
194	142	89
196	142	87
197	142	85
197	140	84
199	141	82
198	141	85
191	140	84
191	144	90
193	144	88
193	143	85
196	143	86
192	143	87
188	139	83
179	132	78
179	134	83
155	115	67
129	90	51
81	52	21
67	42	16
57	34	12
50	30	12
45	29	13
40	24	11
38	24	12
38	24	12
38	24	12
38	24	12
38	24	12
38	24	12
39	25	13
37	23	11
37	23	11
38	24	12
39	25	13
39	25	13
38	26	14
39	27	15
39	27	15
38	27	19
37	26	18
39	27	17
38	26	16
38	26	16
37	25	15
37	25	15
37	25	13
37	25	15
38	27	19
45	32	24
48	35	27
52	40	30
63	51	41
80	68	58
94	78	66
110	88	76
128	103	87
138	112	95
143	114	93
148	117	92
172	135	101
179	137	100
179	137	95
184	139	95
188	139	93
193	142	92
192	141	91
192	140	93
192	140	93
193	141	95
193	141	95
194	142	96
194	142	95
193	141	94
193	141	94
193	141	94
192	140	93
192	140	93
191	139	92
192	140	93
192	140	93
192	140	93
192	140	93
192	140	93
192	140	93
192	140	93
192	141	91
196	143	92
196	144	91
195	143	90
195	143	90
195	143	90
195	143	90
195	143	90
195	143	90
194	141	90
194	141	91
194	141	91
194	141	91
194	141	91
194	141	91
194	140	93
192	140	94
192	138	97
187	133	92
194	137	92
196	138	89
193	135	83
197	140	88
191	139	92
168	125	82
124	89	55
82	55	28
69	49	31
53	38	22
103	91	79
184	175	162
173	164	151
143	129	111
170	149	122
170	145	113
169	141	106
174	141	102
181	141	99
185	140	96
190	141	93
196	143	93
197	142	91
199	142	90
197	142	91
195	142	91
193	142	92
191	142	92
190	142	94
190	142	94
193	144	96
192	141	91
190	139	89
190	139	89
192	141	91
193	142	92
192	141	91
191	140	90
192	141	91
193	142	92
195	144	94
196	145	95
196	145	95
195	144	94
194	143	93
194	143	93
194	144	92
193	143	91
192	142	90
194	144	92
195	145	93
195	145	93
196	146	94
197	147	95
193	143	91
193	143	91
194	144	92
194	144	92
194	144	92
193	143	91
192	142	90
192	142	90
195	144	94
194	143	93
194	143	93
194	143	93
194	143	93
195	144	94
194	143	93
192	141	91
194	143	93
193	142	92
193	142	92
192	141	91
192	141	91
193	142	92
193	142	92
194	143	93
193	141	94
193	141	94
195	143	96
196	144	97
196	144	97
195	143	96
194	143	93
195	144	94
195	144	94
196	145	95
197	146	96
197	146	96
195	144	94
193	142	92
191	140	90
189	138	88
194	141	91
194	141	91
194	141	91
194	141	91
194	141	91
194	141	91
194	141	91
194	141	91
194	141	91
194	141	91
195	142	92
196	143	93
196	143	93
196	143	93
194	141	91
194	141	91
195	142	91
195	142	91
195	142	91
195	142	91
196	143	92
195	142	91
195	142	91
194	141	90
198	145	94
197	144	93
196	143	92
195	142	91
194	141	90
194	141	90
195	142	91
193	143	91
192	141	91
190	141	91
190	141	91
190	141	91
190	141	91
190	141	91
195	144	94
194	143	93
192	141	91
192	141	91
192	141	91
192	141	91
192	141	91
193	142	92
194	143	93
195	144	94
195	142	92
194	141	91
194	141	91
193	140	90
193	140	90
194	141	91
194	141	91
194	141	91
195	142	92
195	142	92
195	142	92
195	142	92
195	142	92
195	142	92
195	142	92
195	142	92
195	142	92
195	142	92
195	142	92
196	143	93
196	143	93
196	143	93
196	143	93
196	143	93
195	142	92
195	142	92
195	142	92
195	142	92
195	142	92
195	142	92
195	142	92
195	142	92
196	143	93
195	142	92
193	140	90
192	139	89
192	139	89
194	141	91
196	143	93
197	144	94
196	143	93
196	143	93
196	143	93
196	143	93
196	143	93
196	143	93
196	143	93
196	143	93
193	142	92
194	143	93
194	143	93
193	142	92
191	140	90
191	140	90
193	142	92
195	144	94
191	140	90
191	140	90
191	140	90
191	140	90
191	140	90
191	140	90
191	140	90
193	140	90
194	139	88
195	141	88
199	142	90
199	142	90
198	141	89
197	140	88
196	139	87
196	139	87
195	141	88
195	141	88
194	139	88
194	139	88
196	139	88
196	139	88
193	137	88
190	137	86
188	138	85
187	140	84
190	143	89
194	145	89
195	144	88
195	144	88
192	141	85
191	137	82
199	145	92
199	142	90
195	139	84
194	138	83
195	139	84
198	141	86
200	142	90
200	143	92
187	140	89
182	139	90
183	138	87
184	139	88
185	141	88
184	140	87
190	146	93
189	145	92
190	143	91
186	139	87
189	140	92
189	140	92
182	131	88
184	133	90
186	132	91
