# Supplementary material for: Detection of Power Line Insulators in Digital Images Based on the Transformed Colour Intensity Profiles
Source: Sensors (Basel). 2023 Mar 22;23(6):3343. doi: 10.3390/s23063343 (PMC10051827; doi:10.3390/s23063343)
Supplement: Supplementary file 1 [file sensors-23-03343-s001.zip › Dataset/ni/ni_SCENA_49_2108_1071_1657_719.csv]

33	24	11
35	23	11
32	23	9
35	25	8
33	23	6
34	24	7
34	23	9
37	27	10
36	24	12
32	22	12
34	23	15
34	25	16
35	24	16
32	25	16
30	23	14
30	24	13
34	25	15
31	24	15
33	24	15
33	27	16
32	24	11
36	27	14
36	27	14
37	25	13
37	25	13
37	25	15
39	27	17
38	26	16
37	25	15
33	22	14
37	25	15
38	27	19
39	28	20
37	27	17
34	24	14
36	27	14
38	26	14
42	30	18
42	30	18
46	32	20
42	28	16
39	30	17
39	30	17
38	29	16
41	30	16
43	33	16
42	32	15
43	32	18
45	35	18
43	32	18
41	30	16
44	32	20
44	32	20
47	36	22
47	34	20
44	34	17
46	33	19
47	34	18
47	34	18
48	35	19
51	35	23
49	34	25
54	38	26
49	37	25
47	35	23
45	33	21
47	34	20
51	38	22
51	38	22
50	37	23
50	37	23
53	40	24
53	38	22
52	39	25
52	38	26
54	40	28
58	45	31
55	39	26
54	38	25
56	40	28
59	44	28
58	42	26
58	42	26
57	41	25
53	39	21
56	41	22
59	44	25
61	46	27
57	41	24
59	44	25
56	42	24
59	44	28
60	46	27
56	44	20
60	48	20
58	47	20
61	48	26
62	49	27
65	53	29
64	52	28
61	49	25
60	49	22
60	48	24
64	52	28
64	51	29
61	49	25
61	49	25
60	49	27
65	53	29
66	55	28
65	52	30
65	51	32
68	55	33
66	52	33
66	52	33
65	52	30
64	51	29
66	55	28
68	55	29
69	56	30
67	54	28
72	57	31
70	55	29
69	57	29
70	59	29
71	57	28
74	61	29
72	58	29
72	58	30
71	57	29
75	61	32
75	61	33
74	60	32
74	59	33
73	58	32
79	62	35
77	60	34
74	59	33
77	59	36
83	66	40
82	65	38
82	64	33
80	62	31
73	59	31
76	62	33
75	63	35
75	64	34
75	64	34
76	63	31
79	64	31
81	66	33
84	69	36
80	65	33
85	70	37
81	66	34
81	67	39
81	67	38
78	66	32
85	72	34
83	70	38
82	68	39
82	65	38
88	72	43
90	74	45
86	70	41
83	70	38
86	71	38
92	78	42
90	76	40
88	74	38
87	72	39
94	80	44
92	76	40
94	80	38
90	77	33
91	77	35
97	83	41
96	80	43
92	75	42
94	76	45
101	84	51
102	83	50
98	82	46
98	82	45
90	76	40
96	83	45
96	85	47
96	84	48
95	81	45
99	83	47
106	88	51
105	87	50
100	84	47
100	84	48
107	91	54
105	89	52
105	89	52
103	89	53
101	87	51
109	96	58
109	96	58
105	91	55
103	89	53
110	97	59
114	98	62
109	90	55
111	92	59
112	93	58
117	98	63
114	96	59
115	96	58
114	97	58
120	102	61
117	99	58
118	100	59
119	101	60
120	102	61
125	107	66
123	104	66
125	106	68
125	106	69
128	106	70
126	102	66
124	100	64
124	102	67
122	104	67
127	110	71
126	110	68
123	107	65
125	109	67
122	105	66
126	109	70
124	106	69
123	105	68
125	107	70
129	111	74
130	113	74
130	111	74
129	110	73
129	110	73
131	112	75
130	111	74
130	111	74
130	111	74
132	113	76
129	110	73
128	109	72
132	111	73
132	111	73
135	113	72
133	111	70
129	110	67
130	110	69
131	111	70
129	110	72
130	111	73
132	114	77
133	115	78
133	114	77
132	113	76
129	110	73
133	112	74
136	113	75
137	112	72
137	112	72
138	114	72
136	115	70
135	114	69
133	114	71
134	112	76
134	112	77
132	112	77
134	114	79
137	115	80
135	115	80
136	114	78
135	113	77
136	115	77
136	115	77
136	115	77
133	112	74
132	112	71
131	111	70
134	114	73
137	116	78
139	116	78
138	113	79
136	116	81
134	114	79
132	113	76
131	112	75
135	114	76
135	117	76
136	116	75
136	116	75
136	115	77
135	114	76
134	113	75
134	113	75
135	114	76
135	115	74
134	115	72
138	116	74
138	116	74
139	117	75
138	116	75
138	116	75
135	114	76
137	116	78
140	117	79
140	117	79
139	116	78
140	117	79
140	117	79
139	116	78
135	114	76
133	112	74
139	116	78
140	114	77
139	113	76
138	112	75
140	114	77
140	114	77
141	115	78
141	115	78
136	110	73
137	111	74
136	110	73
140	113	76
140	113	76
139	112	75
140	114	74
140	114	74
139	114	74
138	112	75
138	112	75
136	113	75
136	113	75
138	115	77
136	113	75
136	113	75
138	117	79
138	117	79
138	117	79
139	118	80
138	117	79
134	115	77
132	113	75
134	110	74
135	111	75
138	113	79
140	115	81
141	116	82
139	114	80
139	114	80
139	114	80
140	116	80
141	117	81
140	116	80
138	115	77
139	116	78
139	116	78
139	116	78
139	116	78
137	114	76
136	114	78
136	116	81
135	115	80
135	115	80
136	114	78
139	115	79
138	115	77
138	115	77
137	115	74
137	114	76
136	113	75
139	113	77
142	116	80
143	116	82
138	113	81
138	113	79
137	113	77
136	112	76
137	113	77
138	114	78
139	115	79
140	116	80
139	115	79
138	114	78
137	117	76
139	118	80
139	118	80
138	116	80
133	114	77
135	113	78
136	113	81
137	115	80
139	115	79
139	115	79
139	115	79
139	115	79
139	115	79
139	115	79
140	116	80
140	116	80
140	116	80
140	116	80
140	116	80
141	117	81
143	119	83
140	114	78
140	113	79
141	114	80
138	114	78
140	116	80
141	117	81
140	116	80
140	116	80
138	114	78
137	114	76
137	114	76
138	116	75
138	116	75
138	116	75
138	116	75
138	116	74
138	116	74
138	116	74
138	116	75
140	114	77
138	114	78
137	113	77
137	113	77
137	113	77
139	115	79
140	116	80
140	116	80
140	115	81
139	114	80
139	114	80
139	114	80
139	114	80
140	115	81
141	117	81
140	116	80
138	114	78
138	114	78
138	114	78
139	115	79
139	115	79
140	116	80
140	117	79
