# Supplementary material for: Detection of Power Line Insulators in Digital Images Based on the Transformed Colour Intensity Profiles
Source: Sensors (Basel). 2023 Mar 22;23(6):3343. doi: 10.3390/s23063343 (PMC10051827; doi:10.3390/s23063343)
Supplement: Supplementary file 1 [file sensors-23-03343-s001.zip › Dataset/ni/ni_SCENA_17_2463_1416_1810_1561.csv]

106	104	110
113	109	115
116	112	117
107	103	108
113	109	114
113	109	114
101	98	100
101	98	100
77	74	76
82	79	81
104	102	102
123	121	121
121	119	119
127	125	125
141	139	139
148	145	147
111	110	112
104	103	107
105	104	106
114	113	115
117	116	118
115	114	116
111	113	113
113	115	115
107	109	109
118	120	120
115	120	118
109	114	112
112	117	115
110	115	113
102	109	106
107	114	111
96	101	100
115	119	120
118	123	121
105	110	109
90	95	93
95	100	99
103	108	106
101	106	104
121	126	124
92	97	95
66	71	69
78	83	81
82	87	85
111	116	114
105	110	108
101	106	104
123	125	125
112	114	114
95	97	97
89	91	91
106	108	108
110	112	112
117	119	120
127	129	130
108	110	111
110	112	113
106	107	111
105	106	110
105	106	110
94	97	101
101	104	108
112	115	119
113	118	117
113	118	117
128	133	132
121	126	125
111	116	115
110	115	114
106	112	111
114	120	119
123	129	128
121	127	126
126	132	131
110	116	115
103	109	108
95	101	100
102	108	107
110	116	115
107	112	110
97	102	100
99	104	102
116	121	119
127	132	130
127	132	130
121	126	124
120	125	123
112	117	115
125	130	128
123	128	126
108	113	111
109	114	112
122	127	125
138	143	141
134	139	137
121	129	128
97	105	104
100	108	107
110	118	117
118	124	123
114	120	119
105	111	110
107	113	112
99	104	103
103	108	107
133	139	138
126	131	130
122	128	127
120	125	124
117	123	122
119	125	124
127	132	131
124	129	128
132	137	136
114	119	118
106	111	110
117	122	121
133	138	137
134	139	138
137	142	141
146	151	150
173	178	177
157	162	161
120	125	124
110	115	114
132	137	136
134	139	138
131	133	134
176	178	179
164	166	167
143	145	146
121	123	124
101	105	106
98	102	103
110	114	115
109	113	114
98	102	103
96	100	101
94	98	99
93	97	98
102	106	107
95	100	101
97	101	102
112	114	115
118	120	121
120	122	123
114	116	117
118	120	121
121	123	124
120	122	123
117	122	121
116	121	120
115	120	119
122	127	126
123	128	127
117	122	121
116	121	120
118	123	122
109	114	113
90	92	92
107	109	109
104	106	106
91	93	93
100	102	102
125	127	127
118	120	120
112	114	114
113	115	115
117	119	119
118	120	120
121	123	123
129	131	131
136	138	138
121	123	123
112	114	115
133	132	134
127	126	128
135	134	138
134	133	137
126	127	131
118	119	123
112	115	119
106	109	113
88	93	96
94	99	102
110	117	120
119	126	129
99	106	109
100	107	110
109	118	121
109	116	119
107	112	115
103	106	110
111	114	118
121	124	128
113	116	120
120	123	127
120	123	127
107	110	114
107	110	114
106	109	113
95	98	102
95	98	102
101	104	108
113	116	120
116	119	123
117	120	124
99	104	103
110	115	114
121	126	125
106	111	110
90	95	94
92	97	96
93	98	97
83	88	87
118	123	122
119	124	123
107	112	111
104	109	108
106	111	110
116	121	120
114	119	118
116	120	121
137	142	145
131	135	140
124	129	132
120	125	128
127	132	135
132	137	140
125	130	131
116	121	122
96	104	104
92	100	100
90	98	97
97	105	104
111	119	118
123	131	130
119	127	126
118	124	123
122	127	128
108	112	113
113	117	118
113	117	118
115	119	120
121	125	126
125	129	130
120	124	125
97	101	102
132	136	137
135	140	143
122	127	130
110	115	118
103	108	111
106	111	114
110	115	118
111	118	121
105	112	115
106	113	116
111	118	121
124	131	134
122	129	132
118	125	128
120	127	130
124	131	134
117	124	127
113	120	123
120	127	130
104	113	116
99	108	111
110	119	122
126	133	136
127	133	138
78	84	89
69	76	79
78	85	88
95	102	105
115	122	125
122	130	130
115	123	123
114	122	122
87	95	95
78	86	85
106	114	113
111	119	118
104	112	111
110	121	119
102	113	111
111	121	115
96	106	100
82	91	88
104	113	110
125	132	129
116	123	120
106	112	111
107	113	112
105	110	109
105	110	109
121	123	124
129	131	132
113	115	116
113	115	116
120	121	125
122	123	127
133	137	138
113	117	118
123	124	128
135	136	140
120	120	126
123	123	129
134	132	138
140	138	144
101	100	102
127	126	128
113	111	110
148	146	145
185	185	179
187	187	181
184	183	173
130	128	118
142	139	125
150	144	131
148	145	130
148	145	130
150	146	128
154	150	132
157	151	132
155	150	129
145	140	119
130	125	104
179	175	156
200	196	178
191	189	171
185	182	167
173	172	158
199	199	185
179	182	167
123	128	113
92	96	84
106	110	99
128	131	122
117	119	113
98	97	93
113	112	108
181	179	178
196	194	193
167	164	160
185	182	178
189	186	181
150	147	142
102	99	91
106	104	96
101	104	95
175	180	171
206	211	202
185	190	181
202	207	198
184	189	180
168	173	164
191	196	187
165	170	161
100	105	96
93	98	89
110	115	106
100	105	96
85	90	81
142	147	138
187	190	181
170	173	164
193	194	185
178	179	170
111	112	103
93	93	87
121	121	115
116	116	110
110	110	104
117	116	112
133	132	128
141	139	138
143	141	140
137	135	134
122	120	119
124	122	121
121	122	120
113	119	118
106	114	113
127	135	134
135	143	142
137	145	144
130	138	137
111	117	116
95	101	100
112	118	117
133	139	138
125	131	130
150	155	153
151	158	155
160	165	163
165	172	169
161	168	165
164	176	170
164	176	170
163	175	169
163	175	169
161	175	169
158	172	166
153	167	161
151	165	159
141	155	149
150	164	158
154	168	162
152	166	160
158	172	166
142	158	151
143	159	152
144	160	153
129	149	144
107	129	124
116	138	133
119	139	134
106	127	119
108	126	119
126	147	138
119	138	129
116	135	126
117	134	125
129	146	135
131	148	137
136	152	141
135	151	140
132	146	134
126	138	126
126	133	118
134	139	124
146	151	136
187	192	177
180	185	170
175	180	165
178	183	168
184	189	174
156	161	146
154	159	144
161	166	151
174	179	164
174	179	164
167	172	157
162	167	152
166	171	156
149	154	139
153	157	145
157	162	147
168	172	160
163	168	153
160	164	152
154	158	146
154	158	146
154	158	146
148	152	140
160	164	153
157	161	150
151	155	144
145	149	138
143	148	139
135	138	129
132	135	126
102	103	94
97	98	89
136	137	133
125	126	122
111	115	110
115	119	113
106	112	107
134	142	135
147	155	148
158	169	161
160	171	163
151	160	150
154	163	153
155	166	156
157	168	158
159	170	160
159	170	160
162	173	163
165	176	166
163	174	164
159	170	160
164	175	165
165	176	166
149	160	150
165	176	166
165	176	166
157	168	158
154	165	155
156	167	157
163	174	164
155	164	154
149	153	147
139	143	137
146	150	145
160	164	159
164	170	165
150	156	151
154	163	160
145	154	151
147	158	155
156	167	164
141	155	153
139	153	151
149	166	163
173	190	187
172	189	186
150	168	167
155	173	172
158	178	179
165	185	186
170	190	191
160	180	181
166	186	187
166	186	187
165	185	186
175	195	196
153	173	174
135	155	156
125	145	146
130	150	151
134	154	155
132	152	153
127	147	148
132	150	149
135	153	152
149	165	164
143	159	158
147	163	162
152	166	165
180	192	192
175	185	185
183	193	193
181	191	191
187	195	195
164	172	171
172	180	179
184	192	191
179	187	186
167	178	176
150	164	162
139	153	151
151	165	163
162	173	171
156	165	162
157	162	160
101	105	100
105	107	101
133	134	125
195	193	185
163	162	152
171	170	160
191	191	179
192	192	180
160	160	146
136	135	121
153	148	133
156	149	134
156	149	132
152	145	128
148	144	126
151	147	129
150	148	130
148	148	132
150	153	137
151	158	145
160	170	158
181	194	186
136	150	144
126	143	140
132	151	148
137	158	156
137	161	159
134	158	156
136	165	162
124	153	150
128	157	154
135	166	163
115	148	144
103	136	132
123	154	151
137	168	165
144	175	172
134	163	160
120	144	142
138	160	158
164	186	184
181	203	201
172	192	193
126	147	148
120	141	142
116	137	138
121	141	142
160	180	181
162	180	181
155	173	174
155	173	174
151	169	170
164	182	183
159	177	178
153	168	170
148	163	165
154	172	173
147	165	166
132	150	151
134	152	153
137	155	156
121	142	140
147	168	166
128	149	147
144	165	163
144	166	164
155	177	175
154	176	174
154	176	174
151	173	171
147	169	167
155	177	175
163	185	183
167	189	187
150	171	172
133	154	155
125	146	147
132	153	154
138	159	160
102	123	125
114	137	139
133	156	158
128	153	155
136	161	163
119	144	146
108	133	135
111	139	140
116	144	145
117	145	146
115	140	142
123	148	150
111	134	136
155	176	178
139	160	162
122	143	145
131	152	154
144	163	166
142	161	164
138	157	160
147	166	169
141	158	161
132	149	152
124	141	144
139	156	159
