# Supplementary material for: Detection of Power Line Insulators in Digital Images Based on the Transformed Colour Intensity Profiles
Source: Sensors (Basel). 2023 Mar 22;23(6):3343. doi: 10.3390/s23063343 (PMC10051827; doi:10.3390/s23063343)
Supplement: Supplementary file 1 [file sensors-23-03343-s001.zip › Dataset/ni/ni_SCENA_30_2034_1247_1261_1308.csv]

150	106	77
150	106	77
150	106	77
149	105	74
148	104	73
147	103	72
146	102	71
147	105	76
145	105	76
145	106	74
144	105	73
143	104	72
144	105	73
144	106	72
147	106	73
149	106	73
148	105	72
150	105	72
147	104	71
149	105	74
149	105	74
149	105	74
149	105	74
149	105	74
149	105	74
147	106	74
147	106	74
143	102	70
144	103	71
144	105	73
145	106	74
146	107	75
145	106	74
143	105	73
144	105	73
147	105	76
149	105	76
149	105	76
149	105	76
149	105	76
149	105	76
149	105	76
149	105	76
149	105	76
149	105	76
149	105	76
149	105	76
149	105	76
149	105	76
149	105	76
149	105	76
147	105	76
147	105	76
147	106	74
147	105	76
147	106	74
147	105	76
147	106	74
147	106	74
147	106	73
147	106	74
146	105	72
146	105	73
146	105	72
146	105	73
145	104	71
147	103	72
147	101	70
149	102	71
149	103	72
150	104	73
150	104	73
150	103	75
144	102	73
144	100	76
140	98	75
136	94	75
133	90	73
128	86	73
125	83	71
120	79	70
113	74	66
107	70	62
73	47	40
67	45	34
62	40	29
56	35	27
53	32	24
49	30	23
45	27	20
41	25	19
42	26	20
39	25	19
35	23	17
36	24	20
35	24	20
32	25	22
29	22	19
27	21	16
31	28	20
33	27	20
31	28	20
33	27	20
33	27	20
34	26	19
33	25	18
32	24	17
36	26	19
41	32	23
42	31	23
43	32	24
45	32	24
44	31	23
46	30	23
43	30	22
42	33	23
42	33	23
42	33	23
41	32	22
41	32	22
40	31	21
40	31	21
40	31	21
41	32	22
41	32	22
41	32	22
41	32	22
40	31	21
40	31	21
40	31	21
40	31	21
40	32	19
40	32	19
39	31	18
38	30	17
38	30	17
37	29	16
36	28	15
36	28	15
37	29	16
37	29	16
37	29	16
38	30	17
38	30	17
38	30	17
39	31	18
40	32	19
40	33	18
41	34	19
42	35	20
43	36	21
43	36	21
43	36	21
42	34	21
42	34	21
40	31	21
40	31	21
39	30	20
38	29	19
38	29	20
38	29	20
38	29	20
39	30	21
39	30	20
39	30	20
39	30	20
39	30	20
39	30	20
39	30	20
39	30	20
39	30	20
38	29	19
38	29	19
37	28	18
37	28	18
36	27	17
35	26	16
35	26	16
35	26	17
32	23	14
31	21	14
31	21	14
29	19	12
26	18	11
24	16	9
24	16	9
23	15	8
22	16	9
22	16	9
22	16	9
21	15	8
19	16	8
19	16	8
18	15	7
20	14	7
22	16	11
24	15	11
22	16	9
24	15	11
22	16	11
24	15	11
22	16	11
24	15	11
23	17	12
25	16	12
23	17	12
24	15	11
22	16	11
23	14	10
21	15	10
19	14	11
18	14	9
18	14	9
18	14	9
19	15	10
19	15	10
20	16	11
20	16	11
20	16	11
22	18	13
21	17	12
21	17	12
20	16	11
21	17	12
22	18	13
23	19	14
25	19	12
29	25	14
32	26	13
33	27	14
34	28	15
34	28	17
34	28	17
34	28	17
33	27	16
35	28	19
34	27	18
33	26	17
32	25	16
31	24	15
32	25	16
32	25	16
32	25	16
33	25	18
33	25	18
32	24	17
32	24	17
32	24	17
32	24	17
33	25	18
33	25	18
34	26	19
34	26	19
34	26	19
34	26	19
34	26	19
34	26	19
34	26	19
34	26	19
34	28	17
33	27	16
32	26	15
31	25	14
31	25	14
31	25	14
31	25	14
32	26	15
33	27	16
33	27	16
32	26	15
32	26	15
32	26	15
31	25	14
31	25	14
30	24	13
32	23	13
32	23	13
32	23	14
32	23	14
32	22	15
32	22	15
32	21	17
32	21	17
32	21	17
33	22	18
33	23	16
33	23	16
32	23	14
30	21	12
29	20	10
28	19	9
28	21	12
28	21	12
29	21	14
29	21	14
29	20	16
30	21	18
30	21	18
30	20	20
30	20	20
30	20	20
29	20	16
28	19	15
27	19	12
27	19	12
26	19	10
25	18	9
23	15	8
24	16	9
24	16	9
25	17	10
26	19	10
25	18	9
25	18	9
25	18	9
25	19	8
24	18	7
24	18	5
24	18	5
24	18	5
25	19	6
26	20	7
27	21	8
26	20	9
26	20	9
26	20	9
26	20	9
26	19	10
26	19	10
26	19	10
26	19	10
24	16	9
24	16	9
24	16	9
24	16	9
24	15	11
24	15	11
24	15	11
24	15	11
23	15	8
23	15	8
23	15	8
23	15	8
23	15	8
23	15	8
23	15	8
23	15	8
22	14	7
22	14	7
22	14	7
22	14	7
22	14	7
22	14	7
22	14	7
22	14	7
21	12	8
21	12	8
21	12	8
22	13	9
22	13	9
23	14	10
23	14	10
23	14	10
25	16	12
24	15	11
23	14	10
22	13	9
22	13	9
22	13	9
22	13	9
23	14	10
20	12	5
20	12	5
21	13	6
21	13	6
22	14	7
22	14	7
22	14	7
23	15	8
21	13	6
21	13	6
21	13	6
21	13	6
21	13	6
21	13	6
21	13	6
21	13	6
21	12	8
21	12	8
21	13	6
21	13	6
21	14	5
21	14	5
21	15	4
21	15	4
19	13	2
19	13	2
20	13	4
21	14	5
21	13	6
22	14	7
23	14	10
23	14	10
22	14	7
21	13	6
21	13	6
20	12	5
20	12	5
21	13	6
21	13	6
22	14	7
22	14	7
24	14	7
24	14	7
24	14	7
24	14	7
24	14	7
24	14	7
22	14	7
21	14	5
19	14	5
20	14	7
21	15	8
24	15	11
24	15	11
25	16	13
25	16	13
27	16	12
27	16	12
28	17	9
29	18	10
29	20	7
30	21	8
30	21	7
30	21	7
30	18	6
30	18	6
30	18	6
30	18	6
30	18	6
30	18	6
30	18	6
30	18	6
30	18	6
31	19	7
31	19	7
32	20	8
32	20	8
31	19	7
31	19	7
30	18	6
28	19	6
28	19	6
28	19	6
29	20	7
28	20	7
29	21	8
29	20	10
29	20	10
28	21	12
28	21	12
28	21	12
29	22	13
29	21	14
30	22	15
28	22	15
28	22	15
31	24	15
31	24	15
31	24	15
31	24	15
31	24	15
31	24	15
31	24	15
31	24	15
31	23	16
32	24	17
32	24	17
32	24	17
32	24	17
32	24	17
32	24	17
32	24	17
30	24	17
30	24	17
31	23	16
30	22	15
30	23	14
31	22	13
30	21	12
30	21	12
31	21	11
31	21	11
31	22	9
30	21	8
32	20	8
32	20	8
31	19	7
31	19	7
31	19	7
34	20	8
35	21	9
36	22	10
36	22	10
36	22	10
36	22	10
35	21	9
35	21	9
35	21	9
35	21	9
35	21	9
35	21	9
35	21	9
35	21	9
32	18	6
35	21	9
35	21	9
35	21	9
35	21	9
35	21	9
35	21	9
35	21	9
35	21	9
32	18	6
32	18	6
32	18	6
33	19	7
33	19	7
34	20	8
34	20	8
34	20	8
33	23	13
32	22	12
32	22	12
31	21	11
33	21	11
34	22	12
36	21	12
39	22	13
41	25	18
52	34	27
63	45	38
69	50	43
69	49	44
67	47	42
68	48	43
72	50	44
78	55	47
81	56	46
81	56	46
82	57	47
82	57	47
65	43	37
66	44	38
66	44	38
65	43	37
66	44	38
67	45	39
67	45	39
64	42	36
60	38	32
55	33	27
49	30	23
48	29	24
40	28	24
39	27	23
38	26	22
35	24	20
33	24	20
32	23	19
30	24	19
30	24	17
30	24	17
28	25	17
28	25	17
26	24	16
26	24	16
26	24	16
26	23	18
26	21	18
26	21	20
26	21	20
26	21	20
26	21	18
26	21	18
26	21	18
26	21	18
25	22	18
25	22	18
25	22	18
27	22	19
27	23	18
27	23	18
26	23	18
26	23	18
26	24	16
25	23	15
24	22	14
24	22	14
23	21	13
23	21	13
24	22	14
25	23	15
26	24	16
26	24	16
25	23	15
24	22	14
24	22	14
25	23	15
26	24	16
26	24	16
27	24	16
27	24	16
27	24	16
27	24	16
29	23	18
29	23	18
28	24	19
28	23	20
32	29	24
31	28	23
30	27	22
29	26	21
28	25	20
29	26	21
28	28	22
29	29	23
28	29	20
27	29	23
28	30	24
29	31	25
29	31	25
29	31	25
29	31	25
29	31	25
28	30	24
29	31	25
30	32	26
31	33	27
32	34	28
34	35	31
34	35	31
34	35	31
34	38	33
33	37	32
33	34	30
33	34	30
34	36	30
37	37	31
35	35	29
36	33	28
34	31	23
30	27	19
26	20	13
22	16	9
23	16	7
23	16	7
22	15	6
22	16	5
23	15	2
23	16	1
23	15	2
23	15	2
21	15	4
21	15	4
21	14	5
21	14	5
22	16	9
22	16	9
23	17	12
24	18	13
24	19	16
27	22	19
29	24	23
30	25	24
33	30	26
38	34	29
43	39	34
50	45	42
61	55	50
74	66	59
87	77	70
95	84	76
97	82	73
100	84	72
103	86	73
107	88	75
110	89	74
106	85	70
100	80	63
97	74	58
68	46	34
64	42	30
55	36	23
48	29	16
41	24	11
38	20	9
36	20	8
36	19	10
32	17	8
30	17	9
28	17	9
28	16	10
26	16	9
25	17	10
26	17	13
25	19	14
22	18	13
22	18	13
22	18	13
22	18	13
22	18	13
22	18	13
22	18	13
22	18	13
23	19	14
23	19	14
23	19	14
23	19	14
23	19	14
23	19	14
23	19	14
23	19	14
21	17	12
21	17	12
21	17	12
21	17	12
21	17	12
21	17	12
21	17	12
21	17	12
24	20	15
24	20	15
24	20	15
24	20	15
24	20	15
24	20	15
24	20	15
24	20	15
23	18	15
23	18	15
22	17	14
22	17	14
21	16	13
21	16	13
21	17	12
21	17	12
21	18	10
21	18	10
21	18	10
21	18	10
21	19	9
21	19	9
21	19	9
22	19	11
23	20	12
22	18	13
21	17	12
21	17	12
21	17	12
21	17	12
22	18	13
23	19	14
23	19	14
22	18	13
22	18	13
22	18	13
23	19	14
24	20	15
25	21	16
25	21	16
19	16	11
21	18	13
24	21	16
