# Supplementary material for: Detection of Power Line Insulators in Digital Images Based on the Transformed Colour Intensity Profiles
Source: Sensors (Basel). 2023 Mar 22;23(6):3343. doi: 10.3390/s23063343 (PMC10051827; doi:10.3390/s23063343)
Supplement: Supplementary file 1 [file sensors-23-03343-s001.zip › Dataset/ni/ni_SCENA_66_40_155_19_29.csv]

63	83	88
73	92	97
83	102	107
69	84	87
84	96	100
87	98	102
88	99	103
91	100	104
92	98	103
91	97	102
88	94	99
84	93	97
92	104	108
84	99	102
79	94	97
88	100	104
90	102	106
88	100	104
86	98	102
85	97	101
75	87	91
78	90	94
71	83	87
64	76	80
61	73	77
60	72	76
60	72	76
66	78	82
56	71	74
55	70	73
53	68	71
51	66	69
48	63	66
51	66	69
50	65	68
50	65	68
49	64	67
44	59	62
40	55	58
45	57	61
43	55	59
40	52	56
39	51	55
38	53	56
36	55	60
37	55	62
36	54	61
37	55	62
39	57	64
40	58	65
39	57	64
41	55	61
44	58	64
45	59	65
46	60	66
48	62	68
48	62	68
51	63	69
50	62	68
49	61	67
49	64	67
47	64	67
50	69	74
47	66	71
64	83	90
83	102	110
90	110	121
95	115	126
96	116	127
95	115	126
102	121	129
90	109	116
71	90	95
63	79	85
53	68	71
43	56	58
45	53	53
38	44	43
37	42	43
36	41	42
30	38	38
29	37	37
28	35	38
12	19	22
17	26	29
32	41	44
14	23	27
16	25	28
17	28	32
13	24	28
32	43	47
31	43	45
57	67	67
42	50	49
41	52	50
33	44	42
43	56	54
41	55	54
24	38	37
47	62	58
61	76	72
63	78	74
52	67	63
58	71	69
90	101	99
107	115	114
109	115	114
119	126	123
109	115	110
114	118	112
118	122	116
126	133	126
126	133	126
125	132	125
125	132	125
126	133	126
134	141	134
139	146	139
140	147	140
140	147	140
138	145	138
136	143	136
132	139	132
182	190	183
187	199	193
184	198	192
180	194	188
