# Supplementary material for: Detection of Power Line Insulators in Digital Images Based on the Transformed Colour Intensity Profiles
Source: Sensors (Basel). 2023 Mar 22;23(6):3343. doi: 10.3390/s23063343 (PMC10051827; doi:10.3390/s23063343)
Supplement: Supplementary file 1 [file sensors-23-03343-s001.zip › Dataset/ni/ni_SCENA_86_367_591_1172_130.csv]

98	95	104
109	103	114
117	109	119
104	95	105
133	123	129
157	146	149
162	150	150
174	159	157
192	178	172
196	180	174
198	182	175
207	191	184
211	195	188
215	199	192
214	198	192
213	198	195
216	202	196
213	200	192
212	200	190
213	201	191
213	201	191
212	200	190
210	198	188
210	198	188
211	199	189
210	198	188
208	196	186
202	190	180
200	188	178
202	191	183
204	193	185
227	217	210
225	217	210
227	221	216
218	212	207
219	214	213
210	207	209
191	190	192
85	85	91
68	70	78
70	74	85
69	73	84
86	92	105
110	117	134
89	97	114
80	87	107
74	83	103
61	70	90
64	73	93
67	74	93
70	77	96
70	77	96
70	76	95
69	75	94
76	82	101
70	77	94
82	89	108
70	77	96
74	81	100
74	81	100
71	78	97
77	84	103
59	66	85
59	66	85
76	83	102
66	73	93
59	66	86
74	81	100
51	58	77
56	63	82
55	62	81
63	71	88
62	70	87
56	64	81
58	66	83
70	79	93
68	77	91
69	78	92
73	82	96
82	91	104
130	139	149
158	165	174
164	168	173
157	162	161
166	169	167
167	166	162
163	162	158
163	160	156
158	155	151
153	150	146
154	151	147
152	150	150
147	147	147
143	142	146
142	143	147
149	151	159
151	156	165
108	115	130
113	123	140
103	115	133
95	107	125
82	93	113
105	119	138
163	176	198
140	154	176
111	127	150
79	95	118
90	107	133
114	131	157
112	131	158
162	179	205
163	180	201
176	193	212
178	199	214
179	203	215
180	205	215
178	203	213
174	202	209
173	201	208
167	196	203
160	189	198
150	180	191
144	175	190
139	168	189
133	163	188
137	165	199
145	173	208
146	172	212
140	169	208
135	166	205
131	164	203
133	165	206
125	157	200
114	143	188
117	144	188
134	161	198
142	168	198
127	151	173
116	136	147
119	131	133
124	132	132
133	135	136
128	130	131
128	130	131
135	139	140
125	129	130
132	137	138
137	142	143
129	134	135
128	133	134
140	145	146
142	147	148
131	136	137
123	128	129
156	161	162
125	130	131
142	147	148
165	170	171
161	166	167
173	178	179
151	156	157
157	162	163
103	108	109
134	139	140
156	161	162
142	150	150
130	138	138
139	144	145
136	144	144
155	163	163
155	163	163
151	159	159
137	145	145
125	135	135
129	139	139
121	131	131
113	123	123
131	136	139
139	144	147
137	142	145
132	137	140
129	134	137
134	139	142
115	120	123
118	123	126
128	133	136
128	133	136
118	123	126
116	121	124
128	133	136
130	135	138
127	132	135
130	135	138
114	119	122
99	104	107
137	140	145
128	131	136
109	112	117
91	94	99
110	115	118
142	147	150
167	174	177
119	126	129
102	109	112
113	120	123
110	120	120
92	101	104
117	126	129
112	121	124
113	122	125
107	116	119
120	129	133
118	127	131
122	130	137
132	139	148
130	136	147
133	141	154
116	124	137
84	92	105
63	72	82
70	79	88
147	156	165
176	186	193
183	194	202
180	192	198
129	138	147
124	133	142
100	111	119
94	105	113
95	106	114
99	110	118
89	100	108
85	96	104
93	104	112
82	95	103
70	83	91
68	81	89
101	114	122
121	134	142
89	102	110
69	82	90
84	100	107
80	98	105
74	90	97
77	95	102
130	146	153
135	151	158
105	118	126
89	102	110
100	109	118
108	117	126
80	85	94
86	91	100
63	65	75
88	89	99
112	113	123
132	133	143
125	124	133
109	108	117
90	89	98
98	97	106
98	97	107
85	86	96
105	106	116
102	103	113
96	98	109
80	82	93
102	103	117
92	93	107
82	83	97
66	67	81
78	79	93
73	76	90
74	75	89
96	97	111
98	99	113
89	90	104
78	78	92
75	76	90
111	111	123
136	136	148
127	129	140
104	106	117
85	87	98
97	99	110
85	89	100
80	84	95
77	81	92
83	87	98
89	95	108
122	128	141
105	108	122
95	98	112
95	101	114
94	100	113
95	98	112
83	89	102
74	77	91
87	90	104
93	94	108
104	107	121
99	100	114
87	88	102
98	99	113
96	96	110
99	96	111
100	97	112
95	95	107
99	101	112
101	103	114
122	124	135
126	128	139
86	88	99
74	76	87
102	104	115
133	135	146
145	147	158
123	125	136
91	93	104
85	87	98
99	101	112
91	93	103
76	78	88
76	77	87
87	88	98
91	92	102
84	85	95
85	84	94
79	78	87
75	74	83
88	87	96
92	89	98
89	86	95
90	87	96
93	92	102
95	95	107
103	103	115
101	101	113
113	111	123
114	112	124
116	114	126
106	104	116
82	81	91
78	77	87
103	102	112
92	88	99
95	91	102
107	103	114
93	89	100
84	81	90
81	78	87
94	91	100
94	89	98
101	97	108
104	100	111
105	101	112
105	101	112
101	98	107
63	60	69
102	100	106
145	143	149
122	118	124
135	133	139
145	141	146
136	135	139
115	114	118
125	126	130
113	116	120
128	129	133
123	119	124
96	92	97
115	111	116
136	132	137
95	94	98
81	80	84
101	101	107
113	113	119
110	112	120
152	154	162
129	131	139
125	128	136
95	97	107
97	99	109
133	138	147
160	166	173
151	153	161
156	159	164
99	102	107
71	74	79
75	78	83
52	55	60
92	95	103
134	137	145
157	160	165
150	153	158
127	128	132
118	119	123
133	134	138
159	160	164
166	167	171
162	163	167
114	113	117
89	88	92
94	93	97
107	106	110
125	124	128
142	141	145
144	142	148
121	119	125
102	99	108
78	75	84
58	55	64
56	53	62
82	78	89
105	101	112
96	92	103
98	94	105
96	95	105
92	91	101
98	94	105
132	128	139
108	104	115
98	94	105
101	97	108
80	76	87
76	72	83
96	92	103
105	101	112
101	97	108
124	120	131
126	122	133
102	98	109
88	84	95
85	81	92
103	99	110
127	123	134
140	136	147
113	109	120
99	95	106
93	89	100
99	95	106
155	151	162
172	168	179
156	152	163
147	143	154
149	145	156
97	94	103
88	85	94
88	86	92
85	84	94
114	113	123
115	114	124
101	100	110
103	102	112
111	110	120
118	119	129
135	136	146
150	152	162
124	126	136
118	120	130
93	95	105
99	104	113
126	131	140
125	130	139
109	114	123
102	107	116
101	106	115
129	134	143
155	162	171
159	165	176
147	157	167
136	148	158
130	147	156
112	127	136
135	153	164
174	184	194
147	156	166
145	154	167
148	160	172
127	141	153
70	88	99
57	82	92
56	84	95
99	125	137
131	157	169
152	179	193
150	179	193
119	152	167
104	139	153
123	162	177
142	183	198
128	171	186
105	145	163
90	130	148
101	137	155
116	149	169
120	149	170
128	151	173
140	161	183
147	165	188
139	157	180
134	153	174
143	162	183
158	175	194
151	166	185
146	160	178
141	156	172
140	156	172
139	156	169
129	149	160
119	139	150
119	139	150
136	156	167
125	141	153
152	166	178
143	157	169
129	143	155
126	140	152
119	133	145
122	134	146
119	131	143
114	126	138
117	129	141
104	113	126
107	116	129
131	140	153
134	143	156
137	145	158
119	127	140
125	134	147
118	131	145
107	118	132
115	128	142
118	131	145
143	156	170
138	151	165
109	122	136
93	106	120
138	151	165
175	186	200
177	188	202
116	128	140
61	73	85
120	129	142
108	118	128
99	108	121
82	91	104
82	91	104
94	104	114
124	134	144
112	122	132
93	102	111
97	106	115
97	105	112
106	114	121
111	117	122
103	109	114
111	117	124
127	135	142
143	150	159
146	154	161
113	121	128
89	98	102
127	136	140
145	154	158
94	105	109
84	95	99
90	101	105
97	108	112
107	119	123
112	124	128
125	140	143
135	150	153
105	120	123
100	115	118
99	114	117
90	105	108
97	114	117
97	116	119
142	161	164
143	162	165
115	134	137
106	125	128
98	119	121
99	120	122
96	116	121
100	119	124
93	110	113
99	117	118
106	121	123
87	105	104
93	110	107
124	141	138
101	119	118
89	107	106
103	121	120
98	116	115
96	114	113
96	114	113
88	106	105
95	113	112
96	114	113
83	101	100
112	130	129
116	134	133
121	139	138
124	142	141
101	119	118
72	90	89
85	98	100
100	113	115
105	120	122
127	142	144
156	171	173
138	153	156
119	136	139
68	85	88
100	117	120
138	156	157
124	144	145
89	109	110
97	117	118
105	125	126
131	152	153
141	162	163
115	137	135
112	134	132
83	105	103
83	104	102
89	110	108
106	127	125
115	133	132
101	117	116
97	113	112
94	110	109
89	103	102
86	100	99
104	116	116
103	115	115
102	114	114
122	134	134
118	132	131
107	119	119
109	121	123
123	135	137
126	138	140
118	130	132
113	125	127
116	128	130
114	123	126
127	136	139
146	155	158
123	132	135
122	131	134
104	113	116
83	92	95
120	129	132
126	137	141
113	124	128
120	131	135
127	138	142
121	132	136
120	131	135
111	122	126
93	104	108
100	111	115
109	120	124
123	134	138
120	131	135
124	135	139
120	130	137
121	131	138
116	127	131
128	140	144
125	138	140
137	151	150
142	156	155
137	147	147
124	134	134
130	138	137
127	135	134
134	139	138
130	135	134
133	136	134
130	133	131
138	141	139
135	138	136
131	135	130
135	139	134
129	136	129
136	143	136
131	137	132
127	133	128
129	135	130
129	135	130
129	134	132
132	137	135
129	134	132
137	144	141
137	144	141
133	142	139
133	142	139
129	138	135
134	143	140
144	153	150
145	150	149
143	148	147
136	141	140
136	141	140
136	141	140
140	145	144
143	148	147
143	148	147
147	152	151
147	152	151
149	154	153
141	146	145
126	131	130
129	134	133
158	163	162
174	179	178
155	160	158
153	158	156
150	153	151
148	151	149
144	147	145
143	145	145
144	144	144
138	138	138
141	141	141
136	136	136
140	138	138
142	140	140
139	137	137
147	145	145
146	141	142
144	139	140
147	142	143
136	131	132
138	133	134
141	135	136
132	127	128
140	135	136
150	145	146
151	146	147
160	155	156
155	150	151
150	145	146
167	162	163
162	160	160
158	156	156
157	155	155
156	154	153
160	156	155
151	146	143
157	152	149
163	158	155
160	155	152
156	151	148
156	151	148
158	153	150
157	150	147
165	158	155
159	152	149
168	161	158
159	152	149
161	154	151
180	173	170
180	173	170
171	166	165
164	160	159
170	166	165
167	163	162
161	157	156
158	154	153
153	149	148
159	155	154
160	156	155
164	160	159
172	168	167
178	174	173
170	166	165
172	167	166
166	161	160
158	153	152
176	166	166
184	174	174
191	181	181
167	157	157
162	154	154
169	161	161
158	150	150
156	148	148
160	155	154
166	161	160
174	170	169
171	167	166
170	166	165
163	159	158
164	160	159
167	163	162
179	174	175
179	174	175
183	178	179
185	180	181
174	169	170
