# Supplementary material for: Detection of Power Line Insulators in Digital Images Based on the Transformed Colour Intensity Profiles
Source: Sensors (Basel). 2023 Mar 22;23(6):3343. doi: 10.3390/s23063343 (PMC10051827; doi:10.3390/s23063343)
Supplement: Supplementary file 1 [file sensors-23-03343-s001.zip › Dataset/ni/ni_SCENA_35_1929_366_1629_998.csv]

172	135	101
171	136	102
170	134	104
168	134	104
166	132	102
166	132	102
170	134	104
170	134	104
169	133	103
168	132	102
171	133	103
171	133	103
172	132	103
172	132	103
173	133	104
173	133	104
173	133	104
172	134	104
167	131	101
167	131	101
168	132	102
169	133	103
169	133	103
170	134	104
170	134	104
170	134	104
169	133	103
170	134	104
170	134	104
170	134	104
170	134	104
169	133	103
169	133	103
169	133	103
170	132	102
171	133	103
173	135	105
170	132	102
170	132	102
170	132	102
170	132	102
170	132	102
170	132	102
170	132	102
169	131	101
169	131	101
169	131	101
169	131	101
170	132	102
170	132	102
169	133	103
169	133	103
170	134	104
170	134	104
168	132	102
169	133	103
169	133	103
170	134	104
172	136	106
171	135	105
171	135	105
169	133	103
169	133	103
169	133	103
169	133	103
169	133	103
169	133	103
169	133	103
169	133	103
168	132	102
168	132	102
168	134	104
168	134	104
168	134	104
166	132	102
166	132	102
167	133	103
167	133	103
167	133	103
165	134	103
165	134	103
167	133	103
169	133	103
169	133	103
169	133	103
169	133	103
169	133	103
169	133	103
171	135	105
172	136	106
169	133	103
169	133	103
170	134	104
171	135	105
172	136	106
170	134	104
168	132	102
166	130	100
170	134	104
170	134	104
169	133	103
169	133	103
169	133	103
170	134	104
171	135	105
172	136	106
170	134	104
169	133	103
169	133	103
168	132	102
168	132	102
167	131	101
167	131	101
167	131	101
169	133	103
169	133	103
169	133	103
169	133	103
169	133	103
169	133	103
169	133	103
169	133	103
168	132	102
168	132	102
168	132	102
168	132	102
168	132	102
168	132	102
169	133	103
169	133	103
170	134	104
169	133	103
169	133	103
168	132	102
168	132	102
169	133	103
169	133	103
170	134	104
169	133	103
169	133	103
169	133	103
169	133	103
169	133	103
169	133	103
169	133	103
169	133	103
170	134	104
169	133	103
169	133	103
168	132	102
168	132	102
169	133	103
169	133	103
170	134	104
171	135	105
171	135	105
171	135	105
171	135	105
171	135	105
171	135	105
171	135	105
171	136	103
169	134	101
169	134	100
169	134	101
169	134	101
169	132	104
169	132	104
170	133	107
170	133	107
169	132	106
169	132	106
172	135	107
171	135	105
169	133	103
168	133	100
169	134	100
170	135	101
170	135	102
170	134	104
168	132	102
167	131	101
167	131	101
169	133	103
169	133	103
168	132	102
171	135	105
170	134	104
169	133	103
169	134	100
169	134	100
170	135	101
170	135	101
170	135	102
169	133	103
170	134	104
170	134	104
170	134	104
170	134	104
170	134	104
171	135	105
171	135	105
170	134	104
170	134	104
168	132	102
167	131	101
169	133	103
171	135	105
171	135	105
171	135	105
171	135	105
170	134	104
170	134	104
169	133	103
169	133	103
168	132	102
168	132	102
167	131	101
170	134	104
169	133	103
168	132	102
168	132	102
169	133	103
170	135	102
170	135	102
170	135	102
171	135	105
171	135	105
171	135	105
170	134	104
170	134	104
170	134	104
170	134	104
169	133	103
168	132	102
168	132	102
168	132	102
169	133	103
169	133	103
170	134	104
169	133	103
169	133	103
171	135	105
171	135	105
171	135	105
171	135	105
170	134	104
170	134	104
170	134	104
170	134	104
168	132	102
168	132	102
168	132	102
168	132	102
169	133	103
169	133	103
171	138	105
173	141	106
167	135	99
167	136	97
167	135	99
159	131	97
157	127	98
156	127	106
153	123	104
130	104	90
110	86	74
64	42	36
50	31	24
40	24	18
41	25	19
37	24	16
41	28	20
48	32	16
60	36	14
97	67	40
118	88	61
140	108	79
169	138	107
171	137	107
165	132	99
165	132	99
166	133	100
166	133	100
168	133	100
168	133	100
166	133	100
166	133	100
167	133	103
167	133	103
169	132	104
170	133	105
171	134	106
170	133	105
169	132	104
168	131	103
169	133	103
170	134	104
168	132	102
168	132	102
168	133	100
169	134	101
169	134	101
169	134	101
169	134	100
170	135	102
169	133	103
168	132	102
168	132	102
169	133	103
169	133	103
170	134	104
170	134	104
170	134	104
169	133	103
169	133	103
169	133	103
168	132	102
168	132	102
168	132	102
168	132	102
168	132	102
167	133	103
167	133	103
166	134	105
167	135	106
166	133	107
166	133	107
167	132	106
166	131	105
168	133	107
168	133	107
170	134	104
170	134	104
169	133	103
169	134	101
169	134	101
167	134	101
165	133	104
157	126	103
154	123	100
124	99	79
104	79	59
66	43	27
56	33	18
44	23	8
41	20	5
50	27	12
52	29	13
57	33	15
64	39	19
105	77	53
128	97	74
159	129	100
161	131	102
163	132	101
162	131	98
163	133	98
164	131	98
165	132	99
168	132	102
169	133	103
170	134	104
170	134	104
170	134	104
170	134	104
170	134	104
170	134	104
170	134	104
170	134	104
171	135	105
171	135	105
171	135	105
171	135	105
169	133	103
169	133	103
168	132	102
169	133	103
170	134	104
170	134	104
170	134	104
170	134	104
170	134	104
170	134	104
170	134	104
170	134	104
170	134	104
170	134	104
170	134	104
170	134	104
170	134	104
170	134	104
170	134	104
170	134	104
171	135	105
171	135	105
171	135	105
171	135	105
170	134	104
170	134	104
170	134	104
170	134	104
170	134	104
170	134	104
170	134	104
170	134	104
170	134	104
170	134	104
171	135	105
172	136	106
170	134	104
170	134	104
170	134	104
170	134	104
169	133	103
169	133	103
169	133	103
169	133	103
168	131	103
170	133	107
172	135	107
173	136	108
173	136	108
173	136	108
173	137	107
169	133	103
168	132	102
169	133	103
170	134	104
171	135	105
171	135	105
170	134	104
169	133	103
169	133	103
170	134	104
170	134	104
168	132	102
169	133	103
171	135	105
173	137	107
172	136	106
170	134	104
170	134	104
170	134	104
170	134	104
170	134	104
170	134	104
170	134	104
170	134	104
170	134	104
168	132	102
168	132	102
169	133	103
169	133	103
171	135	105
171	135	105
171	135	105
172	136	106
167	131	101
170	134	104
170	134	104
170	134	104
170	134	104
170	134	104
170	134	104
171	135	105
172	135	107
171	134	106
171	134	106
170	133	105
170	133	105
170	133	105
171	134	106
172	135	107
169	132	104
169	132	104
170	133	105
169	132	104
169	132	104
169	132	104
169	132	104
168	131	103
169	132	106
169	132	106
170	133	105
170	133	105
171	134	106
171	134	106
170	134	104
170	134	104
172	136	106
171	135	105
170	134	104
170	134	104
170	134	104
170	134	104
170	134	104
170	134	104
170	134	104
170	134	104
170	134	104
170	134	104
170	134	104
171	135	105
171	135	105
172	136	106
170	134	104
170	134	104
170	134	104
171	135	105
171	135	105
170	134	104
170	134	104
172	136	106
170	133	105
170	133	107
170	133	105
170	133	105
170	135	102
170	135	102
170	135	101
170	135	101
168	133	99
169	134	100
171	136	103
170	135	102
171	136	103
171	136	103
171	136	102
171	136	103
169	134	101
170	134	104
171	135	105
171	135	105
169	133	103
169	133	103
170	134	104
171	135	105
171	135	105
171	135	105
171	135	105
171	135	105
171	135	105
171	135	105
169	133	103
169	132	104
172	135	109
172	135	109
171	134	106
171	134	106
171	134	106
171	134	106
171	135	105
172	136	106
170	134	104
170	134	104
170	135	102
170	135	102
170	135	102
170	135	102
170	134	104
169	133	103
172	135	107
172	135	107
171	134	106
171	134	106
171	134	106
172	135	107
172	135	107
173	136	108
171	134	106
171	134	106
171	134	106
171	134	106
171	134	106
171	134	106
171	134	106
170	133	105
168	131	103
170	133	105
171	134	106
172	135	107
172	135	107
172	135	107
171	134	106
170	133	105
169	132	104
170	133	105
170	133	105
170	133	105
170	133	105
171	134	106
171	134	106
171	134	106
167	135	106
167	135	106
167	135	106
167	135	106
167	135	106
167	135	106
167	135	106
167	135	106
167	135	106
166	134	105
166	134	105
165	133	104
165	133	104
166	134	105
166	134	105
169	135	106
169	135	105
171	135	105
171	135	105
171	135	105
171	135	105
171	135	105
171	135	105
171	135	105
171	135	105
171	135	105
171	135	105
172	136	106
172	136	106
172	136	106
172	136	106
172	136	106
169	135	105
170	136	107
170	136	107
171	134	106
171	134	106
171	134	106
171	134	106
