# Supplementary material for: Detection of Power Line Insulators in Digital Images Based on the Transformed Colour Intensity Profiles
Source: Sensors (Basel). 2023 Mar 22;23(6):3343. doi: 10.3390/s23063343 (PMC10051827; doi:10.3390/s23063343)
Supplement: Supplementary file 1 [file sensors-23-03343-s001.zip › Dataset/ni/ni_SCENA_90_3779_1376_731_3567.csv]

80	132	109
78	129	102
71	126	99
61	120	92
53	120	91
47	119	89
43	118	86
43	118	86
43	121	84
40	120	85
39	119	82
38	121	83
35	120	82
35	120	82
32	119	81
31	118	80
31	118	82
31	118	82
31	118	82
31	118	84
31	118	85
33	117	89
44	119	97
48	119	103
45	118	102
46	118	106
50	121	111
52	122	115
62	130	123
63	129	124
63	130	123
67	129	123
68	131	122
72	134	122
68	130	118
66	133	112
56	131	99
51	131	94
44	124	87
43	127	92
45	134	95
46	133	97
46	133	99
43	133	98
41	133	98
37	129	94
29	123	88
23	119	82
23	118	81
24	119	82
25	121	81
32	122	86
40	124	89
45	126	93
47	128	95
50	132	97
49	130	97
47	128	95
47	126	93
46	125	92
49	125	93
50	126	94
51	127	96
52	128	97
54	128	98
54	130	99
55	131	100
52	129	101
56	129	103
55	126	100
53	126	100
51	124	98
48	122	96
48	122	96
44	121	94
41	118	91
40	120	91
41	120	93
39	119	90
39	119	90
39	119	90
41	121	92
43	123	94
46	124	93
44	123	90
43	123	88
40	120	85
37	117	82
36	116	81
35	118	80
36	119	81
36	119	81
38	120	85
39	121	86
39	121	86
41	123	88
40	122	87
40	121	88
41	122	89
40	121	88
40	118	87
41	119	88
43	121	90
40	120	91
39	119	90
41	121	92
47	124	96
51	128	100
56	130	104
59	133	107
65	138	112
71	145	117
76	149	123
81	152	126
81	154	128
83	156	130
85	156	129
85	156	130
82	155	129
80	153	127
78	152	126
71	148	121
62	141	114
59	138	111
53	132	105
54	134	105
55	135	106
58	135	108
60	135	107
60	135	107
62	136	108
61	135	107
57	132	104
49	129	100
48	128	99
47	127	98
50	127	99
48	128	99
51	128	100
52	127	99
49	123	95
50	124	96
50	121	95
49	120	94
49	117	94
50	118	95
49	117	94
48	116	91
48	117	90
49	116	87
49	116	87
49	115	86
46	113	84
46	112	83
45	112	83
43	113	83
43	114	87
42	113	86
40	111	84
37	108	81
34	105	78
32	103	76
31	102	75
30	101	74
31	99	74
30	98	73
30	98	73
33	101	76
43	109	84
48	114	89
57	122	97
60	125	100
63	128	103
62	127	102
62	127	102
62	127	102
60	124	102
58	122	100
61	122	102
60	120	102
51	116	95
51	116	95
52	115	95
52	114	96
49	117	94
51	119	96
51	122	96
50	124	94
50	128	97
48	129	96
45	131	97
48	132	98
45	131	97
43	127	98
42	126	97
40	120	97
37	112	96
35	104	91
37	103	91
36	97	87
36	96	88
36	96	88
33	101	90
34	106	93
34	112	95
36	114	97
38	119	100
38	123	103
35	120	98
35	120	98
33	118	96
28	110	91
28	109	94
29	104	96
33	103	97
42	108	103
46	113	108
49	115	110
47	113	108
45	113	106
41	110	99
37	109	96
38	109	92
39	111	91
44	116	96
50	122	102
56	128	108
58	129	112
59	134	120
58	132	120
61	135	123
64	136	123
67	137	124
67	137	124
65	134	119
65	134	119
65	133	116
62	132	115
61	131	114
62	133	113
63	134	114
61	133	113
61	133	113
61	132	115
59	132	116
65	135	118
67	136	116
65	133	116
59	128	113
56	125	110
54	123	110
51	120	109
54	126	114
56	129	119
56	132	121
53	131	120
55	133	122
57	133	122
55	133	122
60	135	121
63	137	119
69	139	122
69	140	123
72	141	126
75	141	129
75	141	129
75	141	129
77	144	129
77	145	128
79	144	128
81	145	126
81	145	126
81	146	125
81	146	125
78	143	122
70	141	114
68	144	112
61	141	106
54	134	99
54	134	99
53	133	98
56	135	102
63	138	110
63	137	111
70	142	119
68	139	119
68	136	119
67	134	119
68	133	118
67	130	114
65	128	112
65	127	109
64	128	109
65	128	112
64	127	111
63	127	115
62	128	117
62	128	116
61	130	117
62	131	116
60	131	114
59	131	111
55	130	108
55	129	105
52	126	100
51	125	99
51	124	98
52	125	99
53	123	100
55	125	102
54	126	104
55	126	106
54	126	106
55	127	107
57	128	108
57	128	108
60	131	111
64	133	113
67	136	116
68	137	117
67	138	118
67	138	118
68	139	119
68	139	119
66	141	119
63	141	118
62	140	117
60	138	115
58	136	113
56	134	111
54	132	108
52	130	106
54	130	106
50	128	104
50	126	102
51	127	103
53	128	106
54	130	106
57	132	110
58	132	114
60	131	114
61	132	115
60	134	116
62	136	118
60	137	116
63	140	119
65	143	120
66	144	121
69	147	124
70	148	125
72	147	125
73	148	127
73	145	125
71	142	125
72	142	125
69	141	121
63	141	118
59	137	114
57	134	113
54	129	108
54	129	108
54	129	108
58	129	112
60	131	114
61	130	115
61	130	115
61	132	116
59	133	115
55	131	113
53	132	113
51	133	111
52	135	113
54	136	113
57	139	117
62	142	125
64	145	130
65	145	132
66	144	133
68	143	129
68	143	129
70	143	127
73	144	128
73	144	128
72	143	127
74	143	128
76	145	130
78	147	132
81	150	135
78	150	137
75	150	134
74	150	132
69	148	129
62	144	121
57	141	117
57	141	116
49	138	112
49	137	113
49	137	114
45	136	113
43	132	113
40	124	106
39	122	107
38	120	102
37	117	100
42	116	98
48	119	99
52	121	101
53	124	104
54	125	105
59	131	111
66	141	120
67	142	121
62	139	118
68	147	126
65	142	121
59	141	119
64	143	122
72	146	128
68	145	124
77	148	131
76	151	135
78	153	137
78	156	139
88	161	145
85	160	144
78	155	141
82	163	148
86	168	155
84	166	153
85	169	157
85	169	157
83	169	157
84	170	158
83	171	158
83	171	158
81	165	153
81	162	153
83	160	152
80	158	147
78	156	145
75	154	141
71	150	137
67	146	132
65	144	130
64	143	129
64	144	127
64	146	128
63	145	127
63	145	127
65	145	128
64	144	127
67	146	127
64	143	124
66	142	124
63	142	123
64	140	122
63	136	120
59	132	116
55	128	112
51	122	106
46	117	100
45	116	99
44	115	95
45	116	96
47	118	98
47	118	98
48	120	98
52	123	103
51	126	105
48	125	104
51	123	103
53	122	102
57	121	102
58	120	104
56	121	105
56	121	105
52	122	105
54	122	105
68	133	118
66	125	111
83	131	119
83	117	110
37	60	55
12	27	23
17	30	28
18	28	28
23	30	33
28	32	37
33	35	43
52	52	64
77	74	89
97	93	112
111	106	127
121	115	138
134	125	151
139	130	156
144	136	159
150	142	165
153	146	167
152	145	166
128	122	145
87	81	106
74	68	93
74	70	95
68	64	89
63	59	84
68	63	90
65	60	87
62	57	84
58	55	81
55	52	78
53	50	76
51	48	70
47	44	66
45	43	63
44	41	63
40	37	62
38	35	60
37	35	57
35	33	55
34	32	54
32	30	52
31	30	50
31	30	50
28	27	47
28	27	47
27	27	45
26	26	44
24	24	42
24	24	42
23	23	41
22	22	38
21	21	35
21	21	33
20	20	32
18	18	30
17	18	28
16	17	27
17	16	25
16	15	24
16	16	22
15	15	21
16	15	19
15	14	18
15	14	16
14	13	15
14	14	14
12	14	14
10	15	14
11	13	13
11	13	13
13	13	13
14	12	12
14	12	12
14	12	12
14	12	12
12	12	12
12	12	12
12	12	12
12	12	12
11	11	11
11	11	11
11	11	11
10	9	11
9	11	12
9	10	14
9	11	12
9	11	12
9	11	12
11	13	14
13	16	20
17	20	24
19	23	28
18	21	29
19	21	31
23	24	38
23	26	41
33	33	51
49	48	68
76	69	90
102	91	111
117	105	127
127	115	137
127	114	140
121	112	139
107	96	128
80	71	104
56	45	83
52	45	82
49	41	81
42	39	78
41	38	77
39	38	77
39	38	77
36	38	73
34	36	71
37	37	73
36	36	72
35	35	71
34	34	70
33	33	69
31	33	68
30	32	66
30	32	66
29	32	63
25	28	59
22	26	55
21	25	54
21	25	53
21	25	53
20	24	52
19	23	51
19	23	48
19	23	48
18	22	47
17	21	46
17	19	43
16	18	42
15	18	39
15	18	39
15	16	36
15	16	36
14	17	32
16	16	30
16	16	28
15	15	27
14	14	26
14	14	26
12	14	25
12	14	25
12	12	24
11	11	23
11	12	22
10	11	21
12	11	20
12	11	20
9	9	15
9	9	15
11	10	14
10	9	13
10	9	11
9	8	10
9	9	9
9	9	9
8	8	8
8	8	8
8	8	8
8	8	8
8	8	8
8	8	8
8	8	8
8	8	8
7	7	7
7	7	7
7	7	7
8	8	8
8	8	8
8	8	8
8	8	8
8	8	8
11	10	12
15	14	16
17	18	22
20	21	25
17	21	26
18	21	29
17	22	31
19	23	34
27	30	44
36	36	52
60	60	76
90	87	103
106	103	118
108	103	118
111	104	119
111	102	122
115	109	132
90	82	112
65	60	89
59	52	85
51	48	80
46	42	78
41	41	77
37	36	75
35	36	74
35	36	74
35	34	73
34	33	72
34	34	70
35	34	68
31	31	67
31	31	67
30	31	65
30	31	65
29	31	62
28	30	61
26	28	58
25	27	57
24	27	55
24	27	55
21	25	50
21	25	50
19	23	47
19	23	47
19	24	45
19	24	45
17	23	42
15	21	40
15	18	39
15	18	39
14	17	38
13	16	37
16	17	38
15	16	37
14	15	35
14	15	35
13	13	29
13	13	29
14	14	28
13	13	27
13	13	25
12	12	24
12	12	24
11	11	23
9	12	20
9	12	20
10	12	20
9	11	19
9	12	17
8	11	16
10	10	16
10	10	16
9	10	14
9	10	14
11	10	12
10	9	11
10	9	11
9	8	10
9	8	10
9	8	10
8	8	8
8	8	8
8	8	8
8	8	8
8	8	8
7	7	7
7	7	7
7	7	7
8	8	8
8	8	8
7	7	7
8	8	8
9	9	9
10	10	10
11	11	11
12	12	12
18	17	19
18	20	20
22	24	24
23	24	28
23	23	29
26	25	35
32	30	42
38	35	51
54	51	67
81	77	96
104	100	119
109	105	124
123	119	138
131	127	146
143	140	156
130	125	146
88	83	112
57	50	83
55	49	84
49	45	81
43	41	77
45	44	83
37	36	75
41	40	79
39	39	75
39	39	75
37	39	74
36	38	73
34	36	71
33	35	70
32	34	69
32	34	69
30	32	63
30	32	63
27	29	60
26	28	59
24	26	57
23	25	56
22	24	54
22	24	54
22	25	53
22	25	53
21	24	52
20	23	51
18	22	47
17	20	48
16	19	47
16	19	47
16	18	42
17	19	43
15	17	41
14	16	40
14	15	36
13	14	35
13	14	34
14	15	35
14	14	30
14	14	30
14	14	28
13	13	27
13	13	25
12	12	24
11	11	23
11	11	23
13	12	22
13	12	22
11	12	22
9	11	21
9	12	20
8	11	19
8	11	19
8	11	19
8	11	16
8	11	16
10	11	15
10	11	15
10	11	15
10	11	15
11	12	16
11	12	16
8	10	11
6	10	11
6	10	11
7	11	12
7	11	12
8	12	13
8	12	13
7	12	13
4	14	14
0	4	4
0	10	6
37	69	64
107	145	139
114	155	148
108	150	143
52	90	84
1	22	20
12	24	24
17	29	31
18	29	33
19	27	34
22	28	39
24	28	39
25	28	42
39	39	55
56	56	72
80	79	95
101	100	116
116	113	128
126	123	138
137	132	147
143	137	156
138	130	153
111	100	126
75	68	95
65	60	89
64	59	90
55	51	86
47	48	82
48	48	84
46	47	85
44	45	83
41	42	80
42	43	81
41	40	79
40	39	78
39	39	75
39	39	75
35	37	71
35	37	71
34	36	70
33	35	69
32	34	68
31	33	67
31	33	64
31	33	64
29	31	62
30	32	63
30	32	62
29	31	61
31	32	60
31	32	60
31	32	58
33	32	58
38	33	60
32	28	53
38	35	60
35	34	54
88	88	102
191	190	200
207	204	213
214	210	215
225	222	224
170	174	175
57	71	69
79	120	113
81	151	138
62	139	125
64	145	130
67	144	130
66	144	127
67	145	128
68	147	128
69	148	129
69	147	130
70	149	130
73	148	132
73	148	132
76	151	135
76	151	135
78	151	135
78	151	135
78	151	135
79	152	136
82	153	137
83	152	139
85	151	139
84	150	139
82	150	139
80	150	137
77	149	136
74	149	135
74	149	135
73	148	134
71	146	132
72	147	133
73	148	134
71	148	134
71	148	134
72	149	135
74	151	137
79	151	138
103	165	153
94	147	137
48	93	84
5	41	35
9	34	30
21	39	38
23	36	38
27	38	42
28	37	41
31	38	47
41	48	57
65	68	82
94	95	109
127	124	140
154	145	165
164	154	171
173	168	183
179	175	186
190	184	195
198	190	201
203	195	205
211	202	212
219	208	216
226	219	226
202	203	207
148	155	158
79	100	98
89	124	120
93	144	136
82	142	132
74	142	131
73	142	129
80	145	130
80	145	129
78	145	130
79	146	131
79	146	131
77	146	133
78	147	134
78	147	134
79	148	135
79	148	135
76	145	132
76	145	132
78	145	130
77	145	128
78	143	127
78	143	127
78	143	127
78	143	127
78	143	127
79	144	128
77	145	128
76	147	127
77	148	128
76	148	128
78	151	129
78	151	129
76	151	129
78	152	128
77	153	129
78	154	130
82	156	130
85	159	135
84	157	135
86	156	139
87	157	140
90	158	141
88	157	142
89	158	143
89	158	145
89	158	145
86	156	143
85	154	143
85	154	143
84	156	144
87	156	145
87	156	145
87	156	145
87	156	145
89	158	147
89	158	147
87	159	147
88	160	148
88	160	148
88	160	148
86	159	149
89	162	152
90	163	153
90	163	153
88	163	155
88	163	155
88	163	155
90	165	157
90	164	158
89	165	161
86	164	163
87	164	166
89	161	161
91	161	161
90	161	164
92	164	164
91	165	165
92	166	168
92	166	168
90	164	166
90	164	164
91	165	165
90	164	164
89	159	158
87	157	156
86	157	154
84	154	148
81	151	144
80	150	143
77	147	140
76	146	139
77	144	139
76	143	138
76	143	138
78	144	139
78	144	139
78	144	139
78	144	139
78	144	139
76	142	137
74	141	138
72	142	136
68	141	133
69	142	132
69	142	132
69	142	132
67	141	129
65	139	127
64	139	125
63	138	124
63	138	124
63	138	124
63	136	126
63	136	126
63	136	128
62	135	125
63	135	122
64	136	124
60	136	124
60	136	125
60	136	125
61	137	126
61	137	126
63	139	128
63	139	128
64	140	129
65	141	130
65	141	130
67	143	132
67	143	132
67	143	132
67	143	132
69	145	134
71	147	136
69	149	136
69	149	136
68	150	137
69	151	138
69	151	138
71	151	138
71	151	138
71	151	138
74	154	141
75	155	142
77	156	143
77	156	143
78	157	144
82	156	144
83	157	145
83	157	145
86	158	146
88	157	146
89	158	147
90	158	147
91	159	148
94	160	149
94	160	149
97	160	150
97	158	148
97	158	148
97	158	148
92	156	144
90	156	144
89	155	143
89	155	143
88	154	142
84	152	141
83	151	140
83	151	140
82	150	139
81	150	139
82	151	140
82	151	140
82	151	140
83	155	143
83	155	143
81	155	143
81	155	143
81	155	143
81	155	143
81	155	143
81	155	143
83	156	146
81	157	146
81	157	146
81	157	146
81	157	146
82	158	147
82	157	149
82	157	149
84	158	152
83	157	151
82	156	150
81	155	149
82	156	152
81	155	151
81	155	151
81	155	151
80	154	150
81	155	151
82	156	152
83	157	153
84	158	152
84	158	152
82	159	152
80	157	150
79	158	149
80	159	150
81	159	148
81	159	148
81	159	148
80	158	147
79	157	146
80	156	145
79	155	143
81	155	143
80	154	142
82	156	144
82	156	144
83	155	143
83	154	144
83	154	144
83	154	144
82	153	143
82	152	145
84	152	145
82	152	145
86	154	147
82	155	147
83	155	149
81	155	151
82	155	153
84	157	155
86	159	157
87	160	158
88	161	159
88	162	158
89	163	159
89	163	159
88	161	159
88	162	158
88	162	158
88	162	158
87	161	157
87	161	157
87	161	157
86	158	152
86	159	151
86	159	149
86	159	149
84	160	148
83	159	147
83	160	146
83	160	146
80	157	143
80	157	143
79	157	140
78	156	139
78	156	139
77	155	138
77	156	137
78	157	138
77	155	138
77	154	140
77	153	141
76	152	140
75	151	139
75	151	139
75	151	140
75	151	140
74	149	141
74	149	141
77	150	142
77	150	142
77	149	143
78	149	146
79	150	147
81	150	147
83	152	149
86	153	150
86	153	150
87	154	151
87	154	149
86	153	148
86	153	148
86	153	148
86	154	147
85	153	146
84	153	143
82	151	141
81	150	140
80	149	139
78	147	137
78	147	137
78	147	137
73	145	139
73	147	141
75	150	142
74	149	141
73	148	140
71	147	136
71	147	136
71	147	136
70	148	137
71	149	138
70	148	137
70	147	139
70	147	139
70	148	141
71	148	140
73	149	138
77	151	139
77	151	139
79	153	141
81	155	143
82	156	144
82	157	143
83	157	145
82	156	144
82	156	144
85	157	144
84	156	143
83	155	142
82	154	141
83	154	138
82	153	137
80	149	134
78	147	132
79	148	133
78	147	132
78	145	130
77	144	129
75	143	126
75	143	126
76	142	123
75	141	122
76	140	121
75	139	120
74	138	119
73	136	120
74	136	122
74	136	122
76	138	124
76	138	124
77	139	125
78	140	126
79	141	127
81	143	129
83	145	131
84	146	132
84	146	132
84	146	132
84	146	132
84	146	132
83	145	131
84	146	132
82	144	130
81	143	129
84	148	129
85	149	130
85	149	130
83	145	131
83	146	130
84	146	132
85	147	133
86	148	134
87	149	135
87	149	135
87	149	135
86	148	134
86	148	134
85	147	133
85	147	133
85	147	133
79	146	131
78	145	130
78	145	130
78	145	130
78	143	128
77	142	127
76	141	126
75	140	125
78	140	126
78	140	126
77	140	124
77	140	124
77	141	122
77	141	122
77	141	122
77	141	122
80	142	126
80	142	126
80	142	126
81	143	127
83	145	129
85	147	131
84	147	131
83	146	130
83	148	132
83	148	132
83	148	132
84	149	133
82	150	133
81	149	132
80	148	131
80	148	131
79	146	131
77	146	131
77	146	131
77	146	131
78	145	130
78	145	130
80	145	129
79	144	128
82	146	127
82	146	127
82	146	127
82	144	126
82	145	125
82	145	125
84	145	125
84	145	125
81	145	123
81	145	123
80	144	122
79	143	121
79	143	121
78	142	120
78	143	122
78	143	122
78	143	122
78	143	122
78	143	122
78	143	122
79	143	124
80	144	125
81	145	126
83	145	127
80	142	124
83	143	125
83	143	125
84	144	126
84	144	126
85	145	127
85	145	127
85	145	127
85	145	127
86	146	128
86	146	128
86	147	127
84	148	126
85	149	127
85	150	125
85	150	125
84	151	124
84	151	124
85	150	124
86	151	125
86	151	125
87	152	127
89	151	127
88	150	128
87	149	127
87	149	127
88	147	126
88	147	126
87	146	125
86	145	125
88	144	125
87	143	124
88	144	121
88	144	121
87	145	121
86	144	120
84	144	120
84	144	120
86	144	120
86	144	120
87	143	120
87	143	120
87	143	120
88	144	121
90	144	121
91	145	122
91	145	122
92	146	123
93	147	124
93	147	124
93	147	124
94	148	125
92	148	125
93	149	126
93	149	128
92	148	129
93	149	130
90	148	130
89	149	131
89	149	131
90	149	134
90	149	134
89	148	133
88	150	134
86	148	134
84	149	134
86	148	136
85	147	135
84	146	134
84	146	134
85	145	135
85	145	135
83	143	133
83	143	133
85	142	134
86	143	135
86	143	135
87	144	136
87	143	138
90	143	140
93	142	140
95	141	142
96	142	143
95	141	142
96	140	141
95	139	138
96	138	137
95	137	136
92	132	131
92	130	130
93	132	130
94	131	129
94	131	129
94	131	127
97	132	128
96	131	127
95	133	127
96	134	128
96	135	127
96	135	127
96	136	125
94	136	125
93	136	123
92	135	122
89	132	117
88	131	116
87	131	114
85	129	112
83	128	109
80	125	106
77	123	104
76	122	103
71	123	99
71	123	99
72	124	100
73	125	101
74	126	102
77	129	105
77	132	107
78	133	108
80	135	110
80	135	110
80	135	110
81	133	109
83	132	110
84	131	109
85	131	109
84	130	108
86	132	110
84	130	108
84	127	106
84	127	106
84	127	106
85	126	105
83	123	105
83	121	103
81	117	101
79	115	99
78	111	96
76	109	94
78	108	95
76	106	93
73	103	90
73	101	88
73	97	85
73	95	83
70	94	84
69	92	84
67	90	82
66	89	81
67	87	82
67	87	82
64	84	79
64	84	79
66	83	80
65	82	79
65	82	79
67	84	81
68	82	80
68	82	80
69	81	81
68	80	80
68	80	80
67	79	79
66	78	78
66	78	78
65	77	77
65	77	77
62	76	75
63	77	76
63	77	76
63	77	76
63	77	76
63	77	76
62	76	75
62	76	75
62	75	73
62	75	73
61	74	72
59	72	70
59	70	68
58	69	67
56	67	65
55	66	64
56	64	63
55	63	62
53	61	60
52	60	59
53	59	58
52	58	57
53	59	58
53	59	58
54	61	58
55	62	59
55	62	59
56	63	60
56	63	60
57	64	61
57	64	61
58	65	62
56	63	60
56	63	60
57	64	61
57	64	61
56	63	60
56	63	60
55	62	59
55	62	59
54	59	57
54	59	57
52	57	55
51	56	54
50	55	53
51	53	53
50	52	52
50	52	52
47	49	49
47	49	49
47	49	49
46	48	48
46	48	48
45	47	47
45	47	47
45	47	47
45	48	46
45	48	46
46	49	47
46	49	47
47	50	48
47	50	48
49	52	50
48	51	49
49	52	50
49	52	50
50	53	51
51	54	52
51	54	52
51	54	52
51	54	52
51	54	52
53	56	54
53	56	54
53	56	54
54	57	55
54	57	55
55	58	56
55	58	56
55	58	56
56	59	57
56	59	57
56	59	57
57	60	58
57	60	58
58	61	59
58	61	59
58	61	59
57	60	58
58	61	59
58	61	59
57	60	58
56	59	57
56	59	57
55	58	56
55	58	56
55	58	56
55	58	56
54	57	55
53	56	54
52	55	53
51	54	52
50	53	51
50	53	51
50	53	51
50	53	51
50	53	51
49	52	50
49	52	50
49	52	50
49	52	50
52	56	51
52	56	51
52	56	51
53	56	54
54	57	55
55	58	56
58	61	59
61	64	62
61	63	63
60	64	65
61	65	66
62	66	67
65	69	70
65	69	70
66	70	71
66	70	71
67	71	72
66	70	71
66	70	71
67	71	72
67	71	72
67	71	72
67	71	72
63	68	67
63	68	67
62	67	66
62	67	66
61	66	65
59	64	63
59	64	63
58	63	62
57	62	61
57	62	61
56	61	60
55	60	59
54	59	58
54	59	58
53	58	57
53	58	57
52	57	56
52	57	56
51	56	55
50	55	54
50	55	54
49	54	53
53	56	54
52	55	53
52	55	53
52	55	53
51	54	52
51	54	52
51	54	52
52	55	53
52	55	53
52	55	53
52	55	53
53	56	54
53	56	54
53	56	54
53	56	54
53	56	54
53	56	54
53	56	54
53	56	54
53	56	54
51	54	52
51	54	52
50	53	51
49	52	50
49	52	50
49	52	50
49	52	50
50	53	51
50	52	52
49	51	51
49	51	51
49	52	50
49	52	50
52	55	53
52	55	53
52	55	53
52	56	51
52	56	51
53	57	52
53	57	52
54	58	53
54	58	53
54	58	52
54	58	53
54	60	55
54	60	55
54	59	57
54	59	57
55	60	58
57	62	60
58	63	62
59	64	63
59	64	63
60	65	64
61	65	66
61	65	66
60	64	65
61	65	66
61	64	68
61	64	68
64	65	69
65	66	70
65	67	68
65	67	68
64	66	67
63	65	66
62	64	64
61	65	66
61	65	66
60	64	65
62	66	67
64	68	69
67	71	72
67	71	72
70	74	75
73	76	80
76	78	86
76	77	87
77	77	89
78	78	90
79	79	91
80	81	91
80	82	90
78	81	86
78	81	86
75	78	82
70	75	74
70	75	74
65	70	68
62	65	63
60	63	61
59	62	60
58	58	58
57	57	57
57	57	57
55	55	55
54	54	54
53	53	53
53	53	53
53	53	53
55	55	55
55	55	55
55	55	55
56	56	56
57	57	57
57	57	57
59	59	59
60	60	60
60	60	60
60	60	60
60	60	60
61	60	64
61	60	62
61	60	64
62	61	63
62	61	63
61	60	62
61	60	62
60	59	61
60	59	61
59	59	59
58	58	58
55	55	55
55	55	55
55	55	55
52	52	52
52	52	52
50	50	50
48	48	48
48	48	48
48	48	48
49	49	49
50	50	50
50	50	50
51	51	51
51	51	51
52	52	52
52	52	52
53	53	53
53	53	53
53	53	53
53	53	53
53	53	53
53	53	53
52	52	52
53	53	53
53	53	53
54	54	54
52	52	52
53	53	53
54	54	54
54	54	54
56	56	56
57	57	57
58	58	58
58	58	58
59	61	61
60	62	62
59	61	61
60	62	62
62	64	64
64	66	66
63	65	65
65	67	67
63	65	65
63	65	65
64	66	66
64	66	66
64	66	66
65	67	67
65	67	67
66	68	68
64	68	69
64	68	69
65	69	70
65	70	73
66	71	74
67	72	75
67	70	74
67	70	74
68	71	75
70	72	73
70	72	73
70	72	73
69	71	72
67	69	70
67	67	67
67	67	67
67	69	69
65	67	67
64	66	66
62	64	64
61	63	63
60	62	62
60	62	62
59	61	61
57	59	59
55	57	57
55	57	57
54	56	56
55	56	54
56	57	55
55	56	54
53	54	52
53	53	53
53	53	53
52	52	52
50	50	50
51	51	51
50	50	50
50	50	50
50	50	50
50	50	50
51	51	51
52	52	52
53	53	53
54	54	54
55	55	55
55	55	55
55	55	55
51	51	51
51	51	51
51	51	51
53	54	52
53	54	52
52	53	51
52	53	51
51	52	50
51	52	50
50	51	49
50	51	49
49	50	48
49	50	48
49	50	48
48	49	47
48	49	47
49	50	48
49	50	48
49	50	48
49	50	48
49	50	48
49	50	48
49	50	48
49	50	48
48	49	47
53	51	50
53	51	50
52	50	49
52	50	49
51	49	48
51	49	48
51	49	48
51	49	48
51	49	48
51	49	48
52	50	49
53	51	50
54	52	51
54	52	51
54	52	51
52	50	49
52	50	49
51	49	48
51	49	48
[truncated: 1,049 more rows]
