# Supplementary material for: Detection of Power Line Insulators in Digital Images Based on the Transformed Colour Intensity Profiles
Source: Sensors (Basel). 2023 Mar 22;23(6):3343. doi: 10.3390/s23063343 (PMC10051827; doi:10.3390/s23063343)
Supplement: Supplementary file 1 [file sensors-23-03343-s001.zip › Dataset/ni/ni_SCENA_55_23_15_40_160.csv]

160	172	172
174	186	188
161	173	175
163	175	177
168	180	182
201	213	215
176	188	190
149	161	163
182	194	196
218	231	233
209	222	224
182	197	199
158	173	175
170	188	189
176	194	195
139	157	158
94	112	113
90	105	108
116	128	132
142	154	158
140	152	156
129	141	145
210	225	228
231	246	249
215	230	233
238	253	255
210	225	228
191	206	209
213	228	231
223	238	241
172	187	190
177	192	195
193	208	211
197	212	214
177	192	194
146	161	163
154	169	171
167	180	182
163	176	178
243	255	255
207	220	222
217	230	232
209	222	224
204	216	218
204	216	218
204	216	218
194	206	208
161	170	173
161	170	173
177	186	189
190	199	202
211	220	223
204	216	218
224	236	240
214	226	230
212	226	232
237	251	255
160	176	183
131	148	157
119	137	148
115	135	146
104	126	138
111	133	145
123	147	159
142	166	178
145	165	176
144	163	171
146	165	173
148	167	175
146	167	175
147	168	176
137	158	166
117	140	148
141	163	174
143	168	178
135	160	170
117	144	154
109	136	146
105	132	142
106	133	143
113	140	150
117	143	150
98	121	129
96	119	127
101	124	132
101	124	132
103	126	134
111	134	142
117	140	148
96	119	127
125	148	156
128	151	159
120	143	151
119	142	150
128	151	159
127	150	158
119	140	148
129	147	154
127	143	150
131	149	156
120	138	145
117	135	142
129	147	154
131	150	157
144	163	170
146	165	172
146	168	174
105	126	134
109	132	140
117	140	148
116	139	147
106	129	137
96	119	127
104	130	137
101	127	134
103	126	134
106	129	137
104	127	135
102	123	131
99	118	126
98	115	124
106	123	132
114	131	140
126	143	152
127	145	156
118	136	147
116	134	145
117	135	146
114	132	143
104	120	133
103	119	132
104	120	132
104	121	130
112	131	138
106	125	132
105	125	130
108	128	133
104	124	129
100	120	125
105	124	131
100	119	126
99	118	126
98	116	127
93	110	123
82	98	114
100	118	135
