# Supplementary material for: Detection of Power Line Insulators in Digital Images Based on the Transformed Colour Intensity Profiles
Source: Sensors (Basel). 2023 Mar 22;23(6):3343. doi: 10.3390/s23063343 (PMC10051827; doi:10.3390/s23063343)
Supplement: Supplementary file 1 [file sensors-23-03343-s001.zip › Dataset/ni/ni_SCENA_87_2239_122_2926_309.csv]

191	222	237
186	218	237
164	197	217
163	195	218
154	185	210
147	177	206
143	172	203
137	165	199
132	160	195
122	148	188
123	149	189
119	145	185
116	142	182
107	133	173
104	130	170
101	128	165
99	125	162
104	125	156
110	131	159
113	134	162
110	131	158
108	129	150
106	127	148
105	127	145
109	131	149
106	128	146
108	130	148
111	128	149
114	129	148
110	124	143
108	119	139
102	111	131
112	122	139
120	130	140
131	142	150
140	150	157
144	154	161
135	143	150
108	116	123
111	117	122
149	155	160
168	172	177
167	170	175
177	178	182
168	169	173
162	164	165
156	158	159
165	164	166
142	144	145
144	146	146
140	142	142
141	143	143
129	131	131
117	119	120
122	124	125
138	142	143
138	142	143
143	146	150
145	148	152
145	150	153
143	148	151
133	138	141
129	134	137
130	135	138
130	138	138
133	143	143
136	147	145
138	147	150
152	161	164
149	158	162
140	148	155
144	153	162
150	157	166
144	151	160
149	156	165
161	167	178
155	163	170
133	142	146
109	118	121
115	122	125
94	104	111
71	87	104
69	90	111
91	111	129
66	86	103
70	90	108
89	109	127
78	96	113
107	125	142
128	146	163
131	149	166
129	147	164
127	145	162
106	124	141
122	142	160
111	131	149
89	106	125
73	89	106
77	97	115
63	80	99
56	74	91
46	64	81
58	76	93
38	57	72
23	40	53
40	56	69
32	48	60
37	51	63
72	84	94
56	66	76
99	110	118
141	152	160
165	176	184
154	163	172
159	168	177
158	167	176
132	141	150
112	121	130
92	101	110
85	94	103
129	138	147
136	145	154
138	147	156
146	155	164
133	143	153
97	107	117
59	69	79
34	44	54
51	60	70
80	87	96
93	98	107
138	143	152
137	142	151
119	124	133
112	117	126
121	123	133
112	117	126
122	124	134
104	107	115
106	109	117
124	127	135
122	124	134
108	110	120
115	117	127
112	118	125
111	117	122
107	116	120
96	105	109
116	125	129
131	137	142
125	131	136
114	120	125
118	124	129
92	96	101
118	122	127
139	142	147
131	134	139
128	131	136
118	121	126
115	118	123
111	114	119
115	115	121
123	123	129
119	119	125
120	120	126
122	122	128
121	121	127
109	112	117
108	111	116
98	102	107
90	94	99
117	121	126
120	124	129
116	122	127
111	117	122
114	120	125
117	126	130
116	123	132
115	124	133
116	125	134
122	131	140
119	128	137
114	123	132
108	117	126
108	117	126
94	103	112
105	114	123
113	122	131
111	120	129
103	112	121
105	114	123
107	116	125
109	119	126
109	115	120
99	105	110
97	103	108
105	111	116
105	112	115
106	113	116
104	111	114
92	99	102
114	121	124
108	115	118
112	119	122
120	127	130
125	132	135
110	117	120
95	102	105
84	91	94
88	94	99
95	101	108
90	96	103
100	106	111
123	129	134
134	140	145
112	118	123
106	112	117
104	110	115
110	116	121
117	123	128
114	120	125
110	116	121
108	114	119
104	110	115
96	105	108
108	118	118
108	120	120
106	118	118
91	103	103
83	93	93
100	110	110
96	106	106
90	100	100
101	109	109
101	109	109
103	111	111
97	105	105
113	118	119
118	123	124
124	129	130
129	134	137
93	99	106
102	107	116
89	94	103
85	90	99
91	97	104
103	109	116
127	133	140
122	128	135
99	105	110
99	105	110
108	115	118
91	98	101
83	90	93
90	97	100
102	109	112
134	140	145
133	140	143
139	146	149
135	142	145
89	96	99
82	89	92
80	87	90
83	90	93
96	103	106
104	111	114
109	116	119
105	112	115
97	104	107
92	99	102
91	98	101
103	110	113
103	112	115
90	99	103
74	85	89
83	94	98
81	92	96
75	86	90
93	104	108
107	118	122
93	104	108
92	103	107
101	112	116
114	125	129
107	118	122
104	115	119
89	100	104
86	97	101
114	123	127
122	127	136
89	91	101
69	71	79
101	103	111
152	155	160
162	165	169
162	163	167
174	176	176
174	176	176
170	174	169
166	167	163
160	162	156
156	159	150
153	156	147
153	157	146
155	156	147
157	154	149
155	150	147
150	147	143
145	144	140
141	139	138
131	134	132
122	127	126
116	121	122
111	121	121
105	117	119
95	110	113
97	113	119
103	121	128
100	119	126
81	102	110
67	85	96
106	115	129
102	109	126
103	111	128
108	116	133
105	113	130
99	107	124
107	117	135
120	130	148
124	134	152
123	133	151
122	133	153
130	141	161
138	149	169
153	164	184
163	174	194
164	178	197
165	181	198
164	182	199
166	185	200
166	185	200
173	189	205
174	190	203
171	187	200
184	200	212
175	190	199
158	170	180
121	134	142
98	111	119
102	114	120
98	108	115
119	129	136
110	118	125
111	117	128
103	109	120
94	100	111
91	97	108
99	105	116
107	113	124
96	105	115
96	105	115
102	111	121
74	83	93
86	95	105
95	104	114
91	100	110
61	70	80
72	81	91
82	91	101
105	111	122
101	108	117
105	111	122
96	105	114
124	131	140
142	150	157
153	160	169
161	169	176
162	168	175
151	157	164
139	145	152
130	136	143
101	107	114
93	99	106
89	95	102
87	92	101
81	85	96
80	83	97
88	94	107
115	121	134
116	124	137
97	105	118
90	98	111
108	116	129
93	102	115
99	108	121
109	118	131
107	116	129
101	110	123
83	92	105
70	79	92
67	76	89
78	86	103
73	81	98
59	70	84
67	79	91
68	80	92
66	78	88
72	88	95
86	102	109
99	115	122
107	123	130
91	108	117
85	102	111
90	106	119
101	117	130
103	119	135
103	119	135
94	108	126
95	109	127
88	101	117
78	88	105
86	96	113
89	97	114
86	95	109
91	100	114
89	100	114
84	95	109
79	93	105
81	97	110
94	111	124
96	115	128
82	101	114
68	84	100
72	85	99
89	103	115
100	114	126
92	105	119
92	105	119
98	111	125
100	113	127
92	105	119
89	102	116
90	103	117
88	101	115
91	104	118
74	87	101
95	108	122
99	112	126
98	111	125
71	86	102
84	99	115
86	101	117
92	107	123
92	107	123
83	96	110
82	95	109
79	92	106
84	97	111
85	98	112
84	97	111
82	95	109
85	98	112
99	112	126
114	127	141
128	141	157
144	154	172
148	159	179
160	172	190
170	186	202
178	197	212
179	203	215
178	205	215
176	207	216
177	208	217
173	206	215
169	201	212
165	197	208
164	195	210
161	192	207
160	188	205
157	187	204
154	190	208
152	190	208
151	191	210
152	191	213
149	190	213
145	185	210
141	176	202
138	171	197
133	162	189
120	146	170
103	120	141
99	113	131
95	105	122
96	103	118
95	98	112
84	90	103
81	93	105
116	133	142
115	132	141
88	105	114
73	88	97
84	99	108
83	98	107
98	113	122
109	121	131
111	122	130
110	121	129
115	126	134
107	116	125
128	137	146
116	125	134
83	92	101
90	100	107
110	120	127
125	135	142
126	136	143
126	137	141
117	128	132
108	119	123
116	125	128
110	119	122
86	95	98
81	91	91
100	110	110
106	116	116
106	116	116
110	121	119
108	116	115
116	118	118
124	124	124
133	133	133
138	138	138
141	141	141
120	120	120
63	65	66
66	68	69
89	91	92
118	120	121
140	143	147
145	148	152
149	152	156
92	95	99
89	92	96
94	97	101
84	87	92
97	100	105
117	120	125
134	137	142
131	135	140
177	182	185
158	163	166
146	151	154
131	136	139
132	137	140
110	115	118
90	95	98
109	113	114
103	107	108
100	104	105
107	112	113
154	159	162
145	152	155
153	162	165
153	160	163
130	137	140
118	127	130
119	128	132
115	124	128
114	123	127
109	118	122
134	142	149
165	174	178
158	166	173
131	141	148
116	124	131
116	127	131
111	123	125
118	130	132
105	115	115
111	121	121
74	83	86
96	105	108
116	123	126
139	148	151
150	157	160
100	107	110
106	111	114
102	109	112
93	97	102
103	108	111
108	111	115
100	101	105
87	84	86
87	82	84
82	77	79
67	64	66
100	97	99
145	142	144
123	122	126
76	75	79
60	61	65
71	72	76
84	87	92
95	98	103
169	172	176
175	178	182
174	177	181
174	178	179
191	193	187
194	197	188
198	200	194
201	200	190
204	202	192
203	201	191
204	199	190
203	196	187
206	197	188
206	197	188
208	195	187
206	193	185
208	192	185
208	192	185
208	193	184
208	193	184
208	196	184
208	197	183
214	201	187
215	202	188
216	203	189
217	204	190
222	209	195
223	210	196
225	209	196
228	212	199
229	213	200
230	214	201
231	214	201
237	221	208
232	216	203
227	211	198
225	209	196
223	210	196
224	211	197
224	211	197
225	213	201
225	213	201
221	211	201
218	208	198
224	214	204
228	218	208
223	214	205
210	201	192
204	196	189
185	177	170
174	166	159
185	176	172
123	116	113
65	57	57
54	46	46
63	57	58
57	49	50
55	47	48
53	45	46
63	55	56
66	55	57
66	55	57
59	51	52
62	54	55
64	53	55
64	56	57
53	45	46
54	43	45
67	54	56
68	54	56
58	44	45
59	45	46
60	46	47
58	45	43
56	42	43
55	42	40
46	32	33
39	27	23
41	28	26
39	27	23
37	24	22
30	18	14
33	21	17
