# Supplementary material for: Detection of Power Line Insulators in Digital Images Based on the Transformed Colour Intensity Profiles
Source: Sensors (Basel). 2023 Mar 22;23(6):3343. doi: 10.3390/s23063343 (PMC10051827; doi:10.3390/s23063343)
Supplement: Supplementary file 1 [file sensors-23-03343-s001.zip › Dataset/ni/ni_SCENA_19_3872_604_1284_1128.csv]

93	104	88
95	108	94
96	108	96
99	111	99
99	111	99
99	111	99
99	111	99
99	111	99
92	106	94
97	111	99
97	111	99
98	112	100
98	112	100
97	111	99
100	112	100
98	112	100
101	113	101
99	111	99
101	111	99
101	111	98
101	111	99
101	111	98
101	111	99
101	111	98
101	111	98
101	111	98
101	111	98
101	111	98
102	112	99
102	112	99
103	113	100
103	113	100
103	113	101
100	112	100
101	112	102
102	113	103
103	114	104
103	114	104
103	114	104
103	114	104
102	113	103
103	114	104
102	113	103
102	113	103
102	113	103
102	113	103
102	113	103
102	113	103
102	113	103
105	114	104
105	114	104
104	112	102
103	108	99
103	107	96
97	96	86
75	73	63
56	51	42
48	42	31
48	42	31
49	43	30
49	43	30
47	44	30
47	44	30
48	45	31
49	46	32
56	57	41
77	78	62
103	103	89
125	125	113
142	142	130
150	148	140
150	147	139
148	144	139
154	147	144
152	145	142
150	144	139
149	143	138
149	141	134
142	134	127
132	125	116
123	118	109
116	117	108
111	114	105
109	114	105
109	114	105
106	115	105
107	116	106
104	118	107
105	119	108
101	117	106
101	117	106
104	118	107
104	118	107
106	117	107
107	118	108
107	118	108
109	118	108
107	118	108
107	118	108
109	120	110
110	121	111
110	121	111
110	121	111
110	121	111
109	120	110
105	116	106
105	116	106
104	115	105
103	114	104
102	113	103
101	112	102
100	111	101
102	111	101
102	111	101
103	111	101
102	110	100
101	109	99
101	109	99
100	108	98
99	107	97
99	107	97
98	106	96
98	106	96
98	106	96
98	106	96
98	106	96
97	105	95
96	104	94
95	103	93
96	104	94
96	104	94
96	104	94
96	104	94
96	104	94
96	104	94
96	104	94
97	105	95
101	109	99
100	108	98
99	107	97
98	106	96
99	107	97
100	108	98
101	109	99
102	110	100
101	110	97
102	111	98
101	110	97
101	110	97
101	110	97
100	109	96
101	110	97
101	110	97
100	109	96
100	109	96
101	110	97
101	110	97
101	110	97
100	109	96
99	108	95
100	107	94
100	107	94
103	107	95
101	108	95
101	108	95
98	108	95
97	107	94
94	107	93
94	107	93
93	106	92
94	107	93
97	107	94
99	108	95
101	108	95
101	108	95
103	107	95
106	110	98
107	108	92
107	104	89
107	101	82
111	102	82
121	107	85
138	116	91
150	123	97
159	127	98
165	129	99
167	128	96
167	129	95
168	127	94
168	127	94
169	128	95
167	129	95
168	129	97
166	128	96
168	130	100
169	131	101
168	130	100
166	128	98
166	128	98
167	129	99
168	130	100
167	129	99
167	129	99
167	129	99
167	129	99
165	127	97
165	127	97
165	127	97
164	126	96
168	128	99
165	125	96
164	124	95
164	124	95
164	124	95
164	124	95
167	127	98
167	127	98
168	128	99
168	128	99
168	128	99
168	128	99
168	128	99
168	128	99
168	128	99
168	128	99
167	129	97
167	129	97
167	129	97
167	129	97
167	129	97
168	129	97
167	129	97
168	129	97
165	127	95
166	127	95
166	127	95
168	127	95
166	127	95
168	127	95
166	127	95
170	129	97
166	127	95
166	127	95
166	127	95
167	128	96
167	128	96
168	129	97
168	129	97
168	129	97
169	130	98
169	130	98
169	130	98
168	129	97
168	129	97
167	128	96
167	128	96
167	128	96
167	128	96
167	128	96
167	128	96
168	129	97
168	129	97
169	130	98
169	130	98
169	130	98
168	129	97
168	129	97
168	129	97
168	129	97
168	129	97
168	129	97
168	129	97
168	129	97
167	129	97
167	129	97
167	129	97
167	129	97
167	129	97
167	129	97
167	129	97
167	129	97
167	129	97
167	129	97
167	129	97
167	129	97
167	129	97
167	129	97
167	129	97
167	129	97
167	128	96
167	128	96
167	128	96
167	128	96
167	128	96
167	128	96
167	128	96
167	128	96
169	130	98
169	130	98
167	128	96
167	128	96
167	128	96
168	129	97
169	130	98
171	132	100
169	131	101
168	130	100
168	130	100
167	129	99
168	130	100
168	130	100
169	131	101
169	131	101
167	129	99
168	130	100
168	130	100
169	131	101
169	131	101
168	130	100
168	130	100
167	129	99
167	128	96
167	128	96
167	128	96
167	128	96
167	128	96
167	128	96
167	128	96
167	128	96
169	130	98
169	130	98
169	130	98
168	129	97
168	129	97
168	128	99
167	127	98
167	127	98
168	129	97
168	129	97
168	129	97
168	129	97
168	129	97
168	129	97
168	129	97
168	129	97
168	129	97
168	129	97
168	129	97
168	129	97
168	129	97
168	129	97
168	129	97
168	128	99
166	128	98
167	128	100
168	130	100
168	130	100
168	131	97
168	131	97
167	131	95
167	131	95
166	130	94
166	130	94
166	129	95
167	129	97
167	129	97
168	130	100
168	129	101
168	129	101
168	130	98
168	130	98
168	130	98
168	130	98
169	131	99
168	130	98
168	130	98
168	130	98
170	132	100
169	131	99
168	130	98
168	130	98
168	130	98
168	130	98
169	131	99
169	131	99
169	130	98
168	129	97
168	129	97
167	128	96
167	128	96
168	129	97
168	129	97
169	130	98
169	130	98
169	130	98
169	130	98
169	130	98
169	130	98
170	131	99
170	131	99
170	131	99
167	129	99
167	129	99
167	129	99
167	129	99
167	129	99
167	129	99
167	129	99
167	129	99
167	129	99
167	129	99
167	129	99
168	130	100
167	129	97
168	130	98
168	130	98
168	130	98
170	133	99
170	133	99
169	132	98
169	132	98
169	132	98
168	131	97
168	130	98
168	130	98
169	131	99
169	131	99
169	131	99
168	130	98
168	130	98
167	129	97
167	129	97
167	129	97
168	130	100
168	130	100
168	130	100
168	130	100
168	130	100
168	130	100
168	130	100
167	129	99
170	132	102
169	131	101
169	131	101
169	131	101
169	131	101
168	130	100
168	130	100
168	130	100
168	130	98
168	130	98
168	130	98
169	131	99
167	129	97
165	127	95
165	127	95
166	128	96
164	126	94
164	126	94
165	127	95
166	128	96
167	129	97
167	129	97
168	130	98
168	130	98
167	129	97
167	129	97
168	130	98
168	130	98
168	130	98
168	130	98
168	130	98
168	130	98
169	131	99
169	131	99
168	130	98
167	129	97
168	130	98
168	130	98
169	131	99
169	131	99
169	131	99
168	130	98
168	130	98
168	130	98
168	130	98
168	130	98
167	129	97
167	129	97
170	132	100
169	131	99
168	130	98
167	129	97
167	129	97
167	129	97
167	129	97
167	129	97
169	130	98
169	130	98
169	130	98
169	130	98
169	130	98
169	130	98
168	130	98
168	130	98
167	132	99
167	132	99
166	131	98
166	131	98
164	131	98
164	131	98
164	131	98
166	131	98
167	132	99
169	131	99
169	131	99
168	130	98
168	130	98
167	129	97
166	128	96
166	128	96
167	129	97
167	129	97
167	129	97
167	129	97
167	129	97
167	129	97
167	129	97
167	129	97
168	130	98
169	131	99
169	131	99
170	132	100
170	132	100
169	131	99
167	129	97
167	129	97
167	129	97
167	129	97
167	129	97
168	130	98
168	130	98
169	131	99
169	131	99
169	131	99
168	130	98
168	130	98
168	130	98
168	130	98
168	130	98
168	130	98
168	130	98
168	130	98
171	133	101
170	132	100
170	132	100
169	131	99
168	130	98
166	128	96
165	127	95
165	127	95
170	131	99
170	131	99
170	131	99
170	131	99
170	131	99
170	131	99
170	131	99
170	131	99
169	130	98
170	131	99
169	131	99
169	131	99
169	131	99
169	131	99
169	131	99
169	131	99
168	130	98
168	130	98
168	130	98
168	130	98
168	130	98
168	130	98
168	130	98
168	130	98
168	130	98
168	130	98
167	129	97
167	129	97
167	129	97
167	129	97
169	131	99
169	131	99
170	132	100
170	132	100
170	132	100
169	131	99
169	131	99
167	129	97
166	128	96
165	127	95
169	131	99
169	131	99
169	131	99
169	131	99
169	131	99
169	131	99
169	131	99
169	131	99
166	128	96
169	131	99
169	131	99
169	131	99
169	131	99
169	131	99
169	131	99
169	131	99
169	131	99
169	131	99
169	131	99
169	131	99
169	131	99
169	131	99
169	131	99
169	131	99
166	128	96
167	129	97
168	130	98
169	131	99
169	131	99
169	131	99
168	130	98
168	130	98
167	129	97
168	130	98
168	130	98
169	131	99
169	131	99
168	130	98
168	130	98
167	129	97
168	130	98
168	130	98
168	130	98
169	131	99
169	131	99
170	132	100
170	132	100
170	132	100
169	131	99
168	130	98
168	130	98
169	131	99
169	131	99
170	132	100
170	132	100
170	132	100
171	133	101
171	133	101
170	132	100
170	132	100
169	131	99
169	131	99
169	131	99
169	131	99
169	131	99
169	131	99
169	131	99
169	131	99
169	131	99
169	131	99
169	131	99
169	131	99
169	131	99
169	131	99
169	131	99
169	131	99
170	132	100
170	132	100
170	132	100
170	132	100
168	130	98
168	130	98
168	130	98
168	130	98
168	130	98
168	130	98
168	130	98
168	130	98
168	132	96
168	132	96
168	132	96
169	133	97
169	133	97
170	134	98
170	134	98
170	134	98
170	134	98
169	133	97
169	132	98
168	131	97
168	131	97
169	132	98
169	132	98
170	132	100
168	130	100
169	131	101
169	131	101
169	131	101
169	131	101
169	131	101
169	131	101
170	132	102
169	131	101
169	131	101
169	131	101
169	131	101
169	131	101
169	131	101
169	131	101
170	132	102
168	130	98
168	130	98
169	131	99
169	131	99
169	131	99
170	132	100
170	132	100
171	133	101
169	131	101
169	131	101
169	131	101
170	132	102
170	132	102
171	133	103
171	133	103
171	133	101
168	132	96
168	132	94
168	132	94
168	132	96
168	132	94
168	132	96
168	132	94
169	132	98
169	133	97
169	132	98
169	133	97
169	132	98
169	132	98
169	131	99
169	132	98
169	131	99
170	132	100
170	130	101
169	131	101
169	129	100
168	130	100
170	130	101
170	130	102
173	130	103
172	132	104
174	131	104
172	132	104
173	130	103
173	130	103
172	129	102
172	129	102
170	130	102
170	132	100
168	133	100
168	133	100
168	133	100
168	133	100
168	133	100
168	133	100
168	133	100
167	132	99
166	131	98
166	131	98
166	131	98
166	131	98
167	132	99
167	132	99
168	132	102
167	130	102
167	130	104
167	130	102
167	130	104
167	130	102
167	130	102
167	131	101
167	131	101
167	131	101
167	131	101
166	131	98
166	131	98
166	131	97
167	132	98
168	134	98
169	134	100
171	133	101
171	133	103
171	133	103
170	132	102
170	132	102
169	131	101
169	131	101
165	129	99
167	131	101
168	132	102
168	131	103
168	131	103
168	131	103
167	130	102
166	129	103
165	127	103
166	128	104
161	124	104
148	118	99
122	96	82
92	72	61
87	73	67
92	83	80
85	80	79
78	76	75
75	71	70
74	70	65
81	73	66
93	81	69
106	91	75
121	103	86
137	114	92
154	125	98
160	129	98
164	133	102
165	134	103
167	133	103
166	132	102
165	132	99
166	133	100
167	132	99
168	133	100
168	133	99
169	134	100
171	134	100
170	133	99
170	134	98
169	132	98
169	131	99
169	131	101
169	131	101
169	131	101
169	131	101
169	131	101
169	131	101
169	131	101
169	131	101
169	131	101
170	132	102
170	132	102
170	132	102
170	132	102
169	131	101
169	131	101
166	130	100
167	131	101
167	131	101
168	132	102
168	132	102
167	131	101
167	131	101
167	131	101
169	133	103
169	133	103
169	133	103
169	133	103
169	133	103
169	133	103
169	133	103
169	133	103
169	134	101
169	134	101
169	134	101
169	134	101
169	134	101
169	134	101
170	132	102
170	132	102
170	132	102
170	132	102
170	132	102
170	132	102
170	132	102
171	133	103
172	134	104
172	134	104
170	132	100
171	132	100
170	132	100
171	132	100
170	132	100
170	132	100
170	132	100
170	132	100
170	132	100
170	132	100
168	133	100
168	133	100
168	133	100
168	133	100
168	133	100
167	132	99
170	132	102
170	131	103
170	131	103
170	131	103
170	132	102
170	132	102
170	132	102
170	132	102
169	131	101
170	132	102
170	132	102
171	133	103
171	133	103
172	134	104
168	130	100
168	130	100
168	132	102
168	132	102
168	132	102
168	132	102
168	132	102
168	132	102
168	132	102
168	132	102
169	133	103
169	133	103
168	132	102
168	132	102
168	132	102
167	131	101
167	131	101
166	130	100
170	132	102
170	132	102
170	132	102
170	132	102
170	132	102
170	132	102
171	133	103
171	133	103
170	132	102
170	132	102
170	132	102
170	132	102
170	132	102
170	132	102
170	132	102
170	132	102
170	135	102
167	134	101
167	134	101
167	134	101
167	134	101
169	133	103
170	134	104
171	135	105
169	133	103
169	133	103
169	133	103
168	132	102
168	132	102
167	131	101
167	131	101
167	131	101
170	132	100
170	132	100
170	132	100
170	132	100
171	133	101
171	133	101
171	133	101
171	133	101
172	134	102
172	134	102
172	134	102
172	134	102
171	133	101
170	132	100
170	132	100
170	132	100
167	132	99
167	132	99
167	132	99
168	133	100
168	133	100
168	133	100
168	133	100
168	133	100
170	135	102
170	135	102
170	135	102
169	134	101
168	133	100
168	133	100
168	133	100
168	133	100
169	133	103
169	133	103
169	133	103
169	133	103
169	133	103
169	133	103
169	133	103
169	133	103
168	132	102
168	132	102
168	132	102
168	132	102
168	132	102
168	132	102
168	132	102
168	132	102
165	131	102
164	132	103
165	133	104
166	134	105
166	134	105
166	134	105
166	134	105
165	133	104
164	132	103
164	132	103
164	131	105
165	132	106
165	132	106
166	133	107
166	133	107
168	134	105
167	131	101
167	132	99
167	132	99
167	132	99
169	133	103
169	133	103
169	133	103
169	133	103
169	133	103
168	132	102
168	132	102
168	132	102
168	132	102
169	133	103
170	134	104
171	135	105
170	135	102
170	135	102
169	134	101
169	134	101
169	134	101
169	134	101
169	134	101
169	134	101
167	132	99
167	132	99
168	133	100
168	133	100
168	133	100
168	133	100
168	133	100
168	133	100
170	134	104
170	134	104
169	133	103
169	133	103
169	133	103
169	133	103
170	134	104
171	135	105
170	134	104
170	134	104
170	134	104
169	133	103
170	134	104
171	135	105
171	135	105
171	135	105
170	135	102
170	135	102
170	135	102
169	134	101
169	134	101
168	133	100
168	133	100
168	133	100
168	133	100
169	134	101
169	134	101
170	135	102
170	135	102
169	134	101
169	134	101
168	132	102
169	132	104
169	132	106
169	132	104
169	132	106
169	132	106
169	131	107
169	132	106
169	131	107
170	133	107
170	131	109
170	132	108
170	131	109
170	132	108
170	131	109
168	132	108
170	132	108
169	132	106
169	132	106
169	132	104
170	133	105
170	134	104
170	133	105
170	134	104
170	133	105
169	133	103
168	132	102
168	132	102
167	131	101
167	131	101
168	132	102
169	133	103
169	133	103
169	133	103
169	133	103
169	133	103
169	133	103
169	133	103
168	132	102
168	132	102
168	132	102
170	134	104
169	133	103
168	132	102
168	132	102
168	132	102
168	132	102
169	133	103
169	133	103
169	133	103
169	133	103
169	133	103
169	133	103
169	133	103
169	133	103
169	133	103
169	133	103
168	132	102
168	132	102
168	132	102
168	132	102
168	132	102
168	132	102
168	132	102
168	132	102
168	132	102
168	132	102
168	132	102
168	132	102
169	133	103
170	134	104
171	135	105
171	135	105
169	133	103
169	133	103
170	134	104
170	134	104
170	134	104
169	133	103
169	133	103
168	132	102
169	131	99
169	131	99
169	131	99
169	131	99
170	132	100
170	132	100
170	132	100
170	132	100
168	130	98
169	131	99
170	132	100
172	134	102
172	134	102
172	134	102
171	133	101
171	133	101
165	130	97
165	130	97
167	131	101
168	132	102
168	132	102
169	133	103
169	133	103
169	133	103
168	132	102
168	132	102
168	132	102
168	132	102
168	132	102
168	132	102
168	132	102
168	132	102
171	135	105
170	134	104
170	134	104
169	133	103
169	133	103
169	133	103
168	132	102
168	132	102
169	133	103
169	133	103
169	133	103
169	133	103
169	133	103
169	133	103
169	133	103
169	133	103
168	132	102
168	132	102
168	132	102
168	132	102
168	132	102
168	132	102
168	132	102
168	132	102
168	132	102
169	133	103
170	134	104
169	133	103
169	133	103
168	132	102
168	132	102
168	132	102
169	133	103
169	133	103
168	132	102
168	132	102
169	133	103
169	133	103
169	133	103
169	133	103
168	132	102
168	132	102
168	132	102
168	132	102
167	131	101
169	133	103
168	132	102
168	132	102
169	133	103
169	133	103
169	133	103
169	133	103
169	133	103
169	133	103
169	133	103
169	133	103
168	132	102
168	132	102
168	132	102
169	133	103
169	134	101
170	134	104
170	135	102
170	134	104
168	131	103
173	134	106
173	135	105
173	134	106
171	135	105
170	133	105
169	133	103
168	132	102
165	131	101
166	132	102
167	133	103
168	134	104
166	135	104
166	135	104
165	134	103
167	133	103
166	132	102
168	132	102
168	132	102
169	133	103
169	133	103
170	134	104
170	134	104
170	134	104
168	132	102
168	132	102
168	132	102
168	132	102
169	133	103
169	133	103
169	133	103
171	135	105
169	133	103
168	132	102
168	132	102
168	132	102
168	132	102
169	133	103
170	134	104
171	135	105
169	133	103
169	133	103
169	133	103
169	133	103
169	133	103
170	134	104
171	135	105
172	136	106
169	133	103
169	133	103
169	133	103
169	133	103
169	133	103
169	133	103
169	133	103
168	132	102
170	134	104
170	134	104
170	134	104
170	134	104
170	134	104
170	134	104
170	134	104
170	134	104
170	134	104
171	135	105
170	134	104
170	134	104
170	134	104
170	134	104
169	133	103
169	133	103
168	132	102
168	132	102
168	132	102
169	133	103
169	133	103
170	134	104
170	134	104
170	134	104
167	132	99
168	133	99
168	133	99
169	134	100
169	134	100
169	134	100
170	135	101
170	135	101
168	133	99
169	134	100
170	135	102
170	135	102
170	135	102
170	135	102
169	134	101
169	134	101
169	133	103
169	133	103
169	133	103
169	133	103
169	133	103
169	133	103
169	133	103
169	133	103
170	134	104
170	134	104
170	134	104
170	134	104
170	134	104
170	134	104
170	134	104
170	134	104
171	135	105
171	135	105
171	135	105
171	135	105
171	135	105
171	135	105
171	135	105
171	135	105
171	135	105
171	135	105
171	135	105
171	135	105
171	135	105
171	135	105
171	135	105
171	135	105
170	134	104
170	134	104
170	134	104
170	134	104
170	134	104
170	134	104
170	134	104
169	133	103
170	134	104
169	133	103
169	133	103
169	133	103
169	133	103
170	134	104
171	135	105
172	136	106
169	134	101
168	133	100
168	133	100
168	133	100
168	133	100
170	135	102
171	136	103
171	136	103
168	133	100
168	133	100
169	134	101
170	135	102
170	135	102
171	136	103
171	136	103
169	133	103
170	134	104
170	134	104
170	135	102
169	133	103
169	133	103
169	133	103
168	132	102
168	132	102
171	135	105
170	134	104
170	134	104
169	133	103
169	133	103
170	134	104
170	134	104
171	135	105
169	133	103
169	133	103
169	133	103
170	134	104
170	134	104
171	135	105
171	135	105
171	135	105
169	133	103
169	133	103
170	134	104
170	134	104
170	134	104
171	135	105
171	135	105
171	135	105
169	133	103
169	133	103
169	133	103
169	133	103
169	133	103
169	133	103
169	133	103
169	133	103
169	133	103
169	133	103
169	133	103
168	132	102
168	132	102
168	132	102
168	132	102
167	131	101
169	134	100
169	134	100
169	134	101
169	134	101
169	134	101
169	134	101
169	133	103
169	133	103
170	134	104
170	134	104
170	133	105
171	134	106
171	134	106
172	135	107
173	136	110
171	134	108
168	132	102
169	133	103
171	135	105
172	136	106
172	136	106
171	135	105
169	133	103
168	132	102
171	135	105
171	135	105
171	135	105
171	135	105
171	135	105
171	135	105
170	134	104
170	134	104
170	134	104
170	134	104
170	134	104
170	134	104
170	134	104
170	134	104
170	134	104
170	134	104
169	133	103
170	134	104
170	134	104
171	135	105
171	135	105
170	134	104
170	134	104
170	134	104
171	135	105
171	135	105
171	135	105
171	135	105
171	135	105
170	134	104
169	133	103
169	133	103
170	134	104
170	134	104
170	134	104
170	134	104
170	134	104
170	134	104
170	134	104
170	134	104
169	133	103
170	134	104
170	134	104
171	135	105
171	135	105
170	134	104
169	133	103
169	133	103
169	133	103
169	133	103
169	133	103
169	133	103
169	133	103
169	133	103
169	133	103
169	133	103
170	134	104
170	134	104
170	134	104
170	134	104
170	134	104
170	134	104
170	134	104
170	134	104
170	134	104
170	134	104
170	134	104
170	134	104
170	134	104
170	134	104
169	133	103
169	133	103
164	133	102
164	133	102
166	133	100
166	133	100
166	134	99
166	134	99
164	133	100
162	133	102
154	127	101
138	115	93
111	94	75
85	72	58
74	65	56
72	63	59
64	59	56
59	54	51
57	49	42
68	59	50
74	60	48
79	62	49
102	79	63
132	107	87
157	126	103
167	134	108
167	133	104
169	133	103
169	134	101
169	134	101
167	135	100
167	135	100
166	135	102
168	135	102
165	131	101
168	132	102
169	133	103
170	134	104
171	135	105
172	136	106
172	136	106
172	136	106
171	135	105
171	135	105
170	134	104
170	134	104
170	134	104
171	135	105
171	135	105
172	136	106
170	134	104
171	135	105
171	135	105
172	136	106
172	136	106
170	134	104
170	134	104
169	133	103
170	134	104
169	133	103
169	133	103
168	132	102
168	132	102
169	133	103
169	133	103
170	134	104
172	136	106
171	135	105
170	134	104
169	133	103
169	133	103
169	133	103
170	134	104
171	135	105
168	132	102
169	133	103
170	134	104
171	135	105
171	135	105
172	136	106
171	135	105
171	135	105
170	134	104
169	133	103
169	133	103
168	132	102
168	132	102
169	133	103
169	133	103
170	134	104
171	135	105
171	135	105
171	135	105
171	135	105
173	137	107
173	137	107
173	137	107
173	137	107
168	132	102
170	134	104
170	134	104
170	134	104
171	135	105
171	135	105
171	135	105
170	134	104
170	134	104
171	135	105
171	135	105
172	136	106
172	136	106
171	135	105
171	135	105
170	134	104
169	132	104
170	133	105
171	134	106
171	134	106
169	132	104
169	132	104
170	133	105
171	134	106
170	133	105
170	133	105
170	133	105
170	133	105
170	133	105
170	133	105
170	133	105
170	133	105
171	135	105
171	135	105
171	135	105
171	135	105
170	134	104
169	133	103
168	132	102
168	132	102
170	134	104
170	134	104
169	133	103
169	133	103
169	133	103
170	134	104
169	134	101
169	134	101
171	136	103
170	135	102
170	135	102
169	134	101
169	134	101
170	135	102
170	135	102
171	136	103
170	135	102
170	135	102
170	135	102
170	135	102
170	135	102
170	135	102
170	135	102
170	135	102
170	134	104
170	134	104
170	134	104
170	134	104
170	134	104
170	134	104
170	134	104
170	134	104
169	133	103
169	133	103
169	133	103
170	134	104
170	134	104
170	134	104
170	134	104
170	134	104
171	135	105
171	135	105
171	135	105
171	135	105
171	135	105
171	135	105
171	135	105
171	135	105
170	134	104
170	134	104
170	134	104
170	134	104
170	134	104
170	134	104
170	134	104
170	134	104
170	133	105
170	133	105
170	133	105
170	133	105
170	133	105
170	133	105
170	133	105
170	133	105
170	133	105
170	133	105
170	133	105
171	134	106
171	134	106
172	135	107
172	135	107
172	135	107
171	135	105
171	135	105
171	135	105
169	133	103
169	133	103
170	134	104
170	134	104
171	135	105
170	134	104
170	134	104
170	134	104
170	134	104
170	134	104
170	134	104
170	134	104
170	134	104
170	134	104
171	135	105
171	135	105
171	135	105
171	135	105
170	134	104
169	133	103
168	132	102
171	135	105
171	135	105
171	135	105
171	135	105
171	135	105
171	135	105
171	135	105
171	135	105
170	135	102
170	135	101
170	135	101
170	135	101
170	135	101
170	135	101
170	135	101
170	135	101
169	134	100
169	134	100
170	135	101
170	135	101
170	135	101
170	135	101
170	135	101
170	135	102
171	135	105
171	135	105
171	135	105
171	135	105
171	135	105
171	135	105
171	135	105
171	135	105
171	135	105
170	134	104
170	134	104
170	134	104
170	134	104
170	134	104
170	134	104
172	134	104
172	134	104
173	133	104
173	133	104
173	133	104
172	134	104
172	134	104
172	134	104
172	134	104
170	134	104
170	134	104
168	134	104
168	134	104
166	135	104
166	135	104
166	135	104
168	134	104
168	134	104
170	134	104
170	134	104
171	135	105
171	135	105
171	135	105
171	135	105
170	134	104
168	132	102
169	133	103
169	133	103
169	133	103
171	135	105
171	135	105
171	135	105
172	136	106
172	135	107
172	135	107
172	135	107
171	134	106
171	134	106
171	134	106
170	133	105
170	133	105
170	133	105
170	133	105
169	132	104
169	132	104
169	132	104
170	133	105
172	135	107
174	137	109
170	134	104
170	134	104
170	134	104
170	134	104
170	134	104
170	134	104
170	134	104
170	134	104
170	134	104
169	133	103
169	133	103
169	133	103
169	133	103
170	134	104
171	135	105
172	136	106
170	134	104
170	134	104
169	133	103
169	133	103
170	134	104
170	134	104
170	134	104
170	134	104
170	134	104
170	134	104
170	134	104
170	134	104
170	134	104
170	134	104
170	134	104
170	134	104
170	134	104
170	134	104
170	134	104
170	134	104
170	134	104
170	134	104
169	133	103
169	133	103
169	133	103
169	133	103
169	133	103
170	134	104
170	134	104
171	135	105
171	135	105
171	134	106
170	133	107
171	133	109
170	133	107
169	132	106
171	132	104
171	132	104
172	134	104
170	134	104
169	135	106
169	135	106
168	138	111
163	133	108
157	130	104
161	134	113
157	133	111
134	114	97
102	88	76
104	94	87
114	105	101
121	115	116
125	123	129
134	135	145
148	150	161
157	158	172
168	169	179
167	163	169
154	146	147
149	135	129
153	131	119
158	132	115
165	134	111
168	135	109
168	134	105
169	133	103
169	133	103
169	133	103
169	133	103
170	134	104
172	136	106
172	136	106
170	135	102
171	136	103
171	136	103
172	137	104
172	137	104
171	136	103
171	136	103
[truncated: 589 more rows]
