# Supplementary material for: Detection of Power Line Insulators in Digital Images Based on the Transformed Colour Intensity Profiles
Source: Sensors (Basel). 2023 Mar 22;23(6):3343. doi: 10.3390/s23063343 (PMC10051827; doi:10.3390/s23063343)
Supplement: Supplementary file 1 [file sensors-23-03343-s001.zip › Dataset/ni/ni_SCENA_96_2299_1412_2337_454.csv]

60	75	71
60	75	71
60	75	71
60	75	71
60	75	71
62	77	73
62	77	73
62	77	73
63	78	74
63	78	74
63	78	74
64	79	75
64	79	75
65	80	76
65	80	76
65	80	76
66	81	77
66	81	77
67	82	78
67	82	78
67	82	78
65	82	79
65	82	79
65	82	79
65	82	79
65	82	79
65	82	79
65	82	79
65	82	79
64	81	78
64	81	78
64	81	78
64	81	78
64	81	78
64	81	78
64	81	78
64	81	78
65	82	79
65	82	79
64	81	78
64	81	78
63	80	77
62	79	76
64	78	76
64	78	76
67	80	78
67	80	78
67	80	78
66	79	77
68	79	77
67	78	76
67	78	76
67	78	76
63	76	74
63	76	74
61	74	72
60	73	71
58	71	69
57	70	68
56	69	67
55	68	66
54	67	65
53	66	64
52	65	63
50	63	61
48	61	59
47	60	58
46	59	57
47	58	56
47	55	54
49	55	54
48	54	53
47	53	52
45	51	50
44	50	49
43	49	48
43	49	48
42	48	47
42	48	47
41	47	46
41	47	46
40	46	45
39	45	44
38	44	43
38	44	43
34	43	40
34	43	40
33	42	39
33	42	39
32	41	38
31	40	37
30	39	36
30	39	36
30	39	36
30	39	36
30	39	36
29	38	35
29	38	35
28	37	34
28	37	34
28	37	34
28	36	35
28	36	35
28	36	35
29	37	36
29	37	36
30	38	37
30	38	37
30	38	37
30	38	37
30	38	37
30	38	37
31	39	38
31	39	38
33	40	37
34	41	38
32	41	38
32	40	39
32	40	39
33	41	40
34	42	41
34	42	41
35	43	42
36	44	43
36	44	43
37	45	44
37	45	44
37	45	44
38	46	45
38	46	45
39	47	46
39	47	46
37	48	46
36	49	47
36	49	47
36	49	47
37	50	48
37	50	48
38	51	49
38	51	49
38	51	49
41	54	52
41	54	52
42	55	53
42	55	53
43	56	54
44	57	55
45	58	56
45	58	56
45	59	58
45	59	58
46	60	59
47	61	60
47	61	60
48	62	61
49	63	62
49	63	62
49	63	62
49	63	62
49	63	62
50	64	63
50	64	63
51	65	64
51	65	64
51	65	64
49	64	66
49	64	66
49	64	66
50	65	67
50	65	67
51	66	68
51	66	68
51	66	68
52	67	69
52	67	69
52	67	69
52	67	69
53	68	70
53	68	70
53	68	70
54	69	71
53	69	68
53	70	67
53	70	67
53	70	67
53	70	67
53	70	67
53	70	67
53	70	67
53	70	67
53	70	67
53	70	67
52	69	66
52	69	66
51	68	65
51	68	65
51	68	65
53	67	65
53	67	65
53	67	65
52	66	64
52	66	64
51	65	63
51	65	63
51	65	63
53	67	65
53	67	65
52	66	64
52	66	64
51	65	63
51	65	63
50	64	62
50	64	62
50	65	61
50	65	61
50	65	61
49	64	60
49	64	60
49	64	60
48	63	59
48	63	59
47	62	58
47	62	58
47	62	58
47	62	58
47	62	58
47	62	58
47	62	58
47	62	58
47	61	57
47	61	57
47	61	57
46	60	56
46	60	56
46	60	56
45	59	55
45	59	55
45	59	55
45	59	55
45	59	55
46	60	56
46	60	56
46	60	56
46	60	56
46	60	56
45	59	53
45	59	53
45	59	53
44	58	52
44	58	52
43	57	51
43	57	51
43	57	51
43	57	51
43	57	51
43	57	51
42	56	50
42	56	50
41	55	49
41	55	49
41	55	49
40	54	48
41	55	49
41	55	49
41	55	49
41	55	49
42	56	50
42	56	50
42	56	50
41	55	49
41	55	49
42	56	50
42	56	50
42	56	50
43	57	51
43	57	51
43	57	51
43	57	53
43	57	53
44	58	54
44	58	54
44	58	54
45	59	55
45	59	55
45	59	55
45	59	55
45	59	55
46	60	56
46	60	56
46	60	56
47	61	57
47	61	57
47	61	57
48	61	59
48	61	59
48	61	59
47	60	58
47	60	58
46	59	57
46	59	57
46	59	57
44	57	55
44	57	55
44	57	55
43	56	54
43	56	54
42	55	53
42	55	53
42	55	53
41	54	52
41	54	52
41	54	52
41	54	52
41	54	52
41	54	52
41	54	52
39	52	50
38	51	49
38	51	49
38	51	49
38	51	49
38	51	49
38	51	49
38	51	49
38	51	49
38	52	48
38	52	48
38	52	48
37	51	47
37	51	47
36	50	46
36	50	46
36	50	46
35	49	45
35	49	45
35	49	45
35	49	45
35	49	45
35	49	45
35	49	45
37	48	45
35	47	41
37	47	41
37	47	41
37	47	41
37	47	41
37	47	41
37	47	41
37	47	41
37	47	41
37	47	41
37	47	41
37	47	41
37	47	41
37	47	41
37	47	41
37	47	41
36	46	40
36	46	40
36	46	40
36	46	40
36	46	40
36	46	40
36	46	40
36	46	40
35	45	39
36	46	40
35	45	39
35	45	39
35	45	39
34	44	38
34	44	38
34	44	38
33	43	37
33	43	37
32	42	36
32	42	36
32	42	36
31	41	35
31	41	35
31	41	35
31	41	35
31	41	35
30	40	34
30	40	34
30	40	34
29	39	33
29	39	33
29	39	33
29	39	33
29	39	33
29	39	33
29	39	33
29	39	33
28	38	32
28	38	32
28	38	32
28	38	32
28	38	32
28	38	32
28	38	32
28	38	32
28	38	32
28	38	32
28	38	32
27	37	31
27	37	31
27	37	31
27	37	31
27	37	31
27	37	31
27	37	31
27	37	31
28	38	32
28	38	32
28	38	32
28	38	32
28	38	32
28	38	32
28	38	32
28	38	32
29	38	35
29	38	35
29	38	35
29	38	35
29	38	35
29	38	35
29	38	35
29	38	35
28	37	34
28	37	34
28	37	34
29	38	35
29	38	35
30	39	36
30	39	36
30	39	36
30	40	34
30	40	34
30	40	34
30	40	34
30	40	34
30	40	34
30	40	34
30	40	34
30	40	34
30	40	34
30	40	34
30	40	34
30	40	34
30	40	34
30	40	34
30	40	34
31	41	35
31	41	35
31	41	35
31	41	35
31	41	35
31	41	35
31	41	35
31	41	35
30	40	34
30	40	34
30	40	34
30	40	34
30	40	34
30	40	34
30	40	34
30	40	34
30	40	34
30	40	34
30	40	34
30	40	34
30	40	34
30	40	34
30	40	34
30	40	34
31	41	35
31	41	35
31	41	35
31	41	35
31	41	35
31	41	35
31	41	35
31	41	35
31	41	35
31	41	35
31	41	35
32	42	36
32	42	36
33	43	37
33	43	37
31	43	37
31	43	37
31	43	37
32	44	38
33	45	39
33	45	39
34	46	40
35	47	41
35	46	43
36	47	45
42	51	54
48	58	65
62	71	81
78	83	98
85	89	108
97	98	119
113	114	135
152	151	171
192	189	205
222	216	227
226	219	224
226	219	216
229	222	213
231	223	210
233	224	210
231	221	211
231	221	211
231	221	211
230	220	210
230	220	210
229	219	209
229	219	209
229	219	209
228	218	208
228	218	208
228	218	208
228	218	208
228	218	208
228	218	208
228	218	208
228	218	208
225	215	205
225	215	205
225	215	205
224	214	204
224	214	204
223	213	203
223	213	203
223	213	203
224	214	204
224	214	204
224	214	204
224	214	204
224	214	204
224	214	204
224	214	204
224	214	204
223	213	203
223	213	203
223	213	203
223	213	203
223	213	203
223	213	203
223	213	203
223	213	203
222	212	202
222	212	202
223	213	203
224	214	204
225	215	205
225	215	205
226	216	206
225	216	206
220	218	208
221	215	208
227	215	209
235	219	202
239	225	183
224	211	155
174	165	102
115	106	56
73	61	37
63	54	45
54	51	47
46	50	44
45	54	41
44	54	42
43	48	49
42	46	51
38	46	45
38	47	44
38	47	44
37	46	43
37	46	43
36	45	42
36	45	42
36	45	42
34	43	40
34	43	40
34	43	40
33	42	39
33	42	39
32	41	38
32	41	38
32	41	38
31	41	35
31	41	35
31	41	35
30	40	34
30	40	34
29	39	33
29	39	33
29	39	33
30	40	34
30	40	34
30	40	34
30	40	34
30	40	34
30	40	34
30	40	34
28	40	34
27	41	37
27	41	37
27	41	37
28	42	38
28	42	38
29	43	39
29	43	39
29	43	39
29	43	39
29	43	39
29	43	39
30	44	40
30	44	40
31	45	41
31	45	41
31	45	41
31	46	42
31	46	42
32	47	43
32	47	43
32	47	43
33	48	44
33	48	44
33	48	44
35	50	46
35	50	46
36	51	47
36	51	47
36	51	47
37	52	48
37	52	48
38	53	49
40	55	51
40	55	51
40	55	51
40	55	51
41	56	52
41	56	52
41	56	52
42	57	53
43	58	54
43	58	54
43	58	54
43	58	54
43	58	54
43	58	54
43	58	54
43	58	54
43	57	51
44	58	52
44	58	52
43	57	51
43	57	51
41	55	49
40	54	48
39	53	47
39	53	47
39	53	47
38	52	46
37	51	45
36	50	44
36	50	44
35	49	43
35	49	43
37	48	45
37	48	45
37	48	45
37	48	45
37	48	45
37	48	45
37	48	45
37	48	45
37	48	45
37	48	45
37	48	45
37	48	45
37	48	45
37	48	45
37	48	45
37	48	45
35	49	45
36	50	46
36	50	46
36	50	46
36	50	46
36	50	46
36	50	46
36	50	46
35	49	45
35	49	45
36	50	46
37	51	47
37	51	47
38	52	48
39	53	49
39	53	49
40	56	49
41	57	50
42	57	53
44	59	55
46	61	57
48	63	59
49	63	61
49	63	61
51	65	63
52	66	64
54	68	67
55	69	68
57	71	70
58	72	71
59	72	74
59	72	74
59	75	74
60	76	75
62	78	77
64	80	79
65	81	80
65	81	80
65	81	80
65	81	80
68	84	83
68	84	83
69	85	84
70	86	85
72	88	87
73	89	88
74	90	89
74	90	89
71	90	87
72	91	88
72	91	88
73	92	89
73	92	89
71	90	87
70	89	86
69	88	85
71	90	87
71	90	87
71	90	87
70	89	86
70	89	86
70	89	86
69	88	85
69	88	85
68	87	84
68	87	84
68	87	84
68	87	84
68	87	84
68	87	84
68	87	84
68	87	84
68	87	84
68	87	84
68	87	84
68	87	84
68	87	84
68	87	84
68	87	84
68	87	84
68	87	84
68	87	84
68	87	84
68	87	84
68	87	84
68	87	84
68	87	84
68	87	84
69	88	85
69	88	85
69	88	85
69	88	85
69	88	85
69	88	85
69	88	85
69	88	85
71	88	85
71	88	85
71	88	85
72	89	86
73	90	87
73	90	87
72	89	86
72	89	86
73	90	87
73	90	87
73	90	87
73	90	87
74	91	88
74	91	88
74	91	88
75	92	89
74	91	87
74	91	87
74	91	87
74	91	87
74	91	87
74	91	87
74	91	87
74	91	87
74	91	87
74	91	87
73	90	86
73	90	86
72	89	85
71	88	84
71	88	84
69	86	82
69	86	82
68	85	81
68	85	81
66	83	79
65	82	78
64	81	77
63	80	76
63	80	76
59	76	72
59	76	72
58	75	71
58	75	71
58	75	71
57	74	70
57	74	70
57	74	70
56	73	69
56	73	69
56	73	69
55	72	68
55	72	68
54	71	67
54	71	67
54	71	67
52	69	65
52	69	65
52	69	65
52	69	65
52	69	65
52	69	65
52	69	65
52	69	65
50	68	61
50	68	61
50	67	63
50	67	63
50	67	63
50	67	63
50	67	64
50	67	64
50	67	64
50	67	64
51	67	66
52	68	67
53	69	68
55	71	70
55	70	72
56	71	73
58	73	75
58	73	76
60	75	78
61	76	79
62	77	80
62	77	80
62	77	80
61	76	79
64	79	82
64	79	82
65	80	83
66	81	84
67	82	85
67	82	85
68	83	86
70	83	85
73	84	82
75	84	81
75	84	81
75	84	81
75	84	81
75	84	81
75	84	81
75	84	81
75	84	81
75	84	81
73	84	81
72	83	80
72	83	80
71	82	79
71	82	79
71	82	79
68	80	74
66	80	74
65	79	73
64	78	72
62	76	70
61	75	69
60	74	68
60	74	68
59	73	67
59	73	67
58	72	66
57	71	65
56	70	64
56	70	64
55	69	63
57	69	63
57	67	61
56	66	60
56	66	60
56	66	60
57	63	58
56	63	58
57	64	59
55	65	59
55	65	59
55	65	59
55	65	59
52	64	58
52	64	58
51	63	57
51	63	57
49	63	57
47	61	57
47	61	57
48	62	58
49	63	59
49	63	59
50	64	60
51	65	61
51	65	61
51	65	61
51	65	61
51	65	61
52	66	62
52	66	62
52	66	62
53	67	63
53	67	63
54	69	65
54	69	65
53	68	64
53	68	64
54	69	65
56	71	67
57	72	68
58	73	69
59	74	70
59	74	70
