# Supplementary material for: Detection of Power Line Insulators in Digital Images Based on the Transformed Colour Intensity Profiles
Source: Sensors (Basel). 2023 Mar 22;23(6):3343. doi: 10.3390/s23063343 (PMC10051827; doi:10.3390/s23063343)
Supplement: Supplementary file 1 [file sensors-23-03343-s001.zip › Dataset/ni/ni_SCENA_18_1555_1356_363_1680.csv]

121	123	133
111	113	123
84	86	96
83	88	97
83	90	99
85	94	103
175	184	193
202	211	220
187	196	205
187	196	205
198	207	216
177	186	195
131	140	149
89	98	107
79	88	97
72	81	90
89	98	107
116	125	134
126	135	144
113	120	129
111	118	127
109	114	123
105	110	119
132	137	146
94	99	108
103	108	117
118	123	132
131	136	145
129	134	143
99	104	113
102	107	116
124	129	138
103	108	117
94	99	108
108	113	122
118	123	132
130	139	149
134	143	153
152	161	171
153	162	172
99	108	117
73	82	91
87	96	105
89	96	105
95	103	110
94	102	109
87	95	102
87	95	102
92	101	105
97	106	110
74	83	87
68	76	83
58	64	71
47	52	61
28	33	42
34	39	48
47	52	61
61	66	75
81	86	95
81	86	95
58	63	72
69	74	83
74	79	88
77	82	91
78	83	92
82	87	96
69	74	83
53	58	67
71	76	85
81	83	93
84	89	98
80	82	92
86	88	98
94	95	105
107	109	119
121	122	132
130	131	141
125	126	136
104	105	115
92	93	103
113	114	124
113	114	124
115	116	126
135	136	146
150	151	161
115	116	126
100	101	111
119	120	130
119	121	131
105	107	117
86	88	98
91	93	103
76	81	90
101	106	115
131	138	147
137	144	153
134	143	152
139	148	157
172	181	190
140	149	158
120	129	138
140	149	158
129	138	147
141	150	159
146	153	162
136	143	152
142	149	158
152	159	168
146	151	160
111	116	125
105	110	119
106	111	120
121	123	133
187	189	199
163	165	175
118	120	130
124	129	138
138	143	152
129	134	143
100	105	114
92	97	106
108	113	122
108	113	122
90	95	104
83	88	97
120	125	134
157	162	171
155	160	169
157	163	170
175	180	189
188	196	203
137	145	152
140	147	156
121	126	135
117	124	133
101	106	115
146	151	160
153	158	167
154	159	168
99	104	113
63	68	77
81	86	95
132	137	146
121	126	135
118	123	132
99	104	113
132	137	146
137	142	151
128	130	140
97	99	109
104	106	116
125	127	137
128	130	140
114	116	126
80	82	92
65	67	77
85	87	97
89	91	101
91	93	103
97	99	109
99	101	111
103	105	115
132	134	144
166	171	180
167	176	185
156	167	175
157	168	176
161	172	180
178	189	197
150	161	169
118	129	137
86	97	105
157	168	176
147	158	166
130	141	149
121	132	140
117	128	136
123	134	142
120	131	139
131	140	149
93	102	106
98	104	109
121	127	132
124	130	135
128	134	139
121	127	132
65	71	76
59	65	70
86	92	97
108	114	119
86	91	94
80	85	88
74	79	82
70	75	78
80	85	88
72	77	80
67	71	76
90	94	99
98	102	107
102	106	111
108	112	117
110	114	119
106	110	115
131	135	140
162	166	171
179	183	188
156	160	165
124	128	133
101	105	110
113	117	122
120	124	129
109	113	118
105	111	116
88	94	99
87	93	98
90	96	101
111	117	122
104	110	115
92	98	103
81	87	92
74	80	85
60	66	71
49	55	60
78	84	89
113	119	124
106	112	117
83	89	94
75	81	88
112	122	129
108	117	126
103	112	121
86	95	104
62	71	80
51	60	69
109	118	127
107	116	125
122	131	140
110	119	128
148	157	166
144	153	162
134	143	152
129	138	147
104	113	122
125	134	143
159	168	177
161	170	179
145	154	163
129	138	147
125	132	141
100	107	116
91	98	107
92	99	108
87	92	101
83	88	97
106	111	120
120	125	134
134	136	146
131	133	143
131	133	143
122	124	134
139	140	150
134	135	145
135	136	146
148	149	159
149	151	159
119	121	129
98	100	108
140	142	150
138	141	146
130	133	138
128	131	135
124	127	131
121	124	128
112	115	119
100	103	107
107	110	114
128	131	136
119	122	127
89	92	97
86	89	94
127	130	135
149	152	157
109	112	117
100	103	108
103	106	111
107	110	115
166	169	174
166	169	174
112	115	120
130	133	138
157	160	165
99	103	108
71	77	82
117	126	130
149	158	162
142	151	155
122	131	135
111	120	124
110	119	123
109	118	122
93	102	106
68	77	81
75	84	88
95	104	108
86	95	99
82	90	97
107	116	120
123	129	136
114	116	126
91	93	103
71	73	83
59	61	71
72	74	84
71	73	83
74	76	86
105	107	117
76	78	88
95	97	107
84	86	96
59	61	71
78	80	90
98	100	110
135	137	147
209	211	221
158	160	170
140	142	152
190	192	202
172	174	184
123	125	135
92	94	104
117	119	129
140	142	152
147	149	159
107	109	119
81	83	93
94	96	106
126	128	138
156	158	168
115	117	127
72	74	84
88	90	100
116	118	128
128	130	140
155	157	167
168	170	180
156	158	168
136	138	148
102	104	114
124	126	136
136	138	148
140	142	152
145	147	157
127	129	139
115	117	127
98	100	110
93	95	105
102	106	111
106	110	115
97	101	106
110	114	119
119	123	128
90	94	99
63	67	72
81	84	89
78	82	87
89	92	97
81	85	90
98	98	104
130	133	138
171	171	177
165	165	171
146	149	154
120	124	129
101	107	112
105	111	116
114	120	125
120	126	131
119	125	130
122	128	133
125	131	136
138	144	149
75	81	86
83	89	94
84	90	95
76	82	87
89	95	100
110	116	121
91	97	102
101	107	112
106	112	117
91	97	102
90	96	101
76	82	87
73	79	84
78	84	89
99	105	110
127	133	138
96	102	107
92	98	103
111	117	122
119	125	130
121	127	132
96	102	107
73	79	84
105	109	114
134	138	143
143	147	152
125	129	134
118	122	127
115	119	124
108	112	117
138	142	147
116	120	125
123	127	132
139	143	148
122	126	131
109	113	118
106	110	115
116	120	125
113	117	122
105	108	113
113	116	121
90	93	98
88	91	96
101	104	109
107	110	115
95	98	103
111	114	119
113	116	121
98	101	106
84	87	92
70	73	78
70	73	78
85	88	93
85	88	93
94	97	102
105	111	116
86	92	97
117	123	128
151	157	162
223	229	234
210	216	221
185	191	196
185	191	196
153	159	164
98	104	109
100	106	111
182	188	193
198	204	209
178	184	189
129	135	140
92	98	103
138	144	149
151	157	162
117	123	128
72	78	83
83	89	94
95	101	106
97	103	108
90	96	101
88	94	99
80	86	91
96	102	107
101	107	112
83	89	94
95	101	106
125	131	136
142	148	153
149	152	160
142	145	153
136	139	147
160	163	171
142	146	151
106	110	115
132	136	141
155	159	164
146	151	154
118	123	126
101	106	107
102	107	108
132	137	138
153	158	159
134	139	140
138	143	144
111	116	119
96	101	104
92	97	100
89	94	97
82	87	90
69	74	77
52	57	60
43	48	51
54	59	62
38	43	46
28	33	36
57	62	65
104	109	112
112	117	120
95	100	103
81	86	89
108	113	116
124	129	132
144	149	152
136	141	144
131	136	139
160	165	168
156	161	164
98	103	106
110	115	118
104	109	112
130	135	138
140	145	148
144	149	152
144	149	152
141	146	149
139	144	147
131	136	139
119	124	127
101	106	109
86	91	94
77	82	85
106	111	114
109	114	117
106	111	114
133	138	141
122	127	130
120	125	128
111	116	119
89	94	97
90	95	98
101	106	109
111	115	120
111	114	119
123	125	133
131	133	141
112	114	122
83	86	91
81	84	89
95	98	103
101	104	109
113	116	120
98	101	105
84	87	91
90	93	98
102	105	109
120	123	128
124	127	131
108	111	116
102	107	110
124	129	132
149	154	157
135	140	143
142	147	150
141	146	149
103	108	111
68	73	76
83	88	91
97	102	105
94	99	102
93	98	101
100	105	108
110	115	118
94	99	102
62	67	70
88	93	96
100	105	108
121	126	129
132	137	140
124	129	132
79	84	87
84	89	92
99	104	107
107	112	115
114	119	122
118	123	126
107	112	115
108	113	116
110	115	118
109	114	117
104	109	112
100	103	107
91	94	98
87	90	94
93	96	100
98	101	105
98	101	105
99	102	106
108	111	115
108	111	115
93	96	100
84	87	91
101	104	108
88	91	95
98	101	105
99	102	106
43	46	50
63	67	72
97	101	106
84	87	92
95	98	103
80	83	88
78	81	86
86	89	94
100	103	108
104	107	112
92	95	100
98	101	106
109	112	117
122	125	130
131	134	139
137	140	145
135	138	143
129	131	139
175	177	185
168	170	178
148	150	158
149	152	157
192	195	200
180	183	188
152	155	160
180	183	187
171	174	178
164	168	169
133	137	138
105	110	111
136	141	142
155	160	161
162	167	168
174	179	182
145	150	153
138	143	146
167	172	175
196	201	204
149	154	157
97	102	105
106	111	114
122	127	130
117	122	125
119	124	127
123	128	131
149	154	157
168	173	176
157	162	165
150	155	158
139	142	146
134	137	141
100	103	107
85	88	92
109	112	116
150	153	157
155	158	162
155	158	162
115	118	122
75	78	82
96	99	103
128	131	135
121	124	128
73	76	80
84	87	91
79	82	86
65	68	72
55	60	63
78	83	86
101	106	109
117	122	125
111	116	119
93	98	101
116	121	124
117	122	125
124	129	132
118	123	126
133	138	141
118	123	126
106	111	114
97	102	105
84	89	92
86	91	94
99	104	107
93	98	101
78	83	86
88	93	96
98	103	106
107	112	115
94	99	102
113	118	121
76	81	84
69	74	77
123	128	131
116	121	124
113	118	121
129	134	137
113	118	121
100	103	107
128	131	135
158	161	165
130	133	137
103	106	110
102	105	109
113	116	120
100	103	107
95	98	102
135	138	142
153	156	160
142	145	149
123	126	130
108	111	115
134	137	141
144	147	151
124	129	132
142	147	150
144	149	152
142	147	150
96	101	104
122	127	130
124	129	132
114	119	122
151	156	159
167	172	175
156	161	164
124	129	132
115	118	122
131	134	138
142	145	149
151	154	158
163	166	170
128	131	135
121	124	128
90	93	97
80	83	87
97	100	104
102	105	109
107	110	114
104	107	111
107	110	114
104	107	111
106	109	113
112	115	119
118	121	125
99	102	106
101	104	108
72	76	77
86	90	91
114	117	121
115	118	122
99	102	106
67	70	74
55	58	62
53	56	60
48	51	55
64	67	72
114	117	122
110	113	118
97	100	105
99	102	107
135	138	143
159	162	167
183	186	191
189	192	197
166	169	174
137	140	145
125	128	133
128	131	136
82	85	90
74	77	82
103	105	113
104	106	114
110	112	120
126	128	136
160	162	170
152	154	162
150	152	160
138	140	148
131	134	138
75	78	82
37	40	44
58	61	65
35	38	42
55	58	62
85	88	92
73	76	80
98	101	105
84	87	91
116	119	123
113	116	120
99	102	106
102	105	109
96	99	103
117	120	124
103	106	110
111	114	118
111	114	118
111	114	118
124	127	131
109	112	116
91	94	98
94	97	101
117	120	124
133	136	140
129	132	136
128	131	135
123	126	130
112	115	119
89	92	96
96	99	103
95	101	106
104	110	115
121	128	131
128	135	138
104	109	112
128	133	136
136	141	142
122	127	128
134	138	139
100	104	105
77	79	79
85	87	87
104	106	106
124	126	126
124	126	126
67	69	69
55	59	60
41	45	46
36	40	41
60	64	65
65	69	70
72	76	77
90	94	95
129	133	134
127	131	132
107	111	112
120	124	125
118	122	123
91	95	96
93	97	98
136	140	141
136	140	141
105	109	110
94	99	98
102	104	104
102	104	104
95	97	97
97	99	99
95	95	95
90	90	90
88	88	88
98	98	98
118	116	116
113	111	111
95	93	93
106	104	104
100	95	96
99	94	95
122	122	122
130	130	130
132	132	132
129	129	129
113	113	113
145	145	145
167	167	167
170	170	170
146	144	144
106	104	104
88	86	86
116	114	114
112	110	110
102	100	100
95	93	93
110	108	108
69	71	72
62	64	65
93	95	96
126	128	129
151	153	154
171	173	174
189	191	192
190	192	193
201	203	204
196	198	199
177	179	180
127	129	130
124	126	127
146	148	149
105	107	108
97	99	100
119	118	120
102	101	103
111	110	112
112	111	113
115	114	116
120	119	121
95	94	96
68	67	69
81	80	82
68	67	69
75	74	76
93	90	92
114	111	113
113	108	110
110	105	107
112	107	109
105	100	102
97	92	94
102	99	101
91	88	90
137	134	136
147	144	146
121	120	122
75	74	76
101	100	102
93	92	94
89	91	92
87	89	90
85	87	88
96	98	99
102	106	107
94	96	97
96	98	99
105	104	106
100	99	101
103	102	104
106	105	107
107	106	108
95	94	96
111	110	112
127	126	128
114	113	115
107	106	108
85	84	86
75	74	76
84	83	85
81	80	82
82	81	83
78	77	79
81	80	82
74	73	75
74	73	75
85	84	86
94	93	95
101	100	102
106	105	107
95	94	96
96	95	97
99	98	100
105	104	106
99	98	100
96	95	97
101	100	102
109	108	110
108	107	109
112	111	113
120	119	121
124	123	125
123	122	124
109	108	110
95	94	96
100	99	101
96	95	97
93	92	94
91	90	92
87	86	88
85	84	86
95	94	96
111	110	112
96	95	97
85	84	86
80	79	81
130	129	131
148	147	149
141	140	142
104	103	105
80	82	83
90	92	93
99	101	102
100	102	103
82	86	87
66	70	71
71	75	76
122	126	127
130	135	136
109	114	115
72	78	77
92	98	97
111	117	116
115	121	120
84	90	89
99	104	103
68	73	72
65	70	69
119	124	123
136	141	140
148	153	152
143	148	147
154	156	156
153	155	155
147	149	149
141	143	143
176	176	176
165	163	163
124	122	122
82	80	80
93	91	91
110	108	108
112	110	110
104	102	102
86	84	84
90	88	88
97	95	95
104	99	100
103	98	99
126	121	122
79	77	77
121	121	121
136	141	140
119	125	124
145	150	149
141	143	144
122	127	126
104	106	107
125	124	126
120	119	121
121	120	122
121	120	122
98	95	97
90	87	89
91	88	90
81	78	80
81	76	78
102	97	99
108	105	107
112	109	111
108	105	107
93	90	92
96	93	95
131	128	130
133	130	132
105	102	104
141	138	140
119	116	118
105	102	104
99	96	98
85	82	84
87	84	86
97	94	96
99	96	98
115	112	114
120	117	119
103	100	102
130	127	129
132	129	131
135	132	134
138	135	137
114	111	113
110	107	109
111	108	110
112	109	111
93	90	92
110	107	109
122	119	121
126	123	125
117	114	116
92	91	95
86	85	89
73	72	74
87	86	88
103	102	104
97	96	98
85	85	85
100	100	100
93	93	93
95	95	95
90	90	90
68	68	68
51	52	50
51	51	51
60	60	60
65	65	65
69	67	67
71	69	69
77	75	75
84	82	82
102	100	100
105	103	103
118	116	116
137	135	135
131	129	129
137	135	135
140	138	138
128	126	126
108	106	106
85	83	83
76	74	74
104	102	102
91	86	88
77	72	74
70	65	67
88	83	85
92	87	89
101	96	98
121	116	118
126	121	123
143	138	140
143	138	140
129	124	126
116	111	113
106	101	103
95	90	92
127	122	124
135	130	132
123	117	118
118	112	113
112	107	108
121	116	117
126	121	122
117	112	113
106	104	104
99	97	97
115	113	113
127	125	125
106	106	106
85	85	85
78	78	78
63	63	63
100	100	100
112	112	112
143	143	143
129	129	129
123	123	123
121	121	121
63	63	63
76	76	76
113	115	115
134	136	136
106	108	108
97	99	99
100	102	102
87	89	89
84	86	86
84	86	86
89	91	91
92	92	92
93	94	92
120	118	117
123	121	120
139	137	136
149	147	146
131	129	128
94	92	91
97	95	94
105	103	102
116	114	113
128	126	125
125	123	122
90	88	87
105	103	102
139	137	136
150	148	147
163	164	162
138	139	137
117	118	116
98	99	97
91	92	90
149	150	148
141	142	140
126	127	125
93	94	92
91	92	90
107	108	106
105	106	104
80	81	79
68	69	67
93	94	92
109	107	106
97	95	95
86	81	83
86	81	83
92	87	89
83	78	80
90	85	87
103	98	100
106	101	103
96	91	93
91	86	88
94	89	91
93	87	92
113	107	112
124	118	123
124	118	123
121	116	118
136	134	134
143	141	141
159	157	157
150	148	148
151	149	149
