# Supplementary material for: Detection of Power Line Insulators in Digital Images Based on the Transformed Colour Intensity Profiles
Source: Sensors (Basel). 2023 Mar 22;23(6):3343. doi: 10.3390/s23063343 (PMC10051827; doi:10.3390/s23063343)
Supplement: Supplementary file 1 [file sensors-23-03343-s001.zip › Dataset/ni/ni_SCENA_10_1445_1005_483_358.csv]

122	127	126
116	116	116
116	117	113
120	117	113
182	180	172
195	192	184
185	181	170
184	180	169
184	180	169
186	182	171
184	183	169
182	181	167
192	192	178
198	198	184
161	163	151
109	110	100
118	124	113
118	122	116
139	145	140
128	133	132
123	127	128
99	103	104
98	100	101
88	90	91
104	106	107
137	139	140
142	144	145
138	140	141
123	127	128
114	118	119
124	129	130
134	139	140
130	135	136
135	140	141
116	124	124
110	118	118
110	118	118
127	133	132
129	134	132
127	131	126
124	128	123
132	134	128
135	137	131
131	131	125
121	122	113
118	119	110
122	123	114
126	127	118
118	121	112
108	111	102
161	164	155
180	183	174
190	195	186
151	155	149
117	123	118
112	117	115
121	126	124
126	131	129
119	124	122
116	121	119
123	128	126
122	127	125
128	133	131
130	135	133
131	136	134
131	136	134
132	137	135
138	143	141
129	139	133
132	142	136
125	134	131
131	140	137
133	142	139
132	141	138
132	141	138
136	145	142
133	142	139
122	131	128
117	126	123
133	142	139
135	144	141
133	142	139
104	113	110
109	118	115
114	123	120
138	145	142
130	136	135
126	131	130
125	128	126
126	128	128
119	124	122
111	114	112
120	127	120
125	133	126
149	157	147
156	164	154
156	161	152
153	158	149
154	160	149
158	164	153
159	165	154
160	164	152
169	172	156
173	175	156
174	176	157
170	172	153
165	167	148
160	162	143
167	168	148
171	172	152
169	168	148
169	168	148
160	159	138
149	148	127
136	135	115
136	135	114
131	132	112
138	140	121
139	140	120
139	140	120
139	140	120
139	140	120
139	140	120
139	140	120
139	140	120
139	140	120
138	139	119
141	142	122
140	141	121
139	140	120
139	140	120
139	140	120
139	140	120
138	140	120
136	141	120
135	141	122
135	141	122
133	138	123
133	136	121
132	134	122
138	140	128
139	139	127
131	130	120
134	131	126
124	124	118
126	123	119
127	126	122
126	125	121
130	127	122
139	138	134
131	134	132
146	151	150
155	160	159
147	152	151
108	113	112
95	100	99
89	94	93
111	116	115
111	116	115
126	131	130
136	141	140
135	140	139
126	131	130
117	122	121
119	126	123
133	140	137
126	135	132
124	133	130
130	139	136
126	135	132
114	123	120
117	126	123
129	138	135
126	135	132
135	144	141
124	133	130
124	133	130
125	134	131
132	141	138
130	139	136
130	139	136
132	141	138
121	130	127
123	132	129
124	133	130
127	136	133
125	132	129
126	131	130
127	132	130
131	134	132
128	131	129
129	132	130
133	134	130
134	135	131
133	134	130
133	134	130
136	138	132
137	139	133
144	145	136
137	137	131
133	134	125
126	127	118
126	127	118
133	134	125
105	106	96
99	100	90
108	110	98
113	115	103
116	119	104
117	120	105
113	116	100
109	115	98
112	119	98
118	125	104
114	120	95
111	117	94
110	116	93
110	115	94
111	116	95
108	112	93
106	109	93
104	107	91
105	108	93
103	106	90
107	110	95
115	118	103
109	112	96
106	109	93
113	116	100
121	124	108
114	118	107
118	121	112
119	122	113
123	127	116
131	135	124
135	136	126
132	133	123
134	135	125
129	130	121
128	129	120
124	124	118
123	123	117
129	129	123
143	142	138
132	131	127
141	142	138
134	139	137
138	145	142
148	155	152
142	149	146
131	140	137
120	129	126
123	132	129
133	142	139
128	139	136
132	143	140
134	145	142
132	143	140
123	134	132
133	143	143
131	141	141
120	131	129
113	127	123
124	138	132
127	141	135
119	133	127
108	120	114
129	141	135
139	151	145
132	144	138
119	129	123
119	129	123
113	123	117
110	120	114
113	120	115
130	137	132
139	146	141
137	144	141
127	138	136
123	133	133
121	131	131
136	144	144
125	134	131
131	137	136
127	134	131
128	135	132
130	137	134
130	137	134
133	140	137
130	137	134
126	133	130
126	133	130
128	135	132
129	136	133
128	137	134
131	140	137
133	142	139
131	139	138
129	137	136
131	139	138
136	147	145
141	152	150
131	142	140
122	133	131
122	133	131
131	139	138
144	152	151
149	155	154
140	146	145
124	130	129
116	121	122
139	144	145
124	129	130
126	131	132
130	135	136
142	148	147
133	139	138
113	119	118
123	129	128
128	134	133
129	135	134
134	141	138
138	145	142
143	150	147
137	144	141
128	135	132
128	137	134
127	137	131
129	139	133
129	139	133
131	141	135
132	142	136
130	140	134
127	137	131
140	150	144
121	131	125
125	135	129
131	141	135
126	136	130
139	149	143
129	139	133
121	131	125
129	139	133
132	142	136
133	143	137
129	139	133
130	140	134
132	142	136
133	140	135
125	132	127
126	133	128
118	125	120
123	131	124
127	135	128
131	139	129
136	144	133
135	143	132
137	145	134
132	143	133
132	143	133
132	143	135
129	140	132
132	139	134
132	139	134
133	138	136
133	138	136
132	136	131
133	134	130
142	144	138
141	142	133
147	146	136
133	133	121
135	135	121
183	182	168
196	193	179
191	185	172
190	184	171
189	186	172
187	186	172
195	193	182
184	185	175
163	164	154
131	136	127
133	138	129
136	144	137
132	140	133
126	136	130
125	135	129
123	134	131
130	141	138
129	139	133
125	135	129
116	126	120
114	124	118
118	128	122
116	126	120
114	124	118
127	137	131
124	134	128
126	136	130
126	136	130
122	129	124
128	135	130
128	135	130
124	131	126
124	131	128
122	131	128
126	134	133
128	136	135
124	132	131
129	135	134
127	133	132
128	134	133
137	143	142
125	130	129
127	132	131
121	123	123
117	119	119
125	127	127
134	136	136
134	136	136
135	137	137
142	147	145
142	147	145
145	152	149
142	149	144
140	147	142
138	145	140
132	140	133
136	144	137
136	144	134
134	142	132
133	138	129
135	140	131
140	146	135
137	143	132
131	137	126
103	107	96
105	108	99
106	107	98
103	104	95
100	101	92
97	98	89
87	88	79
79	80	71
78	79	70
68	69	60
56	57	48
58	59	50
130	134	128
135	142	135
125	132	125
131	139	132
132	139	134
132	142	136
139	148	145
127	136	133
120	129	126
114	124	118
134	144	138
142	152	146
149	160	152
138	149	141
134	145	137
129	140	132
140	151	143
139	150	142
141	152	142
129	140	130
126	137	129
125	140	132
136	148	142
132	146	140
140	151	143
141	152	144
136	147	139
133	144	136
137	148	140
143	154	146
142	153	145
137	148	140
131	142	134
130	141	133
131	142	134
127	138	130
125	136	128
134	145	137
138	149	141
136	147	139
132	143	135
134	145	137
134	145	137
133	144	136
135	146	138
127	138	130
138	149	141
133	144	136
131	142	134
132	140	133
134	142	135
135	143	136
140	148	141
133	140	133
132	139	132
128	135	128
133	141	134
131	139	132
128	136	129
137	147	141
149	159	153
139	149	143
126	135	132
123	132	129
126	135	132
134	145	142
136	147	144
135	146	143
139	150	147
139	152	144
130	143	135
129	140	130
132	143	133
125	136	126
117	131	120
113	127	116
125	139	128
135	151	140
134	150	139
122	139	128
130	147	136
132	152	140
129	149	137
125	145	133
126	143	132
132	146	135
135	146	136
137	148	138
144	155	145
141	152	144
123	134	126
111	122	114
111	122	114
145	156	148
144	155	147
134	145	135
127	138	128
135	146	138
144	155	147
136	147	139
129	140	132
126	140	134
129	143	137
128	142	136
134	148	142
134	146	140
131	143	137
131	144	136
138	151	143
139	150	140
138	149	139
131	142	132
129	140	130
131	141	129
135	145	133
135	145	133
138	145	132
138	144	127
135	136	120
136	141	126
135	142	129
138	142	130
135	139	128
132	136	125
128	129	119
130	132	120
130	133	118
129	130	114
126	126	108
131	133	113
137	139	117
137	140	115
129	132	107
132	136	111
132	135	113
132	135	113
133	135	113
133	135	113
137	134	113
137	134	113
139	134	113
146	139	119
142	136	113
138	134	109
138	134	109
136	134	110
135	133	109
133	132	111
134	133	112
135	135	111
129	129	105
137	135	111
142	140	116
136	135	114
141	140	119
140	141	121
135	135	117
135	135	117
136	137	121
144	144	130
145	145	131
144	146	134
140	142	130
139	141	129
137	141	130
135	140	131
127	134	127
124	131	124
127	134	127
131	139	132
129	137	130
122	130	123
129	137	130
134	142	135
139	147	140
133	141	134
131	139	132
122	133	125
131	139	132
134	142	135
133	141	134
130	138	131
125	133	126
123	131	124
125	133	126
126	134	127
130	138	131
133	141	134
133	141	134
130	138	131
132	140	133
133	141	134
131	139	132
134	142	135
135	143	136
138	146	139
136	145	135
137	145	138
134	142	135
134	142	135
137	145	138
140	149	139
135	144	134
136	145	135
139	148	138
139	149	137
137	147	135
136	146	134
130	140	128
131	141	128
133	143	130
135	145	132
128	140	128
127	138	128
129	140	132
130	141	133
129	140	132
128	139	129
128	139	129
129	140	130
132	143	133
132	144	132
130	142	130
130	142	130
135	147	135
138	151	137
137	150	136
139	152	138
135	147	135
131	145	133
132	146	135
132	146	135
128	144	133
126	142	131
126	142	131
125	141	130
127	141	130
130	146	135
126	137	127
130	141	131
126	137	127
127	138	128
131	142	132
131	142	132
132	143	133
133	144	134
135	146	136
132	143	133
127	138	128
131	142	132
140	151	141
133	144	134
129	140	130
129	140	130
130	141	131
131	142	132
133	144	134
135	146	136
135	146	136
135	146	136
134	145	135
133	144	134
133	144	134
137	148	138
134	145	135
132	143	133
131	142	132
133	144	134
134	145	135
130	141	131
129	140	130
132	143	133
131	142	132
132	143	133
135	146	136
131	142	132
125	136	126
126	137	127
131	142	132
133	144	136
134	145	137
134	145	137
133	144	136
131	142	134
128	139	131
141	152	142
139	150	140
133	144	134
133	144	134
135	144	134
133	142	132
132	141	131
133	142	132
134	145	135
133	144	134
132	143	133
131	142	132
129	143	132
131	145	134
126	140	129
122	136	125
124	138	127
132	146	135
132	148	137
132	148	137
133	149	138
130	146	135
132	148	137
133	147	136
131	142	134
138	146	139
135	143	136
131	139	132
129	138	128
133	142	132
131	142	132
133	144	134
131	143	131
134	146	134
135	147	135
135	147	135
134	149	135
133	148	134
133	148	134
133	148	134
131	145	133
132	146	134
131	148	134
130	147	133
128	145	131
127	144	130
127	144	130
128	145	131
129	143	131
130	144	132
130	144	132
130	144	132
130	144	132
130	144	132
127	144	130
127	144	130
118	137	120
133	152	135
129	148	131
122	141	124
134	153	136
132	151	134
130	149	132
128	147	130
115	134	117
108	127	110
103	122	105
114	133	116
124	143	126
129	148	131
132	151	134
136	155	138
126	145	128
121	140	123
123	142	125
129	148	131
131	150	133
130	149	132
131	149	132
124	142	125
128	146	129
125	143	126
123	141	124
124	142	125
129	145	128
128	144	127
129	145	128
130	146	129
129	142	126
130	140	128
128	138	125
117	126	116
121	129	119
124	131	124
131	135	129
133	135	129
117	119	113
133	133	127
134	134	128
130	130	124
135	135	129
142	143	134
145	146	137
131	132	123
134	133	123
133	132	122
136	135	125
143	141	130
140	138	127
139	137	126
132	131	117
135	134	120
131	131	115
134	131	116
134	132	114
135	133	115
142	141	121
141	140	120
130	129	109
124	120	101
119	112	97
145	136	123
193	186	171
200	193	178
189	182	167
190	185	170
192	189	174
186	183	168
182	182	164
189	189	171
186	188	169
149	153	134
143	147	128
142	148	129
141	150	129
141	150	129
138	151	129
138	151	129
141	153	131
146	158	136
144	154	131
139	149	126
139	145	122
133	135	115
167	168	148
170	171	151
177	178	158
159	160	140
162	163	143
168	169	149
164	165	145
160	161	141
154	155	135
148	149	129
150	151	131
152	154	134
149	151	131
150	152	132
148	152	133
152	156	137
153	157	138
150	154	135
149	153	134
154	158	139
174	178	159
165	168	152
144	147	131
126	130	118
140	140	134
140	137	132
118	115	110
111	105	100
111	105	100
122	111	107
123	112	108
127	116	112
135	124	120
143	132	128
132	126	121
126	120	115
132	129	124
143	143	137
158	160	154
148	155	148
147	155	145
150	155	146
160	165	156
162	167	158
161	166	157
158	161	152
155	160	151
152	152	146
180	177	172
177	174	169
170	167	162
153	150	145
155	152	147
150	147	142
135	132	127
128	125	120
139	142	133
165	170	161
171	177	166
168	174	163
163	169	158
168	172	161
165	169	158
164	163	153
153	151	140
150	146	135
124	118	107
104	95	85
105	96	86
91	79	67
78	61	48
89	70	57
131	109	97
202	180	168
206	184	172
202	180	168
212	193	180
220	201	188
221	201	190
219	199	188
216	197	189
222	203	195
216	199	190
216	199	190
216	198	191
