# Supplementary material for: Detection of Power Line Insulators in Digital Images Based on the Transformed Colour Intensity Profiles
Source: Sensors (Basel). 2023 Mar 22;23(6):3343. doi: 10.3390/s23063343 (PMC10051827; doi:10.3390/s23063343)
Supplement: Supplementary file 1 [file sensors-23-03343-s001.zip › Dataset/ni/ni_SCENA_11_3777_1500_1623_965.csv]

80	68	68
81	68	70
88	75	77
92	78	82
91	77	81
93	79	83
98	87	90
107	96	99
113	102	105
111	100	103
105	96	99
89	80	83
86	77	80
80	71	74
74	67	70
98	91	94
108	101	104
112	105	108
105	95	101
119	112	117
128	121	126
120	113	118
99	92	97
113	106	111
100	92	99
89	81	88
77	68	78
101	92	102
90	81	91
86	77	87
88	78	90
114	104	116
88	78	90
69	59	71
70	61	71
81	72	82
82	73	83
95	86	96
116	108	115
114	106	113
123	115	122
124	116	123
121	114	119
123	116	121
134	127	130
143	136	139
129	122	125
115	108	111
93	86	89
85	78	81
76	69	72
103	92	95
100	91	94
123	112	115
149	140	143
133	122	125
121	110	113
124	113	116
119	108	111
130	119	122
115	104	107
99	88	91
89	78	81
93	82	85
90	79	82
106	95	98
109	98	101
113	104	107
108	99	102
104	95	98
101	92	95
85	76	79
83	74	77
97	88	91
97	88	91
94	85	88
103	94	97
116	107	110
134	125	128
144	135	138
136	127	130
114	105	108
106	97	100
63	56	59
74	67	70
106	99	102
127	120	123
129	122	125
121	114	119
109	102	107
108	100	107
126	118	125
159	151	158
164	156	163
156	147	157
109	100	110
118	109	119
123	114	124
155	148	153
138	132	137
139	133	138
135	129	134
143	137	142
151	145	150
152	146	151
155	149	154
124	118	123
123	117	122
116	110	115
125	119	124
141	135	140
158	151	156
164	157	162
157	151	156
142	136	141
106	105	109
101	100	104
106	105	109
130	129	133
145	146	150
146	147	151
135	136	140
120	121	125
104	103	107
130	129	133
156	155	159
164	163	167
96	95	99
86	85	89
87	83	88
109	102	109
158	150	157
161	153	160
144	136	143
141	133	140
139	131	138
156	148	155
161	153	160
168	160	167
137	129	136
124	116	123
104	96	103
98	90	97
87	79	86
101	93	100
115	107	114
113	103	109
111	104	109
112	105	110
117	110	115
119	112	117
126	119	124
129	122	127
129	122	127
114	107	112
102	95	100
89	82	87
95	88	93
95	88	93
86	79	84
68	61	66
55	49	54
61	57	62
59	55	60
102	98	103
134	130	135
154	150	155
161	157	162
131	127	132
122	118	123
121	117	122
117	113	118
114	110	115
97	93	98
85	81	86
82	78	83
94	90	95
88	84	89
125	121	126
149	145	150
141	135	140
151	145	150
150	144	149
140	134	139
146	140	145
147	141	146
130	124	129
106	100	105
96	90	95
78	72	77
72	66	71
80	74	79
119	113	118
138	132	137
133	127	132
127	121	126
95	89	94
111	105	110
134	128	133
134	128	133
96	90	95
100	94	99
108	102	107
118	112	117
112	106	111
123	117	122
134	128	133
141	135	140
142	136	141
144	138	143
141	136	138
145	140	142
112	107	109
114	109	111
132	127	129
146	141	143
117	112	114
109	104	106
86	81	83
88	83	85
79	74	76
88	83	85
95	90	92
96	91	93
95	90	92
98	93	95
88	83	85
91	86	88
102	97	99
103	98	100
101	96	98
99	94	96
120	114	119
119	113	118
115	108	115
110	103	110
115	108	115
107	100	107
108	100	110
107	99	109
82	74	84
89	80	90
96	88	95
104	93	101
125	118	125
127	119	126
122	115	122
119	111	118
107	100	107
99	92	99
100	93	100
101	94	101
96	89	96
103	96	103
130	123	130
143	136	143
123	116	123
117	110	117
112	108	114
113	109	115
146	142	148
157	153	159
167	163	169
167	163	169
147	143	149
139	135	141
112	108	114
102	98	104
141	137	143
148	144	150
150	146	152
145	141	147
131	127	133
117	113	119
103	99	105
109	105	111
180	176	182
176	172	178
154	150	156
136	132	138
166	162	168
157	153	159
152	148	154
155	151	157
162	158	164
172	168	174
155	151	157
122	118	124
108	104	110
99	95	101
144	140	146
172	168	174
177	173	179
162	158	164
132	128	134
113	109	115
113	106	113
124	117	124
132	124	131
148	140	147
147	139	146
144	136	143
124	113	121
114	103	111
115	104	112
125	114	122
130	119	127
127	116	124
131	120	128
151	140	148
147	139	146
131	123	130
117	109	116
118	110	117
127	120	127
116	109	116
108	104	110
118	114	120
125	121	127
128	124	130
123	119	125
91	87	93
83	79	85
87	83	89
97	93	99
100	96	102
95	91	97
97	93	99
117	113	119
94	90	96
107	103	109
126	122	128
149	145	151
156	152	158
144	140	146
115	111	117
92	88	94
97	93	99
121	117	123
112	108	114
108	104	110
128	124	130
143	139	145
146	142	148
147	143	149
137	133	139
138	134	140
140	136	142
127	123	129
109	105	111
142	138	144
155	151	157
139	135	141
106	102	108
82	80	86
88	86	92
94	92	98
101	99	105
114	112	118
134	132	138
125	123	129
101	99	105
83	81	87
83	81	87
96	94	100
111	109	115
103	101	107
106	104	110
105	103	109
70	65	74
70	63	70
79	71	81
92	85	92
100	90	102
94	85	95
80	70	82
63	54	64
82	72	84
97	87	99
109	99	111
123	113	125
127	117	129
120	110	122
113	103	115
109	99	111
103	93	105
112	102	114
112	102	114
111	101	113
109	100	110
109	100	110
111	102	112
113	104	114
121	112	122
115	106	116
105	96	106
105	96	106
132	123	133
135	126	136
120	111	121
104	95	105
117	108	118
79	71	81
76	68	78
72	64	74
84	77	84
86	79	86
96	89	96
109	102	109
112	105	112
119	112	119
117	110	117
118	111	118
113	106	113
116	109	116
114	107	114
111	104	111
116	109	116
113	106	113
105	98	105
100	93	100
96	89	96
92	85	92
87	80	87
91	84	91
91	84	91
97	90	97
110	103	110
116	109	116
104	97	104
118	111	118
115	108	115
103	96	103
104	96	103
101	95	100
101	95	100
98	92	97
102	91	99
97	89	96
96	88	95
99	91	98
96	85	93
100	92	99
99	91	98
95	88	95
96	89	96
89	82	89
88	81	88
94	87	94
97	90	97
92	84	91
101	93	100
110	102	109
95	87	94
98	90	97
104	96	103
104	96	103
103	95	102
96	88	95
89	81	88
83	75	82
93	85	92
93	85	92
92	84	91
88	80	87
85	77	84
106	100	105
103	97	102
96	90	95
98	92	97
95	89	94
98	92	97
96	90	95
81	75	80
86	80	85
90	84	89
94	88	93
94	88	93
95	89	94
95	89	94
90	84	89
82	76	81
99	92	95
102	95	98
101	94	97
92	85	88
85	76	79
79	70	73
83	74	77
91	82	85
72	63	66
79	70	73
90	81	84
102	93	96
116	107	110
115	106	109
117	108	111
122	113	116
129	122	127
117	110	115
104	97	102
100	93	98
158	150	157
170	162	169
166	158	165
157	149	156
122	114	121
99	91	98
81	73	80
82	74	81
94	87	94
93	86	93
93	86	93
95	89	94
77	72	74
77	72	73
82	80	80
95	93	93
106	104	104
100	98	98
98	99	97
104	105	103
109	110	108
89	90	88
77	81	76
77	81	76
91	95	90
87	91	86
97	104	97
104	110	105
90	92	92
86	88	89
88	90	91
99	101	102
108	110	111
106	108	109
100	102	103
96	98	99
79	81	82
79	81	82
96	98	99
92	94	95
87	89	90
73	75	76
65	67	68
81	85	86
92	100	99
96	107	105
104	115	113
109	120	118
108	116	115
103	111	110
109	117	116
119	127	126
102	108	107
111	117	116
111	116	115
103	108	107
108	113	112
116	121	120
122	127	126
127	132	131
101	106	105
108	113	112
119	124	123
124	129	128
106	111	110
104	109	108
100	105	104
101	106	105
104	109	108
106	111	110
107	112	111
107	112	111
110	115	114
112	117	116
109	114	113
104	109	108
81	86	85
93	98	97
105	110	109
111	116	115
104	109	108
106	111	110
106	111	110
106	111	110
102	107	106
103	108	107
104	109	108
106	111	110
118	124	123
119	125	124
119	125	124
118	124	123
103	109	108
100	106	105
101	107	106
108	114	113
111	119	118
110	118	117
111	119	118
116	124	123
105	113	112
100	108	107
105	113	112
107	115	114
103	112	109
104	113	110
107	116	113
101	110	107
99	108	105
102	111	108
103	112	109
102	111	108
95	106	103
97	108	105
90	101	98
80	91	88
54	63	60
92	101	98
106	115	112
118	127	124
125	134	131
118	128	122
111	118	113
104	111	108
106	114	113
94	102	101
106	114	113
125	133	132
132	140	139
134	143	140
120	128	127
93	101	100
101	109	108
104	112	111
100	108	108
102	110	110
105	113	113
107	115	115
107	114	117
105	112	115
108	114	113
118	124	123
119	125	124
114	120	119
109	115	114
105	111	110
106	111	112
104	109	110
102	107	108
111	116	117
115	120	123
115	120	123
111	116	119
89	94	97
90	94	99
95	98	102
100	104	105
108	110	110
109	111	111
117	119	119
117	119	119
122	124	124
110	115	114
100	105	104
107	113	112
110	116	115
111	117	116
110	116	115
105	113	112
100	108	107
104	112	111
108	116	115
93	105	105
95	107	107
98	110	110
100	112	112
103	113	113
106	116	116
104	114	114
103	113	113
120	128	128
129	137	137
130	138	138
128	136	136
126	131	132
110	115	116
105	110	111
100	105	106
100	107	110
101	109	109
100	108	108
99	107	107
99	107	106
106	115	112
106	115	112
105	114	111
96	107	104
106	117	114
104	115	112
100	111	108
101	115	111
103	117	113
97	111	107
87	98	95
83	94	91
100	109	106
107	116	113
106	115	112
102	111	108
106	115	112
107	116	113
104	113	110
105	114	111
98	107	104
104	113	110
108	117	114
93	102	99
72	81	78
78	87	84
94	103	100
111	120	117
100	109	106
100	109	106
105	114	111
97	106	103
98	107	104
98	107	104
98	107	104
104	113	110
106	115	112
105	114	111
109	118	115
112	121	118
106	115	112
104	113	110
105	114	111
99	113	109
98	112	108
98	112	108
96	110	106
98	112	108
107	121	117
106	120	116
102	116	112
111	125	121
121	135	131
122	136	132
116	130	126
110	124	120
100	114	108
96	110	104
94	106	100
98	105	100
102	108	103
100	106	101
105	111	106
107	113	108
103	110	107
102	109	106
99	106	103
111	118	115
85	92	89
82	89	86
83	90	87
89	96	93
90	97	94
89	96	93
88	95	92
81	90	87
80	89	86
91	100	97
88	97	94
94	103	100
103	112	109
118	127	124
109	118	115
103	112	109
108	117	114
105	114	111
102	111	108
105	114	111
99	108	105
93	102	99
97	106	103
109	118	115
113	122	119
118	127	124
115	124	121
111	120	117
110	119	116
99	108	105
108	117	114
112	121	118
106	115	112
104	113	110
103	112	109
98	107	104
92	101	98
103	112	109
114	123	120
99	106	103
101	108	105
105	112	109
105	112	109
107	114	111
110	117	114
120	127	124
124	131	128
118	125	122
113	120	117
112	119	116
105	112	109
105	112	109
107	114	111
115	122	119
113	120	117
107	112	111
110	112	112
104	106	107
107	109	110
107	109	110
101	103	104
103	106	110
94	97	101
98	101	105
105	108	112
111	114	119
120	123	128
122	125	130
119	122	127
113	116	120
112	115	119
106	109	113
109	112	116
114	117	121
111	114	118
105	108	112
102	105	109
109	112	116
112	115	119
109	112	116
109	112	116
115	118	122
119	122	126
122	125	129
121	124	128
120	124	125
116	120	121
113	114	118
119	120	124
114	115	119
109	110	114
108	109	113
116	117	121
120	121	125
117	118	122
101	102	106
99	100	104
106	107	111
111	112	116
114	115	119
113	114	118
109	110	114
112	113	117
121	123	124
112	114	115
113	115	116
122	124	125
125	127	128
120	122	123
118	120	121
123	125	126
141	143	144
138	140	141
127	129	130
130	132	133
130	132	133
126	128	129
109	111	112
104	106	107
100	101	105
100	101	105
114	115	119
122	123	127
124	125	129
121	122	126
112	112	118
118	118	124
109	109	115
98	98	104
125	125	131
139	139	145
135	135	141
130	130	136
145	146	150
139	142	146
137	142	143
117	125	125
95	103	103
106	114	114
109	117	117
98	106	106
97	102	103
100	105	106
102	107	108
111	116	117
115	120	121
114	119	120
112	117	118
116	121	122
120	125	126
118	123	124
126	134	134
128	136	136
123	131	131
112	120	120
106	114	114
99	107	107
109	114	115
106	111	112
104	109	110
116	121	122
109	114	115
107	112	113
121	126	127
98	103	104
73	78	79
80	84	85
85	90	91
88	93	94
96	101	102
122	127	128
129	134	135
132	137	138
127	132	133
116	121	122
110	115	116
114	119	120
115	120	121
118	123	124
117	122	123
115	120	121
107	112	113
93	98	99
76	79	83
83	86	90
91	94	98
104	107	112
95	98	103
95	98	103
106	109	114
121	124	132
115	118	126
123	126	134
125	128	136
117	119	129
115	117	127
120	122	132
126	128	138
120	121	131
119	122	127
126	126	132
131	131	137
139	139	145
137	137	143
129	129	135
115	118	123
113	116	121
127	131	136
132	136	141
117	121	126
110	114	119
112	118	123
109	115	120
117	123	128
117	121	126
115	119	120
124	126	127
127	129	130
125	127	128
120	122	123
120	122	123
121	123	124
119	121	122
125	127	128
120	122	123
114	116	117
126	128	129
123	125	126
122	124	125
123	125	126
115	118	122
128	128	134
116	115	124
114	113	122
117	116	125
120	120	126
114	114	120
111	111	117
120	120	126
123	124	128
124	125	129
122	124	125
120	122	123
123	125	126
123	125	126
113	115	116
115	119	120
120	125	126
122	130	130
124	132	132
119	124	125
113	118	119
113	118	119
114	119	120
93	97	98
98	102	103
104	108	109
117	121	122
118	122	123
114	118	119
117	121	122
121	125	126
116	120	121
119	121	122
121	123	124
123	125	126
124	126	127
125	127	128
124	126	127
120	124	125
112	116	117
108	113	114
102	107	108
99	104	105
101	106	107
99	107	107
97	105	105
96	104	104
102	110	110
104	109	110
108	113	114
109	114	115
115	120	121
114	119	120
118	123	124
120	125	126
106	111	112
98	103	104
100	105	106
109	114	115
115	120	121
123	128	129
120	125	126
114	119	120
117	122	123
127	135	135
131	139	139
117	125	125
95	103	103
99	107	107
108	116	116
111	119	119
117	127	127
109	119	119
111	121	121
112	122	122
106	116	116
98	108	108
85	95	95
85	95	95
111	119	119
105	113	113
115	120	121
118	123	124
107	112	113
95	100	101
97	102	103
106	111	112
112	117	118
103	111	110
97	105	104
108	116	115
127	135	134
110	118	117
100	108	107
93	101	100
95	106	104
104	117	115
103	117	115
104	118	116
109	123	121
106	120	118
113	127	125
118	132	131
119	133	132
125	139	138
125	139	138
124	137	139
121	134	136
114	127	129
104	117	119
99	111	115
102	114	116
111	121	121
109	117	117
108	116	116
112	120	120
116	124	124
116	124	124
119	127	127
122	130	130
115	123	123
123	131	131
124	132	132
112	120	120
109	117	117
113	121	121
117	125	125
118	126	126
122	127	128
128	133	134
112	117	118
109	114	115
150	155	156
166	171	172
136	141	142
116	121	122
117	122	123
119	124	125
121	126	127
120	125	126
122	127	128
123	128	129
126	131	132
130	134	135
140	143	147
140	141	145
131	132	136
123	124	128
104	106	107
102	103	107
109	111	112
122	123	127
114	116	116
112	114	115
115	117	117
123	125	126
122	124	124
117	119	119
113	115	115
114	116	116
118	122	117
114	118	113
111	114	112
113	116	114
120	123	121
122	125	123
120	125	124
120	125	124
105	111	110
100	106	105
100	105	106
106	111	112
96	104	104
96	104	104
98	105	108
101	106	109
110	115	116
117	121	122
129	133	134
140	144	145
142	146	147
123	127	128
105	110	111
99	104	105
104	112	112
102	110	110
98	106	106
91	99	99
87	97	97
78	88	88
80	90	90
88	98	98
105	113	113
108	116	116
111	119	119
111	119	119
114	119	120
111	116	117
115	120	121
121	126	127
128	132	133
129	133	134
130	132	133
129	131	132
118	120	121
116	118	119
117	119	120
118	120	121
114	115	119
127	128	132
139	140	144
133	134	138
112	113	117
100	101	105
95	96	100
95	96	100
109	111	112
116	118	119
116	118	119
109	111	112
117	119	120
122	124	125
126	128	129
126	127	131
114	114	120
110	109	118
104	103	112
98	97	106
90	89	98
84	83	92
84	83	92
85	84	93
110	110	116
111	111	117
123	123	129
137	137	143
135	135	141
123	123	129
120	120	126
127	127	133
131	130	139
121	123	131
114	116	124
115	117	125
117	120	125
115	118	123
120	123	128
126	129	134
109	112	116
109	114	117
114	119	120
122	127	128
115	120	121
98	103	104
99	104	105
107	112	113
114	119	120
112	117	118
103	108	109
99	104	105
105	110	111
108	113	114
108	113	114
103	108	109
114	119	120
105	110	111
111	116	117
109	114	115
109	114	115
87	92	93
101	106	107
90	95	96
106	112	111
106	112	111
108	114	113
109	115	114
109	115	114
121	126	127
121	127	126
121	126	127
125	131	130
122	125	129
121	125	126
125	128	132
126	130	131
117	120	124
115	118	122
117	120	124
121	122	126
123	124	128
120	121	125
115	116	120
114	115	119
121	122	126
118	119	123
113	114	118
117	118	122
129	130	134
117	118	122
118	119	123
135	136	140
124	125	129
121	122	126
129	130	134
128	130	131
123	127	128
114	118	119
109	113	114
112	116	117
124	128	129
118	122	123
115	119	120
121	125	126
119	124	125
112	117	118
112	117	118
123	128	129
114	119	120
112	117	118
118	123	124
127	130	134
113	116	120
111	114	118
110	113	117
112	115	119
123	126	130
129	132	136
134	137	141
127	130	134
117	120	124
113	116	120
114	117	121
115	118	122
121	124	128
122	125	129
126	129	133
127	131	132
124	128	129
130	134	135
133	137	138
116	120	121
118	122	123
114	118	119
109	113	114
117	121	122
111	115	116
114	119	120
113	118	119
109	114	115
123	128	129
122	127	128
122	127	128
114	118	119
143	145	146
133	135	136
95	97	98
65	67	68
76	78	79
93	95	96
106	108	109
112	114	115
116	118	119
122	124	125
122	124	125
119	121	122
117	119	120
121	123	124
127	129	130
126	130	131
127	131	132
126	130	131
119	123	124
114	118	119
115	119	120
117	122	123
117	122	123
111	119	119
113	121	121
121	129	129
133	141	141
138	148	148
136	146	146
130	140	140
128	136	136
111	119	119
119	125	124
119	125	124
118	124	123
118	124	123
114	120	119
111	117	116
122	128	127
110	116	115
106	112	111
111	117	116
114	120	119
112	118	117
118	124	123
109	115	114
105	113	112
106	116	116
110	122	122
109	121	121
108	120	120
108	120	120
108	120	120
104	117	115
103	116	114
95	108	106
97	110	108
73	87	81
82	96	90
102	116	110
115	129	123
122	137	129
119	133	127
114	126	120
124	136	130
127	138	135
119	130	127
108	119	116
106	117	114
116	127	124
115	126	123
117	128	125
123	134	131
112	121	118
107	116	113
112	121	118
111	120	117
92	101	98
94	102	101
82	90	90
93	101	101
99	107	107
100	108	108
103	111	111
108	116	116
119	127	127
119	127	127
128	136	136
131	139	139
124	129	130
122	127	128
122	127	128
124	129	130
126	131	132
125	130	131
115	123	123
116	124	124
124	132	132
127	135	135
125	133	133
120	128	128
105	113	113
102	110	110
105	113	113
106	114	114
110	115	116
114	119	120
117	122	123
121	126	127
126	131	132
127	132	133
119	126	129
117	124	127
115	122	125
128	135	138
144	151	154
142	149	152
135	142	145
101	108	111
134	141	144
122	129	132
130	137	140
129	136	139
125	132	135
123	130	133
122	129	132
125	132	135
113	118	121
116	121	124
99	104	107
99	104	107
105	110	113
115	120	123
125	130	133
122	127	130
124	129	132
124	129	132
141	146	149
129	134	137
128	133	136
134	139	142
141	146	149
119	124	127
122	125	129
126	129	133
122	125	129
122	125	129
115	118	122
111	114	118
117	120	124
124	127	131
118	121	125
113	116	120
124	127	131
123	126	130
126	129	133
132	135	139
136	139	143
133	136	140
134	139	140
128	133	134
118	123	124
115	120	121
120	125	126
126	131	132
123	128	129
109	114	115
112	117	118
117	122	123
121	126	127
121	126	127
121	126	127
125	130	131
125	130	131
125	130	131
121	130	133
125	134	137
115	124	127
110	119	122
108	115	118
106	113	116
102	109	112
109	116	119
125	130	133
124	129	132
113	120	123
115	120	123
114	121	124
119	124	127
120	127	130
118	125	128
123	128	131
115	120	123
114	119	122
123	128	131
124	129	132
123	128	131
121	126	129
141	146	149
143	148	151
142	147	150
139	144	147
120	125	128
122	127	130
127	132	135
126	131	134
107	112	115
92	99	102
84	91	94
97	104	107
121	128	131
117	124	127
110	117	120
115	122	125
122	129	132
122	129	132
119	126	129
119	126	129
117	124	127
117	124	127
118	125	128
121	128	131
115	122	125
123	130	133
123	130	133
125	132	135
126	133	136
129	136	139
131	138	141
129	136	139
126	133	136
128	135	138
128	135	138
129	136	139
125	132	135
127	134	137
125	132	135
118	125	128
119	126	129
101	108	111
111	118	121
117	124	127
115	122	125
115	122	125
114	121	124
117	124	127
121	128	131
123	130	133
122	129	132
121	128	131
123	131	131
123	131	131
123	131	131
118	126	126
110	118	118
111	124	122
112	125	123
113	126	124
103	116	114
97	110	108
97	110	108
103	116	114
102	115	113
105	118	116
110	123	121
103	116	114
116	127	125
121	132	130
118	129	127
127	138	136
121	132	130
120	128	127
121	129	128
121	129	128
96	104	104
86	94	94
80	88	88
87	95	95
115	123	123
109	117	117
117	125	125
118	126	126
123	131	131
124	132	132
123	131	131
120	128	128
120	128	128
116	123	126
122	129	132
126	133	136
125	132	135
127	134	137
127	134	137
120	127	130
111	118	121
123	130	133
111	118	121
113	120	123
121	128	131
119	126	129
117	124	127
114	121	124
117	124	127
118	127	130
114	123	126
116	125	128
125	134	137
124	131	134
127	134	137
127	134	137
118	125	128
122	127	128
119	124	127
120	125	126
119	124	125
113	121	120
107	112	113
108	116	115
116	124	124
119	131	131
110	122	124
102	114	116
98	110	112
111	120	123
114	123	126
103	112	115
102	111	114
106	113	116
109	116	119
110	117	120
123	130	133
134	139	142
120	125	128
111	116	119
116	121	124
118	123	126
124	129	132
147	152	155
135	140	143
115	120	123
123	128	131
133	138	141
128	133	136
126	131	134
126	131	134
125	130	133
124	129	132
126	131	134
123	128	131
120	125	128
120	125	128
118	124	129
118	124	129
120	126	131
121	127	132
127	133	138
128	134	139
125	131	136
122	128	133
115	121	126
114	120	125
114	120	125
117	123	128
125	128	136
125	128	136
118	121	129
111	114	122
130	133	141
132	135	143
130	133	141
127	130	138
125	128	136
125	128	136
121	124	132
115	118	126
123	127	132
121	125	130
120	124	129
123	127	132
134	137	141
128	131	135
123	126	130
121	124	128
101	104	108
102	105	109
110	113	117
123	126	130
133	136	140
127	130	134
122	125	129
122	125	129
128	131	135
130	133	137
131	134	138
129	132	136
117	120	124
113	116	120
107	110	114
102	105	109
125	130	131
123	129	128
121	127	126
121	127	126
115	120	121
116	121	122
111	116	117
102	107	108
125	130	131
120	125	126
115	120	121
113	118	119
110	115	116
115	120	121
122	127	128
125	130	131
120	125	128
121	126	129
121	126	129
121	126	129
118	125	128
120	127	130
122	129	132
123	130	133
102	111	114
116	125	128
125	134	137
131	140	143
124	136	138
117	129	131
115	127	129
129	138	141
120	130	130
110	118	118
107	115	115
120	128	128
124	132	132
114	122	122
109	117	117
113	121	121
117	125	125
127	135	135
125	133	133
120	128	128
111	118	121
99	106	109
97	104	107
102	110	110
84	95	93
86	97	95
99	110	108
107	118	116
106	114	113
107	115	114
111	119	118
108	116	115
101	107	106
85	91	90
89	94	93
102	107	106
117	122	121
121	126	125
123	128	127
117	121	122
108	113	114
113	118	121
116	121	124
115	120	123
105	110	113
102	107	110
96	101	104
90	95	98
115	120	123
117	122	125
112	117	120
104	109	112
104	109	112
104	109	112
108	113	116
113	118	121
112	117	120
113	118	121
110	115	118
106	111	114
115	120	123
121	126	129
122	127	130
119	124	127
129	134	137
133	138	141
128	133	136
136	141	144
123	128	131
108	113	116
120	125	128
125	130	133
122	127	130
127	132	135
129	134	137
128	133	136
129	134	137
130	135	138
127	132	135
123	128	131
118	123	126
120	125	128
122	127	130
123	128	131
125	130	133
122	127	130
124	129	132
133	138	141
138	145	148
123	130	133
115	122	125
114	121	124
114	121	124
119	126	129
118	125	128
118	125	128
116	123	126
119	126	129
121	128	131
118	125	128
111	118	121
131	136	139
134	139	142
137	141	146
120	124	129
126	129	137
120	122	130
119	121	129
120	123	128
119	122	127
109	109	115
98	98	104
110	111	115
120	121	125
123	122	124
117	116	118
115	114	116
133	132	134
130	129	131
128	125	127
122	119	121
124	119	121
145	141	140
161	158	154
96	93	88
81	79	71
94	92	81
105	103	92
106	103	89
86	83	69
106	103	89
186	183	169
191	185	174
185	179	168
184	178	167
184	178	167
186	185	171
181	180	166
180	180	168
177	177	165
192	191	181
149	147	139
123	124	115
123	122	118
115	114	110
118	116	115
121	122	120
124	124	124
125	124	126
133	130	132
138	136	136
143	141	141
158	156	156
140	138	137
127	126	122
117	116	112
113	113	107
104	104	98
130	128	120
160	158	150
169	167	157
150	148	138
124	122	111
118	116	105
132	129	115
133	130	116
128	125	110
132	129	114
126	128	109
127	129	110
128	130	111
129	131	112
129	131	112
129	131	112
129	130	114
128	129	113
124	125	109
129	130	114
126	126	112
117	117	103
117	117	103
122	122	108
120	120	108
117	118	108
117	120	111
116	120	114
140	144	138
138	142	136
128	132	127
140	144	139
135	138	136
132	134	134
133	135	135
124	126	127
123	124	128
123	124	128
126	126	132
127	127	133
127	127	133
124	127	131
112	117	118
122	130	129
119	127	126
120	128	127
122	130	129
126	134	133
122	130	129
120	128	127
117	125	124
126	134	133
126	135	132
124	132	131
123	132	129
125	134	131
121	131	125
117	124	121
129	132	130
129	127	126
122	121	117
131	130	126
156	156	150
165	165	159
162	160	152
164	162	154
166	164	154
196	194	184
194	192	181
158	156	145
149	146	132
170	167	153
[truncated: 155 more rows]
