# Supplementary material for: Detection of Power Line Insulators in Digital Images Based on the Transformed Colour Intensity Profiles
Source: Sensors (Basel). 2023 Mar 22;23(6):3343. doi: 10.3390/s23063343 (PMC10051827; doi:10.3390/s23063343)
Supplement: Supplementary file 1 [file sensors-23-03343-s001.zip › Dataset/ni/ni_SCENA_4_1536_1261_2454_551.csv]

95	102	111
100	107	116
106	113	122
124	131	140
143	150	159
119	126	135
94	101	110
93	100	109
126	133	142
115	122	131
91	98	107
102	109	118
105	112	121
101	108	117
102	109	118
98	105	114
103	110	119
171	178	187
140	147	156
89	96	105
97	104	113
116	123	132
69	78	87
83	92	101
113	122	131
125	134	143
126	137	145
131	142	150
144	157	165
142	155	163
112	125	133
95	108	116
115	126	134
101	112	120
128	139	147
128	139	147
116	127	135
123	134	142
143	154	162
136	149	157
142	155	163
84	97	105
72	85	93
91	104	112
104	117	125
125	138	146
95	108	116
67	80	88
96	109	117
71	82	90
85	96	104
111	122	130
171	180	189
171	180	189
121	130	139
66	75	84
70	77	86
80	87	96
106	113	122
131	140	149
128	137	146
114	123	132
122	131	140
132	141	150
115	122	131
106	113	122
127	134	143
122	129	138
117	124	133
76	83	92
83	92	101
102	111	120
96	107	115
119	130	138
110	121	129
95	106	114
114	125	133
150	161	169
147	158	166
93	104	112
98	109	117
137	148	156
103	114	122
76	87	95
124	135	143
130	141	149
152	163	171
169	180	188
143	154	162
93	104	112
125	136	144
144	155	163
136	147	155
83	94	102
80	91	99
69	80	88
74	85	93
105	116	124
131	142	150
135	146	154
118	127	136
81	90	99
100	109	118
141	150	159
136	145	154
120	129	138
93	104	112
106	117	125
105	116	124
102	113	121
88	99	107
112	125	133
111	124	132
109	125	132
105	123	130
116	134	141
116	132	139
117	135	142
121	137	144
113	129	136
98	109	117
121	130	139
122	131	140
103	110	119
150	159	168
171	180	189
116	125	134
84	93	102
86	95	104
129	138	147
104	113	122
81	90	99
90	99	108
92	101	110
127	136	145
136	145	154
121	130	139
80	91	99
81	92	100
100	111	119
109	120	128
100	111	119
103	110	119
98	107	116
108	117	126
87	98	106
91	102	110
119	130	138
108	117	126
123	132	141
118	127	136
108	117	126
115	124	133
115	124	133
116	125	134
101	110	119
94	101	110
103	110	119
87	94	103
92	99	108
169	178	187
158	167	176
98	105	114
91	97	108
105	109	120
114	118	129
164	168	179
179	183	194
136	141	150
135	140	149
105	110	119
133	138	147
125	130	139
109	114	123
98	103	112
94	101	110
98	107	116
114	125	133
125	138	146
114	127	135
132	145	153
125	138	146
102	115	123
149	162	170
155	168	176
151	164	172
123	136	144
117	130	138
118	133	142
104	119	128
85	100	109
107	122	131
100	113	121
109	122	130
140	153	161
129	142	150
91	103	113
112	124	134
156	168	178
135	147	157
151	163	173
146	158	168
157	169	179
146	158	168
104	119	128
82	97	106
89	104	113
93	105	115
124	134	144
119	128	138
116	125	135
112	121	131
121	130	140
111	120	130
101	110	120
99	108	118
128	137	147
117	126	136
105	114	124
96	105	115
141	150	160
153	162	172
119	128	138
120	129	139
146	155	165
121	130	140
111	120	130
128	137	147
125	134	144
98	107	117
133	143	153
147	157	167
105	114	124
144	154	164
155	165	175
145	157	167
152	162	172
196	206	216
195	205	215
137	147	157
127	139	149
117	132	141
134	149	158
106	121	130
97	109	119
101	113	123
94	103	116
109	117	130
118	126	139
112	120	133
95	103	116
96	105	115
97	106	116
104	113	123
119	128	138
128	137	147
109	118	128
97	106	116
104	113	123
110	119	129
133	142	152
150	159	169
149	158	168
153	162	172
172	181	191
171	180	190
116	125	135
85	94	104
98	107	117
127	136	146
101	110	120
91	100	110
101	110	120
143	152	162
161	170	180
160	169	179
145	154	164
89	98	107
110	119	128
98	107	116
89	99	106
97	107	114
92	104	110
122	134	140
140	152	158
152	164	170
141	153	159
130	142	148
70	84	90
90	104	110
87	103	109
103	119	125
120	134	140
89	103	109
80	96	102
89	102	110
100	113	121
92	105	113
102	114	124
120	132	142
119	131	141
110	122	132
107	119	129
107	119	129
125	137	147
112	124	134
130	145	154
167	182	191
134	151	160
88	105	114
93	110	119
131	148	157
111	128	137
119	138	146
157	174	183
123	140	149
135	152	161
113	130	139
88	105	114
127	142	151
116	128	138
86	96	106
96	106	116
192	202	212
183	193	203
178	188	198
83	93	103
91	101	111
99	111	121
116	128	138
95	107	117
95	110	119
106	121	130
109	124	133
112	127	136
108	123	132
84	96	106
108	120	130
121	133	143
140	152	162
138	150	160
122	134	144
117	129	139
93	105	115
105	115	125
114	124	134
140	150	160
180	190	200
152	162	172
142	154	164
165	177	187
153	165	175
88	100	110
83	95	105
93	105	115
100	112	122
101	113	123
115	127	137
128	140	150
119	131	141
122	134	144
111	123	133
92	104	114
103	115	125
128	140	150
152	164	174
112	124	134
90	102	112
109	121	131
100	112	122
114	126	136
106	118	128
97	109	119
123	135	145
137	149	159
128	140	150
84	96	106
99	111	121
86	98	108
91	103	113
102	114	124
112	124	134
121	133	143
92	104	114
108	118	128
138	147	157
134	144	154
109	119	129
120	130	140
129	139	149
113	125	135
104	116	126
141	153	163
124	136	146
108	123	132
100	115	124
104	119	128
120	135	144
115	130	139
104	119	128
99	111	121
121	133	143
130	142	152
141	153	163
150	160	170
137	147	157
122	132	142
108	118	128
103	113	123
114	124	134
103	113	123
110	120	130
114	124	134
110	120	130
111	121	131
122	132	142
110	122	132
89	101	111
90	102	112
134	146	156
168	180	190
127	139	149
132	144	154
144	156	166
113	125	135
139	151	161
143	155	165
103	115	125
106	118	128
136	148	158
109	121	131
108	120	130
140	150	160
159	169	179
163	173	183
160	170	180
139	149	159
100	112	122
85	97	107
87	99	109
95	107	117
116	128	138
103	115	125
106	118	128
125	137	147
113	125	135
137	149	159
147	162	171
152	164	174
116	128	138
89	101	111
92	104	114
129	139	149
113	123	133
118	128	138
119	131	141
119	131	141
134	149	158
131	148	157
142	159	168
135	150	159
120	135	144
128	140	150
129	141	151
142	152	162
154	164	174
150	160	170
122	132	142
122	131	141
131	140	150
108	117	127
120	129	139
155	161	172
154	158	169
125	127	138
125	127	138
114	116	127
138	140	151
122	124	135
115	119	130
150	156	167
145	155	165
116	126	136
105	118	126
85	98	106
68	81	89
104	120	127
151	167	174
133	149	155
95	111	117
81	97	103
116	132	138
158	174	180
121	137	143
84	98	104
105	119	125
117	131	137
124	138	144
143	157	163
128	142	148
119	133	139
125	139	145
128	141	149
121	134	142
120	133	141
106	119	127
107	119	129
104	116	126
114	126	136
131	143	153
120	132	142
108	120	130
128	140	150
127	139	149
109	124	133
113	128	137
108	120	130
111	123	133
116	128	138
117	129	139
110	122	132
116	128	138
133	145	155
129	141	151
122	132	142
104	114	124
96	106	116
92	102	112
96	108	118
125	137	147
119	131	141
104	116	126
102	114	126
124	136	148
155	167	179
155	169	181
142	156	168
102	116	128
110	124	136
137	151	163
138	149	163
132	143	157
163	174	188
161	172	186
140	152	164
155	167	179
143	155	165
122	134	144
114	126	136
127	139	149
120	132	142
122	134	144
107	120	128
75	88	96
67	80	88
64	77	85
93	105	111
98	110	116
96	108	114
104	116	122
131	142	150
128	139	147
116	127	135
104	115	123
124	134	144
131	141	151
138	150	160
120	132	142
105	117	127
130	142	152
102	117	126
124	139	148
127	141	153
126	140	152
109	123	135
129	143	155
138	150	160
139	156	165
118	135	144
108	125	134
114	129	138
120	135	144
140	155	164
171	186	195
183	199	206
188	204	211
179	195	202
156	172	178
168	184	190
163	179	185
148	167	172
156	172	178
125	138	146
120	131	139
133	144	152
126	137	145
125	136	144
122	134	140
121	133	139
113	125	131
120	131	139
143	154	162
120	133	141
107	120	128
117	130	138
112	125	133
108	120	130
121	133	143
142	154	164
113	125	135
117	129	139
131	143	153
102	112	122
124	134	144
142	152	162
147	157	167
146	156	166
159	169	179
162	171	184
155	164	177
138	147	160
139	148	161
116	125	138
98	108	118
96	106	116
102	112	122
129	139	149
136	146	156
155	167	177
131	143	153
144	156	166
154	166	176
140	155	164
120	135	144
121	136	145
100	115	124
117	132	141
126	138	148
120	132	142
129	138	151
139	149	159
138	150	160
148	160	170
144	156	166
107	119	129
105	117	127
109	119	129
112	122	132
141	151	161
160	170	180
141	150	160
128	137	147
108	117	127
123	132	142
108	117	127
120	129	139
127	131	142
132	136	147
111	115	126
106	110	121
111	117	128
127	133	144
137	146	156
145	154	164
116	125	135
112	121	131
145	155	165
138	148	158
125	135	145
136	146	156
148	158	168
134	145	153
120	131	139
116	128	134
111	123	129
126	138	144
115	127	133
112	124	130
124	136	142
132	144	150
135	145	155
119	129	139
122	132	142
124	134	144
108	118	128
101	111	121
115	125	135
116	126	136
115	125	135
122	132	142
134	144	154
134	144	154
113	123	133
105	115	125
124	134	144
136	146	156
126	136	146
133	143	153
154	164	174
143	153	163
134	144	154
125	134	144
125	134	144
101	110	120
88	98	108
127	137	147
158	168	178
137	147	157
148	158	168
136	146	156
113	123	133
135	145	155
150	160	170
136	146	156
163	173	183
136	146	156
103	113	123
109	119	129
120	130	140
135	147	157
106	121	130
112	126	138
115	129	141
125	137	149
131	140	153
111	120	133
108	117	127
103	112	122
125	134	144
124	133	143
123	132	142
130	139	149
109	118	128
122	132	142
136	146	156
136	148	158
138	148	158
115	128	136
106	119	127
128	141	149
144	157	165
149	160	168
153	162	171
139	146	155
150	152	162
146	148	158
149	148	158
137	136	146
127	126	136
138	137	147
159	160	170
169	171	179
128	131	139
137	141	146
82	88	93
44	47	55
57	60	68
59	62	70
77	83	90
131	137	144
128	133	142
128	133	142
139	144	153
137	143	154
133	139	150
128	134	145
121	127	138
139	146	155
125	132	141
143	151	158
136	146	153
134	144	151
142	152	159
123	133	140
111	121	128
118	128	135
105	113	120
99	107	114
110	118	125
104	112	119
115	123	130
112	118	125
135	140	149
132	138	149
135	141	152
104	110	123
107	113	126
137	143	156
140	146	159
148	154	165
147	153	164
130	136	147
129	135	146
128	134	145
119	125	136
92	98	109
130	136	147
133	139	150
132	138	149
124	131	140
112	121	130
110	119	128
119	128	137
131	140	149
123	134	142
112	123	131
160	173	181
162	173	181
152	165	173
145	158	166
123	136	144
114	127	135
128	141	149
103	116	124
120	133	141
132	145	153
151	162	170
152	165	173
146	157	165
136	147	155
130	141	149
102	113	121
89	100	108
108	119	127
102	111	120
121	128	137
127	134	143
129	136	145
139	145	156
159	165	176
145	151	162
114	120	131
102	106	117
146	150	161
152	156	167
79	84	93
63	65	75
90	92	102
75	74	84
49	48	58
71	66	75
57	52	61
40	31	41
67	58	68
66	57	67
42	34	41
40	32	39
43	36	41
44	43	47
54	56	57
35	37	38
36	38	39
41	42	46
80	81	85
58	56	62
52	52	58
57	57	63
128	128	134
145	145	151
141	141	147
128	127	136
129	129	135
142	141	150
145	147	155
144	147	155
133	139	144
142	146	151
143	148	151
158	163	166
134	139	142
128	135	138
136	143	146
123	132	136
140	149	153
119	128	132
119	128	132
149	157	164
140	148	155
126	134	141
147	155	162
165	173	180
172	180	187
124	132	139
115	123	130
136	142	149
145	151	158
156	162	169
144	147	155
145	148	156
119	122	130
112	115	123
110	113	121
120	123	131
143	146	154
135	138	146
107	110	118
122	125	130
137	140	145
149	153	158
141	145	150
142	147	150
136	141	144
105	110	113
115	120	123
144	145	149
143	142	146
139	135	141
135	129	134
128	120	127
119	110	120
164	153	163
155	144	152
135	123	129
152	141	144
149	138	141
90	79	82
98	89	92
56	47	50
40	31	34
