# Supplementary material for: Detection of Power Line Insulators in Digital Images Based on the Transformed Colour Intensity Profiles
Source: Sensors (Basel). 2023 Mar 22;23(6):3343. doi: 10.3390/s23063343 (PMC10051827; doi:10.3390/s23063343)
Supplement: Supplementary file 1 [file sensors-23-03343-s001.zip › Dataset/ni/ni_SCENA_95_4997_125_3650_3423.csv]

142	137	134
141	134	131
140	133	130
127	122	121
133	129	128
132	128	127
135	131	130
139	135	134
138	134	133
136	131	128
137	132	129
144	139	136
141	136	133
141	136	133
139	135	130
139	135	130
140	136	131
141	137	132
143	137	132
146	141	132
148	141	132
148	141	132
148	141	132
147	139	132
144	136	129
143	135	128
145	137	130
144	135	131
145	136	132
143	134	131
144	135	132
143	134	131
143	134	131
143	134	131
140	131	128
142	133	129
139	130	126
139	130	127
140	128	126
137	127	127
139	129	129
143	132	134
142	131	133
139	131	132
140	132	133
137	129	129
136	129	126
135	131	126
123	117	112
117	114	106
120	118	108
123	121	111
125	123	113
115	113	105
83	83	77
56	60	55
49	56	53
46	59	57
55	72	69
53	72	69
53	74	71
66	89	84
81	104	99
86	111	101
89	114	104
91	115	103
89	111	99
91	113	101
94	111	100
95	112	101
100	116	105
100	116	105
99	116	105
89	113	101
86	112	99
56	91	77
48	89	74
51	100	84
71	129	111
78	144	125
77	149	129
73	150	129
75	152	131
76	148	125
80	150	127
82	152	129
84	152	129
88	153	131
91	156	134
96	161	140
100	163	143
105	168	148
107	169	151
118	178	160
125	185	167
128	188	170
130	190	172
130	190	172
128	190	172
127	192	176
124	192	175
124	192	175
121	191	174
120	190	173
120	190	173
118	189	172
118	189	172
117	191	173
117	191	173
115	189	171
114	188	170
110	186	168
105	181	163
102	181	162
106	180	162
109	177	160
111	176	160
105	177	157
100	177	156
95	177	155
94	177	155
92	177	155
94	175	156
101	177	159
101	171	154
106	169	153
115	172	157
115	169	156
116	164	152
117	170	157
138	175	165
153	180	170
194	207	199
221	230	220
208	219	209
205	209	198
214	213	203
186	177	167
156	142	130
154	138	126
131	109	97
123	101	89
121	98	83
129	103	89
120	92	81
133	105	94
136	105	96
155	118	110
170	133	125
174	137	129
181	144	136
184	148	140
190	154	146
192	156	148
183	150	141
183	150	141
184	154	143
181	153	142
179	151	140
177	154	139
176	155	140
174	154	137
171	155	139
170	154	138
165	149	136
158	142	129
154	135	122
148	131	118
142	125	112
137	121	109
132	117	108
119	112	103
115	110	101
107	105	97
103	104	95
99	101	95
96	96	90
93	92	88
94	91	87
92	89	85
89	88	84
87	86	82
86	85	81
78	82	77
76	80	75
71	84	76
70	83	75
66	81	73
65	90	80
65	92	82
91	132	117
95	136	121
100	141	126
113	165	148
113	168	151
92	162	145
92	163	146
92	166	148
87	166	147
85	166	147
86	169	147
87	172	150
87	175	152
89	177	154
93	178	156
99	182	160
101	183	161
104	183	162
106	183	162
108	183	162
104	183	164
103	184	165
105	184	165
105	184	165
104	183	164
104	183	164
104	183	164
104	183	164
104	183	164
105	184	165
104	183	164
104	183	164
102	181	162
101	180	161
101	180	161
100	179	160
100	179	160
100	174	156
104	178	160
100	176	158
98	177	158
95	177	158
93	178	158
95	177	158
97	178	159
96	172	154
107	177	160
113	178	162
116	175	160
117	176	161
120	175	160
117	170	156
123	177	164
123	166	157
127	166	158
113	146	139
100	126	120
95	121	115
79	97	90
87	108	99
79	92	84
78	91	83
75	82	75
74	74	68
75	75	69
82	78	73
83	79	74
85	76	72
82	73	69
83	77	72
76	72	67
68	64	59
71	67	62
75	71	66
79	68	64
77	66	62
82	70	66
78	69	65
72	72	66
63	67	61
66	81	73
70	87	78
72	97	87
68	89	80
67	97	86
78	118	106
81	115	104
97	135	123
98	132	121
101	144	131
98	149	135
92	150	132
87	151	132
84	153	132
83	152	131
84	152	129
83	148	126
81	145	123
72	142	119
72	142	119
78	143	121
75	138	118
78	134	115
76	132	113
81	133	115
90	135	118
86	131	114
93	130	114
86	125	109
95	128	113
94	127	112
104	130	116
101	124	110
95	122	106
96	119	104
94	124	105
93	114	99
102	105	96
108	108	102
96	96	90
95	99	93
86	88	82
84	81	76
80	82	76
84	81	76
84	81	76
86	80	75
85	76	72
86	77	73
84	73	69
82	71	67
81	70	66
83	72	68
77	71	64
78	72	65
80	71	67
81	72	68
80	69	65
79	67	63
81	70	66
82	69	67
79	72	69
70	67	63
60	66	61
55	69	63
53	69	62
54	77	69
62	78	71
64	89	79
74	110	96
69	102	88
86	122	108
78	111	97
87	126	111
95	142	126
97	142	126
97	152	135
100	153	139
99	162	146
98	161	145
95	166	149
88	169	150
89	167	150
90	172	154
98	171	155
94	170	152
94	173	152
98	175	154
94	173	152
93	172	151
91	173	151
89	171	149
84	166	144
88	170	148
85	167	145
84	163	142
82	161	140
84	162	139
81	159	136
83	158	136
83	158	136
74	151	130
72	151	130
74	151	130
74	151	130
76	151	130
81	153	133
84	155	135
85	156	136
92	163	143
94	165	145
99	171	151
101	173	153
102	174	154
105	177	157
109	181	161
111	183	163
111	185	167
111	184	168
112	185	169
113	186	170
113	186	170
114	187	171
112	188	170
112	188	170
114	191	170
110	187	166
105	184	163
101	180	159
99	179	156
97	177	154
92	172	149
90	170	147
87	162	140
85	160	138
82	157	135
81	154	128
79	152	126
78	149	123
76	144	119
74	142	117
71	137	112
70	136	111
68	134	109
67	133	108
68	133	108
68	133	108
71	133	109
72	134	110
73	132	111
72	131	110
72	131	110
72	131	110
74	133	112
76	135	114
79	138	117
79	138	117
79	138	117
86	145	124
92	151	130
98	157	136
99	158	137
100	159	138
103	162	141
106	162	143
110	166	147
112	166	149
113	168	151
113	168	151
111	169	151
112	170	152
112	172	154
114	174	156
114	174	156
115	175	157
118	178	160
119	179	161
120	179	164
119	178	163
120	179	164
125	182	167
132	183	169
136	185	171
137	186	172
137	186	172
137	186	170
136	185	169
133	182	166
132	181	165
129	179	161
125	175	157
121	171	153
117	167	149
116	167	147
113	164	144
108	159	139
103	157	134
97	153	130
90	148	123
81	142	116
77	140	114
72	137	111
66	135	108
62	133	107
61	134	108
62	132	109
64	132	109
71	136	114
79	141	119
91	147	128
95	147	129
96	146	128
96	141	125
93	136	121
92	135	122
91	134	121
90	133	120
90	130	118
89	129	117
88	129	114
87	128	113
87	126	110
86	125	109
85	125	107
80	119	103
74	114	96
66	106	88
61	101	83
58	98	80
61	98	82
59	96	80
56	93	77
54	91	75
53	89	72
48	86	68
47	83	66
47	83	66
47	84	64
47	84	64
47	85	63
47	85	63
51	87	65
53	89	67
55	91	69
56	91	71
56	92	76
59	94	80
62	97	83
64	99	85
66	101	87
69	104	90
73	109	95
74	113	98
70	115	99
73	120	104
77	126	110
80	132	115
81	135	118
80	135	118
82	137	120
84	140	121
81	140	119
84	144	120
83	145	121
85	147	123
85	147	125
88	150	128
90	154	132
92	157	135
90	157	136
91	158	137
89	158	137
91	160	139
90	161	141
92	163	143
93	164	144
94	165	145
95	166	149
94	168	150
95	171	153
97	176	157
95	176	157
96	177	158
99	180	161
100	181	162
110	186	168
113	187	169
116	187	170
123	188	172
125	188	172
134	193	178
143	200	185
152	206	193
150	203	193
151	202	194
151	203	193
150	202	192
148	201	191
143	199	188
139	198	184
136	197	183
135	197	183
131	196	180
128	196	179
127	195	178
121	193	173
119	191	171
108	186	163
105	183	160
100	182	160
96	179	157
91	176	154
87	175	152
85	175	152
85	176	153
84	178	154
83	179	155
80	178	154
79	177	153
81	177	153
81	177	153
82	176	152
83	177	153
83	177	153
87	177	154
94	177	155
94	176	154
95	174	153
92	171	150
89	169	146
89	167	144
89	164	142
88	161	139
86	158	135
89	157	134
91	156	134
92	156	134
94	156	132
94	156	132
98	158	134
98	158	134
97	156	135
97	156	136
97	156	136
97	156	136
97	156	136
98	157	137
98	157	137
98	157	137
100	159	139
99	158	138
104	162	144
105	163	145
104	162	144
109	167	149
107	165	147
109	168	148
105	164	143
102	164	142
100	162	140
96	158	136
89	154	133
86	151	130
83	150	129
83	150	129
85	151	132
89	155	136
91	157	138
87	154	133
104	169	148
120	185	164
108	179	152
115	186	159
111	182	155
111	182	156
111	182	156
110	181	155
111	182	156
109	180	154
107	178	152
106	177	151
95	168	142
95	168	142
90	163	137
91	164	138
89	163	139
92	166	142
95	169	145
94	168	144
96	168	145
94	168	144
97	169	146
99	171	148
100	170	147
100	170	147
99	169	146
99	169	146
96	168	145
94	166	143
94	168	144
92	168	144
91	169	145
90	171	146
91	172	147
92	173	148
105	178	156
107	179	157
109	178	157
110	179	158
110	179	158
112	178	159
110	179	159
111	180	160
108	179	159
106	177	157
103	175	155
103	175	155
102	174	154
98	173	152
94	169	148
90	167	146
85	165	142
81	164	139
78	161	136
75	158	133
67	151	126
65	149	124
60	143	118
58	141	116
57	140	115
54	138	110
55	136	109
54	135	108
56	135	108
56	136	107
59	136	108
60	137	109
62	139	112
63	140	113
60	141	114
63	144	117
66	147	122
67	148	123
71	149	125
67	148	123
66	146	123
68	146	123
68	146	123
68	146	123
64	145	120
64	145	120
63	144	119
64	144	121
66	145	124
69	148	127
74	151	130
80	155	134
84	156	136
86	157	137
89	158	138
90	159	139
85	154	134
85	154	134
84	153	133
80	151	131
78	150	130
76	148	128
74	149	128
74	149	128
71	147	123
73	149	125
75	149	125
74	148	124
74	146	124
77	149	127
85	154	133
95	160	139
105	167	149
110	172	154
113	173	155
110	170	152
113	168	153
114	169	154
112	167	152
110	165	150
110	164	151
109	163	150
107	163	150
106	166	148
103	165	147
100	165	144
99	164	142
94	164	141
89	161	138
83	159	135
80	159	132
82	161	134
83	162	135
82	163	136
85	166	139
89	170	143
90	171	146
91	172	147
94	172	149
92	172	149
94	171	150
93	172	151
96	175	156
94	173	152
98	174	156
101	177	159
107	181	163
109	183	165
108	183	162
111	186	165
111	186	165
119	188	168
136	194	176
156	207	193
173	222	208
183	226	217
177	218	211
174	211	207
176	208	207
177	208	209
176	207	208
174	208	208
163	206	203
159	206	203
157	207	203
152	206	201
147	203	198
144	202	191
135	198	178
121	189	164
105	176	150
93	167	141
82	163	138
77	161	136
77	164	138
80	169	143
80	168	144
79	167	143
79	167	143
80	166	142
81	164	142
80	163	141
80	162	140
80	162	140
78	160	137
78	160	137
78	160	137
78	160	137
78	158	135
76	156	133
74	154	131
75	153	130
75	152	131
78	153	132
92	164	144
94	166	146
94	166	146
112	183	163
110	181	161
126	194	177
122	190	173
116	186	169
113	184	167
107	181	163
100	177	156
91	173	150
86	170	145
81	170	144
81	172	146
79	174	147
77	174	148
71	174	147
69	173	148
68	175	149
64	174	150
65	175	151
68	175	149
71	175	150
69	176	150
69	176	150
67	177	149
64	174	146
62	173	145
61	172	144
60	170	141
58	168	139
56	166	137
56	164	135
56	163	131
57	164	132
59	163	132
62	166	135
62	166	135
66	170	139
64	168	137
64	167	136
64	170	141
66	169	141
68	171	143
69	172	144
70	171	145
68	171	143
68	171	143
69	172	144
71	174	146
72	175	147
69	175	146
68	174	145
67	174	148
67	174	148
65	174	148
63	173	145
62	173	145
58	171	143
58	172	142
56	170	140
56	169	136
53	166	133
49	160	128
49	158	126
51	156	123
52	156	123
50	154	119
54	151	117
52	146	112
53	143	108
52	139	105
52	138	104
54	138	104
57	138	105
57	136	103
57	136	103
56	135	102
57	136	103
55	136	103
54	138	103
52	139	103
52	139	103
53	138	106
53	138	106
61	142	115
61	142	115
62	142	119
61	141	118
64	142	119
69	149	126
80	158	135
88	166	143
91	166	145
91	166	145
91	166	145
91	166	145
90	164	146
91	165	147
92	166	148
92	166	148
96	167	150
92	168	150
93	172	153
94	175	156
87	172	150
86	174	151
88	175	155
91	178	158
98	183	163
101	185	167
109	190	175
119	198	184
123	200	186
122	196	184
121	195	183
122	194	181
124	195	179
124	193	178
120	190	173
121	189	172
122	187	171
119	185	166
119	185	166
118	185	164
113	180	159
108	177	156
100	172	149
96	170	146
92	168	144
92	170	146
92	173	148
96	174	151
99	174	153
99	174	153
99	174	153
97	172	151
95	172	151
92	171	150
90	169	148
88	170	148
88	167	146
90	169	148
94	171	150
101	176	155
109	181	161
110	181	161
108	177	157
104	172	155
106	171	155
107	172	157
109	174	159
110	175	160
113	175	161
111	173	159
111	174	158
108	171	155
109	173	154
105	171	152
101	170	150
97	168	148
91	164	142
88	163	141
87	164	137
85	163	139
81	162	137
83	164	139
81	164	139
83	165	142
82	166	142
79	165	141
79	165	141
79	165	141
83	168	146
83	168	146
83	168	146
87	169	147
87	169	147
87	169	146
87	169	146
86	170	146
79	169	146
78	169	146
80	171	146
83	171	147
88	172	148
95	175	152
103	178	156
107	180	158
109	181	159
109	178	157
108	177	156
108	177	156
105	177	154
104	176	153
101	177	153
101	177	153
102	176	152
100	176	152
101	177	153
94	177	152
93	177	152
90	177	151
83	174	148
82	173	147
80	172	147
78	170	145
74	168	143
73	167	142
70	166	142
70	166	142
71	167	143
75	169	145
74	165	140
74	165	140
78	164	140
77	163	139
80	164	140
79	163	139
78	162	138
82	162	139
85	165	142
91	170	149
88	167	146
89	168	147
97	174	153
97	176	155
101	178	157
100	176	158
104	180	162
107	182	166
109	187	170
111	190	169
110	189	168
106	186	163
104	186	163
104	188	164
101	188	160
100	187	159
98	185	157
97	184	156
93	183	153
93	178	150
93	177	149
91	176	148
84	175	149
81	176	149
80	175	148
80	175	148
79	174	147
77	174	147
77	174	147
75	175	147
74	174	146
73	173	145
73	173	145
69	171	143
68	170	142
67	169	141
66	168	140
65	167	139
65	163	133
65	163	133
65	163	133
66	162	132
66	162	132
68	161	132
68	161	132
67	160	131
68	161	132
67	160	131
65	161	131
62	160	130
61	159	129
61	159	129
60	158	128
58	158	128
61	158	131
61	158	132
63	157	132
63	157	132
66	160	135
67	161	136
67	161	136
67	161	136
67	161	136
64	161	135
64	161	135
62	159	133
61	158	132
61	158	132
58	155	128
60	156	126
58	152	121
59	153	119
59	152	121
57	150	119
58	150	121
59	150	124
64	152	128
62	150	126
62	150	126
63	149	125
59	148	122
60	147	121
58	148	118
56	146	116
52	143	110
52	143	110
52	143	110
51	141	111
46	136	106
42	130	100
42	129	101
43	128	100
46	131	103
49	130	103
49	127	103
51	129	105
55	131	107
57	134	107
59	133	107
59	134	106
57	131	103
56	130	102
54	128	100
53	127	99
51	126	98
50	125	97
49	124	96
44	124	95
45	125	96
43	125	96
44	126	97
42	126	97
43	129	99
43	131	101
46	134	104
48	136	106
50	138	108
50	140	111
52	141	115
52	141	115
51	140	114
51	140	114
52	139	113
52	139	113
54	136	113
56	136	113
58	135	114
69	144	123
82	156	138
92	162	145
92	161	146
88	153	138
85	149	137
84	149	134
87	150	134
89	151	135
83	152	132
81	150	130
79	150	130
80	152	132
81	153	133
78	153	132
68	143	122
64	139	118
57	134	113
55	132	111
59	137	114
59	137	114
61	139	116
60	138	115
58	136	112
61	137	113
59	135	111
60	136	112
59	135	111
59	135	111
67	141	115
68	142	116
67	141	115
70	144	118
73	147	121
72	147	119
72	147	119
67	142	114
69	144	116
70	144	118
67	144	117
69	145	121
69	145	121
70	146	122
67	145	121
70	148	124
71	152	127
72	153	128
79	162	137
72	159	133
75	164	138
76	167	141
75	168	141
75	168	141
74	169	142
77	170	143
77	168	143
77	168	143
78	169	144
77	169	144
76	169	142
74	167	140
73	166	139
72	165	138
67	163	133
67	160	131
63	157	126
61	155	124
61	155	124
57	154	122
56	153	121
54	151	119
55	150	116
55	150	116
56	150	115
55	149	114
55	147	112
53	145	110
54	144	109
51	141	106
50	137	103
49	135	101
49	133	99
49	130	97
46	128	93
48	128	93
46	126	91
46	125	92
50	126	95
48	128	99
49	129	100
52	134	105
54	136	107
58	140	111
61	141	112
62	142	113
63	143	114
65	142	114
61	143	114
62	142	113
62	142	113
60	140	111
59	139	110
56	138	109
56	143	110
54	141	108
53	139	109
59	143	114
59	143	115
65	146	119
72	148	124
73	149	125
82	154	132
79	151	128
88	158	135
83	157	133
88	161	139
92	164	142
83	161	137
86	162	138
89	167	143
90	168	144
92	171	144
90	174	146
89	177	147
88	180	151
86	182	152
84	182	152
79	182	154
79	184	157
79	186	160
78	187	161
77	187	161
75	185	159
74	187	160
72	185	158
68	184	155
68	184	155
64	180	151
64	177	149
62	174	144
60	170	141
59	167	138
57	165	136
57	164	132
59	162	131
57	161	128
60	161	129
61	162	130
61	160	128
60	157	125
58	155	123
55	152	120
54	151	117
53	150	116
54	150	120
56	152	122
56	154	124
55	153	123
55	151	121
56	151	124
60	153	126
64	155	130
68	157	131
69	158	132
73	160	134
76	160	135
69	160	134
69	159	130
67	159	130
68	158	129
67	154	126
62	147	119
59	140	113
53	134	107
55	132	105
55	129	103
56	130	104
56	130	104
59	132	106
59	132	106
57	131	105
58	130	107
57	130	104
61	128	101
60	125	99
59	125	96
57	123	94
57	122	96
58	123	97
57	122	97
55	120	95
54	119	97
56	121	99
56	123	102
59	126	105
59	128	108
61	130	110
60	130	113
62	130	113
63	127	108
64	128	109
64	126	108
63	125	107
65	127	109
67	127	109
73	135	117
74	136	118
69	131	113
70	132	116
69	131	115
72	134	118
72	134	118
75	134	119
71	133	117
68	132	113
68	133	111
65	133	108
65	127	103
63	128	103
62	128	103
58	124	99
56	127	101
53	124	98
54	128	102
53	132	105
52	133	106
52	137	109
54	141	113
55	145	116
57	149	120
59	155	125
61	161	131
59	162	131
59	162	131
58	158	128
58	158	128
58	158	128
57	155	125
59	155	125
59	152	123
58	150	121
59	146	118
60	144	115
62	144	115
59	139	108
59	139	108
59	139	108
58	140	111
58	139	112
61	140	113
60	139	112
60	139	112
60	139	112
59	138	111
59	138	111
59	138	111
59	138	111
58	137	110
56	135	108
54	135	110
53	134	109
53	134	109
53	134	109
49	130	103
50	134	106
51	132	105
51	132	105
50	131	104
51	130	103
50	129	102
51	128	101
51	127	103
52	126	102
51	123	100
50	123	97
48	121	95
48	122	94
46	120	92
45	118	92
46	120	94
44	118	94
42	116	90
38	112	86
38	116	85
37	113	82
34	109	77
35	111	77
36	109	77
40	108	77
40	106	77
40	103	77
42	101	80
43	100	79
41	100	80
43	98	81
40	95	80
43	98	83
43	98	83
46	101	86
47	102	87
50	105	90
53	108	93
54	109	94
51	110	95
53	112	97
55	117	101
55	117	101
55	117	101
56	119	103
58	121	105
55	125	108
56	130	112
55	131	113
58	137	118
57	138	119
59	140	121
58	139	120
58	139	120
59	140	121
64	143	124
69	145	127
75	149	131
81	152	135
91	159	142
92	157	141
90	153	137
90	152	136
93	153	135
94	154	136
96	155	140
96	155	141
94	154	143
91	151	140
89	150	140
86	149	139
79	142	132
75	143	132
78	143	134
77	145	134
77	147	134
94	162	151
93	163	150
110	179	166
104	175	158
100	175	154
102	177	156
89	166	145
89	166	145
83	162	141
79	162	140
78	163	141
76	164	141
78	165	145
81	166	146
90	171	152
95	174	155
104	180	162
123	197	179
142	207	192
151	205	192
159	206	197
159	206	197
151	204	191
153	203	191
154	207	193
153	207	190
150	204	187
138	197	176
130	192	170
104	174	151
94	168	144
87	166	139
78	165	137
75	165	136
72	165	136
69	165	135
70	166	136
67	165	135
67	165	135
65	165	135
62	166	135
56	163	131
55	164	132
57	168	136
58	171	138
60	171	139
60	171	139
60	169	137
60	169	137
63	170	138
64	171	139
68	174	145
69	175	146
68	176	147
70	178	149
71	178	151
74	181	154
77	182	155
76	183	157
84	188	163
90	191	166
94	194	172
100	192	173
104	193	174
109	193	175
113	192	178
114	194	177
114	194	177
112	192	175
108	189	170
105	187	165
99	183	159
93	180	154
88	175	149
87	174	146
77	167	138
72	163	137
65	158	131
58	153	126
54	151	124
51	151	123
47	150	122
46	148	120
49	146	119
53	146	119
55	147	118
57	147	118
60	148	118
68	152	123
72	155	123
76	159	127
90	170	141
101	178	150
107	181	155
107	181	157
104	178	154
107	179	157
107	178	158
102	175	153
105	178	156
95	176	149
94	175	148
93	174	147
88	173	145
85	172	144
81	173	144
79	172	143
81	179	149
80	180	150
79	182	151
78	185	153
75	184	152
70	183	150
68	181	148
68	178	149
69	177	148
69	175	146
60	166	137
60	163	135
57	161	130
48	152	119
44	148	113
41	143	108
40	140	104
40	138	102
34	133	93
33	130	90
29	125	84
28	124	83
27	123	82
27	124	84
25	124	86
26	124	88
25	123	87
28	124	88
28	124	88
29	125	89
31	127	90
32	128	91
32	128	88
33	129	89
33	128	91
36	129	92
35	127	92
31	125	90
32	123	90
31	123	88
29	125	85
30	124	83
32	125	88
40	127	93
46	131	99
66	145	118
74	148	124
83	155	133
87	156	135
92	159	138
94	159	138
93	158	136
87	155	130
81	150	123
76	148	118
71	145	115
69	144	112
62	138	106
56	132	100
51	126	94
50	123	91
49	119	88
46	114	83
45	112	81
42	106	76
41	105	75
38	102	72
31	98	67
29	97	66
27	95	64
29	97	66
26	94	63
26	94	63
26	94	63
26	94	63
28	96	65
28	96	65
29	99	68
31	101	70
30	100	69
32	102	71
32	100	69
29	99	68
29	99	68
30	97	66
31	99	68
29	96	65
30	97	66
30	95	63
30	93	61
32	95	63
27	91	56
27	92	60
28	95	63
25	95	64
21	96	64
26	106	75
28	115	82
38	132	101
42	142	112
45	149	118
40	152	122
37	154	123
34	152	123
37	154	123
39	154	121
36	153	120
38	153	120
37	153	118
32	148	113
28	142	105
24	144	109
23	143	108
29	155	120
31	157	122
32	158	123
36	167	134
37	168	135
41	177	143
40	179	146
39	188	155
40	188	158
42	188	158
44	190	158
42	188	154
42	185	152
41	180	146
41	177	143
43	173	138
45	171	135
41	163	125
42	161	123
42	159	120
41	152	114
38	149	111
40	146	107
39	142	104
42	143	105
43	144	106
45	144	106
48	144	107
49	144	107
50	143	106
52	142	106
49	139	103
51	139	103
51	139	103
54	138	103
54	138	103
55	139	104
53	135	100
54	136	101
56	134	97
56	134	97
58	135	98
58	132	98
61	132	99
66	133	102
69	137	106
69	139	109
74	141	112
70	141	114
70	141	114
67	142	114
63	142	115
61	142	115
59	142	117
58	142	114
54	139	107
52	138	104
50	136	102
48	135	101
42	128	94
39	126	92
31	118	85
31	118	85
32	119	86
27	112	80
26	109	77
27	107	76
26	106	75
27	105	74
32	108	77
31	105	75
37	112	80
36	109	77
32	105	73
35	109	79
31	105	75
32	109	81
29	103	75
26	100	72
27	97	67
27	94	63
24	91	59
26	86	55
27	88	54
27	84	51
26	82	47
25	82	49
26	78	48
30	84	55
30	81	53
31	80	52
35	88	61
36	87	60
37	90	63
37	88	61
40	88	62
42	97	70
38	96	68
38	102	73
37	103	74
42	117	89
42	119	91
40	122	93
43	138	111
38	139	113
42	149	123
43	150	124
41	150	124
50	162	138
48	160	136
53	167	143
53	165	141
52	165	138
53	163	139
51	161	137
48	158	132
47	156	130
45	154	128
43	153	125
41	152	120
42	147	114
40	145	112
38	143	110
42	136	105
41	135	104
45	131	97
44	130	96
50	125	93
48	123	91
44	119	87
40	108	73
39	107	72
34	98	63
33	97	62
32	96	61
28	88	57
27	87	56
24	87	55
23	86	54
25	85	54
24	88	58
27	89	59
32	97	71
34	99	73
33	100	73
37	110	84
37	109	86
39	117	94
39	116	95
38	121	99
41	121	98
44	118	90
44	116	86
38	110	80
32	106	76
31	103	73
29	99	69
27	94	65
27	91	62
31	92	64
32	91	63
31	89	61
29	87	59
30	85	58
25	84	56
24	82	54
26	81	54
29	87	59
30	85	58
27	88	62
28	86	61
27	88	62
29	86	61
31	86	61
28	83	58
33	83	59
31	81	57
29	77	53
28	72	49
26	73	47
26	71	45
29	76	50
31	76	50
35	74	49
39	78	53
39	78	53
43	83	58
43	83	58
41	83	58
45	90	64
45	90	64
42	90	64
42	90	64
42	90	64
35	94	63
34	94	63
32	99	67
33	100	68
34	108	74
35	110	78
36	111	79
41	120	87
42	121	88
40	127	93
41	128	94
38	128	93
38	132	97
40	132	97
41	137	101
41	135	100
41	133	98
40	134	99
40	132	97
36	130	95
34	128	93
36	131	94
38	131	94
37	130	93
38	128	92
37	127	91
40	127	91
39	126	90
41	125	90
40	124	89
42	124	89
41	123	88
40	122	87
38	120	85
36	118	83
34	116	81
32	114	79
35	115	80
36	113	79
34	113	74
35	112	74
35	110	72
33	108	70
32	107	69
32	107	69
35	108	70
35	108	70
33	106	68
32	102	66
30	100	64
27	97	61
27	95	60
26	93	61
25	94	61
25	93	62
24	94	63
23	93	62
22	95	63
22	95	63
23	96	64
23	96	64
25	95	64
25	95	64
27	94	63
26	93	62
27	91	61
[truncated: 1,299 more rows]
