# Supplementary material for: Detection of Power Line Insulators in Digital Images Based on the Transformed Colour Intensity Profiles
Source: Sensors (Basel). 2023 Mar 22;23(6):3343. doi: 10.3390/s23063343 (PMC10051827; doi:10.3390/s23063343)
Supplement: Supplementary file 1 [file sensors-23-03343-s001.zip › Dataset/ni/ni_SCENA_66_166_160_27_162.csv]

95	101	100
96	103	100
94	101	98
95	102	99
99	106	103
100	107	104
97	104	101
105	111	110
110	116	115
115	121	120
115	121	120
112	118	117
110	116	115
112	118	117
115	121	120
113	119	118
119	125	124
122	128	127
118	124	123
117	123	122
121	127	126
122	128	127
119	125	124
128	133	134
127	132	133
129	134	135
132	137	138
130	135	136
126	131	132
127	132	133
131	136	137
130	135	136
133	138	139
132	137	138
128	133	134
125	130	131
130	135	136
136	141	142
138	142	143
128	132	133
141	143	144
166	168	169
183	185	186
184	188	189
193	197	198
204	209	210
205	210	211
206	214	214
198	206	206
187	197	197
175	185	185
151	163	163
132	144	144
134	146	146
152	160	160
179	179	179
193	189	188
207	203	202
227	223	222
242	238	237
231	227	226
215	211	210
215	211	210
218	214	213
211	207	206
191	187	186
200	196	195
217	213	212
222	218	217
220	216	215
196	194	194
194	198	199
188	193	196
181	186	189
176	181	184
175	180	183
170	175	178
154	159	162
137	142	145
128	133	136
135	140	143
159	164	167
144	149	152
182	187	190
172	177	180
190	195	198
204	208	209
223	222	218
221	217	212
194	190	185
200	196	191
244	240	235
242	238	233
219	215	210
226	222	217
233	229	224
241	237	232
226	222	217
219	215	210
248	244	239
192	188	183
203	199	194
182	179	175
171	172	170
176	178	178
185	185	185
200	200	200
222	224	224
162	167	166
72	77	78
56	61	62
69	77	77
114	122	122
80	89	92
75	87	89
144	157	159
167	180	182
155	167	171
167	181	187
150	166	172
155	171	178
155	171	178
143	159	166
127	143	150
121	137	144
128	144	151
138	154	161
133	149	156
139	155	162
161	177	184
79	95	102
71	87	94
71	87	94
81	97	104
91	105	111
97	109	113
96	109	111
97	110	112
99	112	114
95	108	110
