# Supplementary material for: Detection of Power Line Insulators in Digital Images Based on the Transformed Colour Intensity Profiles
Source: Sensors (Basel). 2023 Mar 22;23(6):3343. doi: 10.3390/s23063343 (PMC10051827; doi:10.3390/s23063343)
Supplement: Supplementary file 1 [file sensors-23-03343-s001.zip › Dataset/ni/ni_SCENA_61_199_607_288_145.csv]

197	202	205
197	202	205
197	202	205
196	201	204
196	201	204
195	200	203
195	200	203
195	200	203
196	201	204
196	201	204
196	201	204
195	200	203
195	200	203
194	199	202
194	199	202
194	199	202
195	200	203
195	200	203
195	200	203
195	200	203
195	200	203
196	201	204
196	201	204
196	201	204
195	200	203
195	200	203
195	200	203
195	200	203
195	200	203
195	200	203
195	200	203
195	200	203
195	200	203
195	200	203
195	200	203
194	199	202
194	199	202
193	198	201
193	198	201
193	198	201
194	199	202
194	199	202
193	198	201
193	198	201
193	198	201
192	197	200
192	197	200
192	197	200
195	198	203
194	196	204
192	194	202
193	195	203
194	196	204
194	196	204
192	194	202
191	193	201
190	192	200
189	191	199
189	191	199
188	190	198
187	189	197
187	189	197
186	188	196
186	188	196
184	186	194
182	184	192
185	185	191
189	188	192
175	172	174
48	46	46
27	25	24
119	118	114
113	112	108
7	8	4
42	46	41
149	155	150
183	188	187
179	185	184
177	185	184
179	187	187
182	187	190
182	185	189
182	185	189
182	185	189
182	185	189
182	185	189
182	185	189
182	185	189
181	184	188
181	184	188
181	184	188
181	184	188
181	184	188
181	184	188
181	184	188
181	185	186
182	184	184
182	184	184
181	183	183
181	183	183
180	182	182
179	181	181
179	181	181
178	180	180
176	178	178
191	193	193
176	178	178
172	174	174
161	163	163
167	169	169
119	121	121
25	25	25
45	43	43
25	21	20
5	0	0
7	1	0
25	17	10
11	2	0
45	36	23
91	83	66
108	98	80
126	117	97
123	117	98
122	116	97
121	118	97
123	120	99
122	121	100
124	123	102
127	123	105
125	118	103
121	114	99
123	116	101
131	124	109
148	142	129
163	157	144
174	168	155
164	158	145
163	157	144
172	166	153
171	165	152
172	166	153
173	167	154
175	169	156
184	183	169
173	172	158
171	172	156
174	175	159
179	179	165
184	184	172
181	181	169
178	178	166
180	179	169
183	182	172
184	182	174
187	190	181
185	187	181
182	184	178
181	183	177
182	184	178
182	185	183
187	192	191
186	190	191
187	191	192
188	192	193
190	194	195
191	195	196
190	195	196
189	194	195
187	195	195
189	197	197
189	197	197
186	194	194
183	193	193
185	195	195
185	195	195
182	192	192
184	191	194
184	191	194
184	192	192
183	191	191
187	192	193
187	192	193
186	192	191
186	192	191
187	192	191
190	195	194
194	197	195
194	197	195
193	196	194
193	196	194
196	200	195
198	201	199
198	203	202
198	202	203
199	203	204
201	205	206
201	205	206
200	204	205
198	202	203
198	202	203
198	203	206
200	205	208
201	206	209
200	205	208
199	204	207
199	204	207
205	210	213
207	212	213
208	213	212
204	209	208
199	204	203
203	208	209
205	210	211
206	211	210
203	208	207
200	205	204
199	204	203
198	203	202
200	203	201
202	205	203
203	206	204
204	207	205
202	206	201
200	204	199
199	204	202
200	205	203
198	203	201
198	203	201
198	203	201
197	202	200
196	201	199
195	200	198
195	200	198
195	200	198
194	199	197
194	199	197
194	199	197
190	195	193
189	194	192
189	194	192
194	199	197
198	203	201
183	186	184
192	195	193
199	202	200
170	173	171
95	98	96
24	27	25
44	47	45
112	115	113
173	176	174
189	192	190
176	179	177
181	184	182
182	185	183
178	181	179
175	178	176
177	180	178
179	182	180
182	185	183
183	186	184
182	185	183
181	184	182
182	183	179
182	183	179
182	183	179
183	184	180
183	184	180
184	185	181
184	185	181
184	185	181
184	185	181
178	182	177
193	197	192
112	116	111
18	22	17
114	118	113
186	190	185
186	190	185
190	194	189
190	194	189
189	193	188
188	192	187
193	197	191
193	197	191
194	198	192
195	199	193
196	200	194
196	200	194
198	204	199
197	203	198
196	202	197
196	202	197
197	203	198
202	207	205
202	207	205
203	208	206
206	211	209
191	196	194
206	212	211
194	200	199
116	122	121
44	50	49
38	46	45
63	71	71
40	48	48
0	8	8
45	53	53
92	100	100
24	32	32
16	24	24
16	24	24
5	13	13
29	37	37
44	52	52
90	94	95
181	185	186
205	209	210
227	231	232
201	206	207
215	221	220
216	222	221
216	222	221
216	222	221
217	223	222
217	223	222
218	224	223
218	224	223
218	224	223
218	224	223
218	224	223
218	224	223
218	224	223
218	224	223
218	224	223
219	225	224
219	225	224
218	224	223
218	224	223
217	223	222
216	222	221
215	221	220
215	221	220
215	221	220
217	223	222
217	223	222
217	223	222
217	223	222
217	223	222
217	223	222
217	223	222
218	224	223
218	224	223
218	224	223
218	224	223
218	224	223
218	224	223
218	224	223
218	224	223
218	224	223
218	224	223
218	224	223
218	224	223
218	224	223
218	224	223
218	224	223
218	224	223
218	224	223
218	224	223
218	224	223
218	224	223
217	223	222
217	223	222
216	222	221
216	222	221
216	222	221
215	221	220
216	222	221
216	222	221
216	222	221
216	222	221
216	222	221
216	222	221
216	222	221
213	221	220
213	221	220
213	221	220
213	221	220
215	221	220
215	221	220
215	221	220
215	221	220
216	221	220
216	221	220
216	218	218
215	217	217
214	216	216
214	216	216
215	217	217
216	218	218
220	225	224
221	226	225
226	228	228
233	235	235
236	238	238
239	241	241
243	243	243
244	244	244
249	249	249
249	249	249
251	249	249
251	249	249
251	249	249
251	249	249
254	249	250
252	250	250
250	250	250
250	250	250
250	250	250
250	250	250
250	250	250
250	250	250
250	250	250
250	250	250
251	251	251
251	251	251
251	251	251
251	251	251
251	251	251
251	251	251
251	251	251
251	251	251
251	251	251
251	251	251
251	251	251
251	251	251
251	251	251
251	251	251
251	251	251
251	251	251
251	251	251
251	251	251
251	251	251
251	251	251
251	251	251
251	251	251
251	251	251
251	251	251
251	251	251
251	251	251
251	251	251
251	251	251
251	251	251
251	251	251
251	251	251
251	251	251
251	251	251
251	251	251
251	251	251
251	251	251
251	251	251
251	251	251
251	251	251
