# Supplementary material for: Detection of Power Line Insulators in Digital Images Based on the Transformed Colour Intensity Profiles
Source: Sensors (Basel). 2023 Mar 22;23(6):3343. doi: 10.3390/s23063343 (PMC10051827; doi:10.3390/s23063343)
Supplement: Supplementary file 1 [file sensors-23-03343-s001.zip › Dataset/ni/ni_SCENA_17_894_1934_483_2009.csv]

94	77	68
93	76	67
93	76	67
93	77	70
95	80	71
97	82	73
98	84	72
94	80	68
94	81	67
96	83	75
99	84	75
99	84	75
98	83	74
96	81	72
93	79	73
91	79	73
94	82	76
96	85	77
98	86	76
97	83	71
97	83	71
95	80	64
93	78	62
94	78	61
94	78	61
95	79	62
95	81	63
95	80	64
96	81	65
94	81	65
96	81	65
94	78	62
94	78	62
94	78	62
94	78	62
94	78	61
94	78	61
94	78	61
94	78	61
97	82	63
97	82	63
96	82	60
95	82	60
95	83	59
94	82	58
94	82	58
94	81	59
96	82	63
95	81	63
95	81	63
95	81	63
95	81	63
96	82	64
95	81	63
96	82	64
98	84	66
97	83	65
94	80	62
93	79	61
92	78	60
91	77	59
90	76	58
90	75	59
90	75	59
90	74	61
89	73	60
91	75	62
94	78	65
95	80	64
95	80	64
94	79	63
96	82	64
96	82	64
96	82	64
94	80	62
94	80	61
94	80	61
94	80	61
94	80	61
94	78	61
95	79	62
96	80	63
97	81	64
97	81	64
97	81	64
96	80	63
95	79	62
95	79	62
95	79	62
96	80	63
97	81	64
99	81	64
99	81	64
98	81	62
96	81	62
92	78	59
91	78	56
93	80	58
94	80	61
94	81	59
93	79	60
91	77	58
91	77	58
90	76	57
91	77	58
92	78	60
93	79	61
94	78	62
94	78	62
94	78	62
93	77	61
88	74	56
87	73	55
88	74	56
89	75	57
92	78	60
94	80	62
94	80	62
94	78	61
95	79	62
96	80	63
96	80	63
97	81	64
97	81	64
97	81	64
97	81	64
97	81	64
94	79	63
94	79	63
94	78	65
95	79	66
95	79	66
96	80	67
96	80	67
96	80	67
94	78	65
94	78	65
93	77	64
93	77	64
93	77	64
91	75	62
89	73	60
88	72	59
87	73	61
88	74	62
86	76	66
90	81	72
100	92	85
105	100	97
102	99	95
92	90	89
77	79	79
75	77	77
76	78	78
79	81	81
87	89	89
95	97	97
99	100	98
101	102	100
96	96	96
96	96	96
96	96	96
85	85	85
84	84	84
82	82	82
82	82	82
81	81	81
78	78	78
69	69	69
68	68	68
67	67	67
65	65	65
63	63	63
57	57	57
57	57	57
58	58	58
57	57	57
57	57	57
57	57	57
56	56	56
57	57	57
59	59	59
59	58	60
59	58	60
62	61	65
66	65	69
69	68	72
70	70	76
74	74	80
79	79	85
133	130	139
143	137	148
148	138	150
148	140	151
148	138	150
196	190	201
188	180	191
176	170	181
172	164	175
155	149	160
150	142	153
183	179	190
176	172	183
170	166	177
165	161	172
160	156	167
195	194	203
201	201	207
193	193	199
180	180	186
168	168	174
203	207	212
202	205	210
198	202	207
197	200	205
194	198	203
195	198	203
206	212	217
215	219	224
220	226	231
221	225	230
208	214	219
196	202	207
181	187	192
170	174	179
163	168	171
168	171	175
163	167	168
123	124	128
136	135	137
138	135	137
157	152	153
172	166	167
140	135	134
94	86	86
62	55	52
64	55	52
66	57	53
57	48	44
60	53	50
58	53	50
58	54	49
58	53	50
58	54	49
64	59	58
63	58	55
63	58	57
68	63	60
70	65	64
72	67	64
92	86	87
95	90	89
98	92	93
100	95	94
101	95	96
111	104	107
111	104	109
111	106	108
111	105	110
112	107	109
113	107	112
112	108	113
110	108	114
110	109	113
108	106	112
100	101	105
103	104	108
101	102	106
84	85	89
78	79	83
92	93	97
108	106	106
101	102	100
94	95	91
91	92	90
89	93	88
92	95	93
95	99	94
95	99	94
94	98	93
97	101	96
100	104	99
104	108	103
104	107	105
104	107	105
102	105	103
100	102	102
94	97	102
95	97	105
99	99	105
100	100	106
99	100	104
97	98	102
96	95	97
94	93	95
99	100	98
103	104	102
107	106	102
89	88	84
58	58	52
47	47	41
52	49	44
50	46	41
49	45	40
51	45	40
52	45	42
51	44	41
50	44	39
49	43	38
48	42	37
49	43	38
46	40	33
47	41	34
48	42	35
49	43	36
49	43	36
51	44	35
51	44	35
51	43	36
50	42	35
50	42	35
51	43	36
51	43	36
51	43	36
51	43	36
51	43	36
51	43	36
50	42	35
50	42	35
50	42	35
50	42	35
50	42	35
51	43	36
51	43	36
51	43	36
49	43	36
49	43	36
49	43	36
51	44	35
51	44	35
51	44	35
50	43	34
50	43	34
51	44	35
51	44	35
51	44	35
50	43	34
50	43	34
51	44	35
50	43	34
50	43	34
49	44	35
49	44	35
49	44	35
49	45	34
49	45	34
49	45	34
49	45	34
49	44	35
45	43	32
46	44	33
46	44	34
45	44	34
46	45	35
47	46	36
46	47	38
48	46	38
47	43	38
46	41	38
46	41	38
49	43	38
49	43	38
48	42	37
48	42	37
48	42	37
48	42	37
49	43	38
49	43	38
48	42	37
48	42	37
48	42	37
50	42	35
50	42	35
47	38	34
48	39	35
47	41	36
47	41	36
50	44	39
49	43	38
46	42	37
45	41	36
40	36	31
44	41	36
44	41	36
45	42	37
46	46	40
56	56	50
70	70	64
84	85	81
90	94	89
90	96	91
94	98	93
94	98	93
97	101	96
103	104	100
109	110	106
114	113	109
110	110	104
106	103	98
98	95	91
96	91	88
98	93	90
