# Supplementary material for: Detection of Power Line Insulators in Digital Images Based on the Transformed Colour Intensity Profiles
Source: Sensors (Basel). 2023 Mar 22;23(6):3343. doi: 10.3390/s23063343 (PMC10051827; doi:10.3390/s23063343)
Supplement: Supplementary file 1 [file sensors-23-03343-s001.zip › Dataset/ni/ni_SCENA_44_48_1794_1882_996.csv]

100	129	133
91	119	120
83	111	111
77	104	101
78	103	99
73	96	91
72	95	90
66	89	81
53	72	63
50	67	58
36	45	35
35	40	31
29	27	19
27	24	16
27	21	14
25	19	12
28	17	13
34	19	16
37	20	17
38	19	14
39	19	14
45	21	15
50	27	19
63	37	25
94	68	52
98	72	55
125	96	75
123	95	71
133	100	74
135	103	74
139	106	73
140	105	72
143	105	75
144	104	75
143	106	78
145	106	78
145	105	76
146	104	75
148	101	73
147	100	72
142	99	72
126	91	65
101	70	47
46	29	8
37	23	5
31	22	9
30	21	11
28	20	13
28	20	20
27	19	20
26	20	21
27	23	22
32	30	29
35	36	34
40	41	39
76	81	79
53	58	56
52	58	57
29	35	34
22	33	31
25	35	35
26	40	39
56	70	69
88	101	103
97	112	115
98	112	118
96	112	118
94	113	118
93	112	115
94	115	117
94	117	119
95	118	120
94	118	118
88	112	112
83	105	103
78	100	98
79	97	96
79	97	96
79	97	96
83	97	95
83	99	92
85	99	88
90	98	87
96	99	84
107	98	84
116	100	83
127	102	82
136	104	81
144	106	82
146	102	78
149	104	77
151	104	77
151	104	76
150	106	77
148	104	75
148	104	75
148	102	71
149	103	72
150	104	73
151	105	74
151	105	74
150	104	73
148	102	71
148	102	71
149	103	72
149	103	72
150	104	73
151	105	74
152	106	75
153	107	76
155	109	78
155	110	77
149	105	68
149	106	67
147	105	68
146	104	67
144	104	69
147	104	71
145	102	69
147	101	70
152	106	75
151	105	74
151	104	73
150	103	72
150	103	72
151	104	73
153	103	73
152	105	74
149	102	70
147	102	68
147	101	67
146	101	68
145	102	69
148	105	72
148	107	75
147	106	74
141	102	74
141	104	76
137	105	82
132	105	85
129	103	86
128	107	92
132	110	98
127	114	106
116	113	109
109	114	113
109	114	113
108	116	115
106	118	118
100	117	114
97	118	116
97	118	116
94	116	114
96	116	117
86	101	103
51	63	63
49	57	56
25	30	28
21	25	20
30	31	29
29	29	29
33	31	31
43	41	41
48	45	41
69	66	58
83	73	63
109	93	81
126	100	84
130	98	79
139	100	78
142	101	78
143	104	76
143	105	75
137	102	69
137	102	69
138	103	70
144	103	71
145	101	70
145	101	70
147	103	72
149	105	74
149	105	74
148	104	73
146	102	71
149	105	74
149	105	74
150	107	74
149	106	73
149	105	74
148	104	73
150	103	75
150	104	73
149	103	69
149	105	68
149	104	70
146	105	72
145	105	76
141	106	80
137	105	82
127	102	82
124	104	87
122	109	95
116	110	99
104	105	96
93	100	93
88	100	94
87	101	99
89	103	97
93	102	92
99	102	87
108	101	86
116	100	83
126	102	80
134	103	78
142	103	75
143	104	72
144	106	72
144	106	71
144	106	71
143	105	70
147	103	72
148	102	71
149	101	73
149	102	70
149	106	67
144	105	66
144	105	67
145	107	73
145	106	74
146	105	73
145	103	74
144	102	73
143	103	75
136	101	75
131	97	73
129	101	77
129	102	81
125	101	81
124	99	79
117	97	79
103	93	76
99	91	74
91	84	67
85	78	61
65	60	45
69	64	49
46	44	33
30	29	19
29	27	17
26	24	16
26	22	17
22	18	13
23	17	12
25	19	14
29	20	17
25	16	13
28	16	14
32	23	20
37	25	21
33	21	15
37	22	13
41	23	12
62	39	24
85	56	41
97	65	52
118	84	68
129	90	75
144	102	83
146	103	82
143	99	75
141	98	71
148	106	77
146	102	71
147	103	72
148	104	73
149	105	74
149	105	74
147	105	76
146	104	75
145	103	74
147	105	76
148	107	75
149	105	74
148	104	73
148	104	73
148	104	73
150	105	72
150	105	72
150	107	74
149	106	73
148	105	72
147	104	71
147	104	71
147	104	71
147	104	71
148	105	72
148	105	72
148	105	72
149	103	72
146	103	70
149	101	73
148	102	71
149	101	73
148	101	73
151	107	78
149	105	76
148	104	75
145	103	74
145	103	74
143	103	74
138	104	75
134	104	77
124	100	78
124	103	82
117	104	88
105	96	82
85	79	66
48	47	37
44	45	36
50	50	44
45	39	40
50	44	45
60	56	55
99	96	91
108	106	96
112	109	95
116	104	86
122	108	85
132	103	76
136	104	75
143	104	72
146	105	73
148	105	72
145	104	71
143	104	72
144	103	70
146	103	70
146	103	70
146	102	71
148	104	73
148	104	73
148	104	73
147	103	72
147	103	72
148	104	73
148	104	73
148	104	73
148	104	73
148	104	73
149	105	74
149	105	74
149	105	74
152	105	74
150	103	72
149	103	72
149	103	72
152	106	75
152	106	75
149	105	74
148	104	73
149	105	74
149	105	74
146	105	73
146	105	73
146	105	73
146	105	73
144	105	73
145	106	74
147	106	74
148	106	77
150	106	75
150	106	75
150	106	75
150	106	75
145	102	75
143	102	77
142	101	79
142	105	85
137	105	86
128	100	83
127	105	87
129	110	89
129	114	95
129	118	98
102	102	88
93	95	83
76	79	70
65	72	65
66	70	65
64	71	68
66	74	73
56	70	69
56	71	73
54	73	78
53	75	81
51	75	81
52	76	82
54	79	83
62	86	92
57	83	90
75	104	113
93	125	136
102	134	145
99	134	144
93	132	141
84	125	134
78	123	134
80	123	132
81	119	124
90	122	127
102	125	127
104	119	121
110	118	117
110	116	115
103	106	104
103	103	97
115	100	84
123	102	81
124	103	82
128	104	82
132	105	84
138	106	83
136	105	80
141	104	78
146	106	78
147	107	78
150	106	77
150	106	77
149	105	76
148	104	75
148	101	73
148	102	71
150	105	71
151	107	70
149	107	72
149	107	72
149	106	73
148	105	72
145	104	72
144	103	71
149	105	74
146	107	75
148	106	77
145	107	77
146	106	77
145	107	77
145	107	77
146	106	77
146	105	73
148	104	73
148	104	73
148	104	73
148	104	73
148	104	73
148	104	73
148	104	73
150	106	75
147	103	72
147	103	72
145	101	70
145	101	70
147	103	72
147	103	72
150	104	73
154	105	73
155	104	72
156	105	72
153	105	71
153	104	72
150	103	71
149	104	71
149	104	71
145	102	69
146	103	70
147	104	71
147	106	73
147	107	72
147	107	72
147	107	72
147	106	73
151	105	74
149	102	74
149	103	72
148	102	71
145	102	69
145	102	69
144	101	68
144	102	67
147	104	71
147	104	71
147	103	72
148	104	73
148	104	73
148	104	73
147	103	72
147	103	72
146	105	72
144	103	70
149	107	72
148	107	74
146	103	70
144	103	70
147	103	72
149	105	74
146	102	71
146	102	71
149	105	76
152	108	77
150	109	77
149	108	76
142	103	71
137	101	71
124	94	67
108	81	55
66	39	18
53	29	9
45	27	10
39	26	12
33	24	14
40	31	22
48	40	33
90	74	61
106	89	76
125	101	81
124	103	82
125	104	82
130	106	82
131	107	83
131	103	79
128	102	78
131	101	76
128	101	75
127	103	79
132	104	80
128	103	83
121	94	74
119	94	78
124	98	84
117	97	86
109	91	80
103	88	79
94	85	76
88	77	69
80	73	64
51	49	38
48	48	36
36	36	24
34	34	22
34	33	23
33	32	22
32	31	21
28	27	17
25	23	15
24	22	14
23	21	13
23	21	13
22	19	14
22	19	14
23	18	17
28	22	17
26	21	12
28	24	13
40	32	19
37	29	16
31	21	11
40	28	16
35	23	13
46	30	18
42	26	14
46	27	12
39	23	7
36	21	5
47	27	9
44	27	8
52	29	7
44	27	8
41	29	11
33	26	11
27	22	7
34	24	6
35	25	8
38	24	6
35	22	6
38	22	5
36	23	7
38	23	7
32	21	7
29	20	7
27	20	5
26	20	7
27	24	9
26	23	9
28	20	7
28	19	9
28	19	9
26	19	4
22	16	3
25	22	7
22	22	6
24	24	6
23	24	8
23	24	8
22	22	8
21	21	9
24	22	12
25	23	13
25	22	14
23	21	11
23	21	11
25	22	14
25	23	15
25	22	14
24	21	13
22	20	10
25	23	13
27	22	13
27	22	13
25	23	13
28	22	15
26	23	15
26	23	15
26	22	17
22	19	15
22	19	15
26	23	15
27	21	14
25	22	14
23	21	11
24	22	12
26	24	16
26	24	16
24	26	20
20	23	14
22	23	14
23	24	14
25	24	14
26	24	14
28	23	14
26	24	14
25	23	13
24	24	12
25	25	13
25	26	17
25	25	19
23	22	18
19	20	18
21	20	22
28	27	29
21	22	26
15	18	22
21	25	26
24	28	29
38	43	42
53	60	57
89	99	93
99	109	103
84	91	86
59	61	55
45	47	41
44	45	36
42	43	34
41	42	33
51	52	43
58	63	54
93	99	94
89	98	95
42	55	53
19	33	32
22	30	30
33	41	41
56	58	59
84	89	90
94	109	112
80	101	103
68	89	91
56	77	79
48	68	73
56	76	81
58	80	86
51	75	81
55	79	85
53	79	86
51	77	84
51	79	86
49	77	84
48	77	86
58	87	96
54	85	94
75	107	118
84	116	127
100	132	143
103	133	144
100	130	141
96	126	137
89	119	130
90	120	131
92	122	133
85	115	126
82	112	123
89	119	130
89	121	132
92	124	135
85	117	128
84	115	124
67	95	102
66	92	98
67	96	101
56	86	91
61	94	97
61	99	101
65	99	99
64	98	98
73	98	100
76	102	102
78	98	99
82	104	102
83	104	101
84	107	102
80	105	101
71	101	96
74	104	105
70	102	107
69	101	106
73	102	107
73	102	106
74	101	105
77	99	104
74	96	101
77	96	99
78	97	100
81	100	105
82	102	107
77	99	105
74	98	104
77	100	108
71	99	106
71	100	105
69	101	106
75	105	110
75	104	109
82	107	111
84	106	111
80	105	107
84	107	109
77	102	104
79	102	104
84	105	107
84	103	106
82	99	102
86	103	106
84	99	102
85	99	105
90	99	102
93	105	107
92	102	102
87	102	104
87	101	100
81	93	93
88	102	100
79	92	90
76	93	89
76	92	85
80	98	91
75	91	84
70	82	76
72	90	83
66	82	75
75	94	91
54	68	66
73	87	85
64	78	74
59	70	67
59	69	63
59	66	59
54	59	50
47	51	40
38	42	36
52	54	48
37	42	40
52	53	49
73	72	68
60	57	52
74	70	65
62	58	53
80	74	69
64	56	49
78	72	65
90	87	79
77	74	66
87	84	79
83	79	74
98	95	90
87	81	76
89	86	82
94	95	91
96	95	91
103	106	104
92	89	85
102	101	97
99	94	95
90	96	101
82	91	95
92	103	107
101	112	116
103	110	113
104	113	116
99	107	107
100	108	108
103	111	110
102	112	112
102	114	114
98	110	110
100	112	112
99	112	114
99	112	114
92	105	113
95	109	115
94	111	114
97	112	115
95	112	115
93	112	115
92	113	115
88	113	115
85	110	112
92	117	119
91	116	118
91	114	116
91	114	116
91	112	114
93	112	115
96	113	116
96	115	118
86	109	111
92	117	119
88	115	119
88	115	119
88	115	119
87	114	118
90	116	122
90	117	121
92	116	122
92	116	122
91	113	119
92	115	123
92	114	125
94	116	127
93	115	126
94	116	127
93	117	123
90	115	117
92	114	119
91	113	118
95	116	118
93	114	115
91	116	118
91	117	117
85	111	111
87	113	113
91	115	115
91	115	115
96	117	118
87	110	112
91	112	114
91	113	118
97	118	120
98	119	121
92	114	119
88	111	113
91	113	118
96	117	119
96	117	119
99	119	120
87	105	104
94	112	111
83	100	97
98	115	112
86	103	100
87	108	106
79	97	96
73	89	88
75	88	90
63	75	77
74	87	89
60	73	71
76	89	87
60	72	66
63	77	71
54	67	59
22	33	25
49	63	61
31	44	42
45	61	60
30	44	43
30	46	45
16	30	29
10	23	21
27	36	33
25	31	26
29	38	35
18	28	22
25	36	33
21	31	25
18	25	20
17	26	23
20	27	24
21	28	25
20	25	23
15	22	19
16	21	20
15	21	20
12	17	16
13	18	16
18	25	20
14	22	15
13	20	17
14	20	15
16	22	21
18	23	21
23	24	22
19	20	18
23	21	20
24	23	19
25	22	18
23	22	18
24	21	17
23	20	15
18	19	17
18	15	11
21	19	11
22	20	10
22	20	12
22	20	12
18	21	12
18	21	12
19	20	11
17	19	13
23	23	17
22	22	16
21	21	15
22	19	15
22	18	13
22	18	13
21	17	12
23	17	12
22	18	13
24	20	15
23	19	14
23	19	14
22	18	13
22	19	14
22	19	14
19	16	11
22	20	12
20	21	12
20	21	11
20	21	11
22	21	11
22	21	11
20	22	10
22	21	11
24	18	11
26	18	11
24	21	13
24	21	13
23	20	12
21	19	11
22	21	11
24	23	13
20	19	9
21	20	10
22	20	10
22	20	9
22	20	10
22	20	10
23	18	9
23	19	8
26	24	13
24	24	10
20	20	6
21	21	7
22	22	10
21	21	9
20	19	9
23	21	11
21	18	10
24	19	10
24	18	11
25	19	12
25	19	14
24	18	13
22	18	13
21	18	10
23	21	10
23	22	8
20	21	5
21	22	6
19	22	7
21	21	9
19	21	9
25	20	11
26	18	11
26	18	11
26	18	11
24	18	11
22	18	13
21	18	13
17	17	11
17	17	11
22	18	17
24	19	16
27	22	21
23	21	21
26	24	24
22	27	28
24	31	34
29	45	51
43	61	68
108	135	145
113	139	151
116	144	155
118	152	165
114	149	162
116	153	167
122	157	170
122	148	155
119	141	147
107	129	135
45	57	63
33	43	50
36	35	39
54	48	53
90	76	77
105	88	85
112	93	86
121	95	81
125	99	82
127	100	80
130	103	82
133	106	86
144	113	90
131	101	74
135	104	73
137	103	73
134	104	77
136	104	75
134	104	79
135	105	78
138	109	82
132	102	73
137	103	73
133	101	72
135	101	71
135	101	71
136	103	70
133	101	72
137	103	74
149	110	82
142	102	77
142	102	77
141	104	78
141	104	78
140	103	77
141	104	76
143	106	80
138	101	73
140	101	73
140	102	72
141	101	72
143	103	74
144	104	75
146	105	80
147	107	79
145	103	74
145	102	69
144	100	69
146	105	73
146	105	73
142	103	71
143	104	72
145	106	74
145	106	74
146	105	73
145	104	72
144	103	70
146	102	71
148	103	70
149	104	71
149	104	71
149	101	73
148	101	74
149	100	74
151	106	79
152	107	80
146	103	76
145	102	75
144	101	74
142	102	73
142	102	73
144	103	71
144	103	71
144	103	70
147	104	71
149	104	70
148	105	72
149	105	76
146	102	78
145	101	77
144	101	74
144	101	74
147	104	77
147	102	75
146	101	74
147	99	75
148	100	76
149	102	75
148	103	76
148	103	76
146	103	76
146	103	76
147	104	71
146	103	70
149	104	70
149	104	71
150	105	72
150	104	73
147	103	72
147	103	72
144	103	71
146	105	73
144	105	73
143	105	73
142	104	72
143	106	72
144	107	73
144	108	72
145	107	72
144	106	72
145	104	71
146	103	70
145	102	69
145	102	69
146	103	70
149	104	71
150	105	72
151	106	73
149	106	73
148	107	75
148	107	75
147	106	74
144	105	73
146	105	73
148	105	72
148	105	72
147	104	71
146	103	70
146	103	70
146	103	70
147	104	71
148	105	72
149	106	73
145	101	70
146	102	71
147	103	72
148	104	73
148	104	73
147	103	72
147	103	72
148	102	71
148	101	70
148	101	70
146	99	71
147	105	76
148	108	80
139	102	76
103	69	46
82	53	32
50	26	8
43	22	7
43	27	14
45	33	21
44	34	24
46	37	24
53	44	34
97	74	52
125	93	64
140	100	65
144	104	69
147	107	72
149	108	75
148	107	74
146	105	72
145	104	71
145	104	71
145	104	71
144	103	70
144	103	70
144	103	70
142	101	69
142	101	69
140	99	67
147	106	73
143	102	69
143	102	69
144	103	70
144	103	70
144	103	70
143	102	69
143	102	69
144	103	70
144	103	70
143	102	69
144	103	70
144	103	70
146	105	72
147	106	73
148	107	74
148	104	75
146	104	75
146	104	75
146	104	75
141	103	73
142	104	74
142	102	73
141	101	72
149	105	74
149	105	74
151	104	76
151	104	73
151	104	73
152	105	73
151	104	72
142	102	73
143	105	75
141	105	75
137	103	79
138	103	77
131	102	81
134	103	80
122	98	86
128	105	90
90	78	72
91	79	73
92	82	75
57	57	57
58	60	60
56	67	71
49	60	64
94	110	116
77	93	99
71	87	93
115	135	140
105	127	132
122	144	150
126	148	154
86	101	104
86	101	104
47	52	51
48	54	53
50	56	55
44	47	45
40	45	43
36	41	40
35	41	40
39	44	43
42	42	42
44	42	41
39	37	36
42	41	37
53	50	45
49	47	39
47	45	35
51	47	36
53	45	32
78	68	51
80	66	48
117	96	75
114	91	69
128	101	75
126	97	70
136	103	70
141	105	67
141	107	64
143	105	63
143	105	63
147	105	68
145	105	70
147	103	72
147	103	72
143	101	72
146	103	76
147	104	77
144	101	74
144	101	74
144	103	71
143	102	70
143	102	70
144	103	71
144	102	73
144	102	73
144	102	73
145	103	74
145	103	74
146	104	75
146	104	75
146	104	75
146	104	75
146	104	75
146	104	75
146	104	75
145	103	74
145	103	74
145	103	74
145	104	72
145	104	72
144	103	71
145	104	72
147	106	74
147	106	74
147	106	74
145	104	72
147	106	74
147	106	74
147	106	74
146	105	73
146	105	73
145	104	72
145	104	72
145	104	72
144	103	70
144	104	69
146	105	73
145	104	71
145	104	72
144	103	71
144	103	71
144	103	71
145	104	72
145	104	72
146	105	73
146	105	73
146	105	73
146	105	73
145	104	72
145	104	72
139	101	67
140	102	68
144	103	70
144	103	70
145	102	69
146	103	70
147	103	72
143	103	74
139	102	74
126	98	74
119	95	75
105	96	82
99	98	88
99	103	97
93	111	112
93	114	116
82	108	114
80	109	114
82	110	117
81	110	117
80	112	118
80	112	117
82	112	117
82	112	113
89	113	113
97	113	106
104	112	102
113	108	93
120	106	88
124	105	84
135	105	80
141	107	78
145	104	72
145	104	72
145	104	72
145	104	72
145	104	72
144	103	71
144	103	71
143	102	70
143	102	70
145	104	72
145	104	72
145	104	72
145	104	72
145	104	72
145	104	72
145	104	72
143	102	69
141	103	69
147	104	71
145	104	71
147	104	71
146	103	70
146	103	70
150	105	72
151	106	73
151	108	75
151	106	73
147	104	71
145	101	70
144	103	71
144	103	71
145	104	72
146	105	73
145	104	72
145	104	72
144	103	71
144	103	71
143	102	70
143	102	70
142	101	69
140	99	67
143	101	72
145	103	74
145	103	74
144	102	73
144	102	73
144	102	73
144	102	73
148	106	77
148	107	75
147	106	74
147	105	76
146	104	75
146	104	75
145	103	74
145	103	74
143	101	72
144	102	73
144	102	73
144	102	73
144	102	73
144	102	73
144	102	73
144	102	73
143	102	70
144	103	71
146	105	73
146	105	73
146	105	73
145	104	72
145	104	72
145	104	72
145	104	72
145	104	72
145	104	72
146	105	73
145	104	72
145	104	72
145	104	72
145	104	72
145	104	72
145	104	72
145	104	72
145	104	72
145	104	72
145	104	72
146	105	73
144	103	71
145	104	72
145	104	72
144	103	71
143	102	70
143	102	70
143	102	70
144	103	71
144	103	71
145	104	72
145	104	72
145	104	72
145	104	72
145	104	72
143	102	70
145	104	72
145	104	72
145	104	72
144	103	71
144	103	71
144	103	71
144	103	71
145	104	72
145	104	72
146	104	75
146	103	76
145	101	77
144	101	74
143	100	73
143	101	72
144	102	73
144	103	71
145	104	72
143	102	70
143	102	70
143	102	69
143	102	69
143	102	70
144	103	71
145	104	72
145	104	72
144	102	73
145	103	74
145	103	74
145	103	74
145	103	74
144	102	73
143	101	72
142	100	71
145	103	74
145	103	74
148	104	73
147	103	72
147	103	72
146	102	71
146	102	71
144	103	71
141	103	73
141	103	71
142	102	73
146	103	70
146	102	71
148	103	70
149	102	70
149	102	70
149	102	70
149	102	70
147	104	71
144	103	71
140	104	74
132	98	68
109	78	47
68	43	17
52	32	15
45	29	17
47	31	19
47	34	20
51	35	22
54	38	21
64	46	29
72	52	34
121	97	75
122	96	72
132	99	73
133	99	70
140	101	69
142	101	68
145	104	71
141	109	74
134	108	78
130	108	80
123	107	84
119	105	87
112	106	95
107	108	104
106	111	110
102	113	117
102	114	116
93	108	111
101	115	114
95	111	110
86	100	96
75	91	84
60	76	69
57	68	58
47	53	42
45	45	33
39	38	24
42	36	23
39	30	16
49	33	20
58	42	26
80	57	41
98	73	57
121	94	74
138	109	88
135	105	80
129	96	70
132	101	70
136	103	70
140	105	71
145	105	76
146	106	77
145	105	76
143	105	73
143	105	73
143	105	73
144	105	73
144	105	73
145	103	74
148	104	75
147	102	75
147	103	74
146	101	74
143	100	73
144	98	74
141	103	79
138	101	79
106	78	61
99	73	56
93	67	50
45	29	13
46	30	14
47	38	24
46	39	24
34	31	16
36	33	18
48	44	26
47	46	26
46	44	26
47	38	18
46	37	17
80	59	37
90	65	45
125	93	70
127	95	72
131	97	74
138	97	74
138	97	72
148	103	76
150	106	77
145	104	72
147	103	72
146	102	71
144	103	71
143	102	70
142	101	69
142	101	69
142	101	69
142	100	71
143	101	72
144	103	71
144	103	71
144	103	70
144	103	70
142	104	70
141	103	69
140	103	69
140	103	69
140	102	72
141	103	73
139	102	76
139	102	76
139	100	78
131	98	79
121	98	83
121	105	93
120	110	100
119	116	108
115	120	118
108	122	121
98	119	121
89	118	123
91	120	127
86	117	126
93	121	128
99	123	129
99	118	125
103	121	122
106	122	121
116	124	117
114	111	97
120	107	91
122	104	87
127	102	82
134	102	79
140	103	77
142	103	75
142	104	74
140	102	70
139	104	71
137	103	73
136	102	72
140	101	73
140	100	72
141	97	73
143	101	78
144	103	80
108	74	51
67	37	20
50	27	11
44	30	18
42	33	23
40	37	32
43	43	37
56	53	48
84	78	71
106	97	84
118	100	83
126	99	78
138	103	77
145	103	74
144	101	68
139	100	68
139	100	68
142	104	74
142	103	71
141	103	69
140	102	68
139	102	68
137	102	68
139	104	70
132	102	73
128	99	72
98	77	56
83	63	45
67	54	40
58	46	36
54	44	34
44	41	33
42	40	32
36	37	28
33	36	27
59	61	55
76	80	74
98	102	97
101	105	100
90	96	91
53	59	54
38	42	37
37	41	36
39	43	38
35	37	31
35	37	31
36	38	32
75	76	72
82	83	79
46	47	43
28	30	24
32	30	20
32	28	17
44	36	23
101	81	64
119	93	76
127	95	72
133	97	73
137	100	74
140	101	73
142	103	71
144	103	71
141	102	70
141	102	70
141	102	70
141	102	70
141	102	70
143	102	70
144	103	71
144	103	71
144	103	71
142	101	69
140	99	67
142	101	69
145	104	72
145	104	72
145	104	72
148	104	73
147	103	72
147	104	71
145	104	71
145	104	71
143	105	71
141	104	70
141	104	70
141	103	73
138	101	73
146	107	85
102	72	55
71	49	37
92	87	78
93	99	94
77	91	87
78	97	94
76	93	89
87	94	87
96	95	85
107	98	85
116	100	84
127	103	83
134	104	79
140	103	75
141	103	73
141	102	70
137	100	72
137	100	74
133	101	78
126	97	76
119	92	72
76	53	38
72	51	36
58	43	27
54	41	25
47	40	25
42	36	23
35	33	22
34	35	26
37	38	34
44	45	43
65	68	66
34	37	35
37	38	36
21	22	20
24	22	21
26	25	21
26	22	21
25	23	22
24	27	25
18	25	22
12	21	18
8	17	14
7	16	13
47	58	55
67	76	73
111	118	113
102	108	103
55	58	49
55	53	45
58	56	46
74	65	55
89	80	67
96	81	65
113	92	71
132	101	70
139	101	66
141	103	71
141	104	70
142	103	71
139	101	69
139	99	70
137	99	69
141	101	73
140	102	72
139	100	72
