# Supplementary material for: Detection of Power Line Insulators in Digital Images Based on the Transformed Colour Intensity Profiles
Source: Sensors (Basel). 2023 Mar 22;23(6):3343. doi: 10.3390/s23063343 (PMC10051827; doi:10.3390/s23063343)
Supplement: Supplementary file 1 [file sensors-23-03343-s001.zip › Dataset/ni/ni_SCENA_4_139_256_20_276.csv]

250	234	227
250	233	224
246	230	218
229	209	192
219	199	181
217	196	175
210	189	167
205	184	162
204	182	157
198	174	146
194	170	140
192	167	135
199	172	138
192	166	130
182	154	119
131	102	71
121	91	62
113	83	56
107	77	52
101	73	49
105	78	57
169	144	124
176	152	134
180	160	143
183	165	148
182	166	150
179	166	150
175	161	149
171	155	143
173	156	147
172	157	148
174	159	150
179	164	155
180	163	154
179	164	155
180	165	156
175	163	153
176	164	154
175	163	153
171	159	149
165	155	145
166	156	146
172	162	152
178	168	158
179	167	157
178	166	154
178	164	152
176	162	150
174	161	147
177	161	148
179	164	148
178	162	146
195	177	160
193	175	158
188	168	150
177	157	139
165	144	123
174	152	134
175	153	135
177	155	137
176	153	137
172	149	133
186	161	145
214	190	172
211	186	166
208	183	163
210	183	163
203	176	155
191	165	141
190	164	140
192	166	142
194	166	142
195	168	142
198	171	145
197	170	144
195	168	142
187	157	132
184	153	128
186	152	128
193	157	133
197	160	138
187	148	126
184	143	121
182	141	119
177	138	116
171	134	112
160	128	105
131	103	79
137	111	87
148	124	100
159	137	112
165	141	119
171	145	128
215	187	170
218	190	173
215	187	170
215	187	170
219	191	174
220	192	175
206	179	159
211	186	166
218	191	171
221	196	176
227	200	180
225	200	180
218	193	173
213	189	169
210	186	166
212	190	172
213	191	173
209	189	171
211	191	173
211	193	176
215	197	180
214	198	182
211	195	182
208	195	181
209	193	181
212	198	186
208	196	186
