# Supplementary material for: Detection of Power Line Insulators in Digital Images Based on the Transformed Colour Intensity Profiles
Source: Sensors (Basel). 2023 Mar 22;23(6):3343. doi: 10.3390/s23063343 (PMC10051827; doi:10.3390/s23063343)
Supplement: Supplementary file 1 [file sensors-23-03343-s001.zip › Dataset/ni/ni_SCENA_6_292_27_177_639.csv]

206	204	203
206	204	203
206	204	203
206	204	203
206	204	203
206	204	204
206	204	204
206	204	204
206	204	204
206	204	204
206	204	204
206	204	204
206	204	204
206	204	204
206	204	204
206	204	204
206	204	204
206	204	204
206	204	204
206	204	204
206	204	204
205	203	202
205	203	202
205	203	202
206	204	203
206	204	203
206	204	203
206	204	203
206	204	203
205	203	202
205	203	202
205	203	202
205	203	202
205	203	202
205	203	202
205	203	202
205	203	202
205	203	203
205	203	203
205	203	203
205	203	203
205	203	203
205	203	203
205	203	203
205	203	203
205	203	203
205	203	203
205	203	203
205	203	203
205	203	203
205	203	203
205	203	203
205	203	203
205	203	203
205	203	203
205	203	203
205	203	203
205	203	203
205	203	203
205	203	203
205	203	203
205	203	203
205	203	203
205	203	203
204	202	202
204	202	202
203	201	201
204	202	202
204	202	202
206	201	202
206	201	202
206	201	202
206	201	202
206	201	202
206	201	202
206	202	201
206	202	201
206	202	201
206	202	201
206	203	199
206	203	199
206	203	199
206	203	199
206	203	198
206	203	199
206	202	201
206	202	201
206	202	201
206	202	201
206	202	201
206	202	201
206	202	201
206	202	201
206	202	201
206	202	201
206	202	201
206	202	201
206	202	201
206	202	201
206	202	201
206	202	201
206	202	201
206	202	201
206	202	201
206	202	201
206	202	201
206	202	201
206	202	201
206	202	201
206	202	201
206	203	199
206	203	199
206	203	199
206	203	199
206	203	199
206	203	199
204	203	199
202	203	201
200	203	201
202	203	201
202	203	201
204	202	201
206	202	201
207	202	201
207	202	201
206	202	201
204	202	201
201	202	200
204	205	203
203	206	204
175	180	178
108	115	112
75	76	74
114	101	99
181	163	162
219	204	202
212	199	197
206	194	192
206	197	194
205	198	195
206	201	198
206	203	199
206	203	199
206	203	199
206	203	199
207	202	199
207	202	199
206	201	198
206	201	198
207	203	198
207	203	198
207	203	198
207	203	198
207	203	198
207	203	198
207	203	198
207	203	198
206	202	197
206	202	197
206	202	197
206	202	197
206	202	197
206	202	197
206	202	197
206	202	197
207	202	199
207	202	199
207	202	199
207	202	199
207	202	199
207	202	199
207	202	199
207	202	199
207	202	199
207	202	199
207	202	199
207	202	199
207	202	199
207	202	199
207	202	199
207	202	199
206	202	197
206	202	197
206	202	197
206	202	197
206	202	197
206	202	197
206	202	197
206	202	197
206	203	195
206	203	195
206	203	195
206	202	197
206	202	197
206	202	197
206	202	197
206	202	197
206	202	197
206	202	197
206	202	197
206	202	197
206	202	197
206	202	197
206	202	197
206	202	197
206	202	197
206	202	197
206	202	197
206	202	197
206	202	197
206	202	197
206	202	197
206	202	197
206	203	195
206	203	195
206	203	195
206	203	195
206	203	195
206	203	195
206	203	195
206	203	195
207	204	196
207	204	196
207	204	196
207	204	196
207	204	196
207	204	196
207	204	196
207	204	196
207	204	196
207	204	196
207	204	196
207	204	196
207	204	196
207	204	196
207	204	196
207	204	196
206	203	195
206	203	195
206	203	195
206	203	195
206	203	195
206	203	195
206	203	195
206	203	195
206	202	197
206	202	197
206	202	197
206	202	197
206	202	197
206	202	197
206	202	197
206	202	197
208	204	199
208	204	199
208	204	199
208	204	199
208	204	199
208	204	199
208	204	199
208	204	199
209	203	198
211	202	198
211	202	198
211	202	198
211	202	198
211	202	198
211	202	198
211	202	198
210	201	197
210	201	197
210	201	197
210	201	197
210	201	197
210	201	197
210	201	197
210	201	197
211	202	198
211	202	198
211	202	198
211	204	195
211	204	195
211	204	195
211	204	195
211	204	195
212	205	196
212	205	196
212	205	196
212	205	196
212	205	196
212	205	196
212	204	197
212	204	197
212	204	197
212	204	197
212	204	197
212	204	197
212	204	197
212	204	197
212	204	197
212	204	197
212	204	197
212	204	197
212	204	197
212	204	197
212	204	197
212	204	197
212	204	197
212	204	197
211	203	196
211	203	196
211	203	196
211	203	196
211	203	196
211	203	196
211	203	196
211	203	196
213	205	198
213	205	198
213	205	198
213	205	198
213	205	198
211	203	196
211	203	196
211	203	196
211	203	196
211	203	196
211	203	196
211	203	196
211	203	196
211	203	196
211	203	196
211	203	196
211	203	196
211	203	196
211	203	196
211	203	196
211	203	196
211	203	196
211	203	196
211	203	196
211	203	196
211	203	196
211	203	196
211	203	196
211	203	196
211	203	196
211	203	196
211	203	196
211	203	196
211	203	196
211	203	196
211	203	196
211	203	196
211	203	196
211	203	196
209	203	196
206	203	195
206	203	195
206	203	195
208	202	195
208	202	195
208	202	195
208	202	195
208	202	195
208	202	195
208	202	195
208	202	195
208	202	195
208	202	195
210	202	195
210	202	195
210	202	195
209	201	194
209	201	194
209	201	194
209	201	194
209	201	194
209	201	194
209	201	194
209	201	194
209	201	194
209	201	194
209	201	194
209	201	194
209	201	194
209	201	194
209	201	194
209	201	194
208	200	193
208	200	193
208	200	193
208	200	193
208	200	193
208	200	193
208	200	193
208	200	193
208	200	193
208	200	193
208	200	193
208	200	193
208	200	193
208	200	193
208	200	193
208	200	193
208	200	193
208	200	193
208	200	193
208	200	193
208	200	193
208	200	193
208	200	193
208	200	193
208	200	193
208	200	193
208	200	193
208	200	193
208	200	193
208	200	193
208	200	193
206	200	193
204	202	192
203	202	192
203	202	192
203	202	192
204	201	193
204	201	193
203	201	193
203	201	193
199	201	195
196	200	194
190	196	191
189	199	193
188	200	194
151	165	159
99	115	108
74	90	83
72	83	80
73	80	77
72	77	75
78	81	79
92	90	89
102	97	96
106	98	98
106	96	96
107	99	99
107	99	99
107	99	99
105	100	99
104	100	99
103	99	98
102	100	99
102	100	99
100	95	96
101	96	97
102	97	98
103	98	99
103	98	99
102	97	98
101	96	97
101	96	97
101	96	97
101	96	97
101	96	97
101	96	97
101	96	97
102	97	98
102	97	98
102	97	98
101	99	99
101	99	99
101	99	99
101	99	99
101	99	99
101	99	99
101	99	99
101	99	99
104	102	102
103	101	101
103	101	101
103	101	101
102	100	100
102	100	100
102	100	100
101	99	99
102	97	98
103	97	98
104	98	99
104	98	99
104	98	99
104	98	99
104	98	99
104	98	99
100	94	95
101	95	96
101	95	96
102	96	97
103	97	98
103	97	98
104	98	99
104	99	100
103	101	101
103	101	101
105	105	105
105	105	105
105	105	105
105	105	105
105	105	105
105	105	105
117	117	117
117	117	117
117	117	117
117	117	117
117	117	117
122	122	122
121	121	121
121	121	121
121	121	121
121	121	121
125	125	125
126	126	126
127	127	127
127	127	127
126	126	126
126	126	126
129	129	129
127	127	127
125	125	125
124	124	124
125	125	125
125	127	127
125	127	127
125	127	128
126	125	127
126	125	129
124	126	126
124	126	126
122	124	124
122	124	124
121	123	123
121	123	123
123	125	125
124	126	126
125	127	127
126	128	128
127	129	129
133	135	135
134	136	136
135	137	137
134	139	138
134	139	138
138	140	140
139	141	141
139	141	141
139	141	141
139	141	141
139	141	141
140	142	142
140	142	142
140	142	142
140	142	142
140	142	142
142	142	142
142	142	142
142	142	142
143	145	145
143	145	145
144	146	146
144	146	146
145	147	147
145	147	147
145	147	147
145	147	147
145	147	147
144	146	146
143	145	145
142	144	144
141	143	143
142	144	144
141	143	143
141	143	143
140	142	142
141	143	143
143	145	145
144	146	146
145	147	147
145	147	147
145	147	147
145	147	147
147	149	149
147	149	149
147	149	149
147	149	149
147	149	149
146	148	148
146	148	148
146	148	148
147	149	149
147	149	149
147	149	149
147	149	149
147	149	149
147	149	149
147	149	149
147	149	149
149	151	151
149	151	151
148	150	150
148	150	150
147	149	149
145	147	147
144	146	146
142	147	146
