# Supplementary material for: Detection of Power Line Insulators in Digital Images Based on the Transformed Colour Intensity Profiles
Source: Sensors (Basel). 2023 Mar 22;23(6):3343. doi: 10.3390/s23063343 (PMC10051827; doi:10.3390/s23063343)
Supplement: Supplementary file 1 [file sensors-23-03343-s001.zip › Dataset/ni/ni_SCENA_35_2002_323_1495_914.csv]

171	133	103
171	133	103
171	133	103
169	131	101
169	131	101
169	131	101
169	131	101
169	131	101
170	132	102
170	132	102
171	133	103
171	133	103
171	133	103
171	133	103
171	133	103
170	132	102
170	132	102
170	132	102
170	132	102
171	133	103
171	133	103
170	132	102
172	134	104
172	134	104
171	133	103
169	131	101
167	129	99
168	130	100
170	132	102
170	133	99
170	133	99
172	134	102
172	134	102
171	133	101
169	131	99
169	131	101
170	132	102
170	132	102
170	132	102
170	131	103
171	132	104
172	133	101
172	133	101
172	134	100
172	134	100
171	134	100
171	134	100
171	133	101
171	133	101
171	133	101
172	134	102
171	133	103
171	133	103
170	132	102
171	133	103
171	132	104
172	133	105
172	133	105
171	132	104
171	133	103
171	133	103
171	135	105
169	133	103
168	132	102
169	133	103
169	133	103
169	133	103
169	133	103
169	133	103
168	132	102
168	132	102
168	132	102
169	133	103
169	133	103
170	134	104
170	134	104
170	134	104
171	135	105
169	134	101
169	134	101
169	134	101
169	134	101
169	134	101
169	134	101
169	134	101
170	135	102
170	135	102
168	133	100
168	133	100
170	135	102
170	135	102
169	134	101
168	133	100
168	132	102
168	132	102
168	132	102
167	131	101
168	132	102
168	132	102
167	131	101
166	130	100
168	132	102
169	133	103
169	133	103
170	134	104
170	134	104
171	135	105
171	135	105
171	135	105
171	135	105
171	135	105
170	134	104
169	133	103
168	132	102
169	133	103
169	131	101
169	131	101
171	133	103
171	133	103
170	132	102
168	132	102
167	131	101
167	131	101
167	131	101
167	131	101
169	133	103
169	133	103
169	133	103
169	133	103
169	133	103
169	133	103
169	133	103
169	133	103
168	132	102
169	133	103
169	133	103
171	135	105
172	136	106
170	134	104
168	132	102
167	131	101
171	135	105
171	135	105
170	134	104
170	134	104
170	134	104
169	133	103
168	132	102
168	132	102
170	134	104
171	135	105
171	135	105
171	135	105
171	135	105
170	134	104
170	134	104
170	134	104
166	130	100
166	130	100
167	131	101
169	133	103
171	135	105
169	133	103
170	134	104
171	135	105
172	136	106
171	135	105
169	133	103
169	133	103
170	134	104
170	134	104
169	133	103
168	132	102
169	134	101
169	134	101
170	135	102
170	135	102
171	136	103
171	136	103
171	136	103
171	136	103
169	134	101
169	134	101
169	134	101
169	134	101
169	134	101
169	134	101
169	134	101
169	134	101
172	136	106
168	132	102
169	133	103
169	133	103
170	134	104
170	134	104
170	134	104
169	133	103
169	133	103
169	133	103
171	135	105
170	134	104
170	134	104
169	133	103
169	133	103
169	133	103
170	134	104
170	134	104
170	134	104
170	134	104
170	134	104
169	133	103
169	133	103
169	133	103
169	133	103
169	133	103
169	133	103
169	133	103
169	133	103
169	133	103
169	133	103
169	133	103
170	134	104
169	133	103
169	133	103
168	132	102
168	132	102
169	133	103
171	134	106
171	134	106
169	132	104
169	132	104
170	133	105
170	133	105
171	134	106
171	134	106
171	134	106
171	134	106
169	131	101
170	132	102
171	133	103
172	134	104
172	134	104
172	134	104
172	134	104
172	134	104
170	132	102
172	136	106
171	135	105
170	134	104
169	133	103
169	133	103
169	133	103
169	133	103
169	134	101
170	135	102
168	132	102
169	133	103
168	134	105
168	134	105
168	133	107
167	132	106
162	128	104
160	126	102
153	122	101
146	117	96
99	78	63
52	35	26
37	25	15
38	22	15
49	27	16
56	28	11
62	35	15
100	69	44
153	119	89
165	133	97
165	132	93
169	136	97
169	136	97
169	136	97
169	136	97
169	136	97
171	135	97
171	135	99
171	136	102
170	135	102
173	137	107
173	137	107
171	135	105
170	134	104
169	133	103
170	134	104
170	134	104
169	133	103
170	134	104
170	134	104
170	134	104
170	134	104
170	134	104
170	134	104
170	134	104
170	134	104
173	138	105
170	134	104
170	134	104
169	133	103
169	133	103
170	134	104
170	134	104
171	135	105
170	134	104
170	134	104
171	135	105
170	134	104
170	134	104
169	133	103
169	133	103
169	133	103
165	134	103
160	130	103
155	128	102
129	109	91
108	89	74
60	46	34
37	23	11
40	24	12
42	23	8
51	29	11
75	50	24
93	64	37
147	116	85
164	129	96
168	131	97
169	133	103
166	134	105
166	133	107
166	134	105
167	135	106
167	135	106
169	135	106
167	133	103
169	133	103
169	133	103
169	133	103
169	133	103
170	134	104
170	134	104
171	135	105
171	135	105
170	134	104
171	135	105
170	134	104
169	133	103
170	134	104
171	135	105
171	135	105
170	134	104
168	132	102
173	137	107
170	134	104
170	134	104
170	134	104
170	134	104
170	134	104
170	134	104
170	134	104
171	135	105
171	135	105
170	134	104
170	134	104
170	134	104
170	134	104
170	134	104
170	134	104
169	133	103
169	133	103
169	133	103
171	135	105
171	135	105
171	135	105
171	135	105
171	135	105
171	135	105
170	134	104
170	134	104
170	134	104
170	134	104
169	133	103
171	135	105
171	135	105
170	134	104
170	134	104
170	134	104
170	134	104
170	134	104
170	134	104
170	134	104
170	133	105
171	134	106
171	134	108
171	134	106
171	134	106
171	134	106
171	134	106
171	135	105
173	137	107
171	135	105
170	134	104
170	135	102
169	134	101
169	134	101
170	135	102
170	135	101
171	136	102
174	138	108
172	135	107
171	134	106
171	134	106
170	133	105
170	133	105
170	133	105
171	134	106
173	136	108
171	134	106
170	133	105
171	134	106
171	134	106
171	134	106
172	135	107
170	136	107
169	135	106
167	135	106
169	134	108
171	136	110
171	136	110
172	135	109
171	134	108
171	134	108
172	135	107
171	134	106
171	136	103
171	136	103
170	135	102
170	135	101
171	136	102
171	136	102
170	135	102
170	134	104
170	134	104
170	134	104
170	134	104
171	135	105
171	136	102
171	136	102
171	136	103
171	136	103
171	136	103
171	136	103
171	136	103
171	135	105
171	135	105
169	135	105
167	135	106
166	134	105
165	134	103
166	135	104
168	137	106
169	138	107
168	137	106
168	137	106
169	135	105
169	135	105
171	135	105
171	135	105
171	135	105
171	135	105
171	135	105
171	135	105
170	134	104
170	134	104
170	134	104
170	134	104
172	136	106
172	136	106
171	135	105
170	134	104
170	134	104
170	134	104
170	134	104
171	135	105
171	135	105
171	135	105
171	135	105
171	135	105
171	135	105
170	134	104
170	134	104
170	134	104
170	134	104
170	134	104
170	134	104
170	134	104
172	136	106
172	136	106
171	135	105
170	134	104
170	134	104
170	134	104
167	136	105
169	135	105
169	135	105
171	135	105
171	135	105
171	135	105
171	135	105
171	135	105
171	135	105
169	133	103
172	136	106
171	135	105
171	135	105
170	134	104
170	134	104
171	135	105
171	135	105
172	136	106
169	133	103
167	136	105
167	136	105
167	136	105
167	136	105
167	136	105
167	136	105
167	136	105
168	137	106
168	137	106
168	137	106
168	137	106
168	137	106
168	137	106
168	137	106
168	137	106
170	134	104
172	136	106
173	137	107
170	134	104
170	134	104
170	134	104
170	134	104
170	134	104
171	135	105
170	134	104
170	134	104
171	135	105
171	135	105
171	135	105
171	135	105
171	135	105
171	136	103
171	136	103
171	136	103
170	135	102
170	135	102
170	135	102
171	135	105
174	138	108
171	135	105
170	134	104
170	134	104
170	134	104
171	135	105
171	135	105
172	136	106
169	135	105
169	135	105
167	136	105
167	136	105
167	136	105
167	136	105
167	136	105
167	136	105
167	136	105
168	137	106
169	138	107
167	136	105
167	136	105
168	137	106
168	137	106
168	137	106
167	136	105
168	137	106
168	137	106
169	138	107
