# Supplementary material for: Detection of Power Line Insulators in Digital Images Based on the Transformed Colour Intensity Profiles
Source: Sensors (Basel). 2023 Mar 22;23(6):3343. doi: 10.3390/s23063343 (PMC10051827; doi:10.3390/s23063343)
Supplement: Supplementary file 1 [file sensors-23-03343-s001.zip › Dataset/ni/ni_SCENA_19_1769_120_2142_73.csv]

104	94	87
107	97	90
110	100	93
112	104	97
111	104	95
103	96	87
93	86	77
129	120	111
132	123	114
106	97	88
90	81	72
115	106	97
141	132	123
134	125	116
117	108	99
115	106	97
117	108	99
115	106	97
105	96	87
94	85	76
105	96	87
108	99	90
104	97	88
131	123	116
120	114	107
109	103	96
104	98	91
105	99	94
112	106	101
112	106	101
111	105	100
112	105	102
116	109	106
128	120	120
128	120	120
114	106	106
119	109	109
125	115	115
123	115	115
108	103	100
127	124	120
116	111	108
116	111	108
138	131	128
144	137	134
143	134	130
139	130	126
101	89	83
102	90	84
107	93	87
107	93	87
102	86	79
103	85	78
106	88	81
111	95	88
120	110	100
114	105	95
132	123	113
135	126	116
106	97	87
101	92	82
116	107	97
106	97	87
122	113	103
116	107	97
110	101	91
113	104	94
126	116	106
130	121	108
121	109	97
116	107	94
114	105	92
108	99	86
116	107	94
131	122	109
125	116	103
105	96	83
96	88	75
105	97	84
104	98	85
103	97	84
105	99	86
110	104	91
109	106	92
104	101	87
105	102	88
110	107	93
115	113	102
117	115	104
118	116	106
117	115	104
114	112	102
109	108	94
110	108	97
111	110	96
117	115	104
122	121	107
126	124	113
123	122	108
119	117	106
115	112	97
113	110	96
109	106	92
109	102	93
103	94	85
93	84	75
92	83	74
103	96	87
128	121	112
125	118	109
116	109	100
112	107	98
107	102	93
105	100	91
111	106	97
115	113	103
116	114	103
122	120	109
130	128	118
128	125	120
125	122	117
121	118	113
120	117	112
123	120	115
115	112	107
121	118	114
123	120	116
122	119	115
117	113	112
115	111	110
120	116	115
115	110	107
126	121	120
131	126	125
130	125	124
111	106	107
104	99	100
106	101	102
109	104	105
112	107	108
119	114	115
122	117	118
114	109	110
109	104	105
116	111	112
114	109	110
113	108	109
122	117	118
115	110	111
106	101	102
108	103	104
108	106	106
119	117	117
111	109	109
115	113	113
97	95	95
93	91	91
77	75	75
73	71	71
98	96	96
103	101	101
108	106	106
109	107	107
104	102	102
103	101	101
106	104	104
109	107	107
118	114	119
123	119	124
131	127	132
132	128	133
113	109	114
103	99	104
105	101	106
112	108	113
120	116	121
116	112	117
110	106	111
100	96	101
95	91	97
107	103	109
112	108	114
112	110	116
101	101	107
102	105	110
105	108	112
107	110	114
108	110	111
105	107	108
105	107	107
106	108	108
114	116	116
116	118	118
116	118	118
112	115	113
101	102	100
104	105	101
104	105	103
101	102	100
111	109	109
110	108	108
108	106	106
108	106	106
107	105	105
114	112	112
119	114	115
119	114	115
115	109	110
116	110	111
116	110	111
114	108	109
111	103	104
109	101	102
110	102	103
112	104	105
122	112	112
128	118	118
132	122	122
131	121	121
125	115	115
127	117	117
129	120	117
127	118	115
132	123	119
129	120	116
123	114	110
120	111	107
124	118	111
121	115	108
118	112	105
116	110	103
114	108	103
110	104	99
113	107	102
121	115	110
123	117	112
118	112	107
115	109	104
116	110	105
120	114	109
119	113	108
117	111	106
117	111	106
124	118	113
126	120	115
128	122	117
127	123	118
126	122	117
124	121	116
121	118	113
118	115	110
119	116	111
120	118	110
123	120	112
124	121	113
126	120	113
129	124	115
129	124	115
126	122	111
128	122	111
128	122	111
128	122	111
126	120	109
127	119	112
128	120	113
128	120	113
128	120	113
125	118	109
125	118	109
127	120	111
129	122	113
128	122	111
129	123	112
130	124	111
135	129	116
136	130	117
135	129	116
133	127	114
132	126	113
125	117	104
131	123	110
125	117	104
125	117	104
129	121	108
127	119	106
127	119	106
135	127	114
132	124	111
132	124	111
130	122	109
129	121	108
126	118	105
127	119	106
131	123	110
135	128	113
133	128	113
132	128	110
135	131	113
140	136	118
138	134	116
131	127	109
129	125	107
132	128	110
132	128	110
134	130	112
137	133	115
138	134	116
135	131	113
133	129	111
132	128	110
132	128	109
127	124	103
134	132	108
136	134	110
134	132	108
134	130	106
134	132	108
136	131	110
130	127	106
135	130	109
133	130	109
135	130	109
134	128	109
133	125	108
130	123	106
131	123	106
132	124	107
124	115	101
132	123	109
136	127	113
131	122	108
133	124	110
139	130	116
141	132	118
138	129	115
140	131	117
137	128	114
135	126	112
134	125	112
136	127	114
135	126	113
131	122	109
127	118	105
132	123	110
133	124	111
133	124	111
132	123	110
129	120	107
125	116	103
122	113	100
120	111	98
117	108	95
121	112	99
124	115	102
126	116	106
124	114	104
125	115	105
130	120	110
136	126	116
137	126	118
136	124	118
138	126	120
141	129	123
137	125	119
130	118	112
129	117	111
133	121	115
124	112	106
135	123	117
142	130	124
135	121	115
135	121	115
141	127	121
131	117	111
