# Supplementary material for: Detection of Power Line Insulators in Digital Images Based on the Transformed Colour Intensity Profiles
Source: Sensors (Basel). 2023 Mar 22;23(6):3343. doi: 10.3390/s23063343 (PMC10051827; doi:10.3390/s23063343)
Supplement: Supplementary file 1 [file sensors-23-03343-s001.zip › Dataset/ni/ni_SCENA_1_2967_942_3226_296.csv]

117	124	121
123	130	125
124	131	128
126	133	130
127	134	131
127	134	129
125	132	127
121	128	123
123	130	125
122	129	124
121	128	123
122	129	124
120	126	121
122	128	123
112	119	112
85	93	83
87	95	85
108	117	107
125	139	128
119	134	126
115	132	123
113	132	123
93	110	101
100	117	108
105	122	113
114	129	121
121	134	126
120	131	123
114	122	115
116	123	116
124	128	122
108	112	107
109	113	108
128	132	127
150	154	149
141	147	142
127	133	128
124	130	125
136	142	137
117	123	118
103	109	104
119	125	120
134	140	135
123	130	125
124	131	126
124	131	126
128	135	130
129	132	130
126	129	127
113	116	114
111	114	112
130	133	131
147	150	148
146	149	147
139	142	140
110	113	111
94	97	95
98	101	99
116	119	117
121	124	122
107	110	108
112	115	113
114	120	115
117	123	118
132	139	134
136	142	137
122	128	123
93	99	94
81	87	82
81	87	82
106	112	107
126	130	125
135	138	136
122	125	123
119	122	120
127	128	126
138	139	137
146	147	145
135	136	134
128	133	132
130	135	134
122	127	126
123	125	125
121	124	122
109	112	110
109	112	110
123	126	124
136	137	135
137	138	136
141	142	140
123	124	122
117	118	114
117	118	114
129	130	126
143	144	140
141	142	138
136	137	133
124	125	121
118	119	115
92	96	91
89	93	88
106	110	105
109	115	110
109	115	110
116	123	118
116	126	120
117	127	121
118	129	121
118	129	121
119	130	122
120	128	121
102	108	103
113	117	112
132	136	131
123	127	122
123	129	124
120	126	121
122	130	123
122	130	123
118	129	121
120	131	123
123	134	124
123	134	124
129	140	130
134	145	135
133	147	136
122	136	125
112	129	116
113	130	117
113	130	117
110	127	114
108	125	112
110	127	114
109	126	113
110	127	114
106	123	110
109	126	113
108	125	112
110	127	114
112	129	116
113	130	117
111	128	115
103	120	107
114	133	118
113	132	115
88	107	90
104	123	106
105	127	109
104	126	108
102	124	106
98	120	102
109	131	113
110	132	114
92	114	96
79	101	83
88	112	94
114	138	120
116	140	122
112	136	118
110	132	114
105	127	109
107	129	111
117	139	121
119	143	125
123	147	129
118	142	124
98	122	104
91	115	97
97	121	103
111	135	117
114	138	120
103	129	111
105	131	113
106	132	114
91	117	99
83	107	89
100	122	104
111	133	115
114	136	118
112	134	116
113	135	117
112	134	116
100	122	104
107	129	111
88	110	92
100	122	104
120	142	124
116	138	119
109	131	112
118	140	121
111	137	114
98	124	101
105	134	109
104	133	108
108	137	112
103	133	108
103	133	108
114	143	118
117	143	119
102	128	105
100	123	101
111	131	112
112	132	113
98	120	101
107	129	110
122	144	126
123	142	125
110	127	113
111	128	114
116	133	119
121	138	124
120	134	122
117	131	119
122	136	124
119	133	121
123	137	125
126	138	126
114	126	114
109	121	109
110	124	113
118	132	121
113	130	117
114	131	118
119	133	121
130	143	129
129	142	128
124	137	123
123	135	123
119	131	119
119	129	117
130	140	128
135	145	133
127	137	125
127	135	124
116	124	113
118	126	116
117	125	115
116	124	114
116	124	114
114	122	112
127	135	125
144	152	142
132	140	130
113	121	110
125	133	122
124	134	122
113	123	111
110	120	108
124	134	122
122	134	122
114	126	114
100	113	99
116	129	115
132	145	131
125	138	124
122	134	122
122	134	122
121	135	123
120	134	122
125	139	127
122	136	124
113	127	115
111	125	113
108	122	110
121	135	123
120	134	123
112	126	115
113	124	114
122	133	123
133	144	134
134	143	133
101	108	101
111	118	111
133	139	134
132	138	133
119	125	120
123	130	125
112	119	114
113	120	115
122	132	126
123	133	127
89	101	95
77	89	83
85	97	91
87	99	93
95	109	103
115	130	122
102	119	108
107	124	113
136	154	141
137	155	142
120	140	127
105	125	112
109	130	115
115	136	121
116	137	122
140	161	146
140	160	147
130	150	137
123	143	131
96	116	104
91	105	99
51	63	57
42	49	44
65	71	66
81	87	82
89	95	90
83	89	84
86	92	87
92	98	93
82	88	83
84	90	85
72	78	73
86	92	87
121	127	122
117	123	118
116	123	118
116	123	118
109	116	111
103	115	109
106	118	112
117	132	124
127	142	134
123	138	130
107	122	114
88	104	93
91	108	97
94	112	99
95	113	100
96	114	101
96	114	101
88	107	92
97	116	101
86	105	90
77	94	80
66	80	68
59	71	59
70	82	70
92	106	94
99	113	101
99	116	103
92	108	97
97	113	102
88	105	94
84	101	90
77	94	85
61	78	69
61	78	69
60	77	68
67	84	75
76	91	83
92	104	98
93	105	99
99	111	105
81	93	87
73	85	79
76	88	82
78	88	82
84	94	88
102	112	106
95	105	99
104	111	106
109	116	111
98	105	100
91	98	93
82	90	83
67	73	68
81	85	79
84	88	82
91	95	89
91	95	89
88	90	84
85	87	81
91	92	88
89	90	86
96	95	91
96	95	91
95	93	92
89	87	86
104	102	101
123	119	118
107	105	104
96	94	93
92	93	91
103	104	102
109	110	108
122	123	121
140	141	139
134	135	133
139	140	138
123	124	122
123	121	120
122	120	119
128	126	125
155	153	152
157	155	154
146	144	143
128	126	125
122	120	119
126	124	124
131	128	130
128	123	125
117	112	114
124	119	121
129	124	126
116	113	115
113	110	112
135	132	134
134	131	133
129	128	130
123	122	124
126	125	127
133	132	134
137	136	138
137	136	138
139	136	138
119	116	118
113	110	112
125	123	123
137	132	133
135	130	131
100	95	96
102	97	98
103	99	98
95	91	90
91	86	87
85	80	81
85	80	81
89	84	85
88	83	84
87	82	83
89	79	85
90	80	86
84	76	83
86	78	85
95	87	94
97	89	96
100	92	99
102	94	101
95	87	94
89	81	88
73	65	72
65	57	64
59	51	58
108	100	107
135	127	134
135	125	131
126	119	124
100	93	98
99	92	97
95	88	93
77	71	76
78	72	77
132	127	129
143	138	140
134	129	131
63	58	60
77	72	73
132	130	129
121	122	120
137	138	136
134	138	133
122	126	121
103	104	100
95	94	90
129	126	122
145	140	137
128	121	118
122	113	110
130	118	116
130	118	116
123	114	111
123	114	111
125	118	115
132	125	122
123	116	113
136	129	126
139	130	127
153	144	141
157	146	142
166	155	151
153	141	139
152	140	138
106	97	94
72	63	60
67	58	55
95	86	83
158	148	148
149	139	139
140	130	130
141	131	131
139	131	131
137	129	129
133	125	125
128	123	122
131	127	126
138	134	133
150	146	145
155	151	150
155	151	150
146	142	141
145	140	139
147	142	141
148	143	142
149	144	143
146	141	140
142	137	136
151	143	143
148	140	140
142	134	134
147	139	139
148	138	138
149	139	139
143	133	133
140	130	130
143	133	133
138	128	128
141	131	131
146	136	136
146	136	136
146	136	136
139	129	129
139	129	129
143	133	133
141	131	131
140	130	130
144	134	134
140	132	132
140	132	132
139	131	131
137	129	129
143	133	133
142	132	132
147	137	137
147	137	137
151	141	141
144	134	134
146	136	136
155	145	145
152	142	142
152	144	144
154	146	146
153	145	145
146	141	140
150	145	144
148	143	142
142	137	136
143	135	135
144	136	136
141	133	133
140	132	132
145	137	137
130	122	122
142	134	134
153	145	145
150	140	140
143	133	133
147	137	137
145	135	135
144	135	132
145	136	133
144	134	134
143	133	133
143	133	133
144	134	134
145	135	135
145	135	135
146	135	137
134	123	125
133	122	124
143	132	134
147	136	138
147	136	138
156	145	147
156	145	147
152	144	144
149	141	141
148	140	140
147	139	139
146	137	134
145	136	133
152	143	140
145	136	133
152	143	140
150	141	138
146	137	134
147	138	135
150	141	138
149	140	137
147	138	135
147	137	137
144	132	130
144	132	130
146	134	132
151	139	137
153	141	139
145	133	131
144	132	130
153	141	139
145	133	131
143	131	129
141	129	127
146	134	132
151	139	137
146	134	132
142	130	128
141	129	127
141	129	127
143	131	129
143	131	129
139	127	125
142	130	128
143	131	129
134	122	120
138	126	124
143	131	129
143	131	129
144	132	130
147	135	133
146	134	132
143	134	130
144	135	131
145	136	133
146	136	136
138	127	129
138	127	129
144	133	135
149	137	137
150	138	138
147	135	135
154	142	142
149	137	137
153	141	141
153	143	143
154	144	144
151	143	143
153	145	145
154	146	146
155	147	147
153	148	145
151	146	143
152	147	144
153	148	145
150	147	143
153	150	146
158	155	150
145	142	137
