# Supplementary material for: Detection of Power Line Insulators in Digital Images Based on the Transformed Colour Intensity Profiles
Source: Sensors (Basel). 2023 Mar 22;23(6):3343. doi: 10.3390/s23063343 (PMC10051827; doi:10.3390/s23063343)
Supplement: Supplementary file 1 [file sensors-23-03343-s001.zip › Dataset/ni/ni_SCENA_52_1398_490_2288_50.csv]

169	180	207
169	180	207
170	181	208
170	181	208
170	181	208
170	181	208
170	181	208
170	181	208
170	181	208
170	181	208
168	181	207
168	181	207
168	181	207
168	181	207
170	183	209
170	183	209
170	183	209
170	183	209
169	182	208
171	184	210
173	186	212
172	185	211
169	182	208
170	183	209
169	182	208
170	183	209
169	182	208
169	182	208
168	181	207
168	181	207
168	181	207
168	181	207
167	180	206
167	180	206
169	182	208
169	182	208
169	182	208
168	181	207
166	179	205
167	180	206
167	180	206
167	180	206
165	178	204
165	178	204
164	177	203
157	170	196
161	174	200
164	177	203
168	181	207
165	178	204
162	175	201
162	175	201
163	176	202
164	177	203
161	175	203
161	175	203
161	175	203
161	175	203
161	175	203
161	175	203
160	174	202
160	174	202
160	174	202
160	174	202
159	173	201
159	173	201
159	173	201
158	172	200
155	169	197
155	169	197
157	171	199
156	170	198
155	169	197
155	169	197
155	171	200
154	170	199
154	170	199
153	169	198
153	169	198
152	168	197
152	168	197
151	167	196
149	165	194
150	166	195
150	166	195
150	166	195
150	166	195
149	165	194
149	165	194
146	164	193
143	160	193
139	158	191
143	162	195
144	163	196
141	160	193
137	156	189
139	158	191
142	161	194
137	156	189
137	156	189
137	156	189
136	155	188
136	155	188
139	158	191
136	155	188
134	153	186
135	154	187
133	152	185
132	151	184
134	153	186
134	153	186
133	152	185
131	150	183
131	150	183
128	147	180
129	148	181
131	150	183
128	147	180
127	146	179
127	146	181
127	146	181
127	146	181
123	143	178
124	144	179
125	145	180
125	145	180
124	144	179
123	143	178
123	143	178
122	142	177
121	141	176
121	141	176
120	140	175
119	139	174
119	139	174
119	139	174
120	140	175
118	138	173
116	136	171
111	131	166
110	130	165
113	133	168
111	131	166
105	125	160
102	122	157
104	124	159
109	129	164
107	127	162
107	127	162
108	128	163
111	131	166
111	130	167
106	125	162
100	119	156
101	120	157
102	121	158
102	121	158
100	119	156
103	122	159
99	118	155
95	114	151
97	116	153
100	119	156
98	117	154
97	116	153
95	114	151
95	114	151
94	113	150
94	113	150
95	114	151
96	115	152
96	115	152
95	114	151
97	116	153
95	114	151
94	113	150
90	109	146
90	109	146
90	109	146
88	107	144
87	106	143
88	107	144
93	112	149
93	112	149
86	105	143
82	101	139
89	106	145
88	105	144
86	103	142
84	101	140
85	102	141
85	102	141
83	100	139
82	99	138
83	100	139
82	99	138
82	99	138
81	98	137
81	98	137
80	97	136
80	97	136
78	95	134
78	95	134
77	94	133
77	94	133
76	93	132
77	94	133
77	94	133
72	89	128
69	86	125
74	91	130
75	92	131
76	93	132
76	93	132
73	90	129
72	89	128
72	89	128
73	90	129
77	89	129
75	87	127
75	87	127
77	89	129
77	89	129
77	89	129
76	88	128
75	87	127
71	83	123
71	83	123
66	78	118
66	78	118
63	75	115
67	79	119
70	82	122
73	85	125
72	84	124
69	81	121
66	78	118
66	78	118
68	80	120
68	80	120
64	76	116
61	73	113
69	81	121
67	79	119
63	75	115
62	74	114
63	75	115
63	75	115
64	75	113
68	79	117
66	78	114
59	71	107
58	70	106
59	71	107
60	72	108
60	72	108
61	73	109
64	76	112
59	71	107
60	72	108
60	72	108
60	72	108
60	72	108
59	71	107
58	70	106
60	72	108
61	73	107
60	72	106
60	72	106
57	69	103
59	69	103
60	70	104
62	72	106
61	70	104
70	79	113
61	70	104
62	68	103
65	71	106
70	74	109
70	72	106
68	70	104
73	74	102
78	75	100
81	75	98
83	77	100
86	78	101
88	81	102
87	80	101
87	78	98
83	74	94
91	81	98
92	82	99
92	82	99
92	81	97
91	80	96
92	81	97
91	80	96
94	82	94
96	80	91
101	84	93
100	83	92
98	81	90
100	82	89
103	85	92
104	86	93
100	80	85
100	80	85
104	84	89
107	86	89
109	88	91
107	85	87
106	84	86
109	87	89
109	88	90
113	91	93
113	91	93
112	90	92
112	90	92
112	90	92
113	91	93
113	91	93
114	92	94
111	89	91
113	91	93
114	92	94
117	95	97
117	95	97
119	97	99
120	98	100
124	102	104
123	101	103
121	99	101
120	98	100
122	100	102
122	100	102
124	102	104
124	102	104
127	105	107
124	102	104
133	111	113
138	116	118
134	112	114
132	110	112
129	107	109
129	107	109
133	112	114
135	114	117
136	117	120
140	121	124
140	121	124
140	121	124
140	121	124
137	117	122
132	112	117
141	121	126
140	120	125
140	119	127
139	118	126
140	119	127
141	120	128
149	128	137
150	131	140
144	127	136
143	128	136
144	129	137
144	129	137
144	129	137
145	130	138
146	131	139
146	131	139
147	132	140
147	132	140
147	132	140
148	133	141
148	133	141
149	134	142
149	133	144
149	133	144
148	134	146
148	134	146
149	135	147
149	135	147
150	136	148
150	136	148
151	137	149
151	137	149
152	138	150
152	138	150
152	138	150
151	137	149
151	137	149
151	137	149
153	139	151
152	140	152
147	137	150
146	137	150
150	141	154
149	140	153
144	137	150
146	139	152
148	141	154
148	141	154
149	145	157
149	145	157
147	145	157
147	145	157
145	145	157
145	145	157
145	145	159
145	145	159
143	140	156
145	141	160
149	143	162
149	143	162
147	143	162
146	142	161
141	139	159
141	139	159
151	150	170
140	139	159
129	127	149
134	132	154
135	136	157
133	134	155
133	135	159
140	144	168
133	138	159
132	139	159
132	139	159
133	140	160
132	139	159
132	139	159
131	138	158
130	137	157
132	139	159
132	139	159
131	138	158
131	138	158
130	137	157
130	137	157
130	137	157
130	136	159
132	138	161
132	138	161
130	137	157
130	137	157
130	137	157
131	138	158
132	139	159
132	139	159
127	134	154
124	131	151
125	132	152
126	133	153
127	134	154
126	133	153
126	133	153
122	129	149
132	139	159
123	130	150
122	129	149
121	128	148
121	128	148
121	128	148
121	128	148
121	128	148
118	125	145
118	125	145
119	126	146
119	126	146
119	126	146
116	123	143
115	122	142
112	119	139
118	125	145
114	121	140
114	121	140
113	120	139
113	120	139
113	120	139
114	121	140
112	119	138
109	116	135
109	116	135
109	116	135
108	115	134
109	116	135
109	116	135
111	118	137
112	119	138
109	115	134
108	114	133
108	114	133
108	114	133
107	113	132
109	115	134
109	115	134
111	117	136
110	116	135
109	115	134
110	116	135
109	115	134
109	115	134
109	115	134
108	114	133
108	115	132
108	115	132
107	112	127
110	113	128
113	116	131
112	115	130
112	115	130
112	115	130
113	116	131
115	118	133
111	114	129
109	112	127
111	114	129
110	113	128
109	112	127
110	113	128
112	115	130
110	113	128
109	112	127
107	110	125
107	110	125
107	110	125
108	111	126
108	111	126
108	111	126
102	105	120
104	107	122
104	107	122
108	111	126
109	112	127
111	114	129
109	112	127
106	109	124
115	118	133
110	113	127
109	112	126
105	109	120
110	114	125
113	117	128
107	111	122
103	107	118
104	108	119
104	108	119
104	108	119
105	109	120
105	109	120
105	109	120
103	107	118
102	106	117
103	103	115
104	104	116
110	110	122
108	108	120
105	105	117
104	104	116
107	107	119
109	109	121
106	106	118
106	106	118
106	106	118
106	106	118
106	106	118
105	105	117
103	103	115
101	101	113
104	104	116
104	104	116
111	110	126
111	111	125
109	108	124
107	106	122
107	106	122
107	106	122
105	104	120
104	103	119
105	104	120
105	104	120
107	106	122
107	106	122
108	107	123
108	107	123
109	108	124
108	107	123
107	106	122
107	106	122
109	108	124
111	110	126
109	108	124
108	107	123
107	106	122
106	105	121
109	108	124
112	111	127
111	110	126
108	107	123
108	107	123
111	110	126
110	109	125
110	109	125
110	109	125
111	110	126
112	111	127
113	112	128
111	110	126
110	109	125
111	110	126
110	109	125
110	109	125
109	108	124
109	108	124
110	109	125
110	109	125
110	110	126
113	113	129
110	113	128
108	111	126
107	110	125
106	109	124
107	110	125
107	110	125
108	111	126
107	110	125
106	109	124
106	109	124
108	111	126
110	113	128
111	114	129
109	112	127
108	111	126
110	112	130
108	110	128
105	107	125
108	110	128
108	110	128
111	113	131
112	114	132
117	119	137
110	112	130
111	113	131
112	114	132
112	114	132
110	112	130
111	113	131
112	114	132
115	117	135
113	115	133
111	113	131
111	113	131
111	113	131
111	113	131
111	113	131
111	113	131
112	114	132
110	112	130
109	111	129
108	110	128
115	117	135
112	114	132
108	110	128
110	112	130
110	112	130
112	114	132
109	111	129
110	112	130
115	117	135
115	117	135
115	117	135
116	118	136
114	116	134
114	116	134
114	116	134
114	116	134
115	117	135
115	117	135
116	118	136
116	118	136
116	118	136
117	119	137
116	118	136
116	118	136
116	118	136
113	115	133
115	117	135
114	116	134
111	113	131
114	116	134
112	114	132
113	115	133
114	116	134
114	116	134
115	117	135
115	117	135
115	117	135
115	117	135
115	117	135
115	117	135
116	118	136
116	118	136
116	118	136
116	118	136
116	118	136
117	119	137
116	118	136
117	119	137
117	119	137
117	119	137
117	119	137
117	119	137
117	119	137
112	114	132
115	117	135
116	118	136
117	119	137
111	113	131
113	115	133
115	117	135
116	118	136
115	117	135
115	117	135
116	118	136
116	118	136
118	120	138
119	121	139
120	122	140
120	122	140
119	121	139
119	121	139
119	121	139
118	120	138
118	120	138
117	119	137
116	118	136
115	117	135
120	122	140
119	121	139
119	121	139
120	122	140
121	123	141
120	122	140
118	120	138
119	121	139
123	125	143
123	125	143
121	123	141
120	122	140
121	123	141
121	123	141
121	123	141
121	123	141
122	124	142
121	123	141
120	122	140
119	121	139
117	119	137
116	118	136
115	117	135
114	116	134
115	118	133
115	118	133
118	121	136
118	121	136
118	121	136
117	120	135
119	122	137
119	122	137
115	118	133
115	118	133
115	118	133
115	118	133
115	118	133
115	118	133
115	118	133
115	118	133
115	114	130
115	114	130
117	116	132
117	116	132
113	112	128
113	112	128
114	113	129
114	113	129
114	113	129
114	113	129
115	114	130
115	114	130
115	114	130
113	112	128
111	110	126
110	110	124
113	113	127
112	112	124
107	107	119
109	109	121
110	110	122
111	111	123
111	111	123
110	110	122
117	117	129
114	114	126
112	112	124
112	112	124
112	112	124
112	112	124
114	114	126
116	116	128
113	113	125
112	112	124
111	111	123
110	110	122
110	110	122
111	111	123
111	111	123
112	112	124
113	113	125
116	116	128
117	117	129
114	114	126
112	112	124
111	111	123
112	112	124
115	115	127
114	114	126
114	114	126
114	114	126
115	115	127
115	115	127
119	119	131
118	118	130
113	113	125
111	111	123
111	111	123
112	112	124
113	113	125
113	113	125
113	113	125
114	114	126
113	113	125
113	113	125
114	114	126
114	114	126
112	112	124
110	110	122
112	112	124
112	112	124
112	112	124
109	109	121
110	110	122
112	112	124
112	112	124
112	112	124
112	112	124
111	111	123
112	112	124
117	117	129
115	115	127
115	115	127
111	111	123
113	113	125
114	114	126
116	116	128
116	116	128
114	114	126
117	117	129
115	115	127
113	113	125
112	112	124
113	113	125
114	114	126
114	114	126
115	115	127
115	115	127
115	115	127
115	115	127
115	115	127
118	118	130
116	116	128
112	112	124
113	113	125
111	111	123
112	112	124
115	115	127
115	115	127
112	112	124
111	111	123
113	113	125
115	115	127
