# Supplementary material for: Detection of Power Line Insulators in Digital Images Based on the Transformed Colour Intensity Profiles
Source: Sensors (Basel). 2023 Mar 22;23(6):3343. doi: 10.3390/s23063343 (PMC10051827; doi:10.3390/s23063343)
Supplement: Supplementary file 1 [file sensors-23-03343-s001.zip › Dataset/ni/ni_SCENA_91_3774_2450_3490_1393.csv]

37	103	54
37	109	57
38	108	61
40	112	70
45	121	80
53	132	89
54	133	89
56	137	90
56	141	91
53	141	87
42	131	75
36	128	69
33	125	66
33	122	66
35	123	69
37	122	70
40	125	75
58	138	95
69	148	109
86	161	133
96	170	146
111	183	163
113	186	164
112	188	164
111	192	165
108	193	161
101	191	155
106	202	161
103	205	158
104	210	163
102	211	163
100	209	163
96	212	165
102	217	173
108	223	180
118	227	189
120	226	189
127	231	196
132	233	201
138	236	206
139	236	210
143	237	213
143	236	215
145	240	220
141	238	218
133	235	210
122	230	201
127	242	209
118	239	201
114	238	196
108	239	196
104	238	196
97	233	191
88	223	183
99	217	182
92	210	175
86	204	169
85	203	168
87	204	165
88	203	164
88	202	165
90	202	168
90	201	169
99	206	179
108	212	187
113	217	192
122	227	200
122	227	200
118	223	196
116	221	194
108	215	183
95	201	165
80	187	148
79	182	145
75	176	138
83	182	144
89	185	148
115	208	177
130	220	191
143	230	204
150	236	212
148	229	210
139	224	204
135	229	205
137	235	213
147	246	228
152	248	237
153	250	240
155	252	242
155	253	241
154	254	236
139	244	217
113	218	185
93	199	162
81	189	147
92	195	158
95	195	160
105	204	172
115	212	178
123	222	184
120	220	178
118	217	177
119	218	178
118	216	180
119	219	184
121	220	188
124	222	192
119	219	191
120	218	194
122	222	200
123	224	203
120	222	204
119	221	204
125	226	211
128	238	214
137	247	219
132	241	209
122	232	198
109	223	183
101	216	173
93	206	162
84	196	149
77	189	142
74	183	137
78	186	140
111	216	171
113	218	175
114	216	175
113	215	174
118	220	178
119	218	186
126	221	207
134	226	221
134	230	220
143	235	230
147	236	233
145	232	236
148	232	238
152	234	239
138	221	222
133	218	210
122	208	190
120	209	183
123	215	180
116	214	170
116	214	170
117	222	177
118	230	190
108	232	190
115	238	198
117	242	202
111	240	201
107	236	197
103	232	195
100	229	192
97	224	185
95	220	180
93	216	172
88	210	162
73	191	138
65	182	125
64	181	120
60	170	111
72	183	133
90	201	157
106	218	176
119	234	191
127	242	202
128	243	203
126	241	202
130	241	203
132	242	206
134	244	210
139	246	213
150	254	221
150	253	222
151	254	226
147	250	222
148	248	213
151	246	196
150	242	189
133	225	176
132	224	181
131	224	187
129	223	189
113	212	174
115	214	174
113	216	171
96	201	150
88	194	141
82	188	135
84	186	138
79	181	134
94	192	150
107	203	163
137	230	193
150	228	204
87	152	137
15	65	61
7	40	49
14	32	49
14	25	45
24	33	53
16	26	44
16	27	41
15	29	41
15	29	41
19	28	41
21	28	45
23	27	46
25	26	46
26	33	48
26	34	47
26	34	47
26	34	47
26	34	47
26	34	47
25	33	46
27	33	46
26	32	45
27	33	46
28	34	47
27	33	46
29	35	48
30	36	49
32	38	51
30	36	47
35	41	52
36	42	53
37	43	54
38	44	55
38	44	57
35	41	54
32	41	51
33	42	52
33	42	52
32	41	51
30	39	48
28	37	46
25	35	42
23	33	40
22	32	39
20	29	38
22	30	43
21	28	43
21	28	43
20	27	42
20	27	42
19	26	41
19	26	41
19	26	41
17	24	39
16	23	38
16	23	38
16	23	38
16	23	38
16	23	38
16	23	38
16	23	38
14	22	39
14	22	39
14	22	39
14	22	39
13	21	38
12	20	37
12	20	37
12	20	37
13	21	38
13	21	38
13	21	38
13	22	36
13	22	36
13	22	36
13	22	36
12	21	35
13	22	36
13	22	36
13	22	36
12	21	35
12	21	35
11	20	34
11	20	34
10	19	33
10	19	33
10	19	33
10	19	32
10	19	32
10	19	32
10	19	32
11	19	32
11	19	32
11	19	32
11	19	32
13	19	30
10	19	29
10	19	29
13	19	32
11	19	32
11	18	33
10	17	32
10	18	35
10	18	35
11	19	36
9	19	36
12	22	40
13	23	41
14	24	42
16	26	44
16	27	49
16	26	50
14	26	50
13	25	53
14	26	54
14	25	55
12	25	57
9	24	57
8	24	60
8	24	60
8	24	61
8	25	64
9	26	65
9	26	65
9	27	68
14	28	70
16	28	70
16	28	70
16	27	71
17	28	72
17	28	72
17	28	72
18	30	72
17	29	71
17	29	71
18	30	70
19	31	71
20	32	72
20	33	71
21	35	71
22	36	72
21	34	72
21	34	72
22	35	73
22	35	73
23	36	74
23	36	74
24	37	75
24	37	75
25	38	76
25	38	76
25	38	76
25	38	76
25	38	76
28	40	74
28	40	74
28	40	76
32	41	78
32	41	79
33	41	78
33	41	78
33	42	76
33	42	76
35	42	75
35	43	73
34	42	71
35	43	72
38	45	72
37	44	71
38	45	70
38	45	70
41	46	71
43	48	69
44	48	67
45	46	66
44	45	65
41	45	64
40	44	69
40	44	69
40	44	72
43	47	76
38	44	73
38	44	73
36	44	74
36	44	74
36	44	73
35	43	72
35	43	72
35	43	72
37	45	75
37	45	75
36	44	74
36	44	74
36	44	74
36	44	74
35	43	73
35	43	73
35	43	73
35	43	73
35	43	73
36	44	74
36	44	74
36	44	74
36	44	74
36	44	74
38	44	73
37	43	72
38	44	73
38	44	73
38	44	73
39	45	74
39	45	74
39	45	74
40	46	75
35	43	73
35	43	73
35	43	73
35	43	73
35	43	73
35	43	73
35	43	73
36	44	74
36	44	74
36	44	74
36	44	74
35	43	73
35	43	73
35	43	73
35	43	73
35	43	73
35	43	73
35	43	73
34	42	72
34	42	72
33	41	71
33	41	71
33	41	71
33	40	73
33	40	73
34	41	74
34	41	74
34	41	74
35	42	75
35	42	75
35	42	75
33	40	73
33	40	73
33	40	73
33	40	73
33	40	73
33	40	73
33	40	73
33	40	73
31	40	74
30	40	74
30	40	74
30	40	74
30	40	74
30	40	74
30	40	74
30	40	74
30	40	74
30	40	74
30	40	74
30	40	74
30	40	74
28	40	74
28	40	74
28	40	74
26	38	72
26	38	72
26	38	72
26	38	72
28	38	72
28	38	72
28	38	72
28	38	72
29	39	73
29	39	73
29	39	73
29	39	73
29	39	73
29	39	73
29	39	73
29	39	73
27	39	75
27	39	75
27	39	75
27	39	75
27	39	75
27	39	75
27	39	75
26	38	74
27	39	75
27	39	75
27	39	75
27	39	75
27	39	75
27	39	75
27	39	75
27	39	75
26	37	75
26	37	75
26	37	75
26	37	75
26	37	75
26	37	75
26	37	75
26	37	75
26	37	75
26	37	75
26	37	75
26	37	75
26	37	75
25	36	74
25	36	74
25	36	74
25	36	74
25	36	74
25	36	74
25	36	74
25	36	74
24	35	73
24	35	73
24	35	73
26	37	75
26	37	75
26	37	75
25	36	74
25	36	74
24	35	73
24	35	73
24	35	73
24	36	72
24	36	72
24	36	72
24	36	72
24	36	72
24	36	72
24	35	73
24	35	73
25	35	75
25	35	75
25	35	75
24	34	74
24	33	76
24	33	76
24	33	76
24	34	74
23	34	72
23	34	72
23	34	72
24	35	73
24	35	73
25	36	74
25	36	74
25	36	74
24	35	73
24	35	73
24	35	73
24	35	73
24	35	73
24	35	73
22	33	71
22	33	71
25	34	71
25	34	71
25	34	71
25	34	71
25	34	71
25	34	71
25	34	71
25	34	71
25	34	71
24	33	70
24	33	70
24	33	70
24	33	70
24	33	70
24	33	70
24	33	70
24	33	71
24	33	71
24	33	71
24	33	71
24	33	71
24	33	71
24	33	71
24	33	71
26	35	73
26	35	73
26	35	73
24	32	72
24	32	72
24	32	72
24	32	72
24	32	72
23	32	75
23	32	75
23	32	75
23	32	75
23	32	75
23	32	75
23	32	75
22	31	74
23	32	75
23	32	75
23	33	73
23	33	73
23	33	73
23	33	73
22	32	72
22	32	72
22	31	74
22	31	74
22	31	74
22	31	74
22	31	74
22	31	74
22	31	74
22	31	74
21	30	73
22	32	72
22	32	72
22	32	72
22	32	72
22	32	72
22	32	72
22	32	72
22	34	74
22	34	74
22	34	74
23	35	75
24	36	76
24	36	76
25	37	77
25	37	77
23	35	75
23	35	75
23	35	75
23	35	75
23	35	75
23	35	75
24	36	76
24	36	76
24	36	78
25	37	79
25	37	79
25	37	79
26	38	78
27	39	79
28	40	80
29	39	79
30	40	80
30	40	80
31	41	81
31	41	81
32	42	82
33	43	83
32	42	82
30	42	82
28	43	82
28	45	84
28	46	83
29	47	84
33	49	86
37	53	90
39	55	91
44	61	94
48	63	96
49	64	96
50	65	97
51	67	96
53	67	96
52	66	95
52	66	95
51	65	94
53	64	94
52	63	93
52	63	93
51	62	92
50	61	91
48	59	89
48	59	89
48	59	89
49	60	90
49	60	90
50	61	91
50	61	93
51	62	94
52	62	96
52	62	96
50	62	96
45	59	95
43	59	95
42	58	94
42	58	94
37	56	91
35	54	89
31	50	87
29	48	85
28	47	85
27	46	84
25	45	86
24	44	85
23	42	85
22	41	84
20	42	84
22	41	84
24	40	83
26	39	83
26	39	83
26	41	80
26	41	80
26	41	80
28	40	80
28	40	80
28	40	80
28	40	80
27	39	79
26	38	78
26	38	78
27	39	79
27	39	79
27	39	79
29	41	83
29	41	83
29	41	83
29	41	83
29	41	83
28	40	82
28	40	82
28	40	82
31	43	85
31	43	85
31	43	85
31	43	85
32	44	86
32	44	86
32	44	86
32	44	84
33	45	79
33	45	79
33	45	79
33	45	79
32	44	78
32	44	78
32	44	78
32	44	78
37	47	81
38	48	82
38	47	84
37	46	83
35	44	81
32	41	78
32	41	78
29	41	77
24	43	78
23	45	73
35	59	77
56	84	91
73	105	100
76	112	96
71	110	85
74	114	86
71	112	81
68	109	78
69	106	72
64	102	66
58	99	61
56	98	57
50	96	54
48	96	54
51	96	57
54	98	59
58	102	63
61	105	66
65	106	68
65	106	68
66	106	65
65	105	64
67	104	64
68	105	65
70	105	65
69	104	64
69	103	63
69	103	63
70	101	62
68	102	62
62	95	60
62	94	63
61	93	62
60	92	61
60	91	60
58	88	59
57	87	58
57	87	58
57	86	60
57	86	60
57	86	60
59	88	62
59	90	61
61	92	63
62	93	64
64	95	66
58	95	61
58	95	61
55	95	60
52	92	57
48	91	54
47	90	53
45	88	51
42	85	48
39	84	45
39	84	45
41	87	45
41	89	47
43	91	49
44	92	50
44	94	52
45	95	55
47	94	56
47	93	57
48	94	58
49	95	59
53	97	61
56	100	64
58	101	68
60	102	71
59	103	74
59	104	77
60	107	81
61	109	85
63	112	90
65	117	93
70	124	101
71	126	111
70	130	130
68	131	139
74	139	148
79	145	156
81	148	163
82	150	163
85	154	169
87	158	172
87	160	168
88	162	168
89	164	166
90	167	164
87	165	154
90	169	155
96	174	157
99	177	160
92	174	155
95	177	159
100	182	164
104	186	168
104	185	170
107	188	173
113	192	178
107	188	173
109	188	174
108	187	173
109	188	174
109	189	172
116	194	177
117	196	177
115	194	175
108	189	164
100	183	151
98	182	148
96	179	147
100	186	156
100	187	161
99	187	163
98	192	168
96	189	168
95	190	169
95	191	167
97	196	170
96	194	164
95	192	158
98	194	158
97	194	154
101	197	160
106	203	171
106	206	178
113	213	185
117	214	188
118	214	190
115	214	188
116	216	188
117	217	189
118	218	188
114	218	185
114	218	185
110	214	181
104	208	175
99	204	171
98	203	170
99	205	168
102	209	170
105	213	171
109	216	177
115	219	184
121	228	196
124	227	200
124	227	200
124	226	201
127	227	205
129	227	205
130	228	206
127	223	199
128	222	197
128	221	194
126	219	192
122	210	186
128	207	193
121	197	185
108	188	171
107	188	169
115	199	175
124	210	186
125	215	192
125	217	200
131	223	212
133	226	219
139	232	231
138	233	229
138	234	228
138	235	225
139	236	226
136	234	222
139	237	225
139	237	225
133	231	219
131	229	215
131	230	214
131	232	211
124	228	205
124	228	203
121	228	201
114	222	193
117	224	197
119	226	199
119	228	202
117	227	198
119	229	201
120	230	201
122	233	201
123	226	198
122	224	196
111	212	186
106	204	182
96	193	173
95	191	174
98	193	178
108	203	188
112	207	193
117	211	200
122	215	206
130	223	214
132	225	218
133	226	219
133	226	217
130	223	214
135	226	217
139	230	221
144	233	223
146	235	225
150	238	225
151	239	225
146	235	215
142	232	209
141	229	205
137	226	200
126	217	184
127	217	182
123	213	177
102	192	156
100	187	153
97	181	152
99	180	153
100	179	152
99	177	153
96	174	150
93	171	148
94	172	155
102	180	163
103	182	168
105	188	173
111	195	183
113	201	188
114	205	190
116	211	197
120	217	203
124	222	210
129	224	220
131	224	225
136	229	230
140	234	233
144	241	239
144	244	238
142	245	238
137	242	233
133	241	229
130	239	223
129	241	224
131	243	225
132	242	224
130	240	222
124	236	218
122	235	215
119	233	210
115	229	205
113	225	201
111	224	197
114	227	199
117	230	202
119	232	204
116	229	201
122	232	206
123	233	207
124	234	210
120	230	204
123	233	207
124	234	208
125	234	208
124	237	209
122	242	211
123	246	212
127	250	216
126	249	215
127	250	216
128	251	219
133	252	221
136	255	224
138	254	225
142	255	227
143	255	223
142	255	222
141	255	218
138	253	214
133	248	208
127	245	204
119	238	199
113	235	194
117	236	197
118	234	197
117	229	195
110	221	183
118	226	190
128	233	200
130	233	202
134	237	206
141	240	214
144	242	218
149	247	225
157	255	233
159	255	236
