# Supplementary material for: Detection of Power Line Insulators in Digital Images Based on the Transformed Colour Intensity Profiles
Source: Sensors (Basel). 2023 Mar 22;23(6):3343. doi: 10.3390/s23063343 (PMC10051827; doi:10.3390/s23063343)
Supplement: Supplementary file 1 [file sensors-23-03343-s001.zip › Dataset/ni/ni_SCENA_80_403_642_544_784.csv]

18	20	20
15	17	17
16	18	18
17	19	19
22	24	24
23	25	25
18	20	20
19	21	21
25	27	27
26	28	28
22	24	24
19	21	21
22	23	21
29	26	22
32	29	24
25	24	20
21	20	16
19	20	16
19	20	16
15	18	16
21	24	22
22	25	23
16	19	17
16	18	18
19	19	19
19	19	19
21	19	19
19	17	17
18	16	15
29	29	23
26	27	18
23	24	14
22	23	14
24	21	16
24	21	16
24	21	17
23	20	16
29	25	24
20	16	15
15	13	12
18	16	15
26	24	23
29	28	24
22	23	19
20	19	15
28	23	24
20	17	19
26	25	27
28	27	29
21	20	22
27	29	30
33	35	36
35	39	40
32	37	38
34	39	40
27	35	35
35	43	43
59	69	69
53	63	63
49	59	59
64	76	78
42	59	62
51	67	73
44	58	64
17	29	33
57	68	72
32	41	44
27	35	35
29	35	34
60	66	65
40	45	44
18	23	22
24	26	26
32	34	34
40	44	45
33	37	38
36	40	41
31	37	36
30	37	32
38	45	38
44	51	46
46	53	48
42	51	48
39	47	46
42	50	50
46	54	54
28	36	36
37	45	45
31	39	39
25	33	33
28	33	34
29	34	35
36	41	40
36	41	40
35	38	42
20	25	28
27	32	35
35	40	43
32	39	42
37	44	47
38	45	48
34	41	44
27	36	39
41	50	53
43	52	55
25	34	37
55	67	69
70	82	84
54	66	68
32	41	45
49	55	60
43	48	51
22	27	30
30	35	38
38	45	48
32	39	42
38	47	50
40	49	52
33	45	47
27	39	41
24	37	39
40	53	55
55	70	72
49	64	66
30	48	49
27	42	44
19	28	31
44	52	52
60	68	68
44	52	52
23	31	31
19	27	27
29	37	37
50	58	58
34	42	42
36	44	44
31	39	39
39	47	47
42	50	50
56	64	64
50	58	58
46	51	52
40	43	47
