# Supplementary material for: Detection of Power Line Insulators in Digital Images Based on the Transformed Colour Intensity Profiles
Source: Sensors (Basel). 2023 Mar 22;23(6):3343. doi: 10.3390/s23063343 (PMC10051827; doi:10.3390/s23063343)
Supplement: Supplementary file 1 [file sensors-23-03343-s001.zip › Dataset/ni/ni_SCENA_5_2249_799_1914_374.csv]

111	108	104
126	123	119
131	128	124
131	128	124
132	129	124
114	112	104
122	121	111
190	190	176
204	204	190
212	213	197
190	192	172
203	205	185
198	201	179
196	197	177
196	197	177
217	218	198
182	183	163
173	174	154
143	144	124
179	180	160
214	215	195
203	204	184
206	207	187
204	205	185
197	198	178
197	198	178
197	198	178
204	205	185
207	208	188
206	207	187
188	189	169
189	190	170
178	178	160
152	155	139
171	174	159
174	177	162
171	174	159
174	177	162
159	162	147
155	158	143
178	181	166
170	173	158
157	160	145
161	164	149
158	161	146
157	160	145
185	188	173
220	223	208
204	210	193
191	199	182
189	197	180
192	200	183
180	186	169
193	196	181
191	194	178
195	198	182
188	191	175
184	187	171
191	195	176
197	201	182
200	204	185
188	192	173
178	182	163
157	161	142
154	156	136
165	167	147
178	180	160
183	185	165
179	181	161
178	180	160
176	178	158
175	177	157
176	178	158
171	173	153
175	177	157
193	195	175
157	159	139
151	153	133
158	160	140
185	187	167
173	178	157
168	175	154
178	183	162
176	181	160
170	175	154
184	189	168
181	187	168
175	181	164
184	192	175
172	183	167
146	161	147
138	158	145
146	168	156
147	171	161
134	157	149
133	156	148
119	145	132
136	162	149
153	179	165
137	163	150
114	140	127
110	136	123
110	138	125
110	138	125
100	131	116
117	148	133
118	148	135
102	133	118
104	137	122
102	135	121
99	132	117
101	134	119
99	129	116
102	130	117
104	132	119
83	109	96
103	129	115
92	117	103
84	104	91
121	138	125
214	227	213
204	214	201
167	176	163
195	202	189
186	196	180
165	175	159
170	181	165
145	158	144
115	129	117
121	136	128
130	147	138
129	146	137
128	147	138
128	146	139
120	140	135
124	144	139
124	143	140
121	140	137
123	143	138
129	150	142
136	157	148
135	156	147
128	150	138
125	146	137
121	142	133
115	136	128
119	140	131
120	144	134
109	133	121
122	146	134
124	149	135
115	138	124
113	136	121
132	151	136
139	154	140
136	149	135
139	148	135
145	152	139
147	149	137
149	151	139
147	150	135
147	150	135
149	152	136
150	153	137
150	153	137
148	151	135
148	152	133
147	151	132
149	153	134
150	154	135
165	170	149
182	187	166
178	183	162
174	179	158
167	172	151
170	174	155
170	174	155
172	176	157
170	174	155
166	170	151
171	175	156
176	180	161
171	175	156
170	174	155
171	175	156
168	172	153
164	168	149
155	159	140
151	155	136
157	161	142
171	175	156
182	186	167
178	182	163
153	157	138
141	145	126
125	131	114
100	106	89
92	98	81
93	99	82
111	117	100
110	116	99
123	129	112
121	127	110
139	145	128
137	143	126
138	144	127
126	132	115
133	139	122
129	132	117
142	145	130
123	126	110
118	121	105
132	135	119
131	134	118
126	130	111
135	139	120
136	141	120
124	129	108
147	149	129
150	152	132
145	147	127
155	157	137
201	202	182
194	195	175
193	195	175
191	193	173
180	181	161
188	189	169
190	192	172
179	181	161
158	163	142
173	178	157
141	150	129
124	133	112
105	117	95
98	111	89
91	109	86
94	114	91
102	124	100
120	144	120
97	124	98
90	119	93
101	130	104
114	141	115
110	137	111
104	131	105
99	128	102
105	134	108
125	152	126
86	115	89
53	82	56
85	112	86
60	85	59
70	89	64
108	124	100
120	139	114
109	131	106
111	132	107
128	147	122
124	143	118
121	140	115
100	119	94
135	154	129
150	164	140
131	145	121
139	153	129
147	160	136
153	161	138
145	153	130
138	146	123
143	149	126
151	159	136
142	148	125
141	147	124
141	147	124
145	151	128
136	141	120
148	150	130
152	153	133
139	140	120
151	152	132
144	143	123
136	137	117
145	146	126
144	146	126
132	134	114
157	162	141
159	164	143
163	165	145
177	178	158
162	163	143
183	184	164
188	189	169
183	184	164
187	188	168
189	190	170
184	186	166
193	195	175
193	195	175
188	190	170
200	202	182
194	196	176
189	191	171
190	192	172
185	189	170
189	193	174
177	181	162
179	183	164
181	185	166
187	191	172
165	169	150
166	170	151
181	185	166
180	184	165
163	167	148
142	146	127
146	150	131
154	156	136
147	149	129
146	148	128
136	138	118
119	121	101
104	106	86
106	108	88
111	113	93
109	111	91
109	111	91
119	121	101
151	153	133
155	157	137
182	184	164
180	182	162
174	176	156
173	175	155
170	172	152
170	172	152
174	175	155
176	178	158
162	164	144
147	149	129
146	148	128
152	154	134
152	154	134
149	151	131
151	153	133
142	144	124
138	140	120
157	159	139
156	158	138
156	158	138
157	159	139
149	151	131
157	160	138
155	158	136
154	157	135
155	158	136
157	160	138
156	159	137
158	160	140
155	157	137
158	160	140
155	157	137
155	157	137
152	154	134
152	154	134
154	156	136
155	157	137
157	159	139
145	147	127
148	150	130
149	151	131
161	163	143
156	158	138
157	159	139
159	161	141
147	149	129
170	172	152
187	189	169
186	188	168
187	189	169
181	183	163
181	183	163
171	173	153
174	176	156
198	200	180
199	201	181
188	190	170
190	192	172
184	186	166
186	188	168
185	187	167
182	184	164
182	184	164
182	184	164
181	183	163
181	183	163
180	182	162
180	182	162
184	186	167
173	175	156
181	182	166
173	174	158
169	170	154
175	176	160
176	177	161
171	172	156
162	163	147
163	164	148
203	204	188
203	204	188
204	205	189
202	203	187
200	201	185
200	201	185
201	202	186
198	199	183
204	207	191
189	192	176
190	193	177
200	200	186
195	195	181
203	204	188
208	209	193
209	210	194
198	199	183
201	202	186
