# Supplementary material for: Detection of Power Line Insulators in Digital Images Based on the Transformed Colour Intensity Profiles
Source: Sensors (Basel). 2023 Mar 22;23(6):3343. doi: 10.3390/s23063343 (PMC10051827; doi:10.3390/s23063343)
Supplement: Supplementary file 1 [file sensors-23-03343-s001.zip › Dataset/ni/ni_SCENA_18_1326_1090_363_1680.csv]

144	146	156
162	164	174
180	182	192
134	136	144
123	125	133
118	120	128
110	107	116
116	115	124
147	142	151
119	115	121
108	101	108
100	93	100
95	87	94
93	85	92
90	82	89
75	71	77
77	71	76
71	67	72
72	66	71
83	77	82
84	78	83
59	52	55
63	56	59
84	72	72
79	66	64
79	66	64
77	65	61
76	64	60
79	67	63
75	61	55
76	61	58
71	59	53
72	58	52
73	59	53
76	62	56
76	62	56
67	55	49
71	59	53
71	59	53
67	56	52
68	56	54
68	59	55
71	61	61
67	60	57
64	56	56
53	48	49
53	45	45
51	43	43
54	45	42
48	44	43
81	81	81
86	86	86
123	125	126
118	120	121
117	118	122
121	126	129
119	122	127
137	143	148
128	133	142
112	120	127
97	104	113
126	133	142
101	110	120
96	105	115
127	136	146
160	169	178
155	164	173
117	126	135
129	137	144
138	146	153
134	142	149
110	118	125
121	130	134
105	114	118
123	132	136
138	144	149
125	129	134
112	116	121
90	93	101
96	102	109
112	117	126
116	121	130
126	131	140
127	132	141
115	120	129
108	113	122
123	128	137
122	127	136
120	125	134
103	108	117
132	137	146
159	164	173
121	126	135
103	108	117
102	107	116
109	114	123
118	123	132
113	118	127
123	128	137
121	126	135
121	126	135
118	124	131
95	101	108
69	78	82
107	116	120
110	119	122
69	78	81
82	94	96
116	128	130
108	120	122
68	77	80
81	90	94
113	119	124
113	119	124
141	147	152
140	146	151
76	82	87
54	60	65
78	84	89
121	127	132
129	135	140
119	125	130
131	137	142
127	133	138
102	108	113
96	105	109
97	106	110
122	134	140
148	159	167
151	162	170
163	174	182
143	154	162
115	126	134
135	144	153
161	170	179
164	171	180
135	142	151
135	142	151
156	163	172
123	128	137
110	115	124
112	117	126
148	153	162
174	179	188
160	165	174
164	169	178
168	173	182
133	138	147
153	158	167
171	176	185
136	141	150
112	119	128
108	113	122
174	183	192
163	170	179
167	176	185
155	164	173
92	101	110
65	72	81
94	101	110
123	128	137
145	150	159
132	137	146
97	102	111
114	119	128
85	90	99
110	115	124
165	170	179
145	150	159
102	107	116
84	89	98
76	81	90
77	82	91
98	103	112
116	121	130
98	103	112
76	81	90
106	111	120
127	132	141
116	125	134
103	110	119
90	99	108
96	105	114
107	116	125
93	102	111
91	100	109
87	94	103
77	84	93
95	102	111
111	118	127
101	108	117
122	129	138
110	115	124
87	92	101
75	80	89
101	106	115
134	139	148
143	148	157
135	140	149
145	147	157
140	142	152
154	156	166
146	148	158
149	151	161
134	136	146
131	136	145
108	113	122
83	88	97
76	81	90
96	101	110
137	142	151
156	161	170
122	127	136
107	112	121
117	122	131
145	150	159
137	142	151
142	147	156
146	151	160
130	135	144
105	110	119
94	99	108
115	120	129
100	109	118
82	91	100
133	142	151
136	145	154
109	116	125
74	81	90
68	75	84
61	68	77
95	100	109
58	63	72
60	65	74
57	62	71
76	81	90
89	94	103
110	115	124
110	117	126
120	125	134
91	96	105
84	89	98
119	124	133
163	168	177
141	146	155
95	100	109
98	103	112
105	110	119
99	104	113
80	85	94
94	99	108
111	116	125
146	151	160
167	172	181
152	157	166
163	170	179
133	141	148
145	153	160
165	176	180
193	205	207
167	179	181
130	141	145
141	152	156
150	160	167
178	186	193
171	179	186
97	105	112
63	70	79
77	84	93
129	136	145
138	143	152
106	111	120
138	140	150
160	162	172
172	173	183
157	159	167
156	158	166
148	150	158
176	178	186
117	120	125
105	108	113
150	153	157
176	179	183
188	191	195
102	107	110
83	88	91
119	122	126
118	121	126
109	109	115
89	89	95
104	104	110
102	102	108
84	84	90
84	87	92
81	84	89
97	100	105
89	92	97
93	97	102
103	107	112
109	113	118
107	111	116
116	120	125
121	125	130
116	120	125
107	111	116
100	104	109
99	103	108
103	107	112
130	134	139
123	127	132
91	95	100
86	92	97
94	100	105
88	94	99
98	104	109
103	112	116
98	107	111
103	112	116
81	87	92
73	79	84
104	108	113
108	112	117
91	95	100
86	90	95
104	108	113
95	99	104
91	95	100
98	102	107
96	100	105
108	112	117
114	118	123
126	130	135
121	125	130
116	120	125
110	114	119
96	100	105
83	87	92
97	101	106
94	98	103
129	133	138
110	114	119
81	85	90
67	71	76
89	93	98
101	105	110
108	112	117
110	114	119
109	113	118
99	103	108
89	93	98
88	92	97
94	100	105
96	102	107
97	103	108
118	124	129
127	133	138
149	155	160
140	146	151
116	122	127
92	98	103
110	116	121
125	131	136
126	132	137
117	123	128
108	114	119
93	102	106
73	82	86
89	95	100
89	95	100
83	89	94
90	96	101
95	101	106
90	96	101
123	129	134
138	144	149
162	168	173
160	166	171
92	98	103
112	118	123
85	91	96
59	65	70
65	71	76
64	70	75
123	129	134
120	126	131
143	149	154
144	150	155
103	109	114
81	87	92
95	101	106
114	120	125
127	133	138
93	99	104
96	102	107
82	88	93
127	133	138
152	158	163
145	151	156
157	163	168
137	148	152
62	73	77
60	71	75
59	70	74
72	81	85
72	81	85
69	78	82
84	93	97
54	60	65
95	101	106
155	161	166
142	148	153
127	131	136
110	114	119
78	82	87
96	102	107
88	94	99
147	153	158
174	180	185
153	159	164
115	121	126
106	112	117
128	134	139
154	160	165
173	179	184
143	149	154
144	150	155
174	180	185
114	120	125
135	141	146
136	142	147
122	128	133
90	96	101
109	115	120
101	107	112
105	111	116
91	97	102
84	90	95
113	119	124
124	130	135
76	85	89
85	94	98
154	165	169
156	167	171
151	162	166
186	197	201
154	165	169
141	150	154
141	150	154
137	143	148
112	118	123
145	151	156
144	150	155
158	164	169
174	180	185
166	172	177
171	177	182
181	187	192
161	167	172
141	147	152
137	143	148
156	162	167
158	164	169
174	180	185
138	145	148
142	149	152
88	97	100
118	127	130
167	179	181
145	157	159
127	139	141
125	137	139
135	147	149
127	139	141
137	146	150
114	123	127
103	112	116
132	141	145
137	146	150
145	154	158
150	161	165
117	127	134
138	148	155
133	143	150
91	99	106
127	135	142
118	126	133
114	119	128
122	127	136
101	106	115
70	72	82
91	93	103
98	101	109
114	116	126
84	90	95
98	104	109
109	115	120
166	172	177
166	172	177
151	157	162
110	116	121
117	123	128
94	100	105
121	127	132
112	118	123
137	143	148
143	149	154
127	133	138
117	123	128
106	112	117
93	99	104
115	121	126
96	103	106
108	115	118
107	114	117
125	132	135
141	148	151
129	136	139
133	140	143
122	129	132
86	91	92
113	118	119
128	133	132
150	155	154
148	153	152
151	156	155
125	130	129
126	128	128
134	136	136
110	110	110
94	94	94
99	99	99
108	108	108
128	128	128
132	131	133
121	120	122
108	107	109
88	87	89
103	102	106
113	112	116
94	93	97
87	86	90
99	97	103
126	126	132
131	134	138
126	129	133
149	151	152
147	146	148
149	148	150
124	123	125
114	113	115
125	124	126
127	126	128
125	124	126
103	102	104
95	94	96
96	95	97
101	100	102
87	86	88
80	79	81
94	99	98
95	100	99
91	93	93
84	86	86
96	98	98
99	101	101
101	101	101
105	105	105
106	106	106
107	107	107
99	97	97
109	107	107
110	110	110
110	110	110
126	126	126
123	123	123
146	148	149
123	125	126
151	153	154
144	146	147
96	98	99
110	112	113
86	88	89
90	92	93
100	102	103
96	98	99
116	118	119
98	100	101
92	94	95
91	93	94
71	73	74
92	94	95
117	121	122
95	99	100
84	88	89
75	79	80
95	99	100
100	103	107
110	113	117
134	137	142
141	145	150
100	105	108
100	105	108
111	116	119
124	131	134
154	161	164
146	153	156
126	131	132
104	110	109
103	108	107
89	94	93
104	109	108
93	98	97
83	88	87
105	110	109
113	118	117
117	122	121
110	115	114
114	119	118
123	128	127
120	125	124
111	116	115
103	108	107
94	96	97
94	93	97
83	81	87
78	79	83
68	69	73
73	74	78
82	83	87
102	104	105
100	102	103
120	122	123
100	102	103
95	97	97
100	102	102
108	110	110
83	85	85
74	76	76
70	72	72
92	91	93
101	100	102
102	101	103
95	94	96
98	97	99
100	99	101
103	102	104
100	99	101
107	106	108
104	103	105
119	121	122
110	112	113
116	118	119
107	109	110
118	120	121
133	135	136
121	125	126
100	104	105
72	76	77
86	90	91
89	93	94
82	86	87
98	102	103
121	125	126
100	104	105
82	86	87
92	96	97
113	117	118
115	119	120
114	118	119
84	88	89
80	84	85
104	106	107
113	115	116
88	90	91
112	114	115
132	136	137
100	104	105
89	93	94
95	99	100
136	140	141
148	152	153
144	148	149
145	149	150
143	147	148
101	105	106
106	110	111
115	119	120
111	113	114
112	111	113
103	102	104
97	96	98
101	100	102
80	77	79
83	80	82
108	105	107
123	120	122
113	110	112
91	88	90
93	88	90
89	84	86
101	98	100
102	99	101
95	97	98
86	88	89
91	93	94
94	96	97
95	97	98
84	86	87
103	105	106
109	111	112
87	89	90
85	87	88
94	96	97
93	95	96
88	90	91
98	100	101
99	101	102
99	101	102
129	131	132
111	115	116
104	108	109
91	95	96
83	87	88
90	94	95
144	148	149
148	152	153
133	137	138
135	139	140
137	141	142
134	138	139
113	117	118
101	105	106
105	109	110
99	103	104
98	100	101
108	110	111
105	104	106
93	92	94
95	94	96
105	104	106
101	100	102
104	103	105
120	119	121
117	116	118
76	75	77
73	72	74
85	84	86
156	155	157
159	158	160
122	121	123
119	118	120
159	161	162
102	104	105
87	89	90
80	79	81
110	109	111
114	113	115
113	110	112
115	112	114
104	101	103
96	93	95
112	107	109
97	92	94
102	97	99
105	100	102
118	111	114
139	134	136
126	128	129
112	116	117
105	109	110
107	111	112
103	107	108
75	79	80
83	87	88
112	116	117
131	133	134
140	142	143
105	104	106
113	112	114
128	125	127
112	111	115
95	94	98
107	106	110
106	110	111
103	107	108
101	103	104
110	112	113
114	116	117
102	104	105
90	89	91
95	94	96
122	121	123
136	135	137
128	125	127
131	128	130
119	116	118
122	119	121
145	140	142
137	132	134
128	121	124
121	114	117
132	127	129
130	125	127
111	106	108
113	108	110
96	93	95
92	89	91
100	97	99
99	96	98
88	87	89
98	97	99
125	124	126
130	129	131
112	111	113
106	105	107
113	114	118
95	94	98
81	80	82
73	72	74
96	95	97
78	77	79
114	114	114
142	140	140
149	147	147
149	147	147
122	120	119
81	79	78
72	70	69
74	72	71
86	83	79
109	105	104
95	90	91
106	100	101
102	96	97
106	100	101
104	99	100
99	94	95
105	100	101
112	107	108
86	81	82
105	100	101
104	99	100
98	95	97
82	79	81
77	74	76
98	95	97
102	99	101
114	111	113
130	127	129
109	106	108
120	117	119
96	93	95
76	73	75
74	71	73
83	80	82
133	130	132
144	141	143
170	169	171
151	153	153
146	148	148
128	133	132
159	161	161
177	179	179
107	109	109
94	96	96
96	98	98
154	156	156
167	169	169
106	106	106
98	98	98
153	153	153
143	143	143
145	145	145
115	115	115
107	107	107
110	108	108
109	107	107
102	100	100
115	112	114
115	110	112
116	110	115
99	92	95
93	86	89
93	87	88
96	91	90
98	93	92
98	93	92
102	98	97
102	98	97
103	101	101
104	102	102
125	123	123
108	106	106
102	100	100
86	84	84
96	96	96
88	88	88
74	74	74
77	77	77
113	113	113
106	106	106
125	127	127
101	103	103
95	97	97
76	78	78
86	88	88
97	99	99
90	95	94
85	90	89
109	114	113
150	156	155
142	147	146
141	146	145
134	139	138
135	140	139
103	108	107
129	134	133
116	121	120
107	112	111
81	86	85
101	106	105
143	148	147
146	151	150
143	148	147
127	132	131
120	125	124
113	118	117
90	96	95
73	79	78
76	81	80
78	83	82
105	110	109
117	122	121
120	122	122
144	146	146
139	141	141
142	144	144
110	111	109
86	87	85
96	97	95
102	103	101
132	133	131
130	128	127
117	115	114
94	90	89
86	82	81
101	96	97
97	92	93
95	90	91
97	92	93
101	96	97
110	105	106
113	108	109
100	95	97
98	93	95
86	81	83
98	93	95
88	83	85
94	89	91
113	111	111
112	110	110
159	157	157
138	136	136
151	149	149
