# Supplementary material for: Detection of Power Line Insulators in Digital Images Based on the Transformed Colour Intensity Profiles
Source: Sensors (Basel). 2023 Mar 22;23(6):3343. doi: 10.3390/s23063343 (PMC10051827; doi:10.3390/s23063343)
Supplement: Supplementary file 1 [file sensors-23-03343-s001.zip › Dataset/ni/ni_SCENA_86_640_456_1388_432.csv]

99	99	111
132	132	144
107	107	119
75	75	87
101	101	113
118	118	130
108	108	120
113	113	125
104	104	116
120	120	132
132	132	144
98	98	110
110	110	122
152	152	164
118	118	130
72	72	84
63	63	77
89	89	103
114	114	128
123	123	137
110	110	124
87	87	101
96	96	110
131	131	145
143	143	157
128	128	142
129	129	143
104	104	118
110	110	124
137	137	151
102	102	116
61	61	75
93	94	108
143	144	158
118	121	135
90	93	107
116	122	135
138	144	157
117	126	136
75	84	94
84	91	100
93	100	109
99	101	111
88	90	100
83	82	91
82	81	90
81	78	87
96	95	104
94	93	103
87	88	98
88	89	99
94	95	105
98	99	109
95	96	106
92	94	104
94	96	106
95	100	109
94	99	108
91	96	105
84	89	98
78	85	94
80	87	96
88	95	104
96	103	112
102	104	115
101	103	114
100	102	113
95	97	108
87	89	100
80	82	93
82	84	95
88	90	101
85	87	98
85	87	98
92	94	105
105	107	118
110	112	123
102	104	115
96	98	109
78	80	91
90	90	102
108	108	120
109	109	121
84	84	96
65	65	77
69	69	81
76	78	89
77	79	90
78	82	93
61	65	76
52	56	67
64	68	79
91	97	108
121	127	138
128	134	145
114	120	131
102	105	119
93	96	110
79	82	96
75	78	92
50	51	65
77	78	92
93	94	108
92	93	107
89	89	103
72	72	86
63	60	75
92	89	104
102	99	114
83	80	95
79	76	91
78	75	90
85	82	97
122	119	134
98	95	110
77	74	89
68	65	80
69	66	81
63	60	75
104	101	116
102	99	114
84	81	96
90	87	102
101	98	113
109	106	121
100	97	112
94	91	106
128	125	140
98	98	110
99	99	111
90	90	102
76	76	88
72	72	84
80	80	92
87	87	99
87	87	99
92	92	104
105	105	117
106	106	118
90	90	102
84	84	96
92	92	104
98	98	110
92	92	104
95	93	105
94	94	106
91	91	103
85	87	98
111	115	126
149	153	164
130	136	147
87	93	104
102	108	119
121	127	138
100	104	115
92	96	107
107	109	120
104	106	117
102	100	112
94	92	104
99	96	111
97	94	109
97	94	109
100	97	112
100	97	112
99	96	111
103	100	115
109	106	121
104	101	116
103	100	115
104	101	116
110	107	122
102	99	114
104	101	116
103	100	115
100	97	112
123	123	137
149	149	163
144	144	158
118	118	132
103	103	117
93	93	107
94	94	108
112	112	126
107	107	121
109	109	123
103	103	117
90	90	104
84	84	98
95	95	109
117	117	131
133	133	147
134	128	145
109	103	120
98	95	111
88	87	103
77	76	92
100	100	116
124	127	142
114	117	132
98	101	116
85	88	103
95	95	111
127	127	143
115	112	128
100	97	113
87	81	98
89	86	102
82	82	96
80	83	97
104	107	122
110	117	132
117	123	142
121	128	147
110	118	141
116	124	147
116	127	149
109	120	142
135	143	166
138	146	169
106	113	133
106	113	133
126	132	151
114	120	139
98	106	123
105	113	130
117	124	141
129	133	151
130	132	150
115	115	133
91	90	106
71	70	86
94	91	107
87	84	100
86	85	101
100	101	115
93	94	108
77	80	94
80	83	97
87	90	104
81	84	98
103	106	120
104	105	119
89	92	106
104	105	119
124	127	141
130	132	143
123	127	138
116	118	129
90	95	104
91	93	104
126	131	140
140	142	152
97	102	111
72	74	84
90	92	102
90	92	102
125	127	137
168	169	179
123	125	135
107	108	118
117	118	128
123	124	134
103	104	114
74	75	85
114	114	126
125	125	137
102	102	114
96	94	106
105	103	115
105	103	115
97	95	107
105	104	114
93	92	102
97	96	106
127	123	134
150	146	157
145	142	151
124	121	130
109	106	115
108	105	114
90	86	97
88	87	97
120	119	129
139	138	148
114	112	124
91	91	103
101	101	113
96	96	108
113	113	125
88	87	97
78	77	87
97	93	104
105	100	109
109	101	111
103	96	103
105	98	105
98	90	97
101	92	102
118	109	119
134	126	137
115	107	118
86	79	92
84	77	90
95	85	98
101	91	104
95	84	100
100	89	105
122	112	128
124	114	130
111	101	118
110	100	117
90	82	99
86	78	95
85	76	96
93	84	104
93	87	106
77	71	90
76	70	89
98	92	111
80	74	91
79	73	90
75	69	86
80	74	91
83	77	94
69	63	80
56	50	67
62	56	73
83	77	94
72	66	83
88	82	99
112	106	123
106	100	117
91	85	102
94	88	105
105	99	116
108	103	118
109	104	119
102	97	112
89	84	99
85	80	95
98	93	108
119	115	127
133	129	141
136	132	143
133	129	140
118	114	125
85	81	92
87	84	93
106	103	112
99	96	105
103	100	109
104	100	111
95	91	102
93	89	100
106	102	113
94	90	101
122	118	129
121	117	128
100	96	107
131	127	138
119	115	126
113	109	120
111	107	118
98	94	105
83	79	90
91	87	98
111	107	118
74	73	83
102	101	111
122	121	131
131	130	140
140	139	149
129	128	138
102	101	111
84	83	93
79	78	88
75	74	84
99	98	108
131	130	140
138	137	147
130	129	139
120	119	129
111	110	120
117	116	125
114	113	122
117	116	125
138	137	146
153	152	162
132	131	141
112	111	121
105	104	114
135	133	145
139	137	149
150	148	160
151	149	161
142	139	154
138	135	150
132	129	144
116	113	128
95	88	103
92	85	100
97	92	107
116	113	128
138	135	150
133	133	147
117	118	132
122	123	137
118	119	133
114	115	129
104	104	118
93	93	107
97	92	107
106	101	116
110	103	118
105	98	113
87	82	97
79	74	89
84	79	94
66	61	76
105	100	115
118	113	128
118	113	128
143	138	153
145	140	155
145	140	155
123	118	133
100	95	110
107	102	117
119	114	129
106	101	116
87	82	97
59	53	70
75	69	86
87	81	98
88	82	99
94	88	105
109	103	120
123	118	133
127	122	137
81	77	89
79	75	87
84	80	92
101	97	109
123	119	130
134	130	141
127	123	134
116	112	123
122	120	132
112	110	122
114	112	124
119	117	129
112	110	122
109	107	119
113	113	125
114	114	126
118	120	131
125	127	138
147	149	160
121	123	134
84	88	99
95	99	110
101	105	116
97	101	112
85	87	98
111	113	124
120	121	135
97	98	112
87	88	102
114	115	129
130	130	146
115	115	131
97	97	113
96	96	112
97	97	115
102	102	120
107	107	125
106	106	124
101	101	119
94	94	112
91	91	107
94	94	110
104	104	120
106	106	122
85	85	101
93	93	109
109	109	125
106	106	122
116	116	132
121	121	137
135	135	151
133	133	149
109	109	125
96	96	112
104	104	120
112	112	128
99	97	116
58	56	75
91	89	108
124	122	141
88	86	105
90	88	107
132	130	149
132	130	149
116	114	133
101	99	118
95	93	112
92	90	109
82	80	99
84	82	101
98	96	115
106	104	123
93	93	111
85	85	103
75	75	93
94	94	112
96	96	114
80	80	98
73	73	91
89	89	107
95	95	113
109	109	127
98	98	116
84	84	102
93	93	111
97	97	115
94	94	112
102	102	118
75	76	90
78	80	91
99	101	112
105	107	118
90	92	103
102	104	115
138	140	151
155	157	168
142	144	155
151	153	164
154	156	167
162	164	175
118	120	131
78	80	91
119	121	132
153	155	166
139	140	154
159	160	174
121	122	136
95	96	110
99	100	114
92	93	107
89	91	102
111	113	124
117	119	129
115	117	127
100	102	112
88	90	100
90	93	101
90	93	101
93	96	104
105	108	116
80	82	93
96	98	109
124	126	137
144	146	157
150	152	163
149	151	162
128	130	141
93	95	106
71	73	84
96	98	109
113	115	126
113	115	126
105	107	118
98	100	111
110	112	123
137	139	150
140	145	154
107	112	121
111	116	125
110	115	124
111	116	125
115	120	129
118	123	132
118	123	132
142	147	156
163	168	177
137	142	151
94	99	108
101	106	115
132	137	146
146	151	160
148	153	162
132	138	145
146	152	159
157	163	170
161	167	174
150	156	163
123	129	136
120	126	133
148	154	161
182	188	195
170	176	183
160	166	173
136	142	149
92	98	105
65	71	78
68	74	81
77	83	90
118	129	133
138	149	153
142	153	157
143	154	158
157	166	170
155	164	168
150	159	163
160	169	173
172	178	183
164	170	175
156	160	165
152	156	161
154	158	163
153	157	162
143	147	152
132	136	141
130	134	139
109	113	118
109	113	118
128	132	137
137	141	146
129	133	138
100	106	111
68	74	79
86	95	99
123	132	136
122	131	135
83	92	96
69	80	84
94	105	109
110	121	125
126	137	141
159	166	169
170	177	180
151	158	161
124	131	134
129	136	139
144	151	154
149	156	159
152	159	162
156	163	166
159	166	169
146	153	156
119	126	129
97	104	107
92	99	102
107	114	117
125	132	135
141	146	147
121	126	127
84	89	90
70	75	76
84	89	90
73	78	79
65	70	71
97	102	103
109	114	115
117	122	123
110	115	116
102	107	108
108	113	114
112	117	118
108	113	114
87	92	93
101	106	107
122	127	128
144	149	150
151	156	157
146	151	152
146	151	152
158	163	164
170	175	176
170	175	176
168	173	174
166	171	172
168	173	174
168	173	174
164	169	170
157	162	163
150	155	156
145	149	150
161	165	166
163	167	168
149	153	154
152	156	157
171	175	176
178	182	183
169	173	174
158	162	163
149	153	154
166	170	171
177	181	182
181	185	186
167	171	172
138	142	143
144	149	150
149	153	158
152	158	163
149	155	160
141	147	152
127	133	138
103	109	114
99	105	110
117	123	128
112	118	123
95	101	106
86	92	97
98	104	109
119	125	130
132	138	143
137	143	148
139	145	150
133	137	142
126	130	135
129	133	138
140	144	149
146	150	155
145	149	154
148	152	157
156	160	165
166	170	175
166	170	175
167	171	176
165	169	174
155	159	164
127	131	136
126	130	135
129	133	138
113	117	122
88	92	97
93	97	102
107	111	116
93	97	102
86	90	95
98	102	107
101	105	110
115	119	124
122	126	131
133	137	142
135	139	144
120	124	129
