# Supplementary material for: Detection of Power Line Insulators in Digital Images Based on the Transformed Colour Intensity Profiles
Source: Sensors (Basel). 2023 Mar 22;23(6):3343. doi: 10.3390/s23063343 (PMC10051827; doi:10.3390/s23063343)
Supplement: Supplementary file 1 [file sensors-23-03343-s001.zip › Dataset/ni/ni_SCENA_18_1788_218_2151_185.csv]

135	145	139
135	145	139
134	144	138
133	143	137
130	137	132
130	137	132
130	137	132
130	137	132
130	137	132
130	137	132
130	137	132
130	137	132
126	133	128
128	135	130
130	137	132
130	137	132
129	136	131
126	133	128
129	136	131
132	139	134
136	141	139
135	140	138
132	137	135
129	134	132
134	139	137
139	144	142
135	141	136
127	133	128
123	130	123
125	132	125
129	136	129
132	139	132
133	141	131
132	140	130
130	138	128
128	136	126
133	139	134
133	139	134
136	142	137
134	140	135
134	140	135
131	137	132
132	138	133
137	143	138
134	140	135
134	140	135
134	140	135
135	141	136
135	141	136
135	141	136
133	139	134
136	142	137
129	135	130
130	136	131
133	139	134
135	141	136
136	142	137
136	142	137
135	142	137
134	141	136
132	142	136
128	138	132
127	137	131
126	136	130
125	137	131
124	136	130
123	135	129
123	133	127
124	131	126
126	132	127
127	133	128
129	135	130
130	136	131
131	137	132
132	138	133
132	138	133
135	141	136
133	139	134
131	137	132
130	136	131
130	136	131
131	137	132
133	139	134
132	138	133
134	139	137
133	138	136
132	137	135
133	138	136
136	141	139
138	143	141
138	143	141
138	143	141
135	140	138
135	140	138
134	141	138
135	142	139
135	142	139
134	141	138
130	137	134
127	134	131
132	139	136
131	138	135
130	137	134
128	135	132
126	133	130
129	136	133
130	137	134
131	138	135
123	130	127
127	134	131
129	136	133
127	134	131
127	134	131
131	138	135
132	139	136
131	136	134
136	138	138
131	133	133
128	128	128
126	128	128
132	132	132
132	134	134
132	132	132
127	129	129
125	125	125
127	129	129
131	131	131
136	138	138
133	135	135
133	135	135
131	133	133
129	129	129
126	121	122
131	125	126
130	124	125
125	119	120
122	116	117
123	117	118
123	118	119
121	116	117
128	123	124
128	123	124
125	120	121
122	117	118
125	120	121
129	124	125
126	121	122
119	114	115
112	107	108
118	113	114
122	117	118
120	115	116
120	115	116
124	119	120
126	121	122
125	120	121
125	120	121
122	117	118
120	115	116
120	115	116
124	119	120
126	121	122
126	121	122
126	121	122
128	123	124
128	123	124
128	123	124
129	124	125
130	125	126
131	126	127
130	125	126
131	126	127
130	125	126
130	125	126
131	126	127
131	126	127
130	125	126
127	122	123
123	118	119
119	117	116
117	118	116
124	125	123
132	133	129
133	134	130
135	136	132
140	141	137
141	145	140
140	144	139
129	133	128
134	138	133
137	143	138
136	142	137
130	136	131
127	133	128
126	133	128
129	136	131
131	137	132
130	136	131
132	136	131
135	139	134
139	143	138
139	143	138
137	138	134
134	135	131
125	127	121
144	146	140
147	147	141
138	138	132
138	138	132
138	138	132
134	131	126
133	130	125
138	137	133
137	136	132
136	135	131
133	132	128
132	131	127
131	130	126
131	130	126
131	130	126
128	127	123
122	121	117
128	127	123
117	116	112
127	126	122
120	119	115
138	136	135
137	136	132
131	128	124
133	130	126
135	132	128
135	132	128
133	130	126
134	131	127
139	136	132
144	141	137
127	124	120
130	127	123
132	129	125
134	131	127
136	133	129
137	134	130
138	135	131
138	135	131
138	135	131
138	135	131
137	134	130
136	133	129
134	131	127
134	131	127
133	130	126
133	130	126
138	135	131
132	129	125
130	127	123
141	138	134
141	138	134
148	145	141
94	91	87
67	64	60
58	55	50
63	60	55
65	65	59
66	66	60
64	65	56
63	64	55
62	65	56
64	67	58
61	65	54
68	72	61
81	87	76
94	100	89
94	101	88
90	97	84
92	101	88
102	111	98
88	98	86
88	98	86
88	97	84
85	95	79
83	93	77
87	97	80
94	102	85
99	108	88
100	108	91
93	101	84
98	104	87
98	103	88
91	96	81
93	97	85
97	101	89
91	95	84
98	101	92
94	94	88
99	99	93
120	120	114
137	137	131
142	142	136
141	141	135
142	142	136
148	148	142
147	147	141
147	147	141
147	147	141
148	148	142
148	148	142
149	149	143
148	151	142
147	150	141
144	150	139
144	151	138
144	151	136
143	150	135
143	151	134
141	150	130
140	149	129
150	159	139
147	156	136
145	153	136
144	152	135
144	151	138
145	152	139
143	149	138
142	148	137
142	149	136
142	149	136
142	149	136
142	149	136
142	149	136
143	150	137
141	150	137
141	150	137
139	149	136
139	149	136
139	149	136
138	148	135
134	146	134
132	144	132
131	143	131
128	142	130
123	137	126
121	137	126
125	141	130
114	130	119
130	146	135
116	132	121
117	133	122
128	144	133
127	143	132
124	140	129
125	141	130
130	146	135
130	146	135
125	141	130
120	136	125
120	136	125
121	137	126
123	139	128
129	145	134
130	146	135
130	146	135
130	146	135
130	146	135
130	146	135
