# Supplementary material for: Detection of Power Line Insulators in Digital Images Based on the Transformed Colour Intensity Profiles
Source: Sensors (Basel). 2023 Mar 22;23(6):3343. doi: 10.3390/s23063343 (PMC10051827; doi:10.3390/s23063343)
Supplement: Supplementary file 1 [file sensors-23-03343-s001.zip › Dataset/ni/ni_SCENA_38_1421_1329_903_1173.csv]

126	110	74
128	112	76
133	115	78
132	114	77
132	114	77
131	115	79
130	114	78
130	114	78
131	115	79
132	116	80
132	116	80
132	116	80
133	117	81
132	116	80
130	118	84
129	117	83
128	116	82
127	115	81
127	115	81
127	115	81
127	115	81
128	116	82
131	119	85
130	118	84
130	118	84
130	118	84
130	118	84
129	117	83
129	117	83
129	116	84
128	117	87
127	116	89
125	118	93
120	117	96
117	119	100
113	123	107
112	128	117
112	133	125
121	147	141
115	144	141
118	149	148
120	151	152
113	146	149
114	147	150
109	142	145
97	127	128
82	105	101
62	76	70
46	54	44
55	55	43
78	71	52
99	85	63
116	99	72
128	111	78
130	116	80
131	118	80
130	119	81
130	119	81
130	119	81
133	115	84
135	115	84
135	115	84
133	115	84
133	115	84
134	116	85
134	116	85
135	117	86
136	118	87
136	118	87
136	118	87
134	116	85
134	116	85
134	116	85
135	117	86
135	117	86
134	116	85
135	117	86
135	118	85
129	117	81
128	117	79
128	117	79
128	117	79
128	117	79
128	117	79
128	117	79
130	119	81
127	116	78
128	117	79
128	117	79
128	117	79
128	117	79
127	116	78
126	114	78
124	115	78
121	117	82
118	116	82
115	113	82
110	110	80
96	96	72
78	79	59
57	61	42
44	47	32
34	38	26
32	35	26
30	33	24
28	30	24
29	31	25
30	32	26
33	34	30
32	36	31
37	48	40
50	63	55
85	99	93
101	119	112
90	113	105
74	102	96
51	78	74
30	51	48
24	41	37
27	37	31
28	32	26
29	30	21
29	31	19
32	32	18
31	34	18
29	35	16
25	32	17
27	36	23
36	43	30
46	55	42
57	67	54
66	79	65
74	84	71
78	88	76
74	86	74
70	82	70
59	69	57
47	56	46
48	56	45
41	47	36
35	40	31
35	36	26
35	35	23
35	32	18
38	33	18
42	37	22
50	43	24
60	49	27
68	57	30
82	68	39
103	88	56
110	93	60
117	99	62
126	108	71
130	113	74
131	114	75
132	115	76
130	114	77
127	112	80
125	111	82
128	113	81
128	113	81
130	114	78
131	115	79
131	115	79
133	119	83
130	118	84
126	116	82
121	114	81
116	112	83
111	108	80
96	95	69
70	73	48
55	56	36
37	37	23
32	31	21
28	27	17
26	25	15
26	26	14
27	27	15
27	27	15
27	27	15
25	25	11
26	26	12
27	27	13
28	28	16
29	29	17
29	29	17
29	29	17
28	28	16
28	26	15
31	29	19
28	29	19
26	26	20
21	25	19
24	28	23
30	36	31
36	42	37
56	61	52
71	75	64
89	92	77
99	99	81
104	99	78
106	99	74
111	104	77
121	111	81
129	114	82
131	114	81
130	113	80
130	113	80
130	113	80
130	113	80
130	114	78
130	114	78
132	116	80
134	118	82
133	117	80
132	116	79
134	118	81
133	117	80
132	117	78
131	115	78
130	114	77
130	114	78
130	114	77
131	115	78
133	116	77
134	117	78
135	117	76
135	117	76
133	116	77
133	115	78
132	116	79
130	115	82
129	117	83
128	117	87
126	115	87
122	115	88
114	116	94
112	118	101
114	123	110
119	135	124
121	143	138
120	149	146
116	150	150
114	149	152
106	139	142
94	125	126
69	93	91
45	62	58
34	45	35
39	42	27
44	42	24
49	40	20
55	42	16
75	58	31
96	81	49
113	98	66
126	110	74
129	113	77
128	115	77
127	114	76
127	115	79
127	117	83
123	116	83
118	112	83
114	109	84
109	104	83
99	98	78
86	86	70
63	65	53
58	58	46
43	43	31
35	34	24
32	31	21
31	29	21
34	31	23
40	34	27
39	35	24
42	34	21
44	37	20
52	43	23
64	55	28
82	71	41
96	85	53
111	96	64
122	106	77
127	108	81
130	112	83
132	114	85
132	114	85
130	112	83
131	113	82
132	114	83
131	113	82
131	113	82
131	114	81
131	114	81
131	114	81
131	114	81
131	114	81
131	114	81
131	115	79
131	115	79
133	117	81
133	117	81
134	118	82
135	119	83
135	119	83
135	119	83
132	116	80
131	115	79
130	114	78
129	113	77
128	112	76
128	112	76
128	112	76
128	112	76
132	113	78
133	114	79
133	114	79
134	115	80
134	115	80
134	115	80
130	113	80
130	113	80
133	116	83
132	115	82
131	114	81
131	114	81
131	114	81
132	115	82
132	115	82
132	115	82
135	116	81
134	115	80
133	114	79
132	113	78
132	113	78
132	113	78
133	114	79
133	114	79
135	116	81
134	115	80
131	112	77
130	111	76
130	111	76
132	113	78
133	114	79
134	115	80
132	116	80
132	116	80
132	116	80
133	117	81
133	117	81
134	118	82
134	118	82
133	117	81
133	117	81
133	117	81
133	117	81
132	116	80
132	116	80
132	116	80
132	116	80
132	115	82
131	114	81
131	113	82
131	113	82
132	114	83
132	114	83
132	114	83
130	112	81
130	112	81
131	113	82
132	114	83
132	114	83
132	115	82
132	115	82
133	116	83
133	116	83
133	116	83
132	114	83
132	114	85
132	114	83
131	113	82
131	113	82
129	111	80
130	113	80
130	112	81
133	116	83
133	116	83
133	117	81
132	115	82
132	116	80
131	115	79
131	115	79
131	115	79
133	114	81
133	114	81
134	115	82
134	115	82
134	115	82
135	116	83
132	113	78
132	113	78
131	112	77
131	112	77
131	113	76
132	114	77
133	115	78
134	116	79
135	118	79
136	118	81
131	115	78
131	115	79
131	115	79
131	115	79
132	116	80
133	117	81
133	117	81
133	117	81
130	114	78
130	114	78
130	114	78
131	115	79
131	115	79
132	116	80
132	116	80
132	115	82
130	112	81
131	113	82
131	113	82
131	113	82
131	113	82
131	113	82
131	113	82
131	113	82
132	114	83
132	114	83
133	115	84
133	115	84
133	115	84
133	115	84
133	115	84
133	115	84
132	113	78
135	116	81
136	117	82
134	115	80
133	114	79
132	113	78
132	113	78
133	114	79
129	110	75
130	111	76
132	113	78
134	115	80
134	115	80
134	115	80
133	114	79
132	113	78
126	112	76
126	112	76
128	114	78
128	114	78
129	115	79
129	115	79
129	115	79
129	115	79
126	114	78
127	115	79
127	115	79
128	116	80
129	117	81
128	116	80
128	116	80
130	116	80
129	116	78
132	116	79
132	116	79
134	115	80
132	116	79
133	114	79
132	113	78
132	111	79
131	112	77
134	113	81
135	114	82
135	114	82
134	113	81
134	113	81
134	113	81
135	114	82
133	114	81
133	114	81
133	114	81
133	114	81
133	114	81
133	114	81
132	113	80
132	113	80
136	117	84
135	116	83
133	114	81
131	112	79
131	112	79
131	112	79
133	114	81
134	115	82
136	117	84
135	116	83
134	115	82
133	114	81
132	113	80
131	112	79
131	112	79
132	113	80
133	114	81
