# Supplementary material for: Detection of Power Line Insulators in Digital Images Based on the Transformed Colour Intensity Profiles
Source: Sensors (Basel). 2023 Mar 22;23(6):3343. doi: 10.3390/s23063343 (PMC10051827; doi:10.3390/s23063343)
Supplement: Supplementary file 1 [file sensors-23-03343-s001.zip › Dataset/ni/ni_SCENA_19_1885_165_1815_464.csv]

106	103	99
104	104	98
104	104	98
93	94	85
95	96	87
96	99	90
99	102	93
99	103	92
98	102	91
95	99	88
92	95	86
89	93	88
103	106	104
121	124	122
127	130	128
114	117	115
109	112	110
114	119	117
120	125	123
123	130	127
132	139	136
131	138	135
130	137	134
127	136	133
141	150	147
125	134	131
125	135	129
133	146	138
134	148	137
127	141	130
124	138	127
133	144	136
136	147	139
131	142	134
130	141	133
133	140	135
133	140	135
135	140	138
140	145	143
143	148	146
143	148	146
139	144	142
139	144	142
125	132	129
125	132	129
130	137	134
136	143	140
136	143	140
132	139	136
132	139	134
141	148	143
137	145	138
134	142	135
132	140	133
124	132	125
131	139	132
131	140	130
127	136	126
134	142	135
132	139	134
136	143	138
131	138	133
124	131	126
129	136	131
132	139	134
129	136	131
127	134	129
127	134	129
122	129	124
121	128	123
125	132	127
130	137	132
130	137	132
130	137	132
131	138	133
129	139	133
127	137	131
128	138	132
133	143	137
136	146	140
133	143	137
130	140	134
129	139	133
126	136	130
130	140	134
129	139	133
123	133	127
119	129	123
123	133	127
127	137	131
129	139	133
127	138	135
140	151	148
129	138	135
110	119	116
119	126	123
122	129	126
120	123	121
119	120	118
165	163	162
190	186	185
186	182	181
172	167	166
184	176	176
193	185	185
183	173	173
165	154	156
158	147	150
160	149	152
156	147	150
150	143	146
143	138	140
126	123	125
113	112	114
114	113	115
135	137	138
130	135	136
127	135	135
129	139	139
124	136	136
122	134	134
120	134	133
121	135	134
119	131	133
112	123	127
111	122	126
106	117	121
115	124	128
102	111	115
115	124	128
141	150	154
145	151	158
138	144	151
131	137	144
127	133	140
129	131	141
130	132	142
133	135	145
134	136	146
134	134	146
126	126	138
134	134	146
147	147	159
145	146	156
126	127	137
123	124	134
124	125	135
123	125	133
132	134	142
132	134	142
139	141	149
153	156	161
140	143	148
124	127	132
126	130	135
122	128	133
123	129	134
94	100	105
112	118	123
144	148	153
139	143	148
118	122	127
129	133	138
129	132	137
136	139	144
138	138	144
125	125	131
108	108	114
113	113	119
124	124	130
124	127	132
121	125	130
138	142	147
153	157	162
149	153	158
142	146	151
132	136	141
119	123	128
117	121	126
115	119	124
128	132	137
136	140	145
134	138	143
132	136	141
122	126	131
113	117	122
108	112	117
129	132	137
128	131	136
114	117	122
151	154	159
147	151	156
141	145	150
169	173	178
146	150	155
123	129	134
132	138	143
152	158	163
146	152	157
111	120	124
99	108	112
113	122	126
121	127	132
132	138	143
147	151	156
146	150	155
133	137	142
138	142	147
130	134	139
136	140	145
125	129	134
137	141	146
138	142	147
125	129	134
115	119	124
130	134	139
137	141	146
141	145	150
127	131	136
132	136	141
152	156	161
153	157	162
142	146	151
146	150	155
146	150	155
122	126	131
83	87	92
112	116	121
127	131	136
134	138	143
120	124	129
124	128	133
126	130	135
128	132	137
118	122	127
121	127	132
139	145	150
125	131	136
156	162	167
159	165	170
121	127	132
108	114	119
122	128	133
133	139	144
138	144	149
82	88	93
36	42	47
38	44	49
93	99	104
138	144	149
129	135	142
119	124	133
123	128	137
129	134	143
133	138	147
133	138	147
133	138	147
133	138	147
133	138	147
131	136	145
123	128	137
121	126	135
137	142	151
149	156	165
124	133	142
113	122	131
122	131	140
112	123	131
110	121	129
116	127	135
121	132	140
119	130	138
127	138	146
150	161	169
164	175	183
137	148	156
144	155	163
120	131	139
103	114	122
120	131	139
136	147	155
133	144	152
128	137	146
128	135	144
144	149	158
135	140	149
118	123	132
102	107	116
96	101	110
137	142	151
161	166	175
168	173	182
161	166	175
131	136	145
117	122	131
124	129	138
132	137	146
110	117	126
138	145	154
147	152	161
