# Supplementary material for: Detection of Power Line Insulators in Digital Images Based on the Transformed Colour Intensity Profiles
Source: Sensors (Basel). 2023 Mar 22;23(6):3343. doi: 10.3390/s23063343 (PMC10051827; doi:10.3390/s23063343)
Supplement: Supplementary file 1 [file sensors-23-03343-s001.zip › Dataset/ni/ni_SCENA_29_950_682_1971_909.csv]

181	139	104
182	140	105
179	137	102
179	137	102
178	136	101
178	136	101
178	136	101
179	137	102
180	138	103
180	138	103
181	138	105
181	138	105
181	138	105
180	137	104
180	137	104
181	138	105
182	139	106
182	139	106
180	137	104
180	137	104
180	137	104
180	137	104
180	137	104
180	137	104
180	137	104
177	135	100
180	135	101
180	135	101
180	135	101
180	135	101
178	136	101
178	136	101
178	136	101
178	136	101
178	136	101
178	136	101
178	136	101
178	136	101
178	136	101
179	137	102
179	137	102
179	137	102
181	136	103
181	136	103
181	136	103
181	136	103
181	136	103
181	136	103
181	136	103
181	136	103
180	135	102
180	135	102
179	134	101
180	135	102
180	135	102
181	136	103
181	136	103
181	136	103
179	137	102
179	137	102
179	137	102
180	138	103
180	138	103
179	137	102
179	137	102
179	137	102
180	138	103
180	138	103
180	138	103
180	138	103
180	138	103
181	139	104
181	139	104
182	140	105
182	138	107
182	138	107
182	138	107
182	138	107
181	137	106
180	136	105
180	136	105
180	136	105
179	135	104
179	135	104
179	135	104
179	135	104
178	134	103
178	134	103
177	133	102
177	134	101
181	136	103
181	136	102
181	136	102
181	137	100
181	136	102
181	137	100
181	136	102
182	139	100
181	137	100
181	138	99
181	137	100
180	137	98
180	137	98
180	137	98
179	136	97
179	136	97
180	138	103
179	137	102
179	137	102
179	137	102
179	137	102
180	138	103
181	139	104
182	140	105
178	136	101
178	136	101
178	136	101
179	137	102
179	137	102
180	138	103
180	138	103
180	138	103
182	137	103
182	137	103
182	137	103
182	137	103
182	137	103
182	137	103
182	137	103
182	137	103
182	137	103
182	137	103
180	135	101
182	137	103
182	137	103
181	136	102
181	136	102
180	135	101
179	137	100
179	137	100
174	134	99
171	130	98
175	135	107
171	133	109
153	116	96
129	95	79
101	69	56
85	60	50
73	54	46
65	52	44
63	53	46
58	55	47
53	54	45
50	51	42
51	49	41
52	49	41
52	49	41
52	49	41
52	48	43
52	48	43
50	46	41
50	46	41
58	53	50
58	53	50
89	84	83
113	108	105
85	77	77
56	49	46
46	38	38
43	32	28
39	30	26
38	29	25
37	28	24
32	26	21
29	26	18
31	28	20
43	41	33
58	56	48
66	64	54
54	52	42
47	40	31
43	36	27
44	34	24
41	31	21
43	31	21
45	33	23
43	33	23
43	33	23
43	33	23
42	32	22
42	32	22
41	31	21
40	30	20
40	30	20
40	30	20
40	30	20
40	30	20
40	30	20
40	30	20
40	30	20
40	30	20
40	30	20
39	30	20
37	31	20
37	31	20
37	28	19
36	27	17
36	27	17
36	26	16
35	25	15
36	26	16
38	28	18
41	29	19
41	29	19
44	30	18
45	32	18
46	32	20
51	35	19
61	40	18
115	91	61
144	119	87
157	129	95
171	137	101
174	138	100
176	135	96
181	138	99
180	135	97
183	136	98
181	136	99
181	135	101
179	134	100
176	133	100
176	132	101
175	132	99
183	136	98
184	135	95
182	135	97
180	135	97
172	130	93
167	127	92
164	126	92
167	130	96
164	129	96
157	123	93
143	114	83
127	99	69
134	103	72
117	88	57
104	75	44
96	68	38
93	66	40
87	60	39
80	55	35
74	52	34
68	49	34
68	49	34
66	49	36
62	47	38
59	47	37
60	48	38
59	47	37
56	46	36
56	46	36
56	46	36
58	48	38
58	48	38
60	52	39
60	53	38
58	51	36
58	51	36
60	51	37
61	52	38
64	53	39
63	52	38
64	51	37
64	51	37
64	51	37
66	53	39
66	53	39
67	54	40
67	54	40
67	54	40
64	50	38
68	52	40
70	54	42
72	54	43
71	55	43
74	57	44
79	60	47
85	61	49
87	60	46
84	57	43
97	66	51
111	78	59
127	90	70
126	88	70
144	104	85
157	115	92
164	121	94
170	126	97
172	126	102
176	131	104
176	131	104
176	131	104
175	129	105
178	133	106
178	133	106
178	134	105
178	134	105
179	135	106
179	135	106
180	136	105
180	136	105
177	136	103
178	136	101
178	136	101
176	136	101
177	137	102
177	137	102
177	137	102
178	137	104
178	137	104
179	139	104
178	138	103
177	137	102
176	136	101
176	135	102
176	136	101
179	136	103
180	137	104
181	136	103
181	136	103
181	136	103
182	137	104
182	137	104
183	138	105
184	139	106
184	139	106
181	136	103
181	136	103
181	136	103
181	136	103
181	136	103
180	135	102
179	134	101
178	133	100
182	137	103
182	137	103
182	137	103
181	136	102
181	136	102
181	136	102
181	136	102
181	136	102
182	137	103
182	137	103
182	137	103
181	136	102
181	136	102
181	136	102
180	135	101
180	135	101
180	135	101
180	135	101
181	136	102
181	136	102
181	136	102
182	137	103
182	137	103
183	138	104
181	136	102
181	136	102
181	136	102
180	135	101
180	135	101
179	134	100
178	133	99
178	133	99
183	139	102
182	139	100
181	138	99
182	139	100
181	138	99
181	138	99
181	138	99
181	137	100
183	139	102
182	138	101
182	138	101
181	137	100
181	137	100
181	137	100
180	136	99
180	136	99
182	137	104
181	136	103
181	136	103
180	135	102
180	135	102
181	136	103
182	137	104
183	138	105
183	138	105
181	136	103
181	136	103
181	136	103
181	136	103
181	136	103
180	135	102
180	135	102
182	137	103
182	137	103
183	138	104
182	137	103
182	137	103
181	136	102
181	136	102
181	136	102
181	136	102
182	137	103
182	137	103
181	136	102
181	136	102
182	137	103
182	137	103
182	137	103
178	136	101
178	136	101
178	136	101
179	137	102
178	135	102
177	134	101
177	134	101
177	134	101
177	134	101
178	135	102
178	135	102
179	136	103
179	136	103
178	135	102
178	135	102
178	135	102
181	136	102
181	136	102
181	136	102
181	136	102
179	137	102
179	137	102
177	136	103
176	135	102
178	137	104
178	137	105
178	137	105
178	137	104
180	136	105
179	135	104
179	135	104
182	136	102
180	136	99
179	135	98
179	135	98
177	135	98
178	136	101
178	136	101
179	137	102
180	138	103
179	137	102
178	136	101
178	136	101
179	137	102
181	139	104
181	139	104
180	138	103
176	137	99
169	134	91
171	136	93
172	136	96
171	136	96
170	134	96
166	133	94
169	135	99
168	136	100
166	137	100
157	129	94
162	130	94
155	126	89
145	117	82
134	106	71
123	95	60
137	109	74
107	83	53
102	80	52
97	74	48
108	84	56
99	74	48
91	67	43
87	63	41
84	60	40
88	64	44
86	62	44
81	58	42
79	58	43
83	58	42
82	59	43
82	59	43
80	60	43
79	58	43
79	58	43
77	58	43
78	59	44
79	60	45
78	59	44
81	62	47
82	63	48
81	65	49
80	64	48
79	63	47
80	64	48
79	64	48
81	66	50
81	66	50
82	67	51
81	65	49
81	65	49
81	65	49
80	64	48
79	64	48
78	63	47
78	63	47
78	63	47
76	62	44
77	61	44
77	61	44
80	63	44
81	61	43
81	62	41
83	62	41
81	62	41
79	64	45
78	64	46
77	63	45
77	63	45
78	63	47
78	63	47
78	63	47
77	62	46
76	61	45
74	59	43
74	59	43
74	60	42
74	59	43
75	61	43
76	62	44
74	62	44
71	61	44
68	59	45
71	61	44
70	60	43
69	59	42
68	58	41
68	58	41
67	57	40
62	52	35
62	52	35
62	52	35
64	54	37
64	54	37
63	53	36
63	53	36
64	54	37
59	52	37
59	51	38
59	51	38
57	51	38
60	51	37
58	51	36
57	50	35
56	49	34
56	49	34
55	48	33
55	48	33
52	47	32
52	47	32
52	47	32
51	48	33
51	48	33
53	47	34
55	49	36
55	49	36
55	49	36
57	48	38
57	48	38
54	48	37
54	48	37
55	48	39
56	49	40
55	48	39
57	50	41
57	50	41
57	50	41
59	51	44
61	52	43
65	54	46
65	54	46
67	54	46
67	55	45
70	55	46
72	57	48
75	58	49
77	58	50
75	56	48
79	58	50
80	59	51
81	58	50
78	57	49
80	57	49
82	59	51
85	60	50
91	65	51
88	63	53
93	65	54
98	68	57
107	75	62
104	72	61
111	75	65
116	78	66
142	100	87
149	106	91
135	93	81
148	104	91
157	112	99
165	118	104
162	116	105
167	120	106
179	129	109
180	131	105
182	131	105
177	129	105
176	126	103
176	129	102
179	132	105
175	132	105
178	134	105
178	134	103
177	133	102
177	134	101
173	132	100
173	132	99
176	133	100
176	134	99
177	135	100
177	135	100
178	136	101
179	137	102
179	137	102
179	137	102
179	137	102
178	136	101
178	136	101
178	136	101
178	136	101
179	137	102
179	137	102
180	138	103
180	138	103
180	138	103
179	137	102
178	136	101
178	136	101
178	136	101
178	136	101
179	137	102
181	139	104
179	137	102
177	134	101
178	135	102
182	137	104
183	137	106
184	137	106
183	136	105
181	134	103
179	134	101
179	137	102
179	137	102
180	138	103
180	138	103
179	137	102
178	136	101
177	135	100
177	135	100
180	138	103
180	138	103
180	138	103
180	138	103
180	138	103
179	137	102
179	137	102
179	137	102
183	138	104
182	137	103
181	136	102
180	135	101
180	135	101
180	135	101
180	135	101
180	135	101
183	138	104
182	137	103
180	135	101
181	136	102
180	135	101
179	134	100
178	133	99
177	132	98
177	134	101
178	135	102
179	136	103
179	136	103
179	136	103
179	136	103
178	135	102
178	135	102
179	136	103
179	136	103
179	136	103
179	136	103
179	136	103
179	136	103
179	136	103
179	136	103
181	136	102
181	136	102
181	136	102
180	135	101
180	135	101
179	134	100
179	134	100
179	134	100
182	137	103
182	137	103
182	137	103
181	136	102
181	136	102
180	135	101
180	135	101
179	134	101
177	135	100
177	135	100
178	136	101
179	137	102
179	137	102
180	138	103
181	139	104
181	139	104
182	140	105
182	140	105
181	139	104
181	139	104
180	138	103
180	138	103
180	138	103
180	138	103
180	135	101
181	136	102
181	136	102
181	136	102
181	136	102
181	136	102
181	136	102
181	136	102
181	136	102
180	135	101
180	135	101
180	135	101
180	135	101
181	136	102
182	137	103
183	138	104
182	140	105
182	140	105
181	139	104
178	136	101
178	136	101
179	137	102
179	137	102
179	137	102
177	135	100
177	135	100
178	136	101
179	137	102
179	137	102
180	138	103
181	139	104
181	139	104
181	136	102
181	136	102
181	136	102
181	136	102
181	136	102
181	136	102
181	136	102
181	136	102
180	135	101
180	135	101
180	135	101
181	136	102
181	136	102
182	137	103
182	137	103
182	137	103
184	139	105
183	138	104
182	137	103
181	136	102
180	135	101
179	134	100
179	134	100
181	136	102
184	139	105
183	138	104
181	136	102
181	136	102
181	136	102
181	136	102
182	137	103
183	138	104
180	135	101
180	135	101
180	135	101
180	135	101
180	135	101
180	135	101
181	136	102
181	136	102
182	137	103
182	137	103
182	137	103
181	136	102
181	136	102
181	136	102
180	135	101
180	135	101
177	135	100
177	135	100
178	136	101
178	136	101
178	136	101
178	136	101
178	136	101
178	136	101
179	137	102
179	137	102
179	137	102
180	137	104
180	137	104
179	136	103
179	136	103
178	135	102
180	135	101
180	135	101
180	136	99
180	136	99
181	138	99
181	138	99
181	139	97
181	139	97
180	137	98
180	137	98
180	135	101
180	135	101
180	134	103
180	134	103
180	133	105
178	133	106
174	133	111
164	127	107
172	139	120
166	138	121
178	158	141
194	178	165
147	138	125
80	76	65
46	44	36
40	41	32
36	36	30
34	32	24
34	31	23
36	30	23
37	30	21
39	33	22
40	34	23
40	34	23
41	34	25
39	33	22
39	33	22
40	34	23
40	34	23
40	34	23
43	37	26
43	37	26
43	37	26
43	37	26
42	36	25
42	36	25
42	36	25
40	36	25
39	36	22
39	38	24
42	39	25
43	37	24
44	35	25
45	35	25
48	37	29
50	38	32
53	42	38
55	47	47
50	43	46
58	54	60
97	98	108
137	140	154
148	153	168
144	153	167
140	152	162
134	148	154
128	137	141
117	121	122
105	101	100
81	69	63
71	53	42
106	83	68
143	113	94
166	132	109
174	134	109
170	127	100
178	131	103
181	133	105
181	131	101
184	134	104
180	135	102
179	136	103
179	136	103
180	137	104
180	137	104
179	136	103
179	136	103
178	135	102
178	135	102
179	136	103
179	136	103
180	137	104
180	137	104
179	136	103
179	136	103
178	135	102
177	134	101
177	134	101
177	134	101
178	135	102
178	135	102
179	136	103
179	136	103
181	136	102
183	138	104
183	138	104
183	138	104
182	137	103
182	137	103
181	136	102
181	136	102
181	136	102
181	136	102
180	135	101
180	135	101
179	134	100
179	134	100
180	135	101
180	135	101
181	136	102
179	134	100
180	135	101
181	136	102
182	137	103
182	137	103
182	137	103
182	137	103
181	136	102
179	137	102
179	137	102
179	137	102
179	137	102
179	137	102
179	137	102
179	137	102
179	137	102
179	137	102
178	136	101
177	135	100
176	134	99
176	134	99
176	134	99
176	134	99
177	135	100
182	137	103
182	137	103
181	136	102
181	136	102
180	135	101
180	135	101
180	135	101
180	135	101
181	136	102
181	136	102
181	136	102
180	135	101
180	135	101
180	135	101
179	134	100
179	134	100
181	136	102
182	137	103
182	137	103
182	137	103
