# Supplementary material for: Detection of Power Line Insulators in Digital Images Based on the Transformed Colour Intensity Profiles
Source: Sensors (Basel). 2023 Mar 22;23(6):3343. doi: 10.3390/s23063343 (PMC10051827; doi:10.3390/s23063343)
Supplement: Supplementary file 1 [file sensors-23-03343-s001.zip › Dataset/ni/ni_SCENA_18_363_1680_2045_177.csv]

151	149	149
138	136	136
134	132	132
87	85	85
99	97	97
80	75	77
98	93	95
106	101	103
112	107	108
89	84	85
116	111	112
112	107	108
105	101	100
115	111	110
134	130	129
132	128	127
92	88	87
118	115	111
128	127	123
115	113	113
144	144	144
138	138	138
148	148	148
155	155	155
143	143	143
102	102	102
89	89	89
92	94	94
91	93	93
64	66	66
84	86	86
133	138	137
132	137	136
118	123	122
127	132	131
134	140	139
124	130	129
154	160	159
170	176	175
187	192	191
176	181	180
144	149	148
162	167	166
153	158	157
160	162	162
142	144	144
92	94	94
84	86	86
101	101	101
118	118	118
112	112	112
103	103	103
111	111	111
103	101	101
106	101	102
111	109	109
103	101	101
101	99	99
107	105	105
120	118	118
113	111	111
98	96	96
115	113	113
120	118	118
112	110	110
96	94	94
94	92	92
124	122	122
157	155	154
170	171	169
161	162	158
164	165	163
139	142	140
133	138	136
161	168	165
172	177	176
174	179	178
150	155	154
158	163	162
150	152	153
142	144	145
99	101	102
97	99	100
105	106	110
94	93	97
80	79	81
80	79	81
102	101	103
127	126	128
91	90	92
94	93	95
87	89	90
95	97	98
105	107	108
85	87	88
77	79	80
97	99	100
112	116	117
115	119	120
112	116	117
133	137	138
158	160	160
137	139	139
84	86	86
100	102	102
153	155	155
154	159	158
108	113	112
111	116	114
131	136	134
97	102	100
115	119	114
153	157	152
172	176	171
181	185	180
155	157	151
91	93	87
67	69	63
67	69	63
85	86	82
108	107	103
93	92	88
62	61	57
102	100	99
131	127	126
117	113	112
106	101	102
107	102	103
94	89	90
99	97	97
100	98	98
97	95	95
102	100	99
128	124	123
139	136	132
126	124	123
105	103	102
97	95	94
97	95	94
118	118	118
145	145	145
120	120	120
95	95	95
126	128	129
123	122	124
143	142	144
150	149	151
138	137	139
124	123	125
134	131	133
140	137	139
132	129	131
134	131	133
106	103	105
114	111	113
122	119	121
106	103	105
95	92	94
98	95	97
90	87	89
79	76	78
78	77	79
129	131	132
162	167	168
175	180	181
174	179	180
168	173	174
117	122	123
128	133	134
122	127	128
142	147	148
127	132	133
119	124	125
114	119	120
112	117	118
137	142	143
109	114	115
116	121	122
125	130	131
125	130	131
101	108	111
116	123	126
125	135	135
134	144	144
97	107	107
115	123	123
142	150	150
112	120	120
108	116	116
97	102	103
112	117	118
84	88	89
127	131	132
137	141	142
120	124	125
134	138	139
147	151	152
168	172	173
133	134	138
78	78	84
69	70	74
87	88	92
66	67	71
66	67	71
105	106	110
107	109	110
113	115	116
88	90	91
78	80	81
83	85	85
78	80	80
114	116	116
119	121	121
87	86	88
103	102	104
112	111	113
112	114	115
121	123	124
117	119	120
127	129	130
132	134	135
93	95	96
94	96	97
70	72	73
89	91	92
100	102	103
111	113	114
104	106	107
112	114	114
132	130	130
112	110	109
111	109	108
107	104	100
124	120	119
133	134	132
113	113	113
111	111	111
138	138	138
151	151	151
130	130	130
117	117	117
105	105	105
93	93	93
106	106	106
114	114	114
132	134	134
138	140	140
164	166	166
136	138	138
83	85	85
86	88	88
162	164	164
130	135	134
128	133	132
123	125	125
108	108	108
106	106	106
107	105	105
98	93	94
94	89	90
102	100	100
94	94	94
91	93	93
97	100	98
132	135	133
107	110	108
108	111	109
147	151	146
154	158	153
144	148	143
147	152	150
128	133	131
101	106	104
90	95	93
109	114	112
109	114	112
134	141	138
128	133	132
101	106	105
86	88	88
78	80	80
88	90	90
79	81	81
84	84	84
103	103	103
141	141	141
137	137	137
134	134	134
109	111	112
79	81	82
126	128	129
167	169	170
139	138	140
101	98	100
86	81	83
85	82	84
89	86	88
109	106	108
124	121	123
116	115	117
107	106	108
108	107	109
97	96	98
90	92	93
94	98	99
138	145	148
144	151	154
160	169	172
156	165	168
154	163	166
149	158	161
156	165	168
194	203	206
188	195	198
170	177	180
159	166	169
114	121	124
115	120	123
109	114	117
102	105	109
107	110	114
115	118	122
158	163	166
151	156	159
129	136	139
76	84	84
85	93	93
120	128	128
135	143	143
141	149	149
159	167	167
134	142	142
112	120	120
156	164	164
155	163	163
138	146	146
145	153	153
142	150	150
150	158	158
161	169	169
165	173	173
115	123	123
81	89	89
92	100	100
112	120	120
102	110	110
76	84	84
118	126	126
142	150	150
86	94	94
86	94	94
114	122	122
128	136	136
130	138	138
130	138	138
118	126	126
107	115	115
133	138	139
142	150	150
131	137	142
128	137	141
102	111	115
89	98	102
132	141	145
105	114	118
99	110	114
107	116	120
83	92	96
126	135	139
147	158	162
126	135	139
113	122	126
102	111	115
117	123	128
124	130	135
134	140	145
141	147	152
141	146	155
145	150	159
122	127	136
80	85	94
87	89	99
73	76	84
85	87	95
158	160	168
180	182	190
155	158	163
93	96	101
64	67	72
54	58	63
78	82	87
135	139	144
136	140	145
139	143	148
136	140	145
157	164	167
123	132	135
148	157	161
106	115	119
80	89	93
97	106	110
119	129	136
93	101	108
74	82	89
78	84	91
106	110	115
100	103	108
103	106	111
115	118	123
103	106	111
87	90	95
110	114	119
80	84	89
102	108	113
96	102	107
104	110	115
134	140	145
166	172	177
121	127	132
91	97	102
80	86	91
98	102	107
132	138	143
145	151	156
123	129	134
103	109	114
114	123	127
112	121	125
102	111	115
116	125	129
101	110	114
122	124	134
124	126	136
112	114	124
93	95	105
92	95	103
93	97	102
98	101	105
103	107	108
105	109	110
100	105	106
99	104	105
97	102	103
110	115	116
129	137	137
106	114	114
99	107	107
102	110	110
118	126	126
130	137	140
121	128	131
131	138	141
120	127	130
104	109	112
120	125	128
131	136	139
130	135	138
138	143	146
149	154	157
165	170	173
147	152	155
126	131	134
129	134	137
97	102	105
116	121	124
183	188	191
176	181	184
130	135	138
77	82	85
103	108	109
100	105	106
94	99	100
99	104	105
100	105	106
92	97	98
120	125	128
107	112	115
109	113	118
90	94	99
91	95	100
107	111	116
103	106	114
113	116	124
109	112	120
80	83	91
72	78	83
77	83	88
122	128	133
139	145	150
137	143	148
93	99	104
101	107	112
114	120	125
94	100	105
94	100	105
71	77	82
75	81	86
110	116	121
96	102	107
117	123	128
170	176	181
174	180	185
102	106	111
124	127	135
126	128	136
105	107	115
97	99	107
128	131	136
124	127	132
114	117	122
124	127	132
152	155	159
151	154	158
105	108	112
99	103	104
115	119	120
127	132	133
147	151	156
126	132	137
121	127	134
203	211	218
206	213	222
196	203	212
112	119	128
102	109	118
108	113	122
97	102	111
86	91	100
70	75	84
67	69	79
84	86	96
90	92	102
143	146	154
112	112	118
90	91	95
90	91	95
87	88	92
123	124	128
112	116	117
102	106	107
109	113	114
75	79	80
74	78	79
87	90	94
119	122	126
144	147	151
137	140	144
144	147	152
130	135	138
101	106	109
98	106	106
106	114	114
97	105	105
101	109	109
107	115	115
105	112	115
88	94	99
98	104	109
110	116	121
120	126	131
120	126	131
119	125	130
124	130	135
113	119	124
168	174	179
199	203	208
176	180	185
126	130	135
94	98	103
86	90	95
90	94	99
98	102	107
100	104	109
110	114	119
119	125	130
112	118	123
125	131	136
103	109	114
87	93	98
104	110	115
129	135	140
144	148	153
137	141	146
149	153	158
155	159	164
136	140	145
130	134	139
141	145	150
136	140	145
144	148	153
142	146	151
131	134	138
125	122	124
102	96	97
71	66	65
40	30	30
46	37	34
47	42	39
57	51	46
67	59	52
60	51	42
66	56	46
72	62	52
78	66	56
77	65	55
77	64	56
77	64	56
76	63	55
72	61	53
70	58	52
70	59	55
74	62	60
79	67	65
98	86	84
86	77	74
69	64	61
69	64	61
117	113	112
105	106	104
120	119	121
123	125	126
96	97	101
93	94	98
109	109	115
118	118	124
101	101	107
118	116	122
119	119	125
113	118	121
106	111	114
104	109	112
101	106	109
105	110	113
100	105	108
105	110	113
120	125	128
98	103	106
98	103	106
99	104	107
129	134	137
138	143	146
110	115	118
95	100	103
100	105	108
104	109	112
123	130	133
125	134	137
123	132	135
102	111	114
105	112	115
113	120	123
94	101	104
107	114	117
114	121	124
104	111	114
90	99	102
140	149	152
136	148	150
107	120	122
86	101	103
96	111	113
136	151	154
157	172	175
136	148	154
111	121	128
105	115	122
93	103	110
161	171	178
178	188	195
106	117	121
112	123	127
133	145	147
107	119	121
92	104	106
99	111	113
110	122	124
125	137	139
110	122	124
93	105	107
86	98	100
106	118	120
81	90	94
101	107	112
102	106	111
84	88	93
114	118	123
131	135	140
117	123	128
96	102	107
87	96	100
90	99	103
100	111	115
94	105	109
89	101	105
106	121	124
143	158	161
149	164	167
133	150	153
111	126	129
96	109	111
85	97	99
93	105	107
100	112	114
96	108	110
87	98	102
94	105	109
97	108	112
82	93	97
55	65	72
90	95	104
92	97	106
104	109	118
96	101	110
101	106	115
116	121	130
119	124	133
139	146	155
141	148	157
131	140	149
137	146	155
162	171	180
118	127	136
80	88	95
104	112	119
110	118	125
139	142	150
116	120	125
92	96	101
97	101	106
105	109	114
105	109	114
116	121	124
135	140	143
143	148	151
152	157	160
138	145	148
150	157	160
128	135	138
130	137	140
126	133	136
104	111	114
114	122	122
106	114	114
102	110	110
105	113	113
108	116	116
129	137	137
127	134	137
106	113	116
95	101	106
97	103	108
127	133	138
118	124	129
118	124	129
149	155	160
134	140	145
120	126	131
120	125	134
125	130	139
122	127	136
99	104	113
90	95	104
83	88	97
113	118	127
151	156	165
150	155	164
156	161	170
141	146	155
136	141	150
120	125	134
138	145	154
120	127	136
109	118	127
128	133	142
123	128	137
101	106	115
99	104	113
94	99	108
100	105	114
103	108	117
97	102	111
115	120	129
123	128	137
127	132	141
103	108	117
102	107	116
93	98	107
95	100	109
88	93	102
146	150	161
148	152	163
123	127	138
117	121	132
122	129	138
108	115	124
85	92	101
92	99	108
110	117	126
122	132	139
151	161	168
146	156	163
130	140	147
152	164	168
160	172	176
149	161	165
144	156	160
139	151	155
172	183	187
143	154	158
139	150	154
76	87	91
106	115	119
126	135	139
145	154	158
133	142	146
96	105	109
109	115	120
114	120	125
135	141	146
130	136	141
109	112	120
87	88	98
100	100	112
124	124	136
121	123	133
142	148	153
145	152	155
128	134	139
112	118	123
83	86	94
96	99	107
90	92	100
95	97	105
117	118	128
125	126	136
94	95	105
105	106	116
126	127	137
93	94	104
117	118	128
128	129	139
127	128	138
107	108	118
102	104	114
121	123	133
106	108	118
128	130	140
146	151	160
134	139	148
121	126	135
111	116	125
107	112	121
82	89	98
102	109	118
113	120	129
135	142	151
141	150	159
125	134	143
131	140	149
128	135	144
114	123	132
103	108	117
135	140	149
151	156	165
104	109	118
109	116	125
123	130	139
104	111	120
98	107	116
98	109	117
88	99	107
97	108	116
96	107	115
96	107	115
111	122	130
115	124	133
118	127	136
125	132	141
125	134	143
149	158	167
129	138	147
99	108	117
105	114	123
128	137	146
128	137	146
132	143	151
129	140	148
132	143	151
115	126	134
127	138	146
146	157	165
147	158	166
106	117	125
110	121	129
117	128	136
122	131	140
126	133	142
113	118	127
101	106	115
106	111	120
128	133	142
133	138	147
142	147	156
145	150	159
139	144	153
106	111	120
102	107	116
114	119	128
107	112	121
104	109	118
117	122	131
118	123	132
113	118	127
101	106	115
111	116	125
154	159	168
156	163	172
119	126	135
87	96	105
93	102	111
75	84	93
79	86	95
79	86	95
103	110	119
106	113	122
117	122	131
106	111	120
83	88	97
121	126	135
136	138	148
100	102	112
130	132	142
159	164	173
152	157	166
146	151	160
152	157	166
133	138	147
122	127	136
96	101	110
101	106	115
103	108	117
105	110	119
102	107	116
112	117	126
127	132	141
131	136	145
128	133	142
144	149	158
146	151	160
127	132	141
112	117	126
115	120	129
117	122	131
117	122	131
115	120	129
114	119	128
121	126	135
125	130	139
136	141	150
124	129	138
134	139	148
130	135	144
117	122	131
86	91	100
83	88	97
120	125	134
129	134	143
112	117	126
110	115	124
86	91	100
97	102	111
129	134	143
136	141	150
128	133	142
139	144	153
121	126	135
127	132	141
157	162	171
148	153	162
119	124	133
166	173	182
143	150	159
140	149	158
120	129	138
92	101	110
122	129	138
97	104	113
96	101	110
101	106	115
103	108	117
97	102	111
110	115	124
107	112	121
124	129	138
129	134	143
126	131	140
122	127	136
129	134	143
133	138	147
103	108	117
122	127	136
118	125	134
109	116	125
101	108	117
106	113	122
116	123	132
129	136	145
140	147	156
118	125	134
98	107	116
113	122	131
124	133	142
149	158	167
148	159	167
153	164	172
156	169	177
154	167	175
155	168	176
107	120	128
119	132	140
130	143	151
117	128	136
140	147	156
167	172	181
145	150	159
93	98	107
94	99	108
129	134	143
139	146	155
134	143	152
129	138	147
93	102	111
104	113	122
116	123	132
118	125	134
102	104	114
101	103	113
112	114	124
129	131	141
114	115	125
110	111	121
140	141	151
176	177	187
144	145	155
109	111	121
152	157	166
164	171	180
163	170	179
167	174	183
157	166	175
143	152	161
137	146	155
129	138	147
112	123	131
160	171	179
152	165	173
150	161	169
156	163	172
172	179	188
172	177	186
165	170	179
164	166	176
122	124	134
108	110	120
130	132	142
120	125	134
115	120	129
130	135	144
147	152	161
122	129	138
119	126	135
110	117	126
96	103	112
124	133	142
139	148	157
110	119	128
107	117	124
125	131	138
124	130	135
113	119	124
119	125	130
134	140	147
142	148	155
124	130	137
110	116	123
141	146	155
143	148	157
143	148	157
134	139	148
163	167	178
117	121	132
98	102	113
124	128	139
152	159	168
127	136	145
109	118	127
103	112	121
98	105	114
108	115	124
115	122	131
105	112	121
73	78	87
81	86	95
84	89	98
119	124	133
138	140	150
135	137	147
144	146	156
149	152	160
138	144	151
105	114	118
124	131	140
129	138	147
126	135	144
141	150	159
144	153	162
112	119	128
114	121	130
106	113	122
112	119	128
145	150	159
161	166	175
154	159	168
142	147	156
105	110	119
102	104	114
83	85	95
70	72	82
86	91	100
120	127	136
139	146	155
133	140	149
123	130	139
128	133	142
115	120	129
133	138	147
143	148	157
139	141	151
140	142	152
120	122	132
115	117	127
120	125	134
120	125	134
102	107	116
116	121	130
145	150	159
133	138	147
112	117	126
142	147	156
146	151	160
121	126	135
109	114	123
90	95	104
96	101	110
113	118	127
92	97	106
93	98	107
139	144	153
159	164	173
157	162	171
144	149	158
148	153	162
159	164	173
143	148	157
121	128	137
106	113	122
124	133	142
101	110	119
101	110	119
114	121	130
124	131	140
129	136	145
130	137	146
100	107	116
97	102	111
125	130	139
181	186	195
159	164	173
91	93	103
87	89	99
117	119	129
115	117	127
104	106	116
123	125	136
113	115	126
112	114	125
122	124	135
141	146	155
134	141	150
105	112	121
138	147	156
133	142	151
111	121	128
124	132	139
100	108	115
93	101	108
108	117	121
122	128	133
147	153	158
140	146	151
116	122	127
118	124	129
129	135	140
142	148	153
146	152	157
165	174	178
173	182	186
168	177	181
147	156	160
166	175	179
173	179	184
145	151	156
146	152	157
121	127	132
118	122	127
139	143	148
130	134	139
117	121	126
127	131	136
134	138	143
152	156	161
125	129	134
152	156	161
165	171	176
114	120	125
116	122	127
119	125	130
110	116	121
130	139	143
151	160	164
149	158	162
138	147	151
131	142	146
122	133	137
128	139	143
137	145	152
134	142	149
123	128	137
117	119	129
109	111	121
104	106	116
104	109	118
122	127	136
133	138	147
116	121	130
106	113	122
117	124	133
125	132	141
116	123	132
128	135	144
145	154	163
141	150	159
143	152	161
169	178	187
145	156	160
139	149	156
121	132	136
127	138	142
119	130	134
121	130	134
101	110	114
86	95	99
120	129	133
111	117	122
96	102	107
92	98	103
109	115	120
145	151	156
136	140	145
118	124	129
129	135	140
141	147	152
157	163	168
124	130	135
120	126	131
130	136	141
153	159	164
150	156	161
140	146	151
116	122	127
113	119	124
119	125	130
110	116	121
109	115	120
118	124	129
114	120	125
129	133	138
115	119	124
97	101	106
111	117	122
139	148	152
118	127	131
114	123	127
100	106	111
113	119	124
139	145	150
129	135	140
153	157	162
132	136	141
111	115	120
110	116	121
134	140	145
139	148	152
153	162	166
133	142	146
107	113	118
99	105	110
110	116	121
126	130	135
143	146	151
118	121	126
124	124	130
100	100	106
113	113	119
154	154	160
141	141	147
126	129	134
101	104	112
122	127	136
120	127	136
105	112	121
106	111	120
115	121	132
111	115	126
104	108	119
120	122	133
124	125	135
117	118	128
107	108	118
118	119	129
118	119	129
124	125	135
135	136	146
135	138	146
123	126	134
121	123	133
93	95	105
109	111	121
130	132	142
123	125	136
126	128	139
125	127	138
140	142	153
144	146	156
138	141	149
127	131	136
146	150	155
156	160	165
142	148	153
137	146	150
124	133	137
129	138	142
116	125	129
120	126	131
129	135	140
135	141	146
110	116	121
98	102	107
108	112	117
107	111	116
115	119	124
86	90	95
122	126	131
133	137	142
153	157	162
157	161	166
133	139	144
130	136	141
136	142	147
135	141	146
132	138	143
107	116	120
118	127	131
105	114	118
109	118	122
113	124	128
118	129	133
131	142	146
124	135	139
108	119	123
108	119	123
128	139	143
130	141	145
131	142	146
116	125	129
99	108	112
104	113	117
100	109	113
124	133	137
134	140	145
121	127	132
110	116	121
115	121	126
116	120	125
118	122	127
124	128	133
127	131	136
105	107	117
117	119	129
150	152	162
147	149	159
142	147	156
158	163	172
114	119	128
114	119	128
115	122	131
115	122	131
157	164	173
164	171	180
135	144	153
118	127	136
133	142	151
126	135	144
125	136	144
119	128	137
119	128	137
132	139	148
144	149	158
97	102	111
82	87	96
109	114	123
124	129	138
143	148	157
129	134	143
116	121	130
107	112	121
123	128	137
141	146	155
153	158	167
163	168	177
139	144	153
135	140	149
127	132	141
134	136	146
127	129	139
170	171	181
149	150	160
127	128	138
138	139	149
131	132	142
129	131	141
114	116	126
121	126	135
87	92	101
133	138	147
158	165	174
154	161	170
149	156	165
121	128	137
118	123	132
121	126	135
121	123	133
111	113	123
122	123	133
141	142	152
158	157	167
134	133	143
126	125	135
141	140	150
152	151	161
147	146	156
155	154	164
151	150	160
126	125	135
126	125	135
115	114	124
126	125	135
127	128	138
112	113	123
117	119	129
129	131	141
118	120	130
152	154	164
157	159	169
115	117	127
120	122	132
140	142	152
147	149	159
138	140	150
142	144	154
160	162	172
166	171	180
154	159	168
150	155	164
157	162	171
156	163	172
162	169	178
148	153	162
136	141	150
126	133	142
128	135	144
124	131	140
163	170	179
135	140	149
128	133	142
118	123	132
124	130	137
119	125	132
102	108	115
104	110	117
97	103	110
119	125	130
143	149	154
143	149	154
130	136	141
145	146	156
153	154	164
149	150	160
142	144	152
127	131	136
145	150	153
149	154	157
138	143	146
117	122	125
132	135	139
132	135	140
119	119	125
120	119	128
128	127	136
131	130	139
121	120	129
128	127	137
142	141	151
119	115	126
129	125	136
135	131	142
134	130	141
130	126	137
145	141	152
153	149	160
158	157	167
154	153	163
124	123	133
128	127	137
129	130	140
141	142	152
139	140	150
143	144	154
123	124	134
124	126	136
130	133	141
148	152	157
134	138	143
130	133	138
134	137	142
128	131	136
126	129	134
117	117	123
133	133	139
155	155	161
134	134	140
141	139	145
157	155	161
156	154	160
142	140	146
125	123	129
127	127	133
120	121	125
128	131	135
150	147	156
132	129	138
106	103	112
131	128	137
158	156	162
149	147	153
147	145	151
141	141	147
149	149	155
152	153	157
158	159	163
141	145	146
115	119	120
115	119	120
122	128	133
144	150	155
149	155	160
125	131	136
115	118	122
103	108	111
119	124	125
121	131	131
107	119	119
94	110	109
155	172	169
153	172	169
163	182	179
124	141	138
116	130	128
120	133	131
124	132	132
125	129	130
122	124	125
125	124	126
122	124	125
126	126	126
129	126	122
132	128	123
150	144	139
159	153	148
158	149	145
159	150	146
172	163	159
184	175	171
182	173	169
186	180	175
183	177	172
185	181	176
181	177	172
147	147	141
110	110	104
102	104	98
121	125	119
123	127	121
121	127	122
125	132	127
126	133	130
123	130	127
123	130	127
125	132	129
125	132	129
124	131	128
123	130	125
122	132	126
122	132	126
122	134	128
123	135	129
121	135	129
125	139	133
132	146	140
130	142	136
126	140	129
129	140	132
124	135	125
118	129	119
122	133	123
126	134	127
120	128	121
132	136	131
132	136	131
146	150	145
128	132	127
121	125	120
132	136	131
116	120	115
133	137	132
131	135	130
131	135	130
128	129	125
114	117	108
129	130	121
141	142	133
120	121	112
124	125	116
129	127	119
129	127	119
134	132	124
137	135	127
132	129	124
133	130	125
138	135	130
144	141	137
129	126	122
131	128	124
131	128	124
132	129	125
133	130	126
130	132	126
132	134	128
133	135	129
134	135	133
131	132	130
131	132	130
135	136	134
137	138	136
135	136	134
133	134	132
132	133	131
136	137	135
133	134	132
133	134	132
145	146	144
135	136	134
132	133	131
