# Supplementary material for: Detection of Power Line Insulators in Digital Images Based on the Transformed Colour Intensity Profiles
Source: Sensors (Basel). 2023 Mar 22;23(6):3343. doi: 10.3390/s23063343 (PMC10051827; doi:10.3390/s23063343)
Supplement: Supplementary file 1 [file sensors-23-03343-s001.zip › Dataset/ni/ni_SCENA_60_95_345_151_84.csv]

232	231	233
232	231	233
232	232	232
229	231	231
229	231	231
232	232	232
232	232	232
230	232	232
231	233	233
231	233	233
230	232	232
230	232	232
230	232	232
230	232	232
230	232	232
230	232	232
230	232	232
231	233	233
228	230	230
228	230	230
227	229	229
226	228	228
225	227	227
225	227	227
224	226	226
226	225	229
227	223	235
168	161	174
50	48	54
74	76	77
110	116	111
195	202	195
226	234	227
221	228	223
220	226	225
220	225	228
221	224	229
221	224	229
223	224	228
225	225	225
228	226	225
228	226	225
226	226	226
224	226	226
223	225	225
223	225	225
222	224	224
222	224	224
222	224	224
221	223	223
221	223	223
222	224	224
225	227	227
229	231	231
232	234	234
235	237	237
238	240	240
239	241	241
242	244	244
240	244	245
242	247	246
244	249	248
248	250	250
249	251	251
250	253	251
250	253	251
250	251	249
248	249	247
248	249	245
247	248	244
250	249	245
249	248	244
247	246	242
248	247	243
249	246	241
247	244	239
245	242	237
245	242	238
243	240	236
242	239	235
241	238	234
240	237	232
240	236	231
239	235	230
240	234	227
239	233	226
239	233	226
239	233	226
239	233	226
240	234	227
238	235	227
238	235	227
238	235	227
238	235	227
238	235	227
238	235	227
238	235	227
238	235	227
238	235	227
238	235	227
238	235	227
238	235	227
238	235	227
238	235	227
238	235	227
238	235	227
238	235	227
238	235	227
238	235	227
238	235	227
238	235	227
238	235	227
238	235	227
238	235	227
238	235	227
239	236	228
239	236	228
238	235	227
238	235	227
237	234	226
237	234	226
236	234	226
235	236	227
237	238	229
237	234	226
237	231	224
239	230	226
237	226	222
239	227	223
248	236	232
148	136	134
54	45	42
89	84	83
66	64	63
43	46	44
84	91	88
141	150	147
189	196	193
195	197	197
81	79	79
53	51	50
85	84	80
188	188	182
251	251	245
237	235	227
216	215	205
236	234	223
238	236	226
237	232	223
251	245	238
246	240	233
233	225	218
243	231	227
244	233	229
241	237	232
229	226	221
248	245	240
240	238	230
215	213	205
127	125	117
66	63	55
62	59	51
74	71	63
141	138	130
212	206	199
249	243	236
240	234	227
236	230	223
241	233	226
240	228	226
232	215	218
255	231	246
255	237	252
255	239	252
236	211	221
71	47	55
33	14	17
50	36	37
56	47	43
83	81	71
237	242	227
245	253	236
231	243	223
221	237	214
224	240	216
224	234	217
236	237	227
243	240	232
241	238	230
238	235	230
240	236	231
240	236	231
240	235	232
241	236	233
236	231	228
240	235	232
243	238	237
245	240	239
244	239	238
245	237	238
243	237	238
244	238	239
242	237	236
246	235	238
248	237	240
251	240	243
252	241	244
250	239	241
244	230	234
243	229	233
251	238	240
255	245	247
255	247	247
108	96	92
78	66	62
59	47	43
52	40	36
150	138	132
187	179	172
210	204	197
236	230	223
248	242	235
242	239	231
249	246	238
247	245	237
240	238	230
238	239	230
243	240	236
243	240	236
242	241	237
242	241	237
245	242	238
245	242	238
245	242	238
245	242	238
245	242	238
245	242	238
245	242	238
245	242	238
245	242	238
245	242	238
245	242	238
245	242	238
245	242	238
245	242	238
245	242	238
245	242	238
245	242	238
245	242	238
245	242	238
245	242	238
245	242	238
245	242	238
245	242	238
245	242	238
245	242	238
245	242	238
245	242	238
246	243	239
246	243	239
246	243	239
246	243	239
