# Supplementary material for: Detection of Power Line Insulators in Digital Images Based on the Transformed Colour Intensity Profiles
Source: Sensors (Basel). 2023 Mar 22;23(6):3343. doi: 10.3390/s23063343 (PMC10051827; doi:10.3390/s23063343)
Supplement: Supplementary file 1 [file sensors-23-03343-s001.zip › Dataset/ni/ni_SCENA_33_147_425_431_970.csv]

42	17	7
42	16	9
41	15	8
43	15	8
43	14	9
43	17	11
43	17	11
40	15	5
41	16	6
39	17	5
40	15	5
41	15	8
43	14	9
44	15	10
45	14	11
45	16	11
46	16	11
42	13	8
42	14	7
42	16	9
40	18	7
41	19	7
43	19	7
44	18	6
47	21	7
46	19	5
43	17	3
44	18	4
45	19	7
45	19	7
44	18	6
46	19	9
43	16	6
42	15	5
38	13	3
38	13	3
38	16	5
39	17	6
40	20	9
40	16	10
40	18	13
38	16	11
38	16	10
37	15	9
40	17	9
40	17	9
40	17	9
41	18	10
39	16	8
37	19	8
37	18	10
37	21	9
36	20	8
32	19	5
34	18	6
40	20	9
41	18	10
38	18	7
38	18	7
40	20	9
41	20	12
40	19	11
41	17	11
38	17	9
39	15	9
39	16	8
41	15	9
42	19	11
42	18	12
37	17	6
34	13	5
36	17	9
36	20	8
36	18	7
37	19	8
39	19	8
40	21	8
42	20	8
44	20	8
45	19	7
47	21	9
46	20	8
48	20	9
47	19	8
45	19	7
44	18	6
40	18	7
44	16	9
42	17	7
41	16	6
42	17	7
43	18	8
43	18	8
42	16	9
41	15	8
40	18	7
40	17	9
42	20	9
41	18	10
38	18	7
37	17	6
38	21	8
39	19	8
38	19	11
40	18	12
41	19	13
41	17	11
41	19	8
39	17	6
41	16	6
43	16	6
45	21	9
46	19	9
44	20	8
43	19	7
40	18	6
39	17	5
36	18	7
36	15	7
41	19	13
40	19	11
38	17	9
38	18	7
39	19	8
42	20	8
40	18	7
41	19	8
42	20	9
42	20	9
42	18	12
41	17	11
41	17	11
41	17	11
41	17	11
40	17	9
43	14	9
44	18	12
45	16	11
42	20	9
40	18	7
38	18	7
40	18	7
41	21	10
41	21	10
42	19	11
40	18	7
39	16	8
40	19	11
39	18	10
36	19	10
35	16	8
42	20	8
44	20	8
41	19	8
42	17	7
41	18	10
42	16	9
41	18	10
43	17	11
41	17	11
43	16	12
39	17	11
40	16	10
39	17	11
41	17	11
39	18	10
39	19	8
43	17	11
42	18	12
43	17	11
40	18	12
42	18	12
42	21	13
41	18	10
41	18	10
43	20	12
43	21	10
45	19	12
36	16	5
36	16	5
37	19	8
35	19	7
40	20	9
39	15	9
41	15	9
42	16	10
45	19	13
45	19	13
45	19	13
41	15	9
42	16	10
40	18	7
42	17	7
41	19	8
39	17	5
42	21	6
42	22	5
40	23	4
40	19	4
43	21	9
42	20	9
39	20	7
38	19	6
38	22	6
40	21	8
41	22	9
42	20	9
35	15	4
39	16	8
36	17	10
35	16	9
37	18	13
37	18	15
36	20	14
38	20	13
41	17	11
43	20	12
41	18	10
43	20	12
42	19	11
44	21	13
43	20	12
44	22	11
40	17	9
44	22	11
42	19	11
43	21	10
41	18	10
39	19	8
37	17	6
40	18	7
42	15	11
40	15	11
39	14	10
39	17	12
41	16	12
42	18	12
42	19	11
42	19	11
42	20	9
41	18	10
41	21	10
39	18	10
41	21	10
39	18	10
38	18	7
39	17	6
44	22	11
43	20	12
43	21	10
41	18	10
40	20	9
41	18	10
41	21	10
43	21	10
41	21	10
41	19	8
42	20	9
41	19	8
41	21	10
41	21	10
40	21	8
40	21	8
41	19	8
41	23	12
39	21	10
41	23	12
41	21	10
41	21	10
40	19	11
39	18	10
37	16	8
40	19	11
41	18	10
44	20	14
44	18	12
45	19	13
44	18	12
45	19	13
47	18	14
47	21	15
45	19	13
44	18	12
43	17	11
44	18	11
46	24	13
44	21	13
45	23	12
43	21	10
43	24	11
40	20	9
40	21	8
39	20	7
41	22	9
43	21	9
48	23	13
47	21	14
48	23	13
46	20	13
43	21	9
45	20	10
44	25	12
41	21	10
42	24	13
40	21	13
39	21	14
37	18	13
38	20	13
38	19	14
39	21	14
43	24	16
40	16	10
47	21	15
46	20	14
45	23	12
43	21	10
46	24	13
42	20	9
42	20	8
40	18	7
41	22	9
40	21	8
43	24	11
41	22	9
42	23	10
42	23	10
42	23	8
42	22	11
43	23	12
41	21	10
40	21	8
41	19	8
41	22	9
44	25	12
43	23	12
45	24	16
43	21	15
44	22	16
40	18	13
41	19	13
40	18	13
44	22	16
44	22	17
41	23	16
38	22	16
36	24	14
37	21	14
39	22	13
38	19	11
42	22	11
41	21	10
46	24	13
45	20	10
43	21	9
44	19	9
43	21	9
44	25	12
41	22	9
45	26	13
44	22	11
42	22	11
41	21	10
44	25	12
43	24	11
44	25	12
43	21	9
42	20	8
46	22	10
48	25	10
48	22	8
47	24	8
47	21	7
49	25	7
47	23	5
50	28	10
43	21	10
39	19	8
36	16	5
39	19	8
39	19	8
43	24	11
45	24	9
43	19	7
44	23	8
45	21	9
45	24	9
43	21	9
41	25	9
39	22	9
41	25	9
40	23	10
43	21	9
43	21	9
44	22	11
42	20	9
44	24	13
45	22	14
46	24	13
46	20	13
44	21	13
43	19	13
44	21	13
42	18	12
42	21	13
45	24	16
43	22	14
43	25	14
40	21	13
42	23	15
39	20	12
42	25	12
43	24	11
49	27	15
46	24	12
46	24	12
44	20	8
44	22	10
42	20	8
43	24	11
40	21	8
42	25	12
41	24	11
44	28	16
38	19	14
38	22	16
35	19	13
40	23	14
46	28	17
46	25	17
48	26	15
45	23	12
48	23	13
47	21	14
50	24	17
45	21	15
45	23	17
43	21	16
44	25	18
44	25	18
44	26	19
41	22	15
41	25	13
38	21	12
43	25	14
44	23	15
43	25	14
43	22	14
43	23	12
44	21	13
46	26	15
43	22	14
46	25	17
45	27	16
43	25	14
45	29	13
43	24	11
47	28	15
44	25	12
49	30	17
47	28	15
48	29	16
44	25	12
46	26	15
42	22	11
47	27	16
45	25	14
47	29	18
44	26	15
43	26	13
40	23	10
41	25	12
39	23	11
42	26	13
41	24	11
43	27	11
49	31	14
45	27	10
50	30	13
46	26	9
52	32	15
48	27	12
48	29	14
46	24	12
45	26	11
42	25	12
43	27	11
41	25	9
47	31	15
43	27	11
47	29	12
44	25	10
48	30	13
45	26	11
50	29	14
47	25	13
51	28	13
50	26	14
54	31	16
54	31	15
51	28	13
53	33	16
48	28	11
48	31	12
43	27	10
48	33	14
47	31	14
48	32	15
48	29	14
50	31	16
45	26	13
48	29	16
46	26	15
48	30	19
45	27	16
43	27	14
38	25	9
46	32	14
41	27	9
43	29	11
42	26	14
47	29	18
45	27	16
47	31	15
52	31	16
48	27	12
50	30	13
47	26	11
49	30	15
46	29	16
47	31	18
43	27	15
45	31	19
41	26	17
43	29	17
40	26	14
46	32	14
44	30	12
46	30	13
43	27	11
48	29	14
46	27	14
51	29	17
49	27	16
48	27	19
47	26	18
47	27	16
