# Supplementary material for: Detection of Power Line Insulators in Digital Images Based on the Transformed Colour Intensity Profiles
Source: Sensors (Basel). 2023 Mar 22;23(6):3343. doi: 10.3390/s23063343 (PMC10051827; doi:10.3390/s23063343)
Supplement: Supplementary file 1 [file sensors-23-03343-s001.zip › Dataset/ni/ni_SCENA_51_2472_230_2060_1583.csv]

144	128	86
148	130	89
147	128	90
148	127	89
150	126	90
150	126	90
151	127	91
152	128	92
156	130	94
153	129	93
151	126	92
151	126	92
151	126	92
151	126	92
151	126	92
151	126	92
151	126	92
151	126	92
147	122	88
148	123	89
149	124	90
150	125	91
151	126	92
151	126	92
151	126	92
148	123	89
151	127	91
151	127	91
151	127	91
151	127	91
151	127	91
151	127	91
150	126	90
150	126	90
152	128	92
152	128	92
152	128	92
152	128	92
152	128	92
151	127	91
151	127	91
151	127	91
152	128	92
152	128	92
152	128	92
151	127	91
151	127	91
151	127	91
151	127	91
151	127	91
152	128	92
152	128	92
152	128	92
152	128	92
152	128	92
149	125	89
148	124	88
147	123	87
153	130	92
152	129	91
151	128	90
150	128	87
150	127	89
151	128	90
152	129	91
152	129	91
151	127	91
151	127	91
151	126	92
151	126	92
151	126	94
151	126	94
151	126	94
151	125	95
152	125	99
153	126	100
154	127	101
153	126	99
149	123	93
147	121	91
148	123	91
151	127	91
149	125	89
149	125	89
149	125	89
149	125	89
149	125	89
149	125	89
149	125	89
149	126	88
148	126	85
149	127	86
150	128	87
151	129	88
151	128	90
150	127	89
150	127	89
149	126	88
149	126	88
149	126	88
149	126	88
149	126	88
149	126	88
149	126	88
149	126	88
149	126	88
152	126	89
149	124	84
149	124	84
150	125	85
151	126	86
152	127	87
153	128	88
154	129	89
150	125	85
150	125	85
150	125	85
149	124	84
149	124	84
149	124	84
148	124	82
148	123	83
152	126	89
151	125	89
150	124	88
150	124	88
150	124	88
150	124	88
151	125	89
151	125	89
149	123	87
149	123	87
148	122	86
148	122	86
149	123	87
149	123	87
149	123	87
148	122	86
148	125	87
148	125	87
149	126	88
149	126	88
149	126	88
148	125	87
147	124	86
146	123	85
145	122	84
148	125	87
149	126	88
150	127	89
147	124	86
146	123	85
144	121	83
146	123	85
148	123	83
148	123	83
149	124	84
149	124	84
150	125	85
151	126	86
150	124	87
150	124	87
150	124	87
151	125	88
151	125	88
151	125	88
151	125	89
151	125	89
151	125	89
151	125	89
149	125	89
149	125	89
149	125	89
147	123	87
147	123	87
147	123	87
147	123	87
146	122	86
149	125	89
149	125	89
149	125	89
149	125	89
148	124	88
148	124	88
148	124	88
148	123	89
149	123	93
147	121	91
148	122	92
152	125	98
153	127	97
150	124	94
149	123	93
149	123	93
149	124	92
149	124	92
150	125	91
150	125	91
150	125	91
150	126	90
150	126	90
150	126	90
145	121	85
146	122	86
147	124	86
148	125	87
148	126	85
148	126	85
148	126	84
147	125	83
147	125	84
147	124	86
148	125	87
149	125	89
149	124	90
149	124	92
150	124	94
149	124	92
148	123	89
148	124	88
149	125	89
150	126	90
150	126	90
150	126	90
150	127	89
151	128	90
147	125	84
147	125	84
147	125	84
147	125	84
148	126	84
148	126	84
148	126	84
148	126	84
150	128	87
147	126	88
145	123	87
143	124	87
144	123	91
143	124	89
145	125	94
144	126	97
138	118	93
126	109	88
118	103	87
113	100	92
101	88	86
89	78	80
77	65	71
58	48	54
51	40	42
47	37	37
42	33	30
37	28	24
33	27	20
33	27	20
32	27	18
30	26	15
26	25	11
26	25	11
26	24	13
26	24	13
24	23	13
24	23	13
24	22	14
23	21	13
26	23	15
25	22	14
23	21	13
23	21	13
23	24	14
24	26	14
25	29	17
24	30	19
29	34	25
29	34	25
33	37	31
32	38	33
29	34	32
29	34	33
30	34	35
29	33	34
29	34	33
29	34	33
29	33	34
26	31	30
24	29	30
24	32	32
26	31	32
27	35	35
31	41	41
35	43	42
38	51	49
41	59	58
46	68	66
48	75	72
47	78	75
49	80	79
53	82	87
55	81	88
54	80	87
54	80	87
56	80	86
55	79	85
54	76	82
51	73	79
53	73	78
52	72	77
54	70	76
50	66	72
45	62	65
44	61	64
46	61	64
44	61	64
48	66	67
52	72	73
55	76	78
57	80	82
57	82	86
58	82	88
56	82	89
56	82	89
55	81	88
56	82	89
60	85	89
60	85	89
60	83	85
60	84	82
62	84	82
63	85	83
59	83	83
61	82	83
62	83	84
63	84	85
65	86	87
65	86	87
65	86	88
66	89	91
63	85	90
62	84	89
65	87	93
66	88	94
66	87	95
65	86	94
70	89	96
70	90	95
64	85	86
61	87	87
59	85	85
56	82	82
59	84	86
57	83	83
58	82	82
57	81	79
64	88	88
61	83	81
55	77	75
59	83	81
58	82	80
58	80	78
58	81	83
56	77	78
60	78	77
65	81	80
62	78	77
61	75	73
57	71	69
56	70	68
50	63	61
47	58	56
47	55	54
43	49	48
36	41	40
32	37	36
28	33	32
28	31	29
26	29	27
25	28	26
30	30	24
29	30	21
28	29	20
27	28	19
26	27	17
24	25	15
26	25	15
26	25	15
28	26	15
28	26	15
30	26	15
30	26	15
32	26	13
32	26	13
32	26	13
30	26	15
31	27	16
29	27	16
25	22	18
25	22	17
25	22	17
25	23	15
27	25	17
28	27	17
27	28	18
25	29	18
26	31	22
29	37	30
27	34	29
35	44	41
45	56	54
43	57	55
47	65	66
49	70	71
55	76	77
57	78	79
59	83	83
58	83	85
55	83	84
54	83	87
56	86	91
55	85	90
55	84	91
54	83	90
53	80	90
57	84	94
56	82	94
52	81	90
55	84	91
51	83	89
50	82	88
52	83	92
51	84	93
52	85	94
51	83	94
50	82	93
53	83	94
54	84	95
56	84	95
55	83	94
53	79	91
51	77	89
50	74	86
50	73	81
49	74	78
50	73	75
49	69	70
49	67	68
47	61	59
49	61	55
59	68	58
46	57	54
61	68	61
67	71	60
61	65	54
70	69	55
79	75	57
75	69	50
82	75	55
88	80	57
95	85	61
86	79	54
93	86	61
102	93	66
97	87	63
105	94	67
111	100	72
106	95	67
111	100	70
115	101	72
106	95	65
112	98	69
115	102	70
121	106	73
122	108	79
128	113	81
133	114	81
127	108	75
132	113	80
134	115	80
125	110	78
130	112	81
133	116	83
138	119	84
130	115	82
136	120	84
136	117	82
129	113	77
135	119	83
138	119	84
131	115	79
137	118	83
142	120	85
140	117	85
141	120	89
141	120	92
138	121	94
133	121	97
130	123	103
130	126	108
130	129	115
127	131	120
126	134	127
128	142	138
125	143	142
125	146	148
126	151	155
125	154	159
125	155	160
122	154	159
122	154	159
122	154	159
122	154	160
120	152	158
119	151	157
118	150	156
115	146	155
118	149	158
120	150	161
119	149	160
117	147	158
115	145	156
109	139	150
105	132	146
97	120	136
93	113	130
85	106	121
77	99	111
69	94	104
65	90	100
62	88	95
57	83	90
56	84	91
57	85	92
57	84	94
57	84	94
56	84	95
55	83	94
55	82	96
55	81	95
55	78	93
54	75	90
55	76	91
55	74	89
54	73	88
51	70	85
46	62	78
48	64	80
49	65	81
44	59	75
44	59	75
43	58	74
43	58	74
43	54	68
44	55	69
43	56	72
43	56	70
42	58	74
42	62	79
42	62	79
42	66	84
42	69	89
41	69	86
40	70	89
37	68	89
41	72	93
46	73	94
48	72	94
50	74	94
54	75	96
56	75	96
55	72	91
54	71	84
50	66	78
46	61	70
40	53	61
38	50	54
36	48	50
37	47	47
39	47	47
38	44	43
39	46	43
38	43	41
40	45	43
41	46	44
41	46	44
38	45	42
37	42	40
36	37	33
36	35	31
32	31	27
30	29	25
28	27	23
26	25	21
25	22	17
24	21	16
25	22	14
25	22	14
25	22	14
24	21	13
26	21	12
25	20	11
25	20	11
25	20	11
23	21	10
23	21	11
23	21	11
22	20	10
22	19	11
21	18	10
21	18	10
20	17	9
21	18	10
22	19	11
23	20	12
23	20	12
22	19	11
21	18	10
23	20	12
25	22	14
26	24	16
27	25	17
26	24	16
27	25	17
28	26	18
30	28	20
30	28	20
29	27	19
27	25	17
27	25	17
27	25	17
28	26	18
28	26	18
28	26	18
28	26	18
29	27	19
28	25	20
28	25	20
27	24	19
26	23	18
26	23	15
25	22	14
25	22	14
24	21	13
26	21	12
25	20	11
24	19	10
23	18	9
25	19	8
25	19	8
26	20	9
26	20	9
25	19	8
25	19	8
25	19	8
25	19	8
25	19	8
25	19	8
25	19	8
25	19	8
25	19	8
20	18	7
20	18	7
20	18	7
20	18	7
20	18	7
20	18	7
20	18	7
21	21	7
22	22	10
24	22	12
23	19	14
24	16	16
27	16	18
31	20	22
36	23	25
37	23	24
50	34	28
62	45	36
69	54	38
76	62	40
92	78	50
108	95	63
121	109	73
136	124	84
137	125	83
141	129	89
144	132	90
146	131	92
145	130	91
146	131	92
147	132	93
150	132	95
152	134	97
152	133	96
149	130	93
150	131	94
152	133	96
154	135	98
152	133	96
153	131	96
152	130	95
151	129	94
152	130	95
155	133	98
156	134	99
155	133	98
156	134	99
154	132	97
154	132	97
154	132	97
155	133	98
155	133	98
151	131	96
152	132	97
153	134	97
154	135	97
154	136	95
154	135	97
152	133	96
150	131	94
150	130	95
151	130	98
152	131	100
156	135	104
155	134	103
154	133	102
154	133	101
153	133	98
152	132	97
152	133	96
151	131	96
154	133	101
154	133	101
154	133	101
153	132	100
153	132	100
152	131	99
152	132	97
152	132	97
152	132	97
152	132	97
152	133	96
153	134	97
153	134	97
153	134	97
153	134	96
153	134	96
155	136	99
153	133	98
154	134	99
154	134	99
155	135	100
154	134	99
155	135	100
155	135	100
152	132	97
153	133	98
153	133	98
154	134	99
154	134	99
154	134	99
152	132	97
151	131	96
154	132	96
154	132	96
156	134	99
155	133	98
154	132	97
152	130	95
153	131	96
154	132	97
155	133	98
155	133	98
155	133	98
155	133	98
155	133	98
155	133	98
155	133	98
155	133	98
155	132	100
154	131	99
154	132	97
154	132	97
154	132	96
152	130	94
146	127	89
143	124	87
138	119	84
128	109	76
113	92	64
100	78	53
88	67	46
76	53	37
67	44	29
56	34	22
44	28	16
41	27	15
37	25	13
36	24	12
32	23	10
31	22	9
29	21	8
29	21	8
29	23	10
30	24	11
29	26	12
28	25	11
25	24	10
24	23	9
25	24	10
26	25	11
28	26	8
28	26	8
28	25	10
28	25	11
26	25	11
27	26	12
27	26	12
32	26	15
36	30	19
38	30	17
39	30	17
42	33	19
52	42	25
64	54	36
80	69	49
89	79	55
104	93	65
115	106	73
128	118	84
136	124	90
141	128	90
146	131	92
149	133	91
150	132	91
152	133	90
153	134	91
154	134	93
154	134	93
150	131	93
150	131	93
151	132	95
152	133	96
154	132	96
156	134	98
154	132	96
153	131	95
152	130	94
153	131	95
154	132	96
155	133	97
155	133	97
154	132	96
153	131	95
151	129	93
151	129	93
152	130	94
153	131	95
154	132	96
152	133	95
153	134	96
152	133	95
152	133	95
152	133	95
151	132	94
151	132	94
151	132	94
149	130	92
148	129	91
149	130	92
155	133	97
154	132	96
153	131	95
154	132	96
153	131	95
153	131	96
154	132	97
155	133	98
155	133	98
153	131	96
153	131	96
154	132	97
155	133	98
153	131	96
153	131	96
153	131	96
154	132	97
154	132	97
155	133	98
157	135	100
159	137	101
157	135	99
156	134	98
154	132	96
152	130	94
151	129	93
151	129	93
152	130	94
154	132	96
156	134	98
154	132	96
153	131	95
154	132	96
154	132	96
155	133	97
154	132	96
152	130	94
153	131	96
153	131	96
153	131	96
154	132	97
154	132	97
155	133	98
155	133	98
155	133	98
155	133	98
156	134	99
155	133	98
152	130	95
152	130	95
154	132	97
155	133	98
153	131	96
152	132	97
151	131	96
151	131	96
151	131	96
151	131	96
152	132	97
153	133	98
154	134	99
151	131	96
152	132	97
152	132	97
152	132	97
152	132	97
152	132	97
152	132	97
152	132	97
151	129	93
151	129	93
154	132	96
156	134	98
154	132	96
151	129	93
152	130	94
159	137	101
155	133	97
156	134	98
153	131	95
152	130	94
152	130	94
152	130	94
153	131	95
153	131	95
153	134	97
153	134	97
154	135	98
154	135	98
155	136	99
153	134	97
152	133	96
152	133	96
153	134	97
152	133	96
152	133	96
151	132	95
151	132	95
152	133	96
152	133	96
153	134	97
153	134	97
153	134	97
152	133	96
150	131	94
154	132	96
155	133	97
155	133	97
155	133	97
153	131	95
154	132	96
155	133	97
153	131	95
153	131	95
153	131	95
153	131	95
150	128	92
155	133	97
153	131	95
153	131	95
152	130	94
151	129	93
151	129	93
153	131	95
155	133	97
153	131	95
153	131	95
153	131	95
154	132	96
154	132	96
154	132	96
153	131	95
156	134	98
157	133	97
156	132	96
155	131	95
156	132	96
157	133	97
155	131	95
151	129	93
149	127	91
151	129	93
153	131	95
152	133	96
152	133	96
152	133	96
152	133	96
152	134	97
154	135	98
155	133	98
155	133	98
154	132	97
155	133	98
155	133	98
154	132	97
152	130	95
150	128	93
153	131	96
156	134	98
155	133	97
155	133	97
154	132	96
153	131	95
153	131	95
154	132	96
155	133	98
155	133	98
156	134	99
156	134	99
155	133	98
154	132	97
152	130	95
151	129	94
153	131	96
153	131	96
153	131	96
153	131	96
153	131	96
153	131	96
153	131	96
153	131	95
155	132	94
155	133	92
155	133	92
156	134	93
154	131	93
153	130	92
152	131	93
153	132	94
154	132	96
153	131	95
150	130	95
151	131	96
153	133	98
154	134	99
152	133	98
151	132	97
154	135	98
154	135	98
154	135	98
154	135	98
154	135	98
153	134	97
153	134	97
152	133	96
154	135	98
153	134	97
152	133	96
151	132	95
151	132	95
157	135	100
156	134	99
155	133	98
155	135	100
155	135	100
156	136	101
156	136	101
155	135	100
155	135	100
154	134	99
152	132	97
153	133	98
152	132	97
151	131	96
152	132	97
154	134	99
155	135	100
155	135	100
154	134	99
154	132	97
154	132	97
154	132	97
154	132	97
154	132	97
154	132	97
154	132	97
154	132	97
153	131	96
154	132	97
155	133	98
156	134	99
156	134	99
155	133	98
154	132	97
153	131	96
152	132	97
152	132	97
152	132	97
153	133	98
153	133	98
154	134	99
154	134	99
154	134	99
153	133	98
154	134	99
154	134	99
151	131	96
150	130	95
151	131	96
153	133	98
157	138	101
153	134	97
154	135	98
156	134	98
156	134	98
156	134	98
155	133	97
154	132	96
153	131	95
155	133	97
155	133	97
156	134	98
156	134	98
156	134	98
155	133	97
155	133	97
155	133	97
154	135	97
154	135	97
154	135	98
154	135	98
154	135	98
154	135	98
154	134	99
154	134	99
153	133	98
152	132	97
152	132	97
152	132	97
154	135	98
154	135	98
155	136	99
154	135	98
156	137	99
155	136	98
153	134	97
153	134	97
152	133	96
152	133	96
153	133	98
154	134	99
151	131	96
152	132	97
153	132	100
154	133	101
155	134	102
155	134	102
154	133	101
153	132	100
151	132	99
152	133	100
155	135	100
155	135	100
154	134	99
152	132	97
155	135	100
153	134	99
146	127	94
140	122	93
131	112	85
116	100	77
103	89	67
90	79	59
74	64	46
60	51	37
47	37	27
41	32	23
34	25	15
31	22	12
28	22	9
29	23	10
28	23	8
27	22	7
23	20	6
24	21	7
23	19	8
24	19	10
23	20	12
25	21	16
28	23	20
29	26	22
31	30	26
28	29	25
29	32	30
31	36	34
34	38	39
35	40	43
34	40	45
32	41	45
31	42	46
31	42	46
34	43	47
35	44	48
38	45	48
39	46	49
42	47	48
40	48	47
36	47	44
35	47	41
35	46	43
36	47	44
36	47	45
39	47	46
41	47	46
42	47	45
53	54	50
70	67	59
81	75	64
92	84	67
107	96	74
117	104	78
125	111	83
136	121	89
149	133	96
150	132	95
148	129	94
146	127	94
141	123	94
138	118	93
128	111	92
120	104	91
106	97	84
94	89	80
81	83	77
75	80	78
66	76	76
55	70	72
47	68	70
51	70	73
48	66	73
47	64	73
46	65	73
46	65	73
44	64	75
44	64	75
44	64	75
44	64	75
41	59	70
41	60	68
41	59	66
41	57	63
41	56	59
40	53	55
38	50	52
39	48	51
39	44	45
38	43	42
39	41	41
35	38	36
32	34	28
30	31	22
30	29	19
28	26	15
27	26	12
26	25	11
24	24	10
22	22	8
21	21	9
19	21	9
19	20	10
24	21	13
25	23	13
24	22	12
22	20	10
22	20	9
21	19	8
21	19	8
21	19	8
20	18	7
23	21	10
22	20	9
23	21	10
24	22	11
24	22	11
22	20	9
20	18	7
19	17	6
23	23	9
22	22	8
22	22	8
21	21	7
22	21	7
23	22	8
23	22	8
24	23	9
25	22	8
25	22	8
26	23	9
25	22	8
27	21	8
27	21	8
28	22	9
29	23	10
29	21	8
30	23	8
32	24	7
37	30	11
42	33	13
54	46	23
77	68	41
90	79	51
105	94	64
114	103	73
119	106	74
124	111	79
136	120	91
136	120	91
142	124	95
149	131	100
152	133	100
153	133	98
153	133	98
152	132	97
154	135	98
156	137	99
152	133	95
149	131	90
151	132	94
151	132	94
151	132	95
152	133	96
153	133	98
153	132	100
154	133	102
154	133	101
