# Supplementary material for: Detection of Power Line Insulators in Digital Images Based on the Transformed Colour Intensity Profiles
Source: Sensors (Basel). 2023 Mar 22;23(6):3343. doi: 10.3390/s23063343 (PMC10051827; doi:10.3390/s23063343)
Supplement: Supplementary file 1 [file sensors-23-03343-s001.zip › Dataset/ni/ni_SCENA_48_1624_1090_1621_323.csv]

148	128	93
150	130	95
150	130	95
148	129	92
148	129	92
148	129	92
148	129	92
148	129	92
148	129	92
148	129	92
148	129	92
148	129	92
148	129	92
148	129	92
149	130	93
149	130	93
150	131	94
150	131	94
150	131	94
149	130	92
149	130	92
149	130	93
149	130	93
149	130	93
149	130	93
148	129	94
148	129	94
147	128	93
150	131	96
148	131	98
144	127	94
141	124	91
142	125	92
142	125	92
136	123	91
117	109	79
100	96	68
78	74	49
56	54	30
40	39	19
31	31	13
27	27	13
26	26	14
23	24	14
23	24	14
25	23	15
25	23	15
26	24	14
26	24	14
28	23	14
28	23	14
28	24	13
28	24	13
26	24	13
27	25	15
28	26	18
28	28	22
28	29	25
27	30	28
36	42	41
38	46	46
41	50	54
44	54	61
47	58	66
46	58	68
45	57	67
47	57	67
54	59	68
57	56	65
60	59	61
69	65	64
85	77	70
103	91	79
119	104	85
130	113	87
147	126	98
146	127	94
148	128	93
149	129	94
148	129	94
146	127	92
144	127	94
148	129	94
147	128	90
148	130	89
149	131	90
149	131	90
149	130	92
148	129	91
147	128	90
146	127	89
150	131	94
149	130	93
148	128	93
146	126	91
146	126	91
147	127	92
148	128	93
149	129	94
142	121	89
146	125	94
143	125	94
132	118	89
114	106	77
94	90	62
70	71	45
53	57	32
39	45	22
37	42	21
33	39	22
35	38	23
37	37	25
37	37	25
36	34	24
36	31	22
36	29	20
35	28	19
31	26	17
29	24	15
25	23	12
24	22	11
23	23	11
23	23	11
24	23	9
25	22	8
25	20	5
27	20	5
28	19	5
29	20	6
35	24	10
42	27	11
51	28	12
73	47	30
94	69	49
113	89	67
134	110	86
144	122	94
144	123	92
145	125	90
147	128	91
148	129	92
148	129	92
149	130	93
149	130	93
150	131	94
150	131	94
149	131	94
147	131	94
145	132	94
147	131	95
147	131	95
149	130	95
149	130	95
147	130	97
147	130	97
146	131	98
143	128	96
136	125	93
136	127	94
134	127	94
126	121	90
112	109	78
101	99	69
79	80	54
66	69	47
58	61	39
55	60	39
53	59	40
51	58	43
52	62	49
57	68	58
60	75	67
69	84	80
78	97	94
86	107	105
90	111	112
90	113	115
89	114	116
88	115	119
80	106	112
78	106	113
76	105	110
73	102	107
72	99	103
70	98	99
72	98	98
74	100	100
66	89	85
60	82	77
54	71	67
44	58	52
31	44	36
22	31	21
19	27	17
23	29	18
21	25	13
23	25	13
23	25	13
23	25	13
25	24	14
25	24	14
25	24	14
25	24	14
26	23	15
25	22	14
26	23	15
29	26	18
30	24	19
28	22	17
30	24	19
36	27	24
39	27	27
46	32	34
56	42	43
71	56	54
89	72	69
106	88	81
120	102	91
126	109	96
131	115	98
130	116	94
129	115	92
128	117	89
127	117	87
120	113	80
112	105	72
101	99	65
87	87	57
77	82	51
68	73	42
57	61	32
47	51	22
38	43	16
33	37	12
31	34	12
27	30	8
27	29	9
25	29	10
24	27	11
24	27	11
23	26	11
23	26	11
23	25	13
24	24	12
25	25	13
25	25	13
25	25	13
25	25	13
24	24	12
22	22	10
21	21	9
22	22	10
22	22	10
22	22	10
22	22	10
22	22	10
22	22	10
22	22	10
22	22	10
25	23	13
28	22	15
28	22	15
28	22	15
26	20	13
25	19	12
26	21	12
27	22	13
29	25	14
29	25	14
29	26	12
29	26	12
29	26	12
29	26	12
29	26	11
29	26	12
29	27	16
29	27	16
28	26	15
26	24	13
25	23	12
23	21	10
21	19	8
20	18	7
22	20	9
22	20	9
22	20	9
22	20	9
22	20	9
22	20	9
22	20	9
22	20	9
25	20	11
25	20	11
25	20	11
24	19	10
22	19	11
21	18	10
20	17	12
20	17	12
18	15	10
20	17	12
19	18	14
20	19	15
21	20	16
22	23	19
26	27	23
28	31	29
39	44	45
38	47	50
40	49	52
40	52	54
42	53	57
43	55	59
43	57	63
44	60	66
43	61	68
43	62	69
42	63	71
42	62	73
41	63	74
44	66	77
48	70	82
52	74	85
55	79	85
59	84	88
64	88	94
69	93	99
70	96	103
74	100	107
77	102	112
80	105	115
86	109	117
87	108	116
89	108	115
92	108	114
94	109	112
99	111	113
103	113	113
106	115	112
116	120	114
123	122	112
126	124	113
131	127	109
136	127	107
139	128	101
142	126	97
145	126	93
147	128	91
149	128	90
149	128	90
148	127	89
146	127	90
145	126	89
144	125	90
144	125	92
146	126	91
146	126	91
146	126	91
147	127	92
147	127	92
148	128	93
148	128	93
148	128	93
150	130	95
150	130	95
150	130	95
149	129	94
149	129	94
148	128	93
148	128	93
147	127	92
148	127	95
148	127	95
148	127	95
148	127	95
148	127	95
148	127	95
148	128	93
148	128	93
149	129	94
149	129	94
149	130	93
148	129	92
148	129	92
147	128	91
147	128	90
147	128	91
147	127	92
147	127	92
147	127	92
148	128	93
148	128	93
149	129	94
149	129	94
149	129	94
146	126	91
146	126	91
147	127	92
147	127	92
148	128	93
148	128	93
148	128	93
149	129	94
148	128	93
148	128	93
148	128	93
148	128	93
148	128	93
148	128	93
148	128	93
148	128	93
146	126	91
147	127	92
147	127	92
147	127	92
148	128	93
148	128	93
149	129	94
149	129	94
145	127	90
143	127	90
143	127	90
143	127	90
145	127	90
145	127	90
145	127	90
145	127	90
145	126	89
146	127	90
149	127	91
148	126	90
147	125	89
148	126	90
150	128	92
151	129	93
150	128	93
150	128	93
150	128	93
150	128	93
150	128	93
150	128	93
148	128	93
148	128	93
147	128	93
147	128	93
147	128	93
146	127	92
144	128	92
144	128	92
143	127	91
145	126	91
145	125	90
149	129	94
149	129	94
145	126	91
142	123	88
141	124	91
140	125	92
137	124	92
138	127	95
134	125	92
128	120	90
124	119	88
119	116	85
114	110	81
105	103	73
95	96	70
78	87	67
69	80	64
60	71	55
53	63	50
49	59	47
46	57	47
46	57	49
45	55	49
44	55	52
42	53	51
38	50	50
37	49	51
37	48	52
36	47	51
34	44	51
34	43	47
35	41	40
36	41	39
36	42	37
35	41	36
33	39	34
33	37	32
31	35	29
29	33	27
26	30	24
27	29	23
25	28	19
23	26	17
20	23	14
20	21	12
18	19	10
15	18	9
17	20	11
19	20	11
19	20	10
20	19	9
20	19	9
21	19	9
23	19	8
25	19	8
25	16	6
29	19	9
33	21	9
34	20	8
34	18	6
34	16	5
37	19	8
43	21	9
51	25	11
56	29	15
61	34	20
70	41	26
79	50	35
90	62	45
102	75	55
111	82	61
120	91	70
128	97	74
136	106	81
142	113	86
146	116	89
147	117	88
149	119	90
150	122	91
151	128	90
150	130	89
149	129	88
147	127	86
145	125	84
144	124	83
145	124	86
147	126	88
145	124	86
146	125	87
146	125	87
146	125	87
147	126	88
147	126	88
148	127	89
148	127	89
150	127	89
149	126	88
147	126	88
144	125	88
141	125	88
136	124	88
131	123	86
125	121	86
117	116	82
106	107	75
94	99	68
83	89	58
65	73	43
54	62	32
44	53	26
32	42	19
28	35	22
25	33	23
24	31	24
25	32	25
28	35	30
33	40	35
36	45	42
36	47	45
41	51	51
41	53	55
43	54	58
45	57	63
47	58	66
48	59	67
49	60	68
47	60	68
45	64	69
47	67	72
49	68	75
50	69	76
50	69	77
51	68	77
51	68	77
56	69	77
58	69	77
62	70	77
64	70	75
66	69	73
68	67	69
71	66	67
73	68	67
81	69	63
98	77	62
108	83	63
115	90	70
125	98	77
131	104	83
136	110	86
143	116	89
147	121	91
145	120	88
147	122	88
149	125	89
149	126	88
145	125	84
145	125	84
147	127	86
149	129	88
145	124	86
146	124	88
148	126	90
147	125	89
147	125	89
146	124	88
148	126	90
149	127	91
147	125	89
147	125	89
146	124	88
146	124	88
146	124	88
147	125	89
148	126	90
149	127	91
145	123	88
145	123	88
145	123	88
146	124	89
146	124	89
147	125	90
147	125	90
147	125	90
146	124	89
146	124	89
147	125	90
147	125	90
148	126	91
149	127	92
149	127	92
149	127	92
151	126	92
150	125	91
149	124	90
148	123	89
148	123	89
148	123	89
149	124	90
150	125	91
151	126	92
151	126	92
151	126	92
150	125	91
150	125	91
150	125	91
149	124	90
149	125	89
148	126	85
148	126	84
149	127	85
149	127	85
149	127	86
148	126	85
147	125	84
146	124	83
148	125	87
148	125	87
150	126	90
151	127	91
151	127	91
151	127	91
150	126	90
149	125	89
148	123	89
150	125	91
151	126	92
150	125	91
149	124	90
148	123	89
150	125	91
151	126	92
153	128	94
151	126	92
148	123	89
148	123	89
148	123	89
149	124	90
148	123	89
147	122	88
149	124	92
149	124	92
150	125	91
150	126	90
150	127	89
149	126	88
148	126	85
147	125	84
146	124	83
148	126	85
150	127	89
150	127	89
148	124	88
147	122	88
147	122	90
148	123	89
151	127	91
150	126	90
149	125	89
149	125	89
150	126	90
150	126	90
149	125	89
148	124	88
151	127	91
150	126	90
149	125	89
147	123	87
146	122	86
146	122	86
147	123	87
147	124	86
149	127	86
149	127	86
149	127	86
149	127	86
149	126	88
149	126	88
149	126	88
149	126	88
150	126	90
150	126	90
150	125	91
149	124	90
149	124	90
148	123	89
148	123	89
148	123	89
149	124	90
149	124	90
149	124	90
149	124	90
150	125	91
150	125	91
150	126	90
151	127	91
150	127	89
149	126	88
148	125	87
147	124	86
147	125	84
147	125	84
148	126	85
146	126	85
146	127	89
146	127	89
148	127	89
148	127	89
148	127	89
148	127	89
150	127	89
150	127	89
149	126	88
149	126	88
151	125	88
151	125	88
151	125	88
