# Supplementary material for: Detection of Power Line Insulators in Digital Images Based on the Transformed Colour Intensity Profiles
Source: Sensors (Basel). 2023 Mar 22;23(6):3343. doi: 10.3390/s23063343 (PMC10051827; doi:10.3390/s23063343)
Supplement: Supplementary file 1 [file sensors-23-03343-s001.zip › Dataset/ni/ni_SCENA_27_1888_1230_1949_1584.csv]

180	141	113
180	141	113
182	143	115
182	143	115
182	143	115
182	143	115
182	143	115
182	143	115
182	143	115
182	143	115
180	141	113
180	141	113
180	141	113
180	141	113
179	140	112
179	140	112
179	140	112
179	140	112
179	141	111
179	141	111
179	141	111
180	142	112
180	142	112
181	143	113
181	143	113
181	143	113
181	143	113
180	142	112
180	142	112
180	142	112
180	142	112
180	142	112
179	141	111
179	141	111
182	144	114
181	143	113
181	143	113
180	142	112
180	142	112
181	143	113
181	143	113
182	144	114
181	143	113
181	143	113
178	140	110
179	141	111
179	141	111
180	142	112
180	142	112
180	142	112
179	140	112
179	140	112
179	140	112
180	141	113
180	141	113
181	142	114
181	142	114
181	142	114
178	139	111
179	140	112
180	141	113
180	141	113
180	141	113
180	141	113
179	140	112
178	139	111
181	143	113
181	143	113
181	143	113
181	143	113
181	143	113
181	143	113
181	143	113
181	143	113
179	141	111
179	141	111
179	141	111
179	141	111
179	141	111
179	141	111
179	141	111
179	141	111
178	140	110
180	142	112
181	143	113
181	143	113
180	142	112
180	142	112
181	143	113
183	145	115
180	142	112
180	142	112
180	142	112
181	143	113
181	143	113
182	144	114
182	144	114
182	144	114
181	143	113
181	143	113
181	143	113
181	143	113
181	143	113
181	143	113
181	143	113
181	143	113
180	142	112
180	142	112
179	141	111
179	141	111
179	141	111
179	141	111
179	141	111
179	141	111
179	141	111
179	141	111
179	141	111
179	141	111
179	141	111
180	142	112
180	142	112
180	142	112
181	143	113
181	143	113
181	143	113
181	143	113
181	143	113
181	143	113
181	143	113
181	143	113
181	143	113
182	144	114
183	145	115
183	145	115
183	145	115
183	145	115
182	144	114
181	143	113
182	144	114
183	145	115
183	145	115
184	146	116
183	145	115
182	144	114
180	142	112
179	141	111
180	142	112
180	142	112
181	143	113
181	143	113
181	143	113
181	143	113
182	144	114
182	144	114
181	143	113
181	143	113
181	143	113
181	143	113
181	143	113
181	143	113
181	143	113
181	143	113
180	142	112
180	142	112
180	142	112
180	142	112
179	141	111
179	141	111
179	141	111
179	141	111
180	142	112
180	142	112
180	142	112
181	143	113
181	143	113
182	144	114
182	144	114
182	144	114
181	143	113
181	143	113
181	143	113
181	143	113
181	143	113
183	143	115
183	143	114
183	143	114
182	142	113
182	142	113
182	143	111
182	143	111
182	143	111
182	143	111
182	144	110
182	143	111
181	143	113
181	142	114
181	142	114
181	142	114
181	142	114
181	142	114
181	142	114
180	141	113
178	139	111
179	140	112
180	141	113
180	141	113
178	139	111
178	139	111
179	140	112
180	141	113
182	143	115
182	143	115
182	143	115
182	143	115
181	142	114
181	142	114
181	142	114
181	142	114
182	143	115
182	143	115
181	142	114
180	141	113
181	142	114
182	143	115
184	145	117
185	146	118
182	142	117
182	141	118
182	142	117
181	141	116
181	141	116
180	140	115
180	141	113
180	141	113
182	143	115
182	143	115
182	144	114
181	143	113
181	143	113
180	142	112
180	142	112
180	142	112
179	143	113
179	143	113
180	144	114
180	144	114
179	143	113
178	142	112
177	141	111
177	141	111
179	143	113
179	143	113
179	143	113
180	144	114
180	144	114
181	145	115
181	145	115
181	145	115
180	142	112
181	143	113
181	143	113
181	143	113
182	144	114
182	144	114
182	144	114
183	145	115
182	144	114
181	143	113
181	143	113
180	142	112
180	142	112
181	143	113
181	143	113
182	144	114
181	142	114
181	142	114
181	142	114
181	142	114
181	142	114
181	142	114
181	142	114
181	142	114
180	141	113
180	141	113
179	140	112
178	139	111
179	140	112
180	141	113
181	142	114
181	142	114
181	143	113
182	144	114
182	144	114
183	145	115
183	145	115
182	144	114
182	144	114
181	143	113
182	144	114
182	144	114
182	144	114
181	143	113
181	143	113
180	142	112
180	142	112
181	141	112
183	141	112
188	144	115
187	145	116
183	143	114
181	143	113
182	144	114
178	142	112
173	139	109
176	145	114
176	145	114
178	144	114
178	144	114
180	144	114
180	144	114
182	144	114
182	144	114
182	142	113
182	142	113
182	142	113
182	142	113
182	142	113
182	142	113
181	143	113
181	143	113
175	139	109
177	141	111
178	142	112
180	144	114
178	144	114
178	144	114
178	144	114
180	144	114
183	145	115
183	145	115
182	144	114
182	144	114
182	144	114
182	144	114
182	144	114
182	144	114
181	143	113
181	143	113
181	143	113
181	143	113
181	143	113
181	143	113
182	144	114
182	144	114
182	144	114
