# Supplementary material for: Detection of Power Line Insulators in Digital Images Based on the Transformed Colour Intensity Profiles
Source: Sensors (Basel). 2023 Mar 22;23(6):3343. doi: 10.3390/s23063343 (PMC10051827; doi:10.3390/s23063343)
Supplement: Supplementary file 1 [file sensors-23-03343-s001.zip › Dataset/ni/ni_SCENA_3_195_341_205_65.csv]

62	72	89
59	69	86
55	65	82
57	67	84
66	74	91
70	80	97
72	85	101
84	99	115
99	114	130
101	116	132
91	106	122
76	91	107
67	82	98
64	79	95
100	115	131
112	127	143
118	133	149
101	116	132
71	86	102
53	68	84
56	71	87
68	83	99
80	93	107
73	86	100
67	80	94
67	80	94
73	86	100
77	90	104
75	88	102
72	85	99
75	88	102
70	83	97
73	86	100
76	89	103
72	85	99
70	83	97
69	82	96
65	78	92
63	79	92
63	80	93
60	76	89
62	78	91
98	114	127
98	114	127
96	109	123
97	110	124
99	112	126
73	86	100
81	92	106
77	88	102
51	62	76
77	88	102
117	126	140
104	113	127
108	120	132
90	102	114
77	91	103
81	95	107
85	99	111
83	97	109
87	103	115
98	114	126
88	104	116
86	102	114
88	106	117
86	104	115
79	97	108
81	99	110
89	107	118
114	132	143
109	125	138
110	126	139
110	126	139
109	125	138
105	121	134
100	116	129
95	111	124
92	108	121
92	108	121
89	105	118
75	91	104
67	83	96
78	94	107
92	108	121
99	115	128
104	120	133
106	119	133
108	121	135
108	121	135
107	120	134
110	123	137
115	128	142
118	131	145
117	130	144
109	122	136
109	122	136
108	121	135
96	109	123
98	111	125
99	112	126
99	112	126
98	111	125
98	111	125
103	116	130
112	125	139
120	133	147
122	135	149
117	130	144
114	127	141
115	128	142
99	112	126
100	113	127
102	115	129
106	119	133
113	126	140
115	128	142
109	122	136
99	112	126
111	124	138
101	114	128
89	102	116
84	97	111
84	97	111
83	96	110
77	90	104
113	126	140
127	140	154
127	140	154
107	120	134
102	115	129
99	112	126
96	109	123
104	117	131
95	108	122
94	107	121
96	109	123
100	113	127
102	115	129
102	115	129
103	116	130
102	118	131
104	120	133
103	119	132
104	120	133
105	122	135
105	122	135
101	118	131
93	110	123
83	102	115
79	96	109
81	94	110
83	93	110
97	107	124
97	107	124
95	105	122
90	100	117
85	95	112
82	92	109
83	93	110
89	99	116
92	102	119
89	99	116
85	95	112
84	94	111
84	94	111
81	94	110
81	96	112
85	100	116
90	105	121
93	108	124
96	111	127
99	114	130
104	119	135
107	122	138
107	122	138
101	116	132
92	107	123
81	96	112
68	83	99
58	73	89
63	77	95
80	95	111
74	87	101
73	86	100
80	93	107
81	94	108
70	83	97
66	79	93
71	84	98
74	87	101
73	86	100
73	86	100
87	100	114
99	112	126
86	99	113
70	83	97
68	81	95
71	84	98
81	94	110
79	92	108
85	98	114
97	110	126
101	114	130
91	104	120
79	92	108
72	85	101
57	70	86
49	64	80
38	53	69
64	79	95
92	107	123
101	116	132
111	126	142
129	142	158
124	137	153
127	140	156
125	138	154
113	126	142
97	110	126
83	96	112
71	84	100
63	76	92
50	63	79
42	55	71
31	44	60
21	34	50
16	29	45
16	29	45
18	31	47
21	31	48
18	28	45
16	26	43
11	21	38
7	17	34
9	19	36
17	25	42
15	23	40
11	19	36
12	20	37
14	22	39
15	23	40
16	24	41
15	23	40
15	23	40
17	25	42
16	26	43
18	31	45
22	35	49
36	49	63
52	65	79
59	72	86
60	73	87
67	80	94
78	91	105
72	85	99
77	90	104
88	101	115
98	111	125
97	110	124
84	97	111
68	81	95
60	71	85
61	70	83
75	83	96
77	85	98
75	83	96
59	68	81
55	64	77
61	70	83
57	66	79
61	73	85
70	82	94
72	84	96
74	86	98
81	95	107
85	99	111
84	98	110
