# Supplementary material for: Detection of Power Line Insulators in Digital Images Based on the Transformed Colour Intensity Profiles
Source: Sensors (Basel). 2023 Mar 22;23(6):3343. doi: 10.3390/s23063343 (PMC10051827; doi:10.3390/s23063343)
Supplement: Supplementary file 1 [file sensors-23-03343-s001.zip › Dataset/ni/ni_SCENA_10_1476_1074_1148_96.csv]

219	217	209
192	189	184
206	206	200
224	226	220
172	174	168
134	135	131
105	106	102
118	119	115
133	134	130
130	133	131
132	135	133
130	133	131
126	129	127
122	127	126
129	134	132
117	124	121
118	125	122
126	133	130
129	136	133
120	126	125
111	117	116
111	117	116
122	128	127
126	132	131
132	138	137
132	138	137
136	142	141
129	135	134
132	138	137
133	139	138
135	141	140
139	145	144
134	139	140
128	133	134
131	136	137
147	149	149
130	132	132
123	125	125
131	133	133
127	129	129
127	129	129
145	147	147
161	163	163
143	145	145
122	124	124
122	124	124
134	136	136
130	132	132
123	125	125
126	128	128
134	139	138
119	124	125
109	117	117
115	123	123
114	122	122
121	129	129
133	141	141
136	144	144
129	137	137
119	127	127
110	118	118
116	124	124
122	128	127
136	142	141
133	139	138
132	138	137
126	132	131
118	124	123
114	122	122
110	118	118
112	120	120
117	125	125
124	132	132
126	134	134
117	126	129
114	123	126
118	127	130
124	133	136
117	126	129
113	122	125
124	133	136
126	135	138
94	102	102
127	132	130
147	148	144
153	155	149
142	144	138
133	135	129
137	137	131
144	144	138
145	145	139
149	147	139
143	141	133
135	133	125
116	114	106
114	112	104
118	116	108
168	166	156
177	176	166
179	181	169
198	198	186
199	199	187
198	198	186
188	188	176
186	186	174
185	185	173
185	184	170
183	182	168
191	188	174
190	187	172
191	186	171
195	190	175
189	182	167
186	179	164
188	183	168
192	189	175
194	191	177
195	192	178
195	192	178
194	191	176
193	190	175
190	190	174
186	186	170
196	196	180
139	139	123
133	133	117
129	128	114
140	139	125
170	169	155
188	187	173
174	172	164
139	138	134
116	114	113
126	129	127
137	140	138
140	143	141
138	140	140
141	143	143
133	135	135
132	137	136
130	135	134
126	131	130
124	129	128
128	133	132
133	138	137
130	136	135
125	132	129
132	142	136
134	145	137
132	143	135
123	134	126
128	137	127
129	138	128
134	143	133
132	140	133
130	138	131
130	138	131
134	145	142
131	142	139
126	137	134
126	139	137
125	138	136
126	139	137
131	142	140
125	136	134
122	133	131
125	136	134
134	142	141
135	143	142
130	138	137
127	135	134
131	137	136
129	135	134
129	134	133
121	126	125
125	130	129
147	152	151
152	157	156
132	137	136
124	127	125
130	133	131
131	134	132
130	133	131
131	134	132
130	133	131
131	134	132
139	142	140
132	135	133
114	117	115
89	92	90
71	74	72
79	82	80
101	104	102
127	130	128
118	123	121
111	118	113
123	130	125
127	133	128
122	128	123
125	131	126
132	138	133
137	141	135
139	143	137
141	145	139
123	127	121
117	123	118
132	138	133
170	176	171
193	198	196
206	211	209
194	199	197
200	204	199
206	210	205
198	202	197
186	190	185
141	145	140
104	108	103
102	106	101
118	122	117
133	137	132
133	137	132
134	138	133
132	136	131
130	134	129
131	135	130
132	136	131
129	134	132
130	136	135
134	142	141
118	126	125
102	110	109
96	104	103
103	111	110
117	125	124
120	128	127
141	149	148
141	149	148
140	148	147
130	138	137
122	130	129
118	126	125
123	131	130
129	137	136
131	139	138
130	138	137
129	137	136
126	134	133
127	135	134
121	129	128
122	130	129
123	131	130
119	127	126
129	135	134
128	135	132
118	125	122
117	124	121
121	128	125
127	134	129
139	146	141
138	147	144
135	144	141
125	134	131
122	131	128
121	130	127
124	133	130
122	131	128
123	132	129
133	142	139
125	134	131
123	132	129
125	134	131
122	131	128
124	133	130
127	136	133
124	133	130
109	119	113
108	119	111
111	121	115
114	124	118
124	134	128
124	134	128
125	134	131
127	136	133
136	145	142
132	141	138
133	141	140
135	143	142
125	133	132
112	120	119
119	127	126
137	145	144
133	140	143
127	134	137
124	132	132
127	135	135
121	129	129
121	129	129
119	127	126
118	126	125
124	132	131
136	143	140
142	149	146
139	146	143
144	149	147
138	143	141
135	140	138
139	145	140
114	119	110
112	118	107
107	113	102
105	111	100
103	108	99
91	96	87
68	76	66
49	57	47
55	63	56
82	90	83
154	161	156
134	141	136
121	131	125
119	129	123
122	132	126
128	138	132
127	138	130
133	144	134
127	138	128
122	133	123
124	135	127
127	138	130
126	137	129
128	139	131
133	143	137
137	147	141
138	147	144
134	143	140
131	140	137
133	142	139
132	141	138
128	137	134
140	147	142
140	147	142
142	149	144
136	144	137
133	141	134
127	135	128
126	133	128
134	141	136
129	136	131
126	133	128
131	138	133
130	137	132
130	137	132
135	142	137
135	143	136
134	142	135
134	144	138
132	142	136
134	144	138
131	141	135
131	141	135
135	145	139
133	143	137
125	135	129
116	126	120
125	135	129
123	133	127
135	145	139
126	136	130
120	130	124
118	128	122
113	123	117
116	129	121
113	129	118
111	127	116
113	129	118
121	136	128
117	132	124
117	132	124
126	141	133
129	143	137
125	139	133
124	138	134
120	134	130
120	134	130
123	137	133
123	137	133
123	137	133
126	137	134
130	141	138
135	146	143
126	137	134
122	131	128
117	126	123
112	119	116
110	117	114
113	120	117
133	138	136
133	139	134
142	148	143
154	160	155
143	149	144
133	140	133
135	142	137
131	139	138
133	141	141
133	141	140
136	144	143
135	143	142
118	126	125
112	121	118
133	142	139
129	139	133
131	141	135
130	141	133
128	139	131
130	141	133
137	148	140
139	150	140
138	147	137
141	149	138
132	138	127
119	126	113
110	115	100
113	119	102
115	121	102
120	125	104
116	121	100
119	124	103
110	115	94
108	112	93
105	108	92
151	154	139
169	171	159
174	176	164
164	165	155
132	135	126
131	134	125
131	135	129
129	133	127
135	142	135
145	153	146
156	163	158
143	150	145
136	148	142
137	149	143
127	139	133
126	138	132
123	137	131
122	136	130
121	135	129
128	142	136
130	144	140
129	143	139
127	141	137
127	141	137
133	144	141
134	145	142
134	145	142
133	144	141
131	140	137
133	142	139
132	141	138
133	142	139
132	139	136
136	143	140
135	142	139
147	156	153
127	138	135
125	139	135
135	149	145
129	143	139
131	142	139
138	149	146
136	147	145
125	136	134
128	136	135
128	136	135
132	140	139
130	138	137
130	136	135
136	142	141
138	144	143
130	136	135
136	141	139
136	142	137
137	144	139
138	148	142
138	150	144
140	152	146
128	142	136
119	134	126
127	141	135
139	153	147
137	149	143
126	137	134
130	139	136
131	140	137
136	143	140
134	140	135
120	124	118
114	117	108
112	113	104
118	116	108
112	110	102
114	111	103
115	109	102
110	104	97
132	126	119
177	171	164
201	198	190
217	215	207
213	214	205
205	206	197
204	207	198
197	202	193
159	166	159
132	140	133
121	129	122
129	137	130
138	146	139
136	144	137
132	140	133
115	126	118
113	124	116
108	119	111
110	121	113
117	128	120
128	139	131
134	145	137
130	143	135
128	139	131
134	143	133
136	146	134
124	132	121
128	136	125
125	133	122
136	142	131
140	146	135
158	164	153
192	197	182
192	197	182
193	198	183
184	187	172
182	185	170
182	185	170
182	183	167
184	185	169
184	185	169
190	191	175
189	190	174
187	188	172
178	178	164
178	178	164
177	177	163
186	186	172
193	193	179
193	193	179
185	187	175
182	184	172
175	177	165
121	123	111
117	119	107
118	120	108
138	143	128
138	146	129
148	156	139
137	144	131
139	146	133
146	153	140
88	96	85
37	45	34
53	61	51
107	114	107
146	153	146
139	146	141
133	140	135
139	146	141
133	140	137
131	138	133
130	141	133
128	142	131
127	141	130
128	142	131
132	145	137
131	144	136
129	142	134
128	139	131
132	143	135
128	139	131
125	135	129
127	137	131
127	137	131
125	135	129
131	141	135
136	148	142
134	147	139
129	144	136
127	142	134
123	138	130
128	143	135
130	145	137
128	143	135
126	141	133
125	140	132
124	139	131
123	138	130
121	136	128
122	137	129
125	140	132
128	143	135
124	139	131
127	140	132
133	144	136
127	138	130
119	130	122
120	131	123
131	142	134
128	139	131
118	129	121
138	149	141
135	146	138
132	143	135
130	141	133
129	140	132
129	140	132
132	143	135
131	142	134
131	141	135
127	137	131
128	138	132
134	144	138
141	151	145
134	144	138
129	139	133
124	133	130
120	129	126
124	133	130
125	134	131
125	134	131
122	131	128
129	138	135
133	142	139
135	147	141
137	151	140
134	151	138
126	144	131
124	142	129
130	147	136
128	145	134
122	142	130
123	143	131
121	140	131
120	139	130
117	138	130
115	136	128
115	136	128
116	137	129
119	140	132
116	137	129
114	135	126
122	143	134
126	145	136
126	145	136
130	147	138
124	141	132
126	141	133
133	148	140
130	143	135
126	139	131
128	139	131
134	145	137
137	145	138
135	143	136
134	141	134
133	141	134
129	140	132
125	138	130
127	140	132
129	142	134
128	142	131
125	139	128
129	143	132
129	143	132
127	141	130
137	151	140
129	145	134
116	132	121
100	116	105
86	103	92
88	105	94
122	138	127
125	134	124
120	128	118
111	116	107
103	108	99
98	102	91
93	97	86
94	95	85
88	89	79
80	82	70
79	81	69
67	71	59
59	63	51
55	60	45
59	66	51
67	74	59
57	67	51
50	60	47
21	31	18
47	60	46
97	110	96
130	143	129
140	155	141
150	165	151
118	135	121
128	145	131
127	144	130
128	147	132
131	152	137
133	154	139
130	151	136
125	148	133
125	148	134
124	146	134
118	139	130
122	143	134
129	150	141
128	150	138
122	143	134
126	145	136
127	147	135
132	152	140
125	145	133
120	140	128
124	144	132
126	145	136
124	143	134
124	143	134
132	151	142
133	150	141
133	150	141
129	146	137
130	147	138
133	150	139
129	146	135
126	143	132
131	148	137
132	150	137
130	148	135
129	147	134
130	148	135
133	152	137
135	154	139
130	149	134
131	150	135
133	152	137
130	149	134
132	151	136
135	154	139
136	155	140
134	153	138
134	153	138
135	154	139
133	152	137
132	151	136
131	150	135
130	149	134
132	151	136
131	150	135
126	145	130
120	139	124
131	152	137
131	152	137
132	153	138
133	154	139
132	153	138
131	152	137
133	155	136
132	154	135
125	147	128
128	150	131
131	153	134
131	153	134
129	151	132
127	149	130
127	149	130
131	153	134
125	149	131
126	150	132
129	153	135
129	153	135
128	152	134
125	149	131
125	149	131
125	149	131
126	150	132
127	151	133
129	153	135
132	156	138
133	157	139
131	155	137
131	155	137
124	148	130
119	143	125
130	154	136
130	154	136
131	155	137
132	156	138
131	155	137
130	152	134
133	155	137
132	154	136
130	152	134
133	152	135
136	155	138
136	155	138
134	153	136
135	153	136
141	157	140
135	147	129
116	126	109
118	126	109
126	129	113
107	107	93
71	70	56
98	96	86
105	100	91
100	95	86
95	92	84
97	94	86
98	95	87
94	92	82
80	78	68
85	83	72
141	139	129
140	137	129
161	157	152
170	166	161
161	157	152
150	144	137
139	133	126
135	129	122
138	132	125
131	124	115
124	117	108
112	105	96
96	89	80
78	69	59
119	110	100
208	199	189
221	213	200
215	206	192
214	204	187
203	193	176
178	168	151
152	142	125
133	123	106
117	107	90
124	114	97
121	111	94
119	109	92
129	119	102
109	99	82
93	83	66
158	148	131
179	169	152
132	121	107
137	126	112
184	175	162
200	192	179
173	167	154
163	157	144
163	157	144
166	160	147
169	163	150
159	153	140
174	166	153
160	151	138
129	120	107
125	113	101
134	122	110
131	117	105
126	111	102
131	118	110
119	106	98
139	126	118
159	146	138
157	145	135
156	144	134
121	109	99
125	113	103
120	108	96
129	117	105
129	118	104
128	117	103
131	120	106
109	98	84
118	107	93
171	160	146
214	199	183
217	202	186
209	194	178
190	175	159
132	117	101
97	82	66
103	88	72
126	111	95
131	116	100
128	113	97
125	110	94
125	110	94
122	107	91
120	105	89
124	109	93
125	110	94
127	114	98
124	111	95
124	111	95
127	114	98
121	108	92
117	108	94
132	123	109
150	141	127
143	134	120
130	121	107
143	134	120
177	166	152
176	165	151
150	139	125
146	135	121
152	143	130
150	143	134
152	146	139
164	156	149
173	165	158
182	172	165
193	181	175
186	172	166
165	151	145
158	142	136
165	146	141
169	147	142
169	147	142
169	144	140
171	146	142
172	145	141
171	146	142
177	156	154
168	149	146
166	147	144
176	157	152
175	157	150
168	150	143
167	149	142
171	153	146
172	155	146
172	155	146
170	154	142
170	154	142
173	157	145
176	160	148
178	162	150
188	172	159
192	175	162
196	177	164
200	178	166
200	178	166
201	177	165
203	179	167
208	182	168
209	183	169
206	183	168
211	188	173
212	190	178
210	193	180
215	199	187
231	215	203
251	236	227
255	248	238
