# Supplementary material for: Detection of Power Line Insulators in Digital Images Based on the Transformed Colour Intensity Profiles
Source: Sensors (Basel). 2023 Mar 22;23(6):3343. doi: 10.3390/s23063343 (PMC10051827; doi:10.3390/s23063343)
Supplement: Supplementary file 1 [file sensors-23-03343-s001.zip › Dataset/ni/ni_SCENA_8_860_900_299_858.csv]

129	134	132
125	130	128
124	129	127
125	130	128
125	130	128
119	124	122
125	130	128
131	138	135
133	140	137
133	140	137
131	138	135
131	138	135
131	138	135
130	137	130
134	141	134
130	137	130
127	134	127
132	139	134
135	142	137
134	141	136
137	144	139
131	138	133
127	134	129
127	134	129
131	138	133
133	138	136
133	138	136
137	142	140
145	150	148
136	142	141
140	146	145
146	152	151
150	156	155
150	156	155
146	152	151
142	148	147
136	142	141
142	148	147
143	149	148
146	153	150
151	158	155
152	159	156
149	156	153
145	152	149
142	149	146
142	149	144
135	142	137
55	62	57
55	62	57
52	59	54
53	60	55
51	58	53
56	63	58
58	65	60
53	60	55
60	67	62
67	74	69
77	84	79
87	94	89
94	101	96
106	113	108
146	153	148
144	151	146
144	151	146
143	150	145
136	143	138
126	133	128
122	129	124
125	132	127
130	137	132
128	135	130
123	130	125
121	128	123
127	134	129
127	134	129
127	134	129
126	133	128
121	128	123
120	127	122
124	131	126
128	135	130
125	135	129
123	133	127
122	132	126
121	131	125
121	131	125
120	130	124
118	128	122
114	124	118
110	122	116
108	120	114
108	120	114
108	120	114
118	130	124
113	125	119
114	126	120
119	131	125
114	126	120
103	115	109
102	114	108
111	123	117
125	135	129
126	136	130
126	136	130
126	136	130
126	136	130
126	136	130
125	135	129
125	135	129
128	136	129
127	135	128
126	134	127
119	127	120
114	121	116
124	131	126
134	141	136
137	144	139
131	138	133
131	138	133
129	136	131
131	138	133
135	142	139
134	141	138
133	140	137
136	143	140
128	138	132
128	138	132
128	138	132
127	137	131
128	138	132
126	136	130
128	138	132
128	138	132
124	134	128
126	136	130
130	140	134
132	142	136
129	139	133
123	133	127
120	130	124
120	130	124
116	128	122
117	129	123
125	135	129
126	136	130
119	129	123
117	127	121
123	133	127
128	138	132
128	138	132
128	138	132
132	139	134
134	141	136
129	136	131
120	127	122
115	122	117
114	121	116
124	131	126
126	133	128
128	135	130
128	135	130
126	133	128
126	133	128
129	136	131
132	139	134
135	142	137
132	139	134
133	140	135
131	138	133
128	135	130
127	134	129
129	136	131
130	137	132
135	146	138
134	145	137
131	142	134
125	136	128
122	133	125
123	134	126
123	134	126
122	133	125
118	129	121
120	131	123
122	133	125
127	138	130
132	143	135
130	141	133
124	135	127
121	132	124
119	132	124
118	131	123
118	131	123
121	134	126
124	137	129
119	132	124
119	132	124
119	132	124
120	131	123
120	131	123
120	131	123
120	131	123
119	130	122
119	130	122
118	129	121
118	129	121
120	128	121
112	120	113
110	118	111
124	132	125
127	134	127
132	139	132
138	145	138
141	148	141
129	136	129
130	137	130
131	138	131
129	136	129
125	129	123
120	124	118
118	122	116
119	123	117
130	138	131
133	141	134
132	140	133
127	135	128
118	129	121
115	126	118
118	129	121
121	132	124
119	130	122
124	135	127
119	130	122
122	133	125
122	135	127
117	130	122
120	133	125
119	132	124
123	133	127
124	134	128
123	133	127
119	129	123
122	135	127
125	138	130
121	134	126
125	138	130
128	141	133
121	134	126
126	139	131
123	136	128
118	134	123
114	130	119
107	123	112
107	123	112
113	130	119
113	130	119
112	129	118
112	129	118
113	130	119
115	132	121
117	134	123
118	135	124
119	136	125
121	137	126
116	133	122
114	130	119
117	134	125
121	136	128
117	134	125
112	127	119
113	126	118
120	131	123
125	136	128
124	135	127
118	129	121
120	131	123
122	133	125
121	132	124
126	137	129
127	138	130
120	131	123
117	128	120
121	132	122
120	131	123
116	127	117
117	128	120
118	129	121
118	129	121
112	125	117
114	125	117
115	126	118
121	132	124
122	133	125
126	137	129
128	139	131
122	133	125
123	134	126
127	138	130
126	137	129
126	137	129
126	137	129
127	138	130
133	141	134
126	134	127
127	135	128
130	138	131
131	142	134
135	146	138
130	141	133
118	129	121
112	123	115
123	134	126
131	142	134
126	137	129
113	126	118
120	133	125
138	151	143
130	141	133
129	140	132
131	139	132
126	134	127
128	136	129
134	142	135
135	143	136
133	141	134
132	140	133
133	141	134
130	138	131
127	135	128
127	135	128
122	130	123
118	126	119
119	127	120
123	131	124
127	138	130
129	140	132
131	142	134
132	143	135
131	142	134
129	140	132
128	139	131
128	139	131
135	143	136
131	139	132
128	136	129
133	141	134
136	144	137
133	141	134
135	143	136
139	147	140
136	147	137
133	144	134
130	141	131
128	139	129
128	139	129
128	139	129
128	139	129
129	140	130
123	134	124
123	134	124
126	135	125
126	135	125
126	135	125
126	135	125
126	135	125
126	135	125
123	134	124
121	132	122
122	133	123
131	142	132
131	142	132
126	137	127
125	136	126
129	140	130
121	132	122
115	126	116
114	125	115
120	131	121
125	136	126
122	133	123
114	125	115
107	118	108
113	128	114
114	129	115
107	122	108
120	135	121
112	127	113
122	137	123
124	138	126
124	138	126
129	143	131
124	138	126
120	134	122
127	141	129
134	148	136
126	140	128
121	135	124
126	140	129
130	144	133
130	144	133
129	143	132
127	141	130
125	139	128
124	138	127
123	137	126
123	137	126
122	136	125
117	131	120
113	127	116
103	119	108
104	120	109
108	124	113
112	128	117
115	131	120
118	132	120
116	130	118
119	133	121
128	142	130
130	144	132
122	136	124
113	127	115
110	124	112
115	129	118
116	130	119
110	124	113
107	121	110
118	132	121
118	132	121
122	136	125
123	137	126
115	131	120
115	131	120
116	132	121
116	132	121
116	132	121
116	132	121
118	134	123
120	136	125
120	136	125
115	131	120
111	127	116
110	126	115
112	128	117
116	132	121
117	133	122
117	133	122
121	135	123
123	137	125
121	135	123
120	134	122
116	130	118
113	127	115
115	129	117
119	133	121
122	136	124
122	136	124
120	134	122
116	130	118
112	126	114
113	127	115
120	134	122
126	140	128
125	142	129
123	140	127
120	137	124
118	135	122
118	135	122
118	135	122
117	134	121
116	133	120
118	135	122
120	137	124
119	136	123
119	136	123
121	138	125
120	137	124
117	131	119
118	132	120
121	135	124
121	132	122
120	131	121
122	133	123
124	135	125
127	138	128
127	138	128
127	138	128
130	141	131
126	137	127
122	133	123
126	140	129
126	140	129
124	138	127
122	136	125
120	134	123
121	132	122
122	133	123
121	132	122
122	133	123
122	133	123
118	129	119
120	131	121
128	139	129
130	141	131
130	141	131
131	142	132
131	142	132
129	140	130
126	137	127
122	133	123
120	131	121
119	130	120
118	129	119
118	129	119
117	128	118
118	129	119
119	130	120
120	131	121
122	133	123
120	131	121
120	131	121
120	131	121
120	131	121
120	131	121
120	131	121
120	131	121
120	131	121
119	130	122
121	132	124
123	134	126
125	136	128
126	137	129
132	143	135
132	143	135
125	136	128
124	132	125
126	134	127
128	136	129
127	135	128
124	132	125
123	131	124
123	131	124
125	132	125
122	130	120
123	128	119
127	135	125
125	133	123
122	130	120
127	135	125
126	135	125
127	136	126
125	136	126
124	135	125
121	135	124
122	136	125
123	137	126
125	139	128
122	136	125
124	138	127
123	140	127
122	139	126
124	138	126
123	137	125
122	136	124
