# Supplementary material for: Detection of Power Line Insulators in Digital Images Based on the Transformed Colour Intensity Profiles
Source: Sensors (Basel). 2023 Mar 22;23(6):3343. doi: 10.3390/s23063343 (PMC10051827; doi:10.3390/s23063343)
Supplement: Supplementary file 1 [file sensors-23-03343-s001.zip › Dataset/ni/ni_SCENA_2_2253_1110_2232_318.csv]

114	123	132
109	118	127
106	115	124
115	124	133
135	144	153
143	152	161
141	150	159
121	132	140
89	100	108
71	82	90
79	90	98
99	110	118
110	121	129
103	114	122
95	106	114
91	102	110
112	123	131
130	141	149
147	158	166
102	113	121
92	103	111
87	98	106
95	106	114
112	125	133
96	112	119
108	124	131
127	143	150
135	151	158
137	153	160
122	138	145
89	105	112
104	117	125
130	143	151
148	159	167
141	152	160
125	134	143
136	145	154
157	166	175
145	152	161
111	115	126
107	111	122
115	119	130
114	118	129
103	109	120
106	112	123
111	117	128
111	117	128
106	115	125
114	123	133
119	128	138
121	130	140
116	126	136
106	116	126
100	110	120
103	113	123
108	117	130
119	128	141
125	135	145
128	138	148
135	145	155
134	144	154
138	148	158
124	134	144
105	115	125
108	118	128
112	122	132
105	115	125
114	124	134
140	150	160
132	142	152
116	126	136
106	118	128
110	122	132
115	127	137
109	121	131
109	121	131
126	138	148
140	152	162
145	157	167
132	144	154
114	126	136
97	109	119
83	95	105
73	85	95
75	87	97
92	104	114
108	123	132
110	127	136
107	124	133
106	121	130
111	126	135
113	128	137
109	124	133
110	125	134
112	127	136
107	122	131
116	131	140
121	136	145
126	141	150
128	143	152
117	132	141
110	122	132
131	143	153
135	147	157
110	122	132
116	128	138
130	142	152
138	148	158
143	153	163
126	135	145
101	110	120
92	101	111
110	119	129
124	133	143
106	115	125
87	97	107
131	141	151
148	158	168
161	171	181
153	163	173
114	124	134
84	94	104
81	91	101
93	103	113
106	116	126
126	136	146
128	138	148
116	126	136
100	110	120
111	121	131
142	152	162
146	156	166
128	138	148
103	113	123
105	115	125
130	140	150
132	142	152
117	127	137
101	111	121
94	104	114
74	84	94
83	93	103
108	118	128
128	138	148
121	131	141
111	121	131
110	120	130
112	122	132
112	122	132
122	132	142
134	144	154
156	166	176
153	163	173
130	140	150
105	115	125
108	118	128
131	141	151
135	145	155
126	136	146
134	144	154
130	140	150
114	124	134
98	108	118
94	104	114
101	111	121
117	127	137
131	141	151
143	153	163
147	157	167
132	142	152
100	110	120
105	115	125
121	131	141
121	131	141
107	117	127
116	126	136
147	157	167
154	164	174
151	161	171
125	135	145
87	97	107
84	94	104
93	103	113
103	113	123
111	121	131
110	120	130
118	128	138
118	128	138
122	132	142
118	128	138
105	115	125
102	112	122
119	129	139
123	133	143
114	124	134
112	122	132
125	135	145
150	160	170
170	180	190
177	188	196
121	132	140
77	88	96
89	100	108
87	98	106
99	110	118
118	129	137
125	136	144
129	140	148
135	146	154
130	141	149
129	140	148
131	142	150
116	127	135
105	116	124
116	127	135
120	132	138
118	130	136
120	132	138
119	131	137
119	131	137
127	139	145
127	139	145
115	127	133
114	126	132
113	125	131
127	139	145
130	142	148
119	131	137
117	129	135
112	124	130
99	111	117
91	102	110
107	117	127
122	132	142
130	140	150
117	127	137
108	118	128
119	129	139
143	153	163
153	163	173
132	142	152
122	132	142
137	147	157
150	160	170
149	159	169
145	155	165
136	146	156
114	125	133
113	124	132
132	143	151
134	145	153
114	125	133
126	137	145
139	150	158
142	153	161
113	124	132
96	107	115
109	120	128
122	133	141
121	132	140
125	136	144
133	144	152
141	152	160
129	142	150
92	105	113
91	104	112
135	148	156
174	185	193
171	182	190
149	160	168
142	153	161
118	129	137
91	102	110
94	105	113
109	120	128
123	132	141
121	130	139
109	118	127
103	112	121
110	121	129
118	129	137
112	123	131
101	112	120
130	143	151
169	182	190
180	193	201
166	179	187
123	139	146
101	117	124
111	127	134
140	156	163
143	156	164
118	131	139
109	122	130
123	136	144
142	153	161
145	156	164
142	153	161
144	155	163
163	172	181
168	177	186
146	153	162
126	133	142
126	133	142
137	144	153
131	138	147
134	141	150
138	147	156
126	135	144
161	170	179
150	159	168
142	151	160
159	168	177
130	139	148
110	119	128
119	128	137
128	137	146
131	140	149
133	142	151
124	133	142
119	128	137
141	148	157
146	153	162
141	148	157
132	139	148
129	136	145
132	139	148
147	156	165
159	168	177
153	162	171
136	145	154
122	131	140
125	134	143
148	159	167
167	178	186
150	161	169
136	147	155
133	146	154
130	143	151
145	158	166
152	165	173
143	156	164
149	162	170
136	147	155
106	117	125
99	110	118
100	111	119
120	131	139
165	176	184
183	194	202
179	190	198
175	186	194
159	170	178
140	151	159
118	129	137
112	123	131
126	137	145
131	142	150
128	139	147
121	134	142
119	132	140
120	133	141
118	131	139
108	121	129
115	128	136
141	154	162
152	165	173
136	149	157
114	127	135
127	140	148
153	166	174
165	178	186
157	170	178
144	157	165
135	148	156
119	132	140
132	145	153
145	156	164
145	156	164
131	142	150
132	143	151
144	155	163
139	150	158
113	124	132
110	121	129
124	137	145
129	142	150
124	137	145
124	137	145
132	148	155
135	151	158
138	154	161
140	156	163
134	150	157
147	163	170
155	168	176
152	165	173
148	161	169
146	159	167
150	163	171
140	153	161
133	146	154
142	155	163
147	158	166
134	145	153
127	138	146
129	140	148
126	135	144
120	129	138
135	142	151
147	154	163
148	155	164
154	161	170
158	163	172
152	157	166
153	158	167
143	148	157
129	136	145
129	136	145
132	139	148
130	137	146
128	137	146
128	137	146
124	133	142
122	131	140
122	131	140
113	122	131
108	117	126
136	145	154
154	163	172
152	161	170
114	123	132
93	102	111
133	142	151
147	156	165
115	124	133
103	112	121
122	131	140
135	144	153
129	138	147
138	147	156
123	132	141
111	120	129
105	114	123
107	116	125
116	125	134
154	163	172
168	177	186
139	148	157
113	122	131
119	128	137
130	139	148
134	143	152
119	128	137
99	108	117
94	103	112
103	112	121
105	114	123
98	107	116
97	108	116
111	122	130
116	127	135
105	116	124
111	122	130
117	128	136
114	125	133
113	124	132
120	133	141
124	137	145
128	141	149
139	152	160
148	159	167
148	157	166
126	135	144
114	123	132
113	122	131
125	134	143
145	154	163
154	163	172
142	151	160
126	135	144
115	124	133
100	109	118
89	98	107
102	111	120
126	135	144
143	152	161
137	148	156
138	149	157
131	142	150
129	140	148
131	140	149
126	135	144
124	133	142
123	132	141
126	135	144
131	140	149
131	140	149
146	155	164
156	163	172
138	145	154
113	120	129
112	119	128
113	118	127
109	111	121
133	135	145
150	152	162
139	141	151
118	120	130
112	114	124
144	149	158
156	161	170
157	162	171
140	145	154
123	128	137
131	136	145
161	163	173
171	173	183
154	156	166
127	129	139
119	122	130
125	128	136
127	130	138
132	138	145
152	158	165
160	166	173
158	164	171
154	160	167
142	148	155
111	117	124
97	103	110
113	121	128
126	134	141
131	139	146
144	151	160
146	153	162
135	141	152
139	148	158
164	173	183
172	181	190
160	169	178
154	163	172
155	164	173
164	173	182
173	182	191
149	158	167
128	135	144
118	128	135
140	150	157
165	173	180
157	165	172
137	145	152
138	146	153
128	134	141
118	124	131
128	134	141
128	134	141
114	117	125
110	113	121
147	150	158
168	171	179
160	166	173
128	134	141
116	122	129
120	126	133
119	127	134
127	135	142
135	145	152
137	147	154
116	126	133
98	108	115
110	118	125
140	148	155
156	164	171
140	148	155
124	132	139
119	127	134
123	131	138
127	135	142
133	139	146
139	145	152
134	140	147
119	122	130
126	127	137
147	148	158
151	152	162
134	135	145
142	144	152
154	156	164
135	137	145
111	113	121
106	109	117
124	127	135
155	158	166
161	164	172
145	149	154
139	143	148
145	149	154
126	130	135
104	109	112
132	137	140
158	165	168
148	155	158
111	120	124
121	130	134
157	166	170
159	168	172
144	150	155
125	131	136
138	142	147
168	172	177
173	179	186
137	143	150
111	117	124
118	124	131
125	127	137
122	124	134
120	122	132
125	127	137
133	138	147
138	143	152
140	145	154
144	149	158
109	114	123
119	124	133
135	140	149
133	138	147
132	139	148
137	144	153
136	143	152
133	140	149
116	126	133
117	127	134
145	155	162
151	161	168
157	165	172
151	159	166
101	109	116
86	94	101
127	136	140
144	153	157
144	153	157
136	145	149
115	121	126
96	102	107
105	111	116
135	141	148
160	162	172
156	158	168
148	150	160
141	143	153
141	146	155
144	149	158
137	139	149
119	121	131
101	102	112
105	106	116
117	118	128
137	138	148
145	147	157
130	132	142
124	129	138
148	153	162
158	166	173
150	158	165
134	142	149
123	131	138
129	135	142
135	141	148
129	135	142
116	122	129
130	136	143
145	151	158
140	146	153
131	137	144
127	130	138
111	114	122
120	123	131
132	135	143
128	134	141
128	134	141
128	134	141
130	136	143
144	150	157
164	170	177
138	144	151
101	107	114
146	152	159
157	163	170
160	166	173
155	161	168
87	93	100
40	46	53
46	52	59
83	89	96
113	118	127
125	130	139
129	136	145
118	125	134
114	122	129
128	136	143
127	137	144
124	134	141
118	128	135
112	122	129
123	131	138
151	159	166
165	174	178
167	176	180
169	175	180
157	163	168
131	135	140
136	140	145
140	144	149
141	145	150
149	153	158
137	141	146
123	127	132
124	128	133
139	142	150
138	141	149
135	138	146
136	139	147
144	147	155
154	157	165
157	160	168
154	157	165
144	150	157
151	157	164
146	152	159
134	140	147
128	134	141
125	131	138
129	135	142
144	150	157
124	132	139
117	123	130
145	153	160
146	154	161
96	104	111
122	130	137
165	173	180
152	160	167
151	160	169
150	159	168
137	146	155
125	134	143
124	134	141
130	140	147
125	135	142
126	136	143
143	153	160
153	163	170
159	169	176
149	159	166
134	145	149
136	147	151
146	157	161
150	159	163
153	159	164
130	136	141
116	122	127
129	135	140
147	153	158
148	154	159
142	148	153
140	146	151
142	148	153
147	153	158
150	156	161
146	152	157
140	146	151
139	145	150
132	138	143
132	138	143
135	139	144
126	130	135
129	133	138
128	132	137
133	137	142
128	132	137
135	139	144
136	140	145
130	134	139
141	145	150
150	154	159
136	140	145
115	119	124
103	107	112
110	114	119
136	139	144
138	138	144
132	132	138
