# Supplementary material for: Detection of Power Line Insulators in Digital Images Based on the Transformed Colour Intensity Profiles
Source: Sensors (Basel). 2023 Mar 22;23(6):3343. doi: 10.3390/s23063343 (PMC10051827; doi:10.3390/s23063343)
Supplement: Supplementary file 1 [file sensors-23-03343-s001.zip › Dataset/ni/ni_SCENA_9_1248_946_943_628.csv]

157	119	85
158	120	86
158	120	86
160	120	85
161	121	86
161	121	86
160	120	85
160	120	85
159	119	84
158	118	83
158	118	83
159	119	84
158	118	83
158	118	83
159	119	84
160	120	85
160	120	85
159	119	84
154	116	82
161	120	87
161	120	87
161	120	87
161	120	87
161	120	87
161	120	87
161	120	87
160	119	86
161	120	87
161	120	87
161	120	87
161	120	87
161	120	87
161	120	87
161	120	87
162	122	87
160	119	86
160	119	86
160	119	86
160	119	86
160	119	86
160	119	86
160	120	85
160	120	85
162	123	85
160	121	83
159	120	82
158	119	81
159	120	81
160	121	82
161	122	83
161	122	83
162	120	83
161	119	82
161	119	82
160	118	81
160	118	83
161	119	84
159	119	84
160	120	85
158	117	84
159	118	85
158	119	87
159	120	88
159	120	88
159	120	88
157	119	87
158	119	87
156	115	82
156	118	83
156	118	83
157	119	84
158	120	85
158	120	85
158	120	85
158	120	85
160	122	87
160	122	87
159	121	86
159	121	86
160	122	87
159	121	86
158	120	85
158	121	87
155	120	87
159	122	88
160	122	88
159	121	87
158	120	86
157	119	85
156	118	84
157	119	85
159	121	87
159	121	87
160	122	88
159	121	87
159	121	87
159	121	87
159	121	87
159	121	87
159	121	86
159	121	86
160	120	85
160	120	85
160	120	85
160	120	85
158	118	83
159	119	84
160	120	85
160	120	85
160	120	85
161	121	86
161	121	86
161	121	86
162	122	87
162	122	87
161	120	87
161	120	87
159	118	85
161	120	87
161	120	87
161	120	87
161	120	87
161	120	87
159	118	85
159	118	85
159	118	85
159	118	85
159	118	85
159	118	85
159	118	85
159	118	85
159	121	87
158	120	86
157	118	86
160	119	87
160	119	86
162	119	86
159	118	85
155	117	85
150	119	88
139	114	88
95	74	52
48	30	13
49	30	15
48	26	14
60	34	20
98	66	47
137	101	71
153	115	80
157	120	82
158	120	85
157	119	84
158	120	86
158	120	86
159	121	87
156	118	84
158	120	86
157	119	85
156	118	84
158	120	86
158	120	86
158	120	86
158	120	86
159	121	87
159	121	87
160	122	88
160	122	88
159	122	88
153	121	86
155	121	85
157	121	85
159	121	86
157	120	86
152	118	88
141	117	89
122	105	79
75	65	41
44	36	13
38	23	4
56	23	7
75	35	17
105	64	42
136	95	70
154	114	85
156	116	87
160	119	86
160	120	85
159	119	84
160	120	85
159	119	84
159	119	84
160	120	85
161	121	86
160	120	85
160	118	83
161	119	84
163	118	84
161	119	84
160	118	83
156	118	83
156	118	83
156	115	82
155	114	81
160	119	86
160	119	86
160	119	86
160	119	86
161	120	87
160	119	86
161	120	87
162	121	88
162	122	87
162	122	87
161	121	86
161	122	84
161	122	84
160	121	83
159	120	82
157	117	82
160	120	85
159	119	84
160	120	85
160	120	85
160	120	85
164	124	89
163	123	88
160	120	85
158	118	83
159	119	84
161	121	86
160	120	85
158	118	83
156	116	81
157	117	82
158	118	83
160	120	85
160	120	85
160	120	85
160	120	85
160	120	85
160	120	85
160	120	85
160	119	86
160	119	87
159	118	86
157	119	85
156	118	84
156	118	83
157	119	84
156	120	84
158	120	85
158	120	85
160	120	85
160	120	85
159	119	84
159	119	84
158	118	83
158	118	83
158	118	83
159	119	84
158	118	83
159	119	84
159	119	84
160	120	85
161	121	86
161	121	86
162	122	87
160	120	85
161	121	86
159	119	84
160	120	85
161	121	86
160	120	85
159	119	84
161	121	86
160	119	86
160	119	86
160	119	86
161	120	87
161	120	87
160	119	86
160	119	86
159	118	85
159	118	85
159	118	85
161	121	86
160	120	85
159	119	84
159	119	84
158	118	83
157	117	82
159	119	84
159	119	84
158	118	83
158	118	83
158	119	81
159	120	82
159	120	82
160	121	83
157	118	79
158	119	81
157	118	80
158	118	83
160	120	85
160	120	85
158	118	83
157	117	82
157	117	82
157	117	82
157	117	82
160	120	85
159	119	84
159	119	84
158	118	83
158	118	83
158	118	83
157	117	82
156	116	81
152	114	82
