# Supplementary material for: Detection of Power Line Insulators in Digital Images Based on the Transformed Colour Intensity Profiles
Source: Sensors (Basel). 2023 Mar 22;23(6):3343. doi: 10.3390/s23063343 (PMC10051827; doi:10.3390/s23063343)
Supplement: Supplementary file 1 [file sensors-23-03343-s001.zip › Dataset/ni/ni_SCENA_20_743_259_2065_1754.csv]

219	193	179
219	196	181
214	191	176
215	191	179
218	194	182
211	189	177
212	190	178
211	189	178
216	194	183
219	199	188
223	204	191
221	202	189
190	171	156
136	120	103
104	88	71
113	98	82
109	96	80
110	96	84
111	99	87
95	84	76
101	89	83
144	133	129
162	150	148
167	157	157
160	147	149
135	124	127
104	93	96
97	87	93
110	99	107
97	86	96
106	92	103
118	104	115
132	118	129
127	114	122
122	109	117
120	107	115
111	98	106
121	109	115
107	95	101
101	90	93
118	107	110
133	122	125
147	136	139
151	140	143
149	138	141
139	130	133
138	127	130
144	133	136
157	146	149
147	138	141
151	142	145
160	151	154
156	147	150
163	156	159
149	142	145
149	142	145
166	159	162
167	162	164
155	150	152
154	149	151
171	165	170
163	156	161
166	158	165
187	179	186
190	183	190
160	153	160
137	130	137
144	140	145
139	135	140
148	145	147
157	155	155
147	147	147
130	131	129
121	122	118
137	138	134
153	154	150
150	154	148
137	151	139
137	154	140
132	151	134
133	152	135
138	158	139
135	154	133
135	154	133
135	154	133
133	154	132
133	154	132
134	155	133
135	156	134
134	157	135
132	155	133
130	153	131
129	152	130
133	156	134
127	149	130
130	152	133
133	155	136
129	151	132
126	148	130
130	152	134
130	152	134
131	150	135
133	150	136
135	153	136
136	154	137
138	154	137
137	153	136
135	151	133
134	150	132
132	151	132
137	153	135
133	149	131
131	147	129
135	151	133
139	153	135
136	149	133
135	148	132
139	152	138
138	153	139
138	154	137
136	154	137
139	157	140
137	155	138
133	151	134
135	153	136
132	149	135
133	150	136
133	150	136
132	149	135
134	151	137
132	149	135
133	150	136
135	152	138
131	148	134
131	148	134
132	149	135
132	149	136
133	149	138
135	150	142
129	144	136
124	140	129
130	148	135
131	150	135
130	149	134
134	151	137
134	151	137
133	148	134
133	148	134
133	148	134
136	151	137
131	144	130
135	148	134
136	149	135
129	142	128
129	144	130
129	145	134
129	147	134
128	145	132
127	144	130
126	143	129
125	142	128
126	143	130
129	146	133
132	149	136
130	147	134
127	143	132
129	145	134
129	145	134
129	145	134
129	144	136
131	146	138
131	146	138
129	144	136
144	158	147
127	138	128
128	139	129
143	154	144
142	156	145
135	149	138
135	149	138
138	152	141
135	151	140
122	138	127
116	132	121
127	143	132
128	145	134
129	146	135
134	151	140
132	149	138
134	150	139
128	144	133
133	144	134
136	147	137
134	145	135
131	142	132
130	141	131
128	139	129
133	144	134
133	144	134
126	137	127
132	143	133
135	146	136
132	143	133
129	140	130
128	142	131
125	139	128
126	142	131
132	148	137
133	147	136
133	144	134
138	149	139
137	148	138
135	146	136
139	150	140
133	144	134
134	145	135
137	148	138
131	142	132
127	138	128
135	146	136
132	143	133
133	144	136
135	146	138
135	146	138
134	145	137
138	149	141
136	147	137
133	144	134
132	144	132
129	141	129
128	140	128
131	143	131
136	147	137
136	147	137
133	144	134
132	143	133
138	149	141
134	145	135
137	148	138
135	146	136
130	141	131
130	141	131
131	142	132
130	141	131
130	141	131
134	145	135
132	143	133
133	144	134
133	144	134
138	149	139
137	148	138
130	141	131
131	142	132
134	145	137
140	151	143
125	136	128
132	143	135
133	144	136
117	128	120
129	140	132
140	151	143
132	143	135
118	131	123
124	137	129
135	148	140
130	145	137
120	135	127
126	141	133
135	148	140
133	146	138
133	144	136
130	141	133
132	143	135
133	144	136
129	140	132
128	139	131
131	142	134
134	145	137
130	141	133
127	138	130
129	140	132
129	140	132
127	135	128
132	140	133
139	150	142
133	145	139
124	138	132
122	136	130
126	140	134
131	143	137
130	142	136
123	135	129
129	141	135
128	138	132
132	142	136
137	147	141
140	150	144
138	145	140
133	140	135
136	143	138
141	148	143
141	148	143
139	145	140
135	141	136
136	142	137
137	143	138
132	139	134
133	140	135
138	145	140
126	136	130
130	140	134
134	144	138
134	144	138
130	142	136
130	142	136
134	146	140
134	146	140
136	147	139
133	144	134
133	144	134
135	146	136
139	150	140
136	147	137
129	140	130
129	140	130
144	155	145
138	149	139
63	74	64
57	68	58
133	144	134
152	163	153
120	131	121
140	151	141
124	135	127
139	150	142
115	126	116
108	119	109
137	149	137
143	155	143
134	146	134
126	137	127
132	143	133
132	143	133
132	143	133
134	145	135
134	145	137
132	143	135
140	150	144
142	152	146
133	144	136
136	147	139
136	147	139
131	142	134
131	142	134
131	142	134
136	147	139
129	140	132
126	137	129
132	143	135
136	147	139
137	148	140
140	151	143
127	138	130
121	132	124
127	138	130
134	145	137
130	141	133
132	143	135
140	151	143
147	158	150
117	128	120
93	104	96
114	122	115
141	149	142
146	154	147
150	158	151
144	152	145
141	149	142
144	152	145
140	148	141
141	149	142
142	152	146
144	154	148
135	145	139
130	140	134
138	148	142
141	151	145
132	142	136
130	140	134
133	143	137
138	148	142
134	143	140
124	133	130
130	139	136
140	149	146
141	150	147
140	149	146
146	153	150
140	147	144
126	133	130
129	136	133
127	134	131
125	132	129
120	127	124
112	119	116
117	124	121
145	152	149
151	158	155
141	150	147
139	146	143
135	142	139
134	141	138
134	141	138
129	138	135
134	143	140
130	139	136
132	141	138
137	148	145
125	136	133
123	135	129
124	136	130
117	132	124
122	137	129
120	135	127
120	135	127
122	139	130
136	150	144
129	143	137
124	139	131
117	131	120
117	131	119
128	142	130
128	142	130
128	139	129
130	141	131
142	153	143
128	139	129
125	133	126
131	139	132
135	141	136
131	137	132
131	137	132
135	141	136
137	143	138
142	149	146
131	140	137
138	147	144
138	147	144
128	137	134
126	135	132
133	142	139
138	147	144
137	146	143
150	159	156
131	140	137
115	124	121
117	126	123
125	134	131
133	142	139
130	139	136
131	140	137
139	151	145
124	138	132
119	133	127
112	128	121
127	141	135
134	148	142
113	127	121
95	109	103
129	141	135
134	146	140
124	136	130
116	128	122
125	135	129
131	141	135
130	140	134
132	142	136
139	152	144
124	137	129
131	143	137
137	149	143
135	145	139
135	145	139
135	145	139
126	136	130
119	129	123
127	137	131
137	147	141
139	149	143
137	147	141
132	142	136
134	144	138
120	130	124
119	126	123
124	131	128
142	149	146
142	149	146
135	144	141
125	134	131
122	131	128
114	123	120
129	138	135
140	149	146
127	136	133
114	123	120
124	133	130
133	142	139
130	139	136
128	138	132
132	143	135
131	142	132
129	140	130
139	148	138
136	144	137
138	146	139
145	153	146
128	135	130
139	146	143
132	138	137
140	144	145
143	147	148
129	133	134
126	130	131
126	129	133
136	139	143
131	137	136
147	153	152
142	148	147
136	143	140
131	138	135
123	130	127
129	136	133
139	146	143
121	128	123
111	118	113
117	126	123
147	156	153
147	156	153
135	144	141
128	137	134
130	139	136
137	144	139
143	150	145
133	140	137
126	135	132
119	128	125
129	138	135
151	159	158
139	150	148
120	131	129
125	136	134
140	150	150
141	151	151
145	151	150
126	132	131
130	136	135
132	138	137
123	132	129
127	136	133
131	140	137
129	138	135
124	133	130
115	124	121
115	124	121
127	136	133
136	145	142
136	145	142
135	144	141
137	146	143
133	142	139
127	138	135
129	140	137
129	143	139
115	124	121
133	142	139
142	151	148
131	140	137
129	138	135
128	137	134
129	138	135
150	159	156
136	145	142
134	143	140
139	148	145
143	152	149
127	136	133
126	135	132
138	147	144
137	146	143
126	133	128
130	137	132
140	147	144
140	147	144
132	141	138
135	144	141
136	144	143
127	135	134
121	132	130
129	140	138
136	146	146
136	146	146
129	141	141
131	143	143
138	150	152
139	151	151
129	137	137
129	137	136
122	130	129
121	129	128
115	123	122
109	117	116
104	112	111
120	128	127
122	130	129
125	133	132
106	114	113
97	105	104
126	134	133
132	140	139
121	129	128
113	122	119
118	125	122
125	132	127
140	148	141
125	133	126
120	129	126
123	132	129
130	139	136
136	145	142
129	138	135
127	136	133
126	135	132
126	135	132
122	131	128
117	126	123
135	144	141
129	138	135
105	116	114
110	121	119
118	129	127
133	144	142
125	133	132
127	135	134
128	136	135
122	130	129
147	153	152
149	155	154
133	138	137
125	130	129
128	133	132
132	137	136
121	126	125
131	136	135
134	139	138
131	136	135
128	132	133
128	132	133
130	134	135
134	138	139
141	144	148
148	152	153
138	143	144
134	139	140
131	137	136
130	136	135
130	136	135
137	143	142
141	147	146
133	139	138
107	114	111
111	118	115
124	131	128
148	155	152
144	151	148
129	136	133
128	135	132
145	152	149
127	134	131
132	139	136
131	138	135
131	137	136
132	138	137
125	131	130
127	133	132
135	141	140
112	118	117
121	127	126
129	135	134
128	134	133
128	134	133
128	134	133
135	141	140
144	150	149
142	148	147
129	135	134
123	129	128
129	135	134
127	133	132
118	123	124
133	138	139
138	143	144
144	149	150
141	146	147
130	135	136
128	133	134
133	138	139
135	140	141
125	130	131
124	129	130
140	145	146
135	140	141
132	137	138
132	137	138
128	133	134
124	129	130
130	138	138
137	144	147
135	140	141
137	142	141
148	153	152
145	150	149
149	154	153
139	144	143
118	124	123
105	111	110
120	128	127
139	147	146
143	151	150
131	139	138
124	135	133
124	135	133
124	135	133
124	135	133
99	107	106
126	135	132
126	135	132
133	142	139
136	145	142
128	137	134
121	129	128
123	131	130
124	132	131
116	124	123
132	140	140
137	145	145
132	140	140
127	135	135
132	139	142
133	138	141
132	137	138
131	135	136
134	138	139
123	128	129
123	128	129
134	139	140
145	150	151
144	149	150
129	134	135
129	134	135
128	133	134
126	131	132
126	131	132
126	131	132
127	132	133
131	136	137
144	149	150
123	128	129
130	135	136
156	161	162
154	159	160
145	150	151
122	127	128
134	139	140
132	137	138
127	132	133
125	130	131
128	133	134
122	127	128
114	119	120
120	125	126
113	118	119
131	139	138
149	158	155
153	162	159
125	134	131
129	138	135
121	131	125
102	112	106
118	129	126
125	136	133
127	138	135
133	145	139
137	149	143
131	141	135
128	138	132
128	139	131
122	132	126
124	133	130
142	150	149
135	143	142
133	141	140
110	116	115
105	111	110
119	124	125
105	110	111
106	110	111
120	124	125
136	140	141
148	152	153
134	138	139
123	127	128
130	134	135
144	148	149
119	123	124
117	121	122
130	134	135
137	141	142
137	141	142
126	130	131
128	132	133
128	132	133
105	109	110
113	117	118
130	134	135
130	135	134
117	122	121
120	125	124
132	137	136
141	146	145
147	151	152
140	144	145
128	132	133
128	132	133
130	134	135
127	131	132
132	137	138
127	132	133
122	130	130
119	127	127
121	129	129
127	135	135
130	138	138
128	133	136
127	132	135
132	136	137
136	140	141
131	136	135
127	132	131
130	135	134
133	138	137
129	134	133
120	126	125
126	132	131
128	136	135
129	137	136
128	136	135
127	135	134
123	134	132
123	134	132
128	139	137
132	140	139
126	130	131
124	126	127
123	125	126
99	101	102
91	93	94
125	127	128
148	150	151
148	150	151
152	154	155
133	135	136
134	136	137
139	141	142
133	135	136
122	124	125
129	131	132
145	147	148
145	149	150
133	137	138
120	124	125
106	110	111
113	117	118
116	120	121
120	124	125
133	137	138
135	139	140
134	138	139
126	130	131
111	115	116
116	120	121
120	124	125
127	131	132
128	132	133
118	126	125
113	121	120
115	123	122
111	119	118
113	119	118
130	136	135
133	139	138
123	129	128
133	139	138
136	142	141
113	119	118
109	115	114
112	118	117
114	120	119
131	137	136
118	124	123
116	121	120
126	131	130
135	140	139
140	145	144
120	125	124
123	128	127
116	121	122
125	130	131
120	124	125
128	132	133
107	109	110
124	126	127
121	123	124
109	111	112
126	128	129
127	129	130
123	129	128
124	132	131
128	136	135
129	140	138
118	129	127
119	130	128
115	128	126
112	125	123
120	133	131
108	121	119
105	118	116
96	109	107
117	128	126
119	130	128
110	121	119
120	131	129
117	125	124
105	113	112
114	122	121
101	109	109
82	90	90
100	108	108
112	120	119
121	129	128
134	142	141
126	135	132
114	125	122
96	107	104
111	125	121
113	127	123
104	118	112
122	136	132
128	142	138
119	132	130
122	135	133
109	122	120
104	115	113
114	125	123
123	134	132
118	129	127
123	131	130
126	134	133
89	97	96
88	96	95
95	101	100
116	122	121
127	133	132
124	131	128
130	136	131
125	131	126
156	161	159
115	120	118
80	85	83
123	128	126
134	139	138
121	126	125
116	121	120
115	120	119
120	124	125
118	122	123
115	119	120
121	125	126
123	126	131
138	141	145
132	135	139
124	128	129
132	134	135
139	141	142
140	142	143
133	135	136
139	138	140
124	123	125
127	126	128
128	127	129
129	126	128
117	114	116
114	111	113
116	113	115
121	116	118
119	116	118
118	120	120
131	136	135
137	142	141
128	133	132
114	119	118
123	128	127
132	138	137
126	132	131
121	129	128
120	128	127
120	128	127
125	133	132
123	134	132
123	134	132
115	126	124
105	116	114
127	136	133
122	130	129
126	130	131
133	137	138
122	126	127
124	128	129
137	142	141
123	128	127
125	130	129
127	132	131
121	126	124
112	117	115
122	127	125
130	135	133
133	139	134
134	140	135
131	133	133
125	127	127
121	123	123
119	121	121
138	143	142
149	154	153
133	135	136
128	130	131
118	120	121
117	119	120
123	122	126
128	127	131
134	133	137
135	134	138
139	137	143
132	133	137
140	141	145
112	116	117
100	102	103
107	109	110
108	110	111
117	119	120
128	130	131
123	125	125
117	122	121
123	125	125
123	125	125
123	125	125
134	136	136
149	149	149
143	143	143
130	130	130
138	138	138
138	138	138
114	114	114
125	125	125
119	119	119
93	93	93
81	80	82
92	91	93
127	126	128
137	136	138
112	111	113
122	121	123
127	126	128
132	131	133
127	126	128
134	136	137
128	127	131
129	128	132
133	132	136
126	125	129
139	138	142
125	124	128
126	125	129
141	140	144
143	142	146
134	133	137
129	128	132
124	122	128
127	124	133
123	120	129
119	116	125
124	121	130
124	124	130
124	124	130
137	138	142
129	130	134
119	120	124
111	112	116
113	115	116
122	124	125
147	149	150
138	140	141
130	132	132
125	127	127
123	125	125
123	127	128
119	123	124
113	117	118
112	120	120
122	130	130
125	133	133
120	128	128
116	121	122
126	131	132
129	134	135
122	127	128
126	130	131
119	123	124
106	108	109
114	116	117
112	114	115
123	125	126
125	127	128
122	123	127
122	125	130
118	120	128
119	121	129
119	122	127
122	125	130
130	133	138
108	111	115
131	134	138
143	147	148
126	131	130
119	124	123
126	131	129
130	136	131
133	139	134
124	130	125
115	121	116
118	125	120
109	115	114
106	112	111
113	119	118
125	131	130
121	127	126
112	118	117
105	111	110
109	115	114
117	123	122
126	132	131
121	127	126
125	131	130
128	134	133
121	127	126
125	130	131
118	123	124
121	126	129
122	127	130
125	129	130
126	130	131
123	127	128
117	121	122
115	119	120
114	118	119
125	129	130
112	116	117
117	121	122
111	115	116
122	126	127
123	127	128
129	133	134
139	141	142
129	131	132
115	117	118
119	121	122
112	114	115
102	105	109
114	117	121
128	131	135
131	134	138
131	134	138
124	127	131
121	124	128
116	119	123
106	109	113
116	119	123
128	131	135
118	119	123
122	121	125
119	118	122
141	140	144
144	143	147
124	123	127
115	114	118
112	114	115
111	113	114
111	113	114
119	121	122
128	130	131
131	133	134
130	132	133
127	131	132
126	130	131
115	120	121
105	110	111
98	103	104
91	96	97
106	111	112
122	127	128
124	129	130
115	120	121
121	126	127
136	144	144
108	116	116
90	98	98
101	111	111
108	118	118
116	126	126
137	148	146
114	122	121
113	122	119
118	127	124
124	133	130
111	120	117
115	124	121
111	120	117
103	112	109
106	115	112
121	130	127
132	141	138
127	133	132
119	127	126
122	130	129
120	128	127
111	119	118
139	144	145
105	110	111
124	129	130
109	114	115
116	121	122
117	122	123
111	116	117
116	121	122
100	105	106
112	117	118
115	120	121
117	122	123
129	134	135
122	127	128
117	122	125
100	105	106
102	110	110
108	116	115
105	111	110
114	120	119
138	144	143
127	133	132
104	110	109
111	116	115
114	119	118
126	128	128
119	121	121
119	121	121
96	98	98
103	105	105
127	129	129
124	129	128
114	122	121
109	117	117
110	118	118
106	114	114
103	108	109
110	115	116
115	120	121
118	123	124
114	118	119
123	127	128
105	107	108
106	108	109
116	118	119
114	116	117
106	108	109
106	106	106
74	69	66
60	54	49
80	73	70
85	76	73
82	69	67
85	70	68
88	67	69
77	56	58
76	58	59
71	55	56
75	61	63
131	123	124
131	126	127
112	112	112
114	120	119
112	117	118
92	96	97
114	115	119
124	127	131
150	153	157
121	125	130
100	106	111
119	128	132
152	161	165
154	164	171
143	153	160
144	158	164
131	145	151
130	146	153
142	160	167
149	167	174
145	164	171
122	140	147
134	152	159
129	147	154
139	157	164
128	146	153
135	154	159
107	126	131
161	180	183
158	177	180
111	130	133
75	94	97
95	114	117
132	151	154
112	129	132
120	135	137
112	125	127
134	147	145
177	188	185
171	179	172
173	181	174
125	133	123
178	185	172
212	214	202
192	195	180
168	168	156
126	126	114
136	135	121
134	133	119
132	130	119
148	145	131
142	139	125
146	143	129
147	145	135
148	145	137
134	135	126
157	157	151
128	132	126
129	133	127
66	70	65
55	62	57
80	87	84
53	64	61
66	80	76
60	75	71
58	75	71
50	67	63
79	100	92
114	135	127
138	159	150
123	144	135
135	154	145
111	130	121
105	122	111
130	147	136
135	151	140
107	123	112
120	134	122
164	178	166
176	188	176
155	167	155
94	104	92
110	120	108
128	138	126
108	117	107
103	114	104
122	135	127
142	155	147
130	145	137
162	177	169
99	114	106
99	114	106
113	128	120
94	105	97
115	126	118
149	157	150
171	179	172
197	201	195
195	197	191
185	186	177
187	191	180
146	158	140
131	148	127
141	157	139
88	101	85
94	109	95
138	150	138
87	101	90
94	106	100
93	107	103
134	149	145
114	131	128
64	83	80
95	116	113
96	117	114
89	112	108
126	151	147
88	116	110
72	100	94
116	144	138
129	157	151
112	138	132
109	135	129
134	160	154
139	165	159
125	148	143
106	129	124
79	101	96
74	96	91
71	93	88
86	108	103
88	110	105
99	116	112
101	112	109
143	150	147
171	180	177
164	171	166
150	157	152
119	126	121
85	92	87
161	171	165
184	194	188
184	196	190
184	198	192
124	138	132
116	132	125
87	108	100
69	90	82
79	103	95
64	92	86
54	81	77
46	71	67
56	81	77
93	118	114
112	139	135
92	119	116
81	108	105
81	107	107
113	139	139
132	158	158
113	138	140
108	133	135
107	132	134
117	142	144
118	144	144
97	123	117
88	115	106
100	127	118
90	117	108
81	108	99
88	115	106
95	122	112
103	129	116
78	104	90
91	114	100
111	134	120
101	119	106
96	115	100
103	118	104
137	150	136
148	159	143
175	187	165
183	193	170
179	191	169
153	165	143
130	143	121
118	134	111
92	109	88
85	102	81
96	117	95
78	98	79
37	59	40
