# Supplementary material for: Detection of Power Line Insulators in Digital Images Based on the Transformed Colour Intensity Profiles
Source: Sensors (Basel). 2023 Mar 22;23(6):3343. doi: 10.3390/s23063343 (PMC10051827; doi:10.3390/s23063343)
Supplement: Supplementary file 1 [file sensors-23-03343-s001.zip › Dataset/ni/ni_SCENA_90_5098_160_731_3567.csv]

33	114	87
34	115	90
37	113	89
23	96	74
7	76	55
8	73	52
13	74	54
10	65	48
14	66	49
31	83	66
75	124	110
99	142	133
109	150	143
114	155	147
113	153	142
111	151	139
113	153	141
111	152	137
110	149	133
108	146	128
120	157	141
116	153	137
98	137	121
82	125	110
79	128	112
75	130	113
76	130	113
74	129	110
68	127	107
60	125	104
53	118	97
35	106	86
46	118	98
52	127	106
51	123	103
63	134	114
70	135	119
79	136	121
86	137	123
89	140	126
95	141	128
64	110	97
48	94	81
42	85	74
47	90	79
47	93	80
47	92	76
40	87	71
36	84	66
59	104	87
97	141	124
123	164	149
106	141	131
53	86	79
20	45	41
44	63	66
68	82	88
79	90	98
63	72	82
47	60	68
50	67	76
52	68	80
50	66	79
50	69	82
46	68	80
69	95	107
96	124	135
74	107	116
49	85	93
49	89	94
43	84	87
42	83	86
55	93	97
43	78	81
18	48	49
12	39	35
12	43	36
23	45	43
22	39	42
22	36	42
21	34	42
24	39	42
45	67	62
51	76	66
54	81	72
50	79	70
41	72	63
27	60	53
19	52	48
19	55	49
25	62	58
30	71	63
17	60	49
13	56	45
15	58	47
16	59	48
20	63	52
14	57	46
18	61	50
21	64	53
22	65	54
22	65	54
25	61	55
30	65	61
21	52	55
14	43	48
13	42	49
13	51	56
37	79	86
39	81	88
52	96	103
70	115	119
79	127	129
66	115	113
30	81	74
21	71	61
21	71	61
18	68	56
16	69	55
29	82	68
48	104	91
45	101	88
57	116	102
40	104	92
30	96	85
27	91	79
25	89	77
26	89	73
28	90	74
28	89	69
28	87	67
27	83	62
26	77	57
22	72	54
22	70	52
30	77	61
32	81	65
32	85	71
39	94	79
33	86	72
33	88	71
36	95	74
27	88	68
32	91	71
29	87	69
28	86	68
31	91	73
25	85	67
24	84	66
33	93	75
49	109	91
53	113	95
49	109	91
50	110	92
53	111	93
70	128	110
65	125	107
59	119	101
68	128	110
61	121	103
41	101	83
38	96	78
40	95	78
23	73	55
23	68	49
15	59	42
16	61	45
18	64	51
14	63	49
24	76	59
44	95	81
47	100	86
43	96	83
15	65	55
6	50	43
27	69	62
42	83	78
63	103	98
102	137	133
83	118	114
62	95	91
58	92	85
62	95	88
50	84	77
49	89	84
45	86	79
46	83	79
56	92	86
52	93	85
52	93	85
54	100	87
57	111	94
57	118	98
52	119	98
54	121	100
48	120	97
44	118	94
46	119	93
50	121	95
57	122	100
59	118	97
54	110	89
54	105	85
52	102	84
57	107	89
50	108	84
51	111	87
51	111	87
53	113	89
47	107	83
26	85	64
17	74	53
19	75	54
22	75	55
44	93	73
49	94	77
38	82	65
35	77	60
34	76	58
34	77	56
38	80	57
36	80	57
36	80	57
39	85	62
46	94	70
38	93	66
40	95	68
40	98	69
43	101	72
47	105	76
41	100	69
49	105	76
55	110	83
61	116	89
71	122	102
70	119	105
82	128	116
86	132	119
94	141	125
88	140	122
89	142	122
88	144	121
93	149	126
88	145	124
88	145	124
86	145	124
91	150	130
82	143	123
86	145	125
87	147	129
85	145	127
88	147	127
93	149	130
96	152	133
94	150	129
91	147	128
90	149	129
90	153	133
92	155	135
90	155	134
79	148	127
68	140	118
69	141	119
51	126	105
46	121	99
54	129	107
78	150	128
77	146	126
86	151	130
87	149	131
84	146	130
80	143	127
78	140	126
76	138	126
73	139	127
80	148	137
74	146	134
67	146	133
59	141	128
49	137	123
43	136	121
44	142	126
41	140	124
45	143	121
56	147	124
58	149	126
61	151	128
64	149	127
69	151	129
69	151	129
72	151	130
70	152	130
66	149	127
59	147	124
56	146	123
54	145	122
56	146	123
58	146	123
55	138	116
75	144	123
61	116	99
21	68	52
14	52	40
22	60	48
21	55	44
25	56	47
28	59	50
32	62	51
30	60	49
28	58	47
25	52	42
19	46	36
14	39	29
15	41	28
19	47	34
26	62	50
22	60	48
24	62	50
56	92	78
107	142	128
135	165	152
126	156	143
67	95	82
23	54	39
6	42	26
23	65	48
39	84	67
28	77	61
12	61	47
13	61	49
11	62	48
8	62	45
12	64	46
19	70	50
22	75	55
20	76	55
21	80	59
15	83	60
17	91	65
17	91	65
14	95	68
14	98	69
13	97	68
11	95	66
15	97	68
14	94	65
12	87	59
15	90	62
37	112	84
46	117	91
40	102	80
31	87	66
31	82	62
26	75	55
39	88	68
40	91	71
41	97	76
48	107	86
53	115	93
58	122	100
61	126	104
66	131	109
71	133	111
76	124	106
72	113	98
63	104	89
58	97	82
58	97	82
50	94	77
29	85	64
22	81	60
24	81	60
23	79	58
27	77	59
28	75	59
28	75	59
27	72	56
28	72	59
30	73	60
35	75	64
46	83	73
63	105	94
71	113	102
43	89	77
19	68	54
18	72	55
23	82	62
17	81	59
8	76	51
17	88	62
28	100	77
43	115	92
31	102	76
16	87	61
23	91	66
18	83	58
21	81	57
19	79	55
18	76	52
16	72	49
13	69	46
1	57	34
0	56	33
0	57	33
3	63	39
22	84	60
29	91	67
23	83	59
21	81	57
18	80	56
10	80	57
9	78	57
12	76	57
32	92	74
62	114	97
66	111	95
57	96	81
46	79	65
38	68	55
38	71	57
55	88	73
56	92	75
54	92	74
50	92	69
48	92	69
36	83	57
29	76	50
24	70	47
28	74	52
38	84	62
45	91	69
48	94	72
38	84	62
35	78	57
41	84	63
50	93	72
64	105	84
69	110	89
68	107	86
70	109	88
73	112	91
73	110	90
52	88	71
26	65	49
21	62	47
18	59	44
19	60	45
19	60	45
14	57	42
17	59	42
17	59	42
21	60	44
22	61	45
23	62	46
24	63	47
26	66	48
27	67	49
27	67	49
30	67	51
33	66	51
33	63	50
33	61	48
32	60	47
34	61	51
37	64	54
35	65	54
29	61	50
21	52	43
20	55	45
29	66	58
88	127	119
116	157	149
67	108	100
54	97	88
84	127	116
95	140	123
102	144	127
105	147	129
99	141	123
78	123	104
60	102	84
52	98	79
53	102	80
48	102	79
39	96	71
38	96	71
32	90	65
28	86	61
25	83	58
25	82	57
24	80	59
30	84	67
40	105	84
48	120	97
65	133	110
54	119	97
49	111	89
57	116	95
69	125	104
75	129	106
78	129	109
80	129	107
81	127	108
80	127	105
81	128	106
77	126	106
74	120	101
74	118	101
78	120	103
86	125	110
86	124	112
80	115	105
72	107	97
62	99	89
57	95	83
50	93	78
48	91	76
43	88	72
40	85	69
36	84	66
37	85	67
36	84	66
36	84	66
36	81	64
34	78	61
32	73	58
29	70	55
23	66	51
23	64	49
22	64	47
22	64	47
21	65	48
25	69	52
28	73	57
27	76	60
25	79	62
26	81	64
28	83	66
29	84	69
33	89	76
39	98	84
47	109	95
57	122	107
52	117	101
49	114	98
32	95	79
47	107	89
103	159	140
128	180	162
113	170	149
64	120	97
34	91	66
26	85	57
20	81	53
18	79	53
16	74	50
18	74	55
21	77	58
18	73	56
18	76	58
27	84	69
47	103	90
45	101	88
59	115	102
78	131	121
84	137	127
100	150	138
102	155	142
112	160	148
90	136	123
54	97	84
48	89	74
34	70	56
26	63	47
20	59	43
21	60	44
22	61	45
26	63	47
28	65	49
28	63	49
23	58	44
13	48	34
12	42	29
12	42	31
15	42	32
15	42	32
13	43	32
17	49	38
18	50	39
15	47	36
13	45	34
9	44	30
12	45	31
10	45	31
7	43	29
13	55	37
14	63	43
16	68	45
14	68	45
14	70	47
16	72	49
16	72	49
20	76	53
30	84	61
45	97	74
57	106	86
59	108	88
63	112	92
64	115	95
63	115	92
63	116	96
48	104	81
42	98	75
35	93	69
34	92	67
30	94	64
29	96	64
26	97	64
29	97	66
37	102	76
54	113	92
63	122	101
76	130	113
86	132	119
92	134	123
93	132	124
95	134	126
92	132	121
92	134	123
91	136	120
79	124	107
74	125	105
61	116	91
50	108	80
44	99	74
53	101	77
52	106	83
58	114	91
64	116	93
61	108	86
61	108	86
68	114	92
72	119	97
75	124	102
73	122	100
70	124	101
68	124	101
65	121	98
62	116	93
59	111	88
62	108	86
62	103	82
59	102	81
60	101	80
62	103	82
68	104	87
84	116	99
83	112	96
80	109	93
66	97	82
48	84	68
34	76	59
32	76	59
38	87	71
48	102	85
53	111	93
51	115	96
51	120	100
39	110	90
30	99	79
30	94	75
31	95	76
41	101	83
49	107	89
56	111	94
43	95	78
37	89	72
23	70	54
25	70	54
36	79	64
50	91	76
54	95	80
63	100	84
61	98	82
51	90	74
46	85	69
42	80	68
33	75	64
36	77	69
63	105	98
83	127	120
104	151	142
99	146	137
77	128	114
65	117	100
52	107	88
50	106	85
48	101	81
47	102	83
43	99	88
44	102	91
46	105	91
47	105	87
49	104	87
51	107	88
60	116	93
71	123	100
42	92	68
34	80	57
18	64	41
14	59	40
23	69	50
20	65	48
29	77	59
33	82	66
58	104	85
78	120	102
73	115	97
57	95	77
30	68	50
23	61	43
33	75	57
44	86	68
34	80	61
30	79	59
28	79	59
27	80	60
26	82	61
20	77	56
22	79	58
23	85	63
20	88	63
20	91	65
20	92	69
22	94	71
23	97	73
32	104	82
44	113	92
53	120	99
58	123	102
63	124	104
61	122	102
61	120	100
60	117	96
57	113	92
46	99	79
43	96	76
45	97	80
55	103	91
59	108	94
78	121	110
93	135	124
104	141	131
103	143	131
112	148	136
114	149	135
123	156	142
124	161	145
102	144	127
63	112	90
49	103	80
58	116	92
61	121	97
67	129	105
64	124	100
55	113	89
43	103	79
38	98	74
33	95	71
33	98	73
31	97	72
24	95	69
25	93	68
31	97	72
40	102	78
44	102	78
40	94	71
32	81	59
23	73	49
24	79	52
37	94	69
48	103	78
52	109	84
54	109	84
57	114	89
61	116	91
66	121	96
70	125	100
67	122	97
59	114	89
54	109	84
50	105	80
49	104	79
50	105	80
50	105	80
47	102	75
49	102	75
51	104	77
55	105	81
55	105	81
63	112	92
62	110	92
62	107	90
77	122	105
105	149	132
127	169	151
136	176	158
120	159	137
98	136	114
62	102	77
36	78	53
21	69	45
19	69	45
18	70	46
17	74	49
20	81	55
24	85	59
22	83	57
25	83	58
46	104	80
56	112	91
62	114	96
51	101	83
50	95	79
48	91	78
56	96	85
51	93	82
63	114	100
77	131	114
87	142	125
88	143	126
88	143	126
89	144	127
89	144	127
90	144	127
92	144	127
97	146	130
105	150	134
107	150	135
107	146	130
106	145	129
97	131	114
83	117	100
74	113	97
73	115	98
67	109	92
61	105	88
58	103	84
55	100	81
58	104	85
54	100	81
48	95	73
43	90	68
46	94	70
33	79	56
24	70	47
28	72	49
39	83	60
49	91	66
67	105	77
67	105	75
59	104	77
60	105	79
63	105	80
66	105	80
69	105	81
70	101	80
79	108	85
76	104	81
77	102	82
81	106	86
81	105	87
82	107	87
82	107	87
85	110	90
85	105	86
87	108	86
86	107	85
88	109	87
89	110	88
86	111	91
83	110	90
83	113	94
78	114	92
84	119	99
84	119	99
91	128	108
91	129	111
90	130	112
97	141	124
102	146	129
111	158	142
120	169	155
126	175	161
126	175	161
128	177	163
122	171	157
120	166	153
119	163	150
127	171	158
111	154	141
91	134	121
69	107	95
58	94	82
38	72	61
22	57	47
17	53	41
11	50	35
9	48	33
8	49	34
16	59	44
23	68	51
33	81	63
36	84	66
46	94	76
47	98	78
49	100	80
52	101	79
52	104	81
56	105	83
58	107	85
63	108	89
67	107	89
83	109	96
94	111	102
100	117	108
100	117	108
102	117	109
103	116	108
103	116	108
106	117	109
106	117	109
106	117	109
105	116	108
105	116	108
104	117	109
105	118	110
105	118	110
102	117	109
102	120	107
104	121	108
105	123	110
104	122	109
104	120	109
103	119	108
103	119	108
103	119	108
105	121	110
104	120	109
103	119	108
100	116	105
99	115	104
100	116	105
99	115	104
97	113	102
102	118	107
105	121	110
106	122	111
105	121	110
101	117	106
97	113	102
97	113	102
97	114	103
99	116	105
95	115	103
93	115	103
92	114	102
92	114	102
93	115	103
93	115	103
96	116	104
96	116	104
98	115	104
97	114	103
96	113	102
96	113	102
96	113	102
97	114	103
98	115	104
98	115	104
99	116	105
99	116	105
100	117	106
100	117	106
101	116	108
101	116	108
102	118	107
99	115	104
99	114	106
98	111	103
98	110	104
95	107	101
96	107	104
98	112	108
100	111	108
100	114	112
104	118	116
100	120	115
96	116	111
95	117	112
96	119	111
94	121	112
82	112	101
68	100	89
69	101	90
57	91	80
50	86	72
46	85	69
48	88	70
50	91	70
49	94	68
50	94	65
47	91	60
47	92	59
46	91	58
46	91	58
47	92	59
47	92	59
48	92	61
48	93	66
48	96	68
47	96	68
46	94	66
45	93	65
46	92	63
46	93	61
46	90	61
45	86	58
44	85	57
42	83	55
39	80	53
37	78	51
34	75	48
31	71	46
30	70	45
31	71	46
34	79	53
44	91	65
53	104	76
54	110	81
52	110	81
49	109	79
46	108	78
45	110	78
47	110	78
45	108	76
43	100	69
46	98	68
41	95	66
44	95	67
40	91	64
42	92	68
41	93	70
39	93	70
39	93	70
37	91	68
43	95	72
40	89	67
38	87	65
40	87	65
48	95	73
58	107	85
63	112	90
63	112	90
58	112	89
61	115	92
67	117	93
70	117	95
68	116	92
70	118	94
72	120	96
65	115	91
64	112	88
53	100	78
50	96	74
46	92	73
45	90	71
42	87	68
43	88	69
47	89	72
54	96	79
68	110	93
81	120	104
82	123	102
84	123	102
85	124	103
86	125	104
87	124	104
87	124	104
85	123	105
85	123	105
79	118	102
72	114	97
64	109	92
61	109	91
62	111	95
61	113	96
52	107	90
48	106	88
42	105	85
38	103	82
38	103	81
42	107	86
48	113	91
49	114	92
52	116	94
52	116	94
56	119	93
53	118	92
51	118	87
49	116	85
48	117	84
51	118	86
52	121	88
53	122	89
58	125	94
61	125	95
63	127	97
61	123	93
59	119	89
61	117	88
63	119	90
61	119	90
58	116	87
52	110	81
42	102	72
38	100	70
37	104	73
40	110	80
46	120	90
50	124	94
53	127	99
54	123	96
44	112	81
39	103	73
36	100	70
44	102	73
48	99	71
47	92	65
48	89	62
44	84	59
36	75	50
33	70	50
36	75	54
34	71	55
31	71	53
30	69	53
31	64	49
33	63	50
38	69	54
47	77	64
49	82	67
51	84	69
54	90	74
53	89	73
55	93	75
58	94	77
64	101	81
73	110	90
85	120	100
91	123	104
88	120	101
87	117	98
74	110	86
79	111	87
85	111	93
89	113	95
95	118	103
102	123	108
104	130	114
105	131	115
100	129	113
95	127	110
84	118	101
75	111	94
68	106	88
59	99	81
54	94	76
52	90	72
60	94	77
63	97	80
67	101	84
72	106	89
74	110	93
76	112	95
76	112	95
76	112	95
73	111	93
70	106	89
69	104	84
65	100	80
59	94	74
54	89	69
52	87	67
51	86	66
49	87	65
52	88	66
56	89	68
56	89	68
56	89	68
63	94	73
66	97	76
73	104	83
80	111	90
86	114	94
91	118	98
94	119	99
94	116	97
96	116	97
97	117	98
95	118	96
91	119	99
89	120	99
87	120	99
76	114	92
65	107	84
53	99	76
59	107	83
69	119	95
78	130	106
79	131	107
79	131	107
78	133	108
65	122	97
50	111	85
44	107	81
47	108	82
56	114	86
61	116	89
62	121	93
56	120	91
58	124	95
59	125	96
58	123	97
57	122	96
63	126	100
62	125	99
57	122	97
50	115	90
41	107	82
38	106	81
42	110	87
50	114	92
59	122	96
63	126	100
61	124	98
58	121	95
54	117	91
49	112	86
41	106	80
36	97	71
37	95	71
35	95	71
33	95	71
33	95	71
39	97	73
47	99	76
60	103	82
64	105	84
70	107	87
76	115	94
79	121	98
75	121	98
68	120	96
59	117	92
51	117	88
48	118	88
50	122	92
48	122	92
49	124	92
50	124	94
56	127	101
59	127	102
61	124	104
60	122	100
59	121	97
57	120	94
56	116	92
56	116	92
56	116	92
59	119	95
62	123	97
67	127	103
71	132	106
71	131	107
74	132	107
79	136	111
80	135	110
80	130	106
77	125	101
77	120	99
77	114	94
72	111	90
69	108	86
72	110	88
79	115	93
84	120	98
87	120	99
86	119	98
88	121	100
88	121	100
87	123	101
86	122	100
84	123	101
83	122	100
78	120	97
73	119	96
71	119	93
70	118	92
68	115	93
65	111	92
64	109	92
67	115	97
67	113	100
66	112	100
64	111	102
65	114	106
67	115	109
70	120	116
71	125	118
72	126	119
70	128	117
71	129	118
70	133	117
68	132	113
64	132	109
64	132	107
64	132	107
64	130	105
62	128	103
62	126	104
66	128	106
68	125	104
68	120	97
68	114	92
67	110	89
73	112	91
74	113	92
74	111	91
79	111	92
82	110	91
80	108	89
76	104	85
74	100	82
72	98	80
68	94	76
63	91	72
62	90	71
61	93	74
61	98	78
70	111	90
76	122	100
77	126	104
76	126	102
73	125	102
73	119	100
71	115	98
69	113	96
71	113	96
59	101	83
66	106	88
82	122	104
89	129	111
89	132	111
92	135	114
87	135	111
78	126	102
65	117	93
55	110	85
52	107	82
49	107	83
43	107	88
44	111	96
52	115	105
53	117	111
54	119	110
51	116	107
51	114	104
49	114	99
50	115	99
49	115	96
49	116	95
51	119	96
53	121	98
55	123	98
56	125	98
56	125	98
54	128	100
53	128	96
49	126	92
49	127	90
47	126	87
46	125	84
44	126	84
44	125	86
44	127	88
43	126	88
42	125	86
46	126	89
45	128	90
50	130	95
54	128	98
55	128	102
53	126	100
49	126	98
52	126	100
51	123	100
53	123	100
49	121	98
52	122	99
52	122	99
54	122	97
53	124	98
53	124	97
53	127	99
50	128	97
49	129	98
48	131	99
48	131	99
51	131	100
49	132	100
49	131	102
49	131	102
50	132	103
52	134	105
55	134	107
59	136	109
62	139	112
64	138	110
61	135	107
57	131	103
55	131	100
54	130	99
53	131	100
61	132	106
81	140	119
82	141	120
81	142	116
75	138	112
66	132	103
63	128	102
55	124	97
51	122	96
52	124	101
53	124	104
53	124	107
51	124	108
51	123	110
51	123	111
51	123	111
51	123	110
45	124	105
44	123	102
44	123	104
41	120	101
45	119	101
54	118	106
58	120	108
59	121	109
61	124	108
61	124	108
61	126	105
59	124	103
57	122	100
54	118	96
50	114	92
46	107	87
50	109	95
50	109	95
55	111	100
57	113	102
58	111	101
58	111	101
57	111	98
55	109	96
53	108	93
49	108	88
48	107	87
46	108	86
51	110	89
53	112	91
54	113	92
53	112	91
51	113	91
48	109	89
47	107	89
50	107	92
46	102	89
49	100	92
51	99	93
53	100	97
54	101	99
55	101	102
57	106	104
58	108	108
55	112	109
54	113	109
58	115	114
58	117	113
53	122	111
52	124	112
62	133	123
77	145	138
83	153	146
75	148	138
74	148	136
73	148	134
71	146	130
68	144	126
65	142	121
63	141	118
63	141	118
63	139	115
63	138	116
59	134	112
56	132	114
55	131	113
52	131	110
52	131	110
50	132	109
49	131	108
49	133	109
48	132	108
46	133	107
47	134	108
48	138	109
51	141	112
53	143	114
56	148	119
57	149	120
56	152	122
51	151	121
52	154	126
55	157	129
56	158	130
55	157	129
56	156	128
57	154	127
62	153	130
63	149	131
62	147	132
63	146	131
62	146	128
61	143	124
57	140	118
56	140	116
54	136	113
55	133	110
55	126	109
52	127	106
52	121	106
51	114	105
50	107	104
48	101	104
51	102	105
47	94	102
52	94	106
55	95	113
59	93	117
62	96	120
67	100	126
67	104	126
68	105	125
76	114	132
73	114	129
74	121	129
84	135	138
90	147	146
86	146	140
84	147	138
78	143	134
73	140	133
69	136	127
67	132	123
64	128	122
67	127	119
65	125	117
62	121	113
57	120	110
46	118	105
44	124	107
42	127	107
48	133	113
49	136	116
48	136	113
44	134	111
43	133	110
37	127	104
34	124	101
36	123	103
36	123	103
40	124	106
44	126	108
46	126	113
51	127	116
53	127	115
57	129	116
65	136	120
73	142	127
76	143	128
87	149	135
89	148	133
91	150	135
88	148	130
86	146	128
82	144	126
81	143	125
78	145	124
78	145	124
75	144	123
77	149	127
77	150	124
79	152	126
76	150	124
75	149	123
71	148	121
69	146	119
64	145	120
63	144	119
65	143	120
70	142	120
74	143	123
78	147	127
83	152	132
87	156	136
84	155	135
81	154	132
75	151	127
72	151	124
70	149	122
64	145	118
61	145	117
59	143	115
57	140	115
56	139	114
60	142	119
61	143	120
60	142	120
59	141	119
60	139	118
60	139	118
53	135	112
52	133	108
51	133	104
53	133	104
55	134	107
60	137	110
62	138	114
63	135	113
64	137	115
62	133	113
61	129	112
65	130	115
66	130	118
68	130	118
63	124	114
60	119	111
58	117	109
61	118	109
55	115	104
53	109	96
52	103	89
51	97	85
51	97	85
52	96	89
54	101	93
58	105	97
56	104	98
57	105	99
55	106	98
53	104	96
53	107	94
51	105	92
51	106	91
50	107	92
48	107	93
52	107	98
51	108	99
54	111	102
57	114	106
57	116	108
58	117	109
57	119	113
54	119	117
56	121	119
56	123	120
55	122	119
52	119	114
50	117	108
48	116	105
51	119	108
52	119	110
48	114	103
48	114	102
51	116	100
54	120	101
56	123	102
60	125	103
60	125	103
61	125	103
60	123	103
57	121	102
52	118	99
47	117	100
45	115	98
42	112	95
42	109	94
44	109	94
45	107	93
42	107	92
42	109	94
42	113	97
48	122	110
48	124	113
53	131	124
60	143	135
63	147	142
63	149	143
62	147	143
57	143	137
52	136	131
50	133	124
49	133	121
44	132	116
50	135	120
60	143	128
71	152	137
75	154	140
80	157	143
79	156	142
79	156	142
76	153	139
74	153	139
75	157	139
73	157	139
71	158	138
74	158	140
72	159	139
71	158	138
66	155	135
64	155	134
58	152	128
53	149	125
52	147	126
53	146	125
57	146	126
61	146	126
64	147	125
71	150	131
80	154	136
82	156	138
85	158	142
89	160	144
96	165	152
94	164	151
93	165	152
95	167	155
97	166	155
94	166	154
90	165	151
89	164	148
86	165	146
83	164	145
78	160	141
78	163	143
77	162	140
77	162	140
75	163	139
76	164	140
78	167	141
79	167	143
81	172	147
80	171	148
80	174	150
80	173	152
81	174	153
84	174	155
82	174	155
85	174	155
94	177	162
97	176	162
100	176	164
103	175	163
104	173	163
101	173	161
96	170	158
96	171	157
84	163	144
77	156	135
76	154	131
75	153	130
72	152	129
75	153	130
75	153	130
75	151	127
77	155	131
78	156	132
82	158	134
82	158	134
81	158	131
81	158	131
80	157	130
80	157	130
78	159	134
79	159	136
74	156	138
75	155	142
76	155	144
78	157	146
79	158	147
79	158	149
77	156	145
74	153	142
74	153	142
71	150	139
66	146	133
62	144	126
58	140	121
58	140	122
53	139	121
51	138	118
50	137	117
50	136	118
50	135	120
54	136	123
55	135	122
56	135	122
58	137	124
60	136	125
60	136	125
63	133	127
62	134	128
66	133	128
66	133	130
66	133	128
61	132	122
60	134	122
61	136	122
62	137	121
64	139	123
64	140	122
62	141	122
62	141	122
65	143	126
67	142	128
64	142	125
67	141	129
70	142	130
70	144	132
72	146	134
72	146	134
74	150	138
75	151	139
74	153	140
77	156	143
79	158	145
80	159	146
81	160	147
81	161	148
81	161	148
81	161	148
80	160	147
80	160	147
80	160	147
77	159	146
74	159	145
72	159	149
72	159	149
72	159	149
69	158	148
68	157	147
66	156	143
66	156	143
65	155	142
62	154	143
63	155	144
66	157	148
67	158	149
68	158	152
67	160	153
67	158	155
66	157	154
67	157	152
66	153	143
63	151	135
61	146	126
59	144	124
58	142	118
57	143	119
55	143	119
55	142	122
60	147	127
62	148	130
66	151	136
70	155	141
73	155	142
73	155	143
74	156	144
77	156	145
77	153	142
78	151	141
79	150	140
77	147	140
75	145	138
76	144	137
75	142	135
75	139	133
79	140	130
79	139	129
79	138	130
77	137	129
75	138	129
74	139	130
73	140	133
74	141	134
70	140	134
70	139	136
73	142	139
71	140	137
71	140	137
73	143	137
77	145	138
77	144	139
76	143	134
79	144	135
80	146	135
83	147	135
85	147	135
78	143	127
73	142	122
68	139	119
65	138	116
62	138	114
61	136	114
62	137	115
63	138	117
64	139	118
65	139	121
62	136	118
63	137	119
61	136	115
60	135	114
58	133	112
56	131	109
55	130	108
54	130	106
56	130	106
59	132	110
58	133	111
60	135	114
60	134	116
63	136	120
66	138	126
70	139	129
70	138	131
69	135	130
69	134	132
71	134	132
71	131	130
70	132	126
68	130	124
69	129	121
70	131	121
68	131	121
67	133	121
68	136	119
67	137	120
69	137	120
70	139	119
67	135	118
64	134	117
62	135	113
59	134	112
54	132	108
50	131	104
48	132	103
50	134	105
50	136	106
52	136	108
57	138	113
60	138	114
61	142	117
62	143	118
65	145	122
68	148	125
72	150	127
74	149	127
78	153	132
73	144	127
77	148	131
74	136	122
97	147	135
72	112	101
14	41	32
22	40	33
22	36	30
23	32	29
22	30	29
24	31	34
24	28	33
[truncated: 2,368 more rows]
