# Supplementary material for: Detection of Power Line Insulators in Digital Images Based on the Transformed Colour Intensity Profiles
Source: Sensors (Basel). 2023 Mar 22;23(6):3343. doi: 10.3390/s23063343 (PMC10051827; doi:10.3390/s23063343)
Supplement: Supplementary file 1 [file sensors-23-03343-s001.zip › Dataset/ni/ni_SCENA_59_140_205_126_575.csv]

241	199	157
241	199	156
241	199	157
238	197	158
238	196	159
238	196	159
239	197	160
239	197	160
240	198	161
240	198	161
240	198	161
240	198	161
240	198	161
240	198	161
240	198	161
240	198	161
240	198	161
240	198	161
240	198	161
240	198	161
240	198	161
240	198	161
240	198	161
240	198	161
240	198	161
240	198	161
240	198	161
241	199	162
241	199	162
241	199	162
241	199	162
241	199	162
241	199	162
241	199	162
241	199	162
242	200	165
242	200	165
242	200	165
243	201	166
243	201	166
244	202	167
244	202	167
244	202	167
242	200	165
242	200	165
242	200	165
243	201	166
243	201	166
244	202	167
244	202	167
244	201	168
242	201	169
242	200	171
242	201	169
241	202	170
241	202	170
242	203	171
242	204	170
242	204	170
242	204	169
242	204	169
242	205	167
242	205	167
242	206	166
242	206	166
242	207	164
244	206	164
246	206	164
247	206	167
241	204	166
237	202	168
237	205	176
234	206	182
218	194	176
193	176	163
187	176	168
180	175	172
161	161	161
135	138	142
109	117	124
84	95	103
61	73	83
51	61	68
53	55	56
36	31	30
50	41	37
35	22	14
130	113	100
255	236	218
226	200	176
241	211	184
239	205	175
242	207	174
244	206	172
243	205	171
243	206	172
245	208	174
242	204	172
238	200	168
242	207	174
242	207	174
242	207	174
242	207	174
242	207	174
242	207	174
242	207	174
242	207	174
242	207	174
242	207	174
242	207	174
243	208	175
243	208	175
244	209	176
244	209	176
244	209	176
243	207	177
241	207	177
241	207	177
241	207	177
245	208	180
241	204	176
239	205	176
238	205	179
242	210	187
211	180	159
169	141	124
107	81	67
81	57	45
72	47	37
56	33	25
95	69	57
187	154	138
229	195	172
245	211	187
242	209	183
248	216	187
246	215	184
241	210	177
249	218	185
246	215	182
245	214	181
243	212	179
243	212	179
243	212	181
243	211	182
241	208	182
242	208	179
243	207	177
243	208	175
243	208	175
243	208	175
243	208	175
243	208	175
243	208	175
243	208	175
245	210	177
244	209	176
244	209	176
243	208	175
243	208	175
244	209	176
244	209	176
243	210	177
243	212	181
243	212	181
245	212	179
247	212	179
249	212	178
249	212	178
249	211	179
247	210	182
243	210	184
239	208	185
233	209	191
231	212	199
229	216	208
227	218	214
223	219	218
219	218	220
223	225	233
212	214	222
189	188	192
162	156	157
140	131	128
121	109	107
116	104	104
123	112	114
171	162	165
206	199	202
211	204	207
209	199	199
191	179	173
173	157	145
192	172	155
217	192	172
234	203	182
229	197	178
199	173	159
160	139	131
113	95	94
86	70	71
89	71	70
67	47	42
72	47	37
135	106	91
199	166	146
234	198	174
248	212	188
252	216	192
250	214	190
244	211	191
249	219	202
240	213	199
228	202	190
209	187	176
188	169	162
163	147	141
141	129	125
132	120	118
119	110	107
132	124	124
156	148	148
184	175	172
209	200	197
226	214	212
220	213	210
228	221	218
220	211	207
221	211	204
218	209	205
221	212	208
223	216	213
226	219	216
230	221	218
232	220	218
228	216	212
231	215	208
231	214	205
235	216	203
240	217	201
243	217	200
244	217	197
244	214	195
241	213	196
240	212	195
240	212	195
240	212	195
239	211	194
239	211	194
239	211	194
239	211	194
241	213	196
240	212	195
240	212	195
240	212	195
241	213	196
241	213	196
241	213	196
239	212	198
232	206	199
234	208	201
244	216	205
244	216	199
231	202	181
211	182	161
181	156	136
151	131	114
146	132	120
130	122	115
115	111	110
111	109	109
98	98	98
81	82	80
111	110	106
171	169	168
190	191	195
200	203	208
214	217	222
220	223	228
217	220	225
216	219	224
203	206	211
180	183	188
155	158	163
138	141	146
138	141	146
117	120	125
93	96	101
85	88	93
64	67	72
58	51	54
52	24	23
76	39	35
150	115	111
212	177	173
220	187	184
188	157	154
122	92	91
72	44	43
67	43	43
81	60	59
135	114	116
195	177	178
225	208	211
235	218	221
241	224	227
238	222	223
233	221	219
252	243	240
191	186	185
183	178	179
207	206	208
175	178	183
159	162	170
161	167	174
127	133	140
120	123	131
78	78	84
53	47	52
53	45	46
38	26	26
255	242	240
242	223	218
233	207	195
252	223	208
233	207	191
244	218	201
255	235	215
239	214	194
233	209	187
239	215	193
243	219	197
245	218	198
245	218	198
245	218	198
245	218	198
245	218	198
245	218	198
245	218	198
244	217	197
244	217	197
244	217	197
244	217	197
244	217	197
244	217	197
244	217	197
244	217	197
246	219	199
246	219	199
246	219	199
246	219	199
246	219	199
246	219	199
246	219	199
246	219	199
246	219	199
246	219	199
246	218	201
246	218	201
246	218	201
246	218	201
244	218	201
244	218	201
243	219	201
243	219	201
243	219	201
243	219	201
241	219	201
241	219	201
241	219	201
241	219	201
