# Supplementary material for: Detection of Power Line Insulators in Digital Images Based on the Transformed Colour Intensity Profiles
Source: Sensors (Basel). 2023 Mar 22;23(6):3343. doi: 10.3390/s23063343 (PMC10051827; doi:10.3390/s23063343)
Supplement: Supplementary file 1 [file sensors-23-03343-s001.zip › Dataset/ni/ni_SCENA_61_496_621_506_176.csv]

200	205	204
199	204	203
199	204	203
198	203	202
198	203	202
198	203	202
199	204	203
198	203	202
197	202	201
196	201	200
196	201	200
196	201	200
197	202	201
197	202	201
195	199	200
195	199	200
195	199	200
195	199	200
195	199	200
195	199	200
195	199	200
195	199	200
196	200	201
195	199	200
195	199	200
195	199	200
195	199	200
195	199	200
194	198	199
194	198	199
197	202	201
196	201	200
195	200	199
194	199	198
193	198	197
192	197	196
191	196	195
191	196	195
188	193	192
188	193	192
187	192	191
186	191	190
186	191	190
185	190	189
184	189	188
184	189	188
185	189	190
185	189	190
185	189	190
185	189	190
186	190	191
186	190	191
187	191	192
187	191	192
187	191	192
187	191	192
187	191	192
188	192	193
188	192	193
189	193	194
189	193	194
190	194	195
190	193	197
190	193	197
190	193	197
190	193	197
189	192	196
188	191	195
188	191	195
188	191	195
188	191	195
188	191	195
187	190	194
186	189	193
186	189	193
185	188	192
184	187	191
186	187	191
160	159	163
35	34	38
25	24	26
98	97	99
179	179	179
178	179	177
67	71	66
13	17	12
61	65	60
155	159	154
184	189	187
177	182	181
182	186	187
181	185	186
183	188	191
185	188	192
187	189	190
188	190	190
188	190	190
189	191	191
189	191	191
190	192	192
191	193	193
191	193	193
188	190	190
187	189	189
185	187	187
183	185	185
186	188	188
189	191	191
186	188	188
183	183	183
179	177	177
174	172	172
171	168	164
170	167	162
167	165	155
157	156	142
149	147	129
144	143	122
145	144	118
141	140	112
138	136	106
135	133	102
137	135	101
139	137	103
142	137	104
143	138	107
141	137	108
138	134	105
137	133	104
140	136	107
141	137	108
139	135	106
136	132	103
137	133	104
134	130	101
138	134	105
141	137	108
147	143	114
154	150	121
152	148	119
149	145	116
153	149	120
149	147	116
151	150	116
152	150	119
152	150	119
150	150	120
150	150	120
151	150	122
153	152	124
155	156	130
155	156	130
159	159	135
159	159	135
153	155	133
155	157	135
156	157	137
149	150	130
150	148	130
148	145	130
145	144	130
144	144	132
146	147	137
154	156	150
164	168	163
170	175	174
177	182	183
183	191	191
192	200	200
197	205	205
204	209	210
210	215	216
214	219	218
213	218	217
213	219	218
211	219	218
212	220	219
212	220	219
213	219	218
211	217	216
210	217	214
209	216	213
210	215	213
214	219	217
213	217	212
211	215	210
215	219	214
217	221	216
220	224	218
229	230	226
230	228	227
230	225	226
232	228	227
233	229	228
233	230	226
239	236	231
243	241	233
238	237	227
232	232	220
232	232	220
233	232	222
235	234	224
237	235	227
237	235	227
234	231	226
232	229	224
234	230	225
236	232	227
238	234	229
237	233	228
233	229	224
232	228	223
234	230	225
236	232	227
239	235	230
238	234	229
235	231	226
232	228	223
231	227	222
233	229	224
238	234	229
242	238	233
241	238	234
241	238	234
241	238	234
242	239	235
243	240	236
245	242	238
248	245	241
249	246	242
248	245	241
248	245	241
248	245	241
248	245	241
248	245	241
248	245	241
248	245	241
248	245	241
248	245	241
248	245	241
248	245	241
248	245	241
248	245	241
248	245	241
248	245	241
248	245	241
248	245	241
248	245	241
248	245	241
248	245	241
248	245	241
248	245	241
248	245	241
248	245	241
248	245	241
248	245	241
248	245	241
248	245	241
248	245	241
248	245	241
248	245	241
248	245	241
248	245	241
248	245	241
248	245	241
248	245	241
248	245	241
248	245	241
248	245	241
248	245	241
246	244	243
246	244	243
246	244	243
246	244	243
246	244	243
246	244	243
246	244	243
246	244	243
244	242	241
245	243	242
244	242	241
242	240	239
248	246	245
136	134	133
62	60	59
209	207	206
249	247	246
243	241	240
244	242	241
248	246	245
246	244	243
246	244	243
247	245	244
245	243	242
247	245	244
247	245	244
247	245	244
247	245	244
247	245	244
247	245	244
247	245	244
247	245	244
247	245	244
247	245	244
247	245	244
247	245	244
247	245	244
247	245	244
247	245	244
247	245	244
247	245	244
249	247	246
249	247	246
243	241	240
249	247	246
245	243	242
249	247	246
165	163	162
70	66	65
188	183	182
255	253	252
249	245	244
245	241	240
251	247	246
246	244	243
245	243	242
248	246	245
248	246	245
246	247	245
246	247	245
246	247	245
246	247	245
246	247	245
246	247	245
249	247	246
249	247	246
249	247	246
249	247	246
249	247	246
249	247	246
249	247	246
249	247	246
249	247	246
249	247	246
249	247	246
249	247	246
249	247	246
249	247	246
249	247	246
249	247	246
249	247	246
249	247	246
249	247	246
249	247	246
249	247	246
249	247	246
249	247	246
249	247	246
250	248	247
250	248	247
250	248	247
250	248	247
250	248	247
250	248	247
250	248	247
250	248	247
249	247	246
249	247	246
249	247	246
250	248	247
250	248	247
251	249	248
251	249	248
251	249	248
250	248	247
250	248	247
250	248	247
250	248	247
250	248	247
250	248	247
250	248	247
250	248	247
250	248	247
250	248	247
250	248	247
250	248	247
250	248	247
250	248	247
250	248	247
250	248	247
250	248	247
250	248	247
250	248	247
250	248	247
250	248	247
250	248	247
250	248	247
250	248	247
251	249	248
251	249	248
251	249	248
251	249	248
251	249	248
251	249	248
251	249	248
251	249	248
251	249	248
251	249	248
251	249	248
251	249	248
251	249	248
251	249	248
251	249	248
251	249	248
251	249	248
251	249	248
251	249	248
251	249	248
251	249	248
251	249	248
251	249	248
251	249	248
251	249	248
251	249	248
251	249	248
251	249	248
251	249	248
251	249	248
251	249	248
251	249	248
252	250	249
252	250	249
252	250	249
252	250	249
252	250	249
252	250	249
252	250	249
252	250	249
252	250	249
252	250	249
252	250	249
252	250	249
252	250	249
252	250	249
252	250	249
252	250	249
