# Supplementary material for: Detection of Power Line Insulators in Digital Images Based on the Transformed Colour Intensity Profiles
Source: Sensors (Basel). 2023 Mar 22;23(6):3343. doi: 10.3390/s23063343 (PMC10051827; doi:10.3390/s23063343)
Supplement: Supplementary file 1 [file sensors-23-03343-s001.zip › Dataset/ni/ni_SCENA_63_137_250_202_57.csv]

232	231	235
234	232	238
229	229	235
221	220	229
221	220	229
208	209	219
206	207	217
209	207	219
203	203	215
215	212	227
223	220	235
218	218	230
220	222	233
219	222	236
204	209	224
204	212	229
201	212	232
205	215	233
192	203	223
175	189	208
178	187	201
141	150	164
135	144	158
161	171	181
189	199	209
196	206	216
207	213	224
219	219	231
217	217	231
205	208	223
193	201	218
174	188	207
146	163	189
142	163	190
133	155	183
117	141	171
125	149	179
141	162	193
142	166	196
142	164	192
152	171	198
150	173	199
151	171	196
177	191	213
195	206	228
199	210	232
193	204	226
188	200	224
173	185	209
156	165	192
135	146	173
139	150	177
157	164	191
158	165	190
154	161	186
180	183	204
176	179	200
167	170	191
183	184	204
174	181	200
173	183	201
185	195	213
188	198	215
188	196	213
191	200	214
194	205	219
191	201	218
180	190	208
180	191	211
178	189	211
176	188	212
168	179	206
155	167	195
151	162	192
143	157	186
129	145	174
142	157	183
147	158	185
156	164	193
186	193	220
191	198	225
177	188	215
163	178	204
137	159	184
130	155	181
132	158	182
159	183	205
168	186	209
158	169	189
182	188	207
159	163	182
162	165	180
157	162	177
157	162	177
183	186	200
186	191	206
189	194	209
219	222	237
220	225	240
210	217	232
208	216	229
174	186	198
103	119	132
129	147	158
171	193	204
205	229	241
226	245	253
245	251	255
250	252	253
251	249	255
243	240	249
226	222	233
219	217	229
213	210	225
213	210	226
200	202	213
167	168	182
146	149	163
168	172	183
189	192	206
204	207	221
215	220	235
210	215	230
194	201	218
156	169	185
131	145	163
119	136	157
114	141	162
115	146	169
109	140	165
98	135	157
74	111	131
71	104	123
110	140	157
163	190	204
199	221	232
228	247	254
230	246	252
240	253	255
242	252	252
231	243	245
213	226	234
169	185	201
114	133	154
100	120	145
107	125	154
118	135	162
136	150	173
144	155	175
145	155	173
163	170	189
146	155	175
135	148	170
157	169	193
182	197	223
163	182	209
150	168	197
159	177	206
135	153	182
112	127	159
122	140	171
119	137	168
143	158	190
147	163	192
174	192	221
151	171	196
121	142	164
107	128	149
116	140	158
161	186	202
205	227	239
221	237	243
243	255	255
244	250	255
248	250	255
246	247	255
233	235	253
205	214	234
163	179	202
143	167	191
130	161	186
130	165	191
127	162	188
123	155	184
152	178	208
160	181	212
190	202	230
193	204	224
190	200	218
177	188	208
168	182	201
170	184	206
167	182	208
171	188	215
