# Supplementary material for: Detection of Power Line Insulators in Digital Images Based on the Transformed Colour Intensity Profiles
Source: Sensors (Basel). 2023 Mar 22;23(6):3343. doi: 10.3390/s23063343 (PMC10051827; doi:10.3390/s23063343)
Supplement: Supplementary file 1 [file sensors-23-03343-s001.zip › Dataset/ni/ni_SCENA_76_31_59_155_69.csv]

154	169	178
151	167	174
151	167	174
152	168	175
152	168	175
152	168	175
153	169	176
160	176	183
160	176	183
154	170	177
156	172	179
160	176	183
162	178	185
162	178	185
160	176	183
156	172	179
154	170	177
153	169	176
152	168	175
161	177	184
157	173	180
155	171	178
155	171	178
155	173	180
156	174	181
151	170	177
152	171	178
153	172	179
154	173	180
150	172	178
146	168	174
143	165	171
140	162	168
144	163	170
146	165	172
148	167	174
148	167	174
146	165	172
141	160	167
136	155	162
133	152	159
134	153	160
138	157	164
142	161	168
146	165	170
143	162	167
136	155	160
128	147	152
124	140	146
117	134	137
111	126	128
103	118	120
98	113	115
95	110	112
89	104	106
83	96	98
68	81	79
65	77	77
65	78	76
70	83	81
75	88	86
68	81	79
56	69	67
54	67	65
58	74	73
103	122	125
112	134	139
147	169	174
173	195	200
181	203	208
187	207	212
166	185	188
100	119	122
74	92	93
81	99	100
91	106	108
97	112	114
104	118	117
113	127	126
126	140	139
135	149	148
139	155	154
146	162	161
154	170	169
158	174	173
159	175	174
162	178	177
167	185	184
173	191	190
176	194	193
172	190	189
172	193	191
178	199	197
177	199	197
173	195	193
170	192	190
170	191	189
161	178	181
171	188	191
172	189	192
164	181	184
164	181	184
170	187	190
166	183	186
153	170	173
154	171	174
160	177	180
159	176	179
158	175	178
156	173	176
155	172	175
154	171	174
153	170	173
160	177	180
160	177	180
159	176	179
158	175	178
158	175	178
156	173	176
155	172	175
154	171	174
151	168	171
154	171	174
156	173	176
155	172	175
