# Supplementary material for: Detection of Power Line Insulators in Digital Images Based on the Transformed Colour Intensity Profiles
Source: Sensors (Basel). 2023 Mar 22;23(6):3343. doi: 10.3390/s23063343 (PMC10051827; doi:10.3390/s23063343)
Supplement: Supplementary file 1 [file sensors-23-03343-s001.zip › Dataset/ni/ni_SCENA_53_84_408_575_18.csv]

4	6	6
5	7	7
5	7	8
5	7	8
6	8	9
7	9	10
8	9	13
8	9	13
9	10	14
9	10	14
10	10	16
9	12	16
9	13	18
8	12	17
8	12	17
7	11	16
7	11	16
9	13	18
10	14	19
11	15	20
8	12	17
7	11	16
7	11	16
7	11	16
8	12	17
9	13	18
9	13	18
10	15	18
10	13	17
12	16	17
10	17	20
11	22	30
19	35	42
71	92	100
85	107	118
75	100	110
67	94	104
68	95	105
64	91	101
62	88	100
62	88	100
63	89	101
65	91	103
67	93	107
67	92	108
64	90	104
65	88	103
65	89	101
65	89	101
65	87	98
63	85	97
64	90	102
61	87	101
63	89	103
64	91	105
63	90	104
64	91	105
62	89	103
61	88	102
60	89	104
58	89	104
60	91	106
62	93	108
65	96	111
65	96	111
65	96	111
65	96	111
67	98	113
66	97	112
67	98	113
64	93	108
60	91	106
55	81	98
59	85	102
60	86	102
51	78	92
53	79	91
50	77	87
47	73	85
45	71	83
45	71	83
49	75	87
52	78	92
51	77	91
50	76	90
48	74	88
48	73	89
52	77	93
59	84	100
64	89	105
66	90	108
71	96	112
76	98	110
29	45	58
4	20	33
6	22	35
10	26	39
9	25	38
12	28	41
13	29	42
12	28	41
11	27	40
10	26	39
11	27	40
13	29	42
13	29	42
14	30	43
13	29	42
14	30	42
16	32	44
15	31	43
16	32	44
14	31	44
14	31	44
14	30	42
14	30	42
14	29	38
17	29	39
18	30	40
16	28	38
19	30	38
18	29	37
19	32	40
15	31	38
16	32	39
19	35	42
18	36	43
18	36	43
17	36	44
17	36	44
16	35	43
18	39	47
18	44	51
25	51	58
23	48	58
26	54	65
23	52	66
23	56	71
36	73	87
30	67	81
31	67	83
30	66	82
22	58	74
22	58	74
22	61	76
12	51	66
16	57	72
21	64	79
24	67	82
27	70	85
21	66	80
30	75	89
28	69	84
29	70	85
27	67	85
20	60	78
27	68	83
31	72	87
35	76	91
34	75	90
31	72	87
32	73	88
32	73	88
35	76	91
29	70	85
30	71	86
29	72	87
32	73	88
31	74	89
30	73	88
28	71	86
27	70	87
27	67	85
29	70	85
31	70	85
28	67	82
25	64	79
26	62	78
25	61	77
23	59	75
24	60	76
28	64	80
24	58	74
23	57	73
22	56	72
22	55	71
20	53	69
17	50	66
19	49	68
22	52	71
22	54	73
19	51	70
16	49	65
17	50	66
21	51	68
20	50	67
19	49	66
19	49	66
20	50	67
19	49	66
19	47	64
17	45	62
16	44	61
17	45	62
15	41	57
18	43	59
14	39	55
17	42	58
17	40	56
17	40	56
15	35	52
10	30	47
17	37	54
11	31	48
13	33	50
14	34	51
14	34	51
13	33	50
12	32	49
13	33	50
16	36	53
17	37	54
16	36	53
18	41	57
21	44	60
23	46	62
14	37	53
11	34	50
12	37	53
13	38	54
16	41	57
17	42	58
16	41	57
20	45	61
18	43	59
17	42	58
22	46	64
22	48	65
21	49	66
20	50	67
21	54	69
23	56	71
26	61	75
25	60	74
31	66	80
34	69	82
39	74	87
37	72	85
39	73	86
34	68	81
37	69	82
37	71	84
39	74	87
72	108	118
60	96	106
82	121	130
66	104	116
66	104	116
47	86	100
52	91	105
58	97	112
48	87	102
35	74	89
30	69	83
34	69	83
27	62	76
25	59	72
23	55	66
28	59	74
24	57	73
22	55	71
22	55	71
26	59	75
29	62	78
28	61	77
29	62	78
30	63	82
25	58	77
28	61	80
26	59	78
22	55	74
20	53	72
22	55	74
20	54	70
26	59	78
26	62	80
29	62	81
26	59	78
25	59	75
27	61	77
30	63	79
28	61	77
33	66	82
30	60	77
28	58	75
28	58	75
25	55	72
26	56	73
27	57	74
27	57	74
26	58	77
26	58	77
26	58	77
29	61	80
29	61	80
29	61	80
28	60	79
26	58	77
25	57	76
26	58	77
27	59	78
27	59	78
25	57	76
22	58	74
24	58	74
21	57	73
27	59	78
26	58	77
24	56	75
25	57	76
27	59	78
28	60	79
28	60	79
25	57	76
31	63	82
29	61	80
30	62	81
29	61	80
24	56	75
24	56	75
25	57	76
26	58	77
27	59	78
24	57	77
23	55	78
23	55	78
25	56	79
25	56	79
24	55	78
23	54	75
24	55	76
26	55	76
26	55	76
26	55	76
28	58	77
26	56	75
31	58	78
35	63	80
41	70	85
39	67	78
33	61	72
30	59	68
28	53	63
33	60	70
37	60	68
30	51	59
24	46	57
41	63	74
38	62	74
32	52	63
34	54	65
33	50	59
31	43	53
31	48	57
33	55	66
36	61	71
44	69	79
48	75	85
44	74	85
37	68	83
28	65	79
26	65	80
25	65	83
23	61	79
26	59	79
27	58	79
29	58	79
28	59	80
27	59	78
26	59	78
30	60	79
30	60	79
31	61	80
30	60	79
30	60	79
32	62	81
33	63	82
34	64	83
32	64	83
33	63	82
30	62	81
31	61	80
29	61	80
29	61	80
27	61	77
28	62	78
31	64	83
32	65	84
30	63	82
31	64	83
34	67	86
34	67	86
33	66	85
30	63	82
25	58	77
31	64	83
31	67	85
35	68	87
30	66	84
30	63	82
30	63	82
30	63	82
25	57	80
27	59	82
24	57	77
25	58	78
26	59	79
28	59	80
27	58	79
26	58	77
27	59	78
26	58	77
26	56	75
25	55	74
22	52	69
25	55	72
27	57	74
3	30	44
0	14	22
5	24	29
1	17	23
3	22	27
16	32	39
10	26	33
16	28	34
20	29	33
21	29	36
15	23	30
14	24	31
8	20	26
6	19	27
6	22	29
18	32	38
48	66	73
47	73	85
43	72	87
43	72	87
44	73	88
42	73	88
38	71	86
36	69	84
31	66	80
34	69	83
28	64	80
29	65	83
30	66	84
31	66	86
30	65	85
30	65	85
31	64	83
29	62	78
29	62	77
32	63	78
32	63	78
32	63	78
35	66	81
34	65	80
35	64	79
33	62	77
33	62	77
33	62	77
34	63	78
38	64	80
38	65	79
38	63	79
35	61	75
38	64	78
35	62	76
33	60	74
33	60	74
34	60	74
34	60	74
36	62	74
37	63	75
37	63	75
42	66	78
41	65	77
36	61	71
36	61	71
36	61	71
25	47	58
14	31	40
