# Supplementary material for: Detection of Power Line Insulators in Digital Images Based on the Transformed Colour Intensity Profiles
Source: Sensors (Basel). 2023 Mar 22;23(6):3343. doi: 10.3390/s23063343 (PMC10051827; doi:10.3390/s23063343)
Supplement: Supplementary file 1 [file sensors-23-03343-s001.zip › Dataset/ni/ni_SCENA_78_811_317_800_547.csv]

38	53	56
34	49	52
23	38	41
32	48	54
38	54	61
33	49	56
25	41	48
28	44	50
34	50	56
36	50	56
37	51	57
38	50	54
41	53	57
34	46	50
30	42	46
44	56	58
61	73	75
52	64	66
31	40	43
36	42	47
29	35	40
25	31	36
30	36	41
36	44	51
42	50	57
46	54	61
49	57	64
45	54	63
34	43	52
29	38	47
29	38	47
27	37	47
45	55	65
40	50	60
21	32	40
16	27	31
19	28	31
19	31	33
21	33	35
22	35	37
26	39	41
29	44	46
33	48	50
25	38	40
40	53	55
42	54	56
29	38	41
24	31	34
34	39	42
36	39	43
26	29	33
15	15	21
17	20	25
38	41	46
53	57	62
55	61	66
42	48	53
24	33	37
13	24	28
23	34	38
37	48	52
44	55	59
35	46	50
29	38	42
34	40	45
38	44	49
37	43	48
35	46	50
34	46	50
37	49	53
34	46	50
24	36	40
26	38	42
37	49	53
29	40	44
36	47	51
52	63	67
55	66	70
45	56	60
35	46	50
29	40	44
28	39	43
32	44	48
46	58	64
51	65	71
65	79	85
80	92	98
68	80	86
34	46	52
18	30	36
29	41	47
17	27	34
9	19	26
19	29	36
38	48	55
25	35	42
25	35	42
27	35	42
25	33	40
29	40	44
41	53	55
39	48	51
22	31	34
23	32	35
35	44	47
40	49	52
38	47	50
39	48	51
21	30	33
19	31	33
35	47	49
42	54	56
45	58	60
46	59	61
38	51	53
26	41	44
34	49	52
36	51	54
34	46	50
24	36	40
13	25	29
21	33	37
41	53	57
36	47	51
27	38	42
35	46	50
48	59	63
43	52	56
26	35	39
18	27	31
16	25	29
18	30	32
29	41	43
40	53	55
55	68	70
70	85	87
45	60	62
29	44	46
10	25	27
5	20	22
20	33	35
36	48	50
40	49	52
34	41	44
30	35	38
36	41	44
46	51	54
30	35	36
38	43	44
40	45	46
38	43	44
40	48	48
49	57	57
50	58	58
43	51	51
19	29	29
22	32	32
35	45	45
50	60	60
55	67	67
43	55	55
27	39	39
26	36	36
42	49	52
46	52	57
46	52	57
36	42	47
25	31	36
23	32	36
34	43	47
45	54	58
41	52	56
25	36	40
12	24	28
20	32	36
36	48	52
40	52	56
32	47	50
36	48	52
35	46	50
34	43	47
24	33	37
18	27	31
28	37	41
46	55	59
50	61	65
43	54	58
41	53	57
45	57	61
42	57	60
35	50	53
30	47	50
37	54	57
43	60	63
43	60	63
40	55	58
38	53	56
40	52	56
41	53	57
27	38	42
16	27	31
10	21	25
9	20	24
10	21	25
20	32	36
18	33	36
18	35	38
33	52	55
48	67	70
59	80	82
72	94	99
58	85	95
44	71	85
32	58	70
31	55	67
33	55	66
33	54	62
33	52	59
34	53	58
32	49	52
24	39	41
28	42	41
31	43	43
34	45	43
36	47	44
40	49	46
40	51	49
24	37	39
14	26	30
19	30	34
29	40	44
