# Supplementary material for: Detection of Power Line Insulators in Digital Images Based on the Transformed Colour Intensity Profiles
Source: Sensors (Basel). 2023 Mar 22;23(6):3343. doi: 10.3390/s23063343 (PMC10051827; doi:10.3390/s23063343)
Supplement: Supplementary file 1 [file sensors-23-03343-s001.zip › Dataset/ni/ni_SCENA_10_400_1431_1148_96.csv]

55	33	45
54	32	44
61	37	49
57	33	45
47	23	33
69	45	55
115	90	100
146	119	128
144	113	120
144	114	119
139	109	114
140	113	117
138	113	117
145	122	126
144	123	125
148	132	133
143	129	130
120	110	110
115	108	105
134	129	126
138	135	131
136	135	131
129	129	123
120	120	114
121	118	114
141	136	133
139	136	132
137	134	130
136	135	131
139	138	134
133	135	129
130	132	126
131	134	125
129	132	123
116	121	112
114	119	110
130	136	125
136	142	131
132	140	129
133	141	131
128	132	126
130	134	128
129	133	127
127	131	125
128	132	126
129	133	127
116	120	114
105	109	103
116	120	114
124	128	122
128	132	126
117	121	115
121	125	119
111	115	109
118	122	116
132	136	130
122	126	120
124	128	122
127	131	125
127	134	127
128	135	128
129	136	129
130	137	130
132	139	132
133	140	133
130	137	130
124	131	124
120	127	120
118	125	118
128	135	128
128	135	128
135	142	135
127	132	123
131	137	126
136	142	131
128	134	123
118	123	114
127	132	123
131	136	127
120	125	116
119	123	117
135	139	133
130	134	129
116	120	114
120	124	118
123	127	121
131	135	129
118	123	114
128	135	128
126	133	126
130	137	130
133	140	133
122	129	122
115	122	115
121	128	121
123	130	123
123	130	123
112	119	112
96	103	96
110	117	110
117	124	117
115	122	115
117	124	117
125	129	123
125	126	122
137	138	134
142	143	139
142	143	139
140	141	137
135	136	132
133	137	132
137	141	136
137	141	136
136	140	135
126	131	129
127	132	130
132	137	135
131	136	134
124	131	128
117	124	119
126	134	127
130	139	129
127	136	126
122	131	121
120	129	119
128	137	127
129	138	128
126	135	125
118	127	117
109	118	108
120	129	119
134	143	133
121	130	120
91	100	90
87	96	86
102	111	101
115	122	115
132	139	132
136	143	136
133	140	133
132	139	132
129	136	129
121	128	121
125	132	125
138	146	136
150	158	148
148	156	146
127	135	125
107	115	104
95	103	92
99	107	96
108	116	105
126	134	124
141	148	141
144	151	144
134	141	134
125	132	125
130	137	130
125	132	125
121	128	121
124	131	124
128	135	128
135	142	135
135	142	135
128	135	128
120	127	120
121	128	121
120	129	119
108	120	108
117	131	119
119	133	121
125	136	128
127	138	130
123	133	127
111	121	115
108	118	112
123	133	127
128	138	132
123	133	127
114	124	118
126	136	130
124	134	128
111	121	115
117	127	121
127	136	133
130	139	136
132	141	138
135	144	141
148	155	152
149	156	153
134	141	138
130	137	134
96	101	99
112	117	115
132	135	133
134	137	135
130	133	131
122	125	123
124	128	123
131	134	132
128	132	127
137	141	136
131	135	130
119	123	118
119	123	118
122	126	121
127	131	126
134	138	133
129	133	128
119	123	118
128	134	129
132	138	133
127	133	128
127	133	128
137	144	139
151	158	153
138	144	139
124	130	125
117	123	118
125	131	126
131	137	132
129	135	130
126	132	127
128	134	129
129	135	130
115	121	116
115	121	116
137	143	138
151	154	152
144	147	145
124	127	125
119	122	120
112	117	115
113	118	116
125	130	128
137	142	140
143	148	146
142	147	145
136	141	139
131	134	132
126	129	127
128	131	129
133	136	134
137	140	138
137	140	138
140	143	141
141	142	140
132	133	131
128	130	130
121	123	123
129	131	131
134	136	136
139	141	141
139	141	141
133	136	134
136	139	137
128	131	129
118	121	119
125	129	124
134	138	133
140	144	139
142	146	141
135	139	133
120	124	118
118	122	117
120	124	119
122	126	121
127	131	126
127	131	126
131	135	130
132	136	131
129	133	128
130	134	129
131	135	130
131	135	130
130	134	129
131	135	130
130	134	129
131	135	130
128	132	127
126	134	127
124	132	125
116	124	117
113	121	114
130	138	131
132	146	135
133	147	136
127	143	132
130	145	137
121	136	128
111	123	117
111	123	117
114	124	118
117	127	121
120	127	122
132	139	134
132	139	134
128	135	130
134	141	136
130	137	132
128	135	130
133	140	135
131	138	133
129	136	131
129	136	131
123	130	125
126	133	128
125	132	127
119	126	121
119	126	121
125	132	127
126	133	128
127	134	129
123	130	125
131	138	133
137	144	139
134	141	136
135	142	137
134	141	136
137	144	139
135	142	137
126	133	128
122	129	124
122	129	124
126	133	128
127	134	129
129	136	131
131	141	135
125	136	128
116	129	121
120	133	125
119	132	124
119	130	122
115	126	118
119	130	122
119	130	122
120	128	121
129	137	130
150	157	150
152	159	152
138	145	138
123	130	123
122	130	123
126	134	127
121	132	124
125	136	128
121	132	124
120	131	123
134	145	137
139	150	142
138	149	141
134	145	137
130	141	133
117	128	120
131	142	134
149	160	152
130	141	133
130	141	133
122	133	125
127	138	130
135	146	138
125	136	128
129	140	132
131	142	134
134	142	135
141	149	142
128	136	129
126	134	127
131	139	132
124	132	125
123	131	124
121	132	124
124	135	127
122	135	127
119	132	124
121	134	126
121	131	125
127	137	131
129	139	133
127	137	131
123	130	125
122	129	124
132	139	134
143	150	145
131	137	132
127	133	128
125	129	124
128	132	127
136	140	135
132	136	131
139	143	138
146	152	147
137	142	141
116	122	121
113	119	118
128	134	133
142	148	147
136	142	141
122	129	126
124	129	127
118	123	121
129	135	130
138	144	139
141	147	142
141	147	142
132	138	133
125	131	126
132	138	133
128	134	129
131	137	132
128	134	129
123	129	124
104	110	105
110	116	111
111	117	112
118	124	119
122	128	123
126	132	127
133	139	134
122	128	123
100	106	101
110	116	111
118	124	119
118	124	119
129	133	128
123	127	122
128	134	129
141	147	142
138	148	142
131	141	135
131	143	137
137	149	143
122	132	126
114	124	118
118	128	122
131	141	135
139	146	141
141	148	143
135	142	137
128	135	130
133	144	134
118	129	119
116	130	119
115	129	118
118	132	121
118	132	121
117	131	120
112	126	115
119	133	122
121	137	126
120	136	125
120	136	125
120	136	125
114	130	119
107	123	112
108	124	113
117	132	124
125	136	128
128	139	131
130	141	133
132	143	135
134	145	137
132	143	135
132	143	135
128	139	131
125	136	128
127	138	130
118	129	121
116	127	119
112	123	115
116	127	119
106	117	109
126	136	130
135	145	139
124	134	128
114	124	118
121	131	125
123	133	127
121	131	125
122	132	126
95	105	99
119	129	123
130	140	134
123	134	126
126	137	129
129	140	132
131	142	134
123	137	126
115	130	122
122	137	129
120	135	127
118	133	125
122	135	127
123	136	128
123	136	128
124	137	129
122	133	125
130	141	133
129	140	132
139	150	142
143	151	144
132	140	133
133	141	134
130	137	132
138	143	141
138	143	141
135	140	138
137	142	140
143	148	146
141	146	144
137	143	138
142	148	143
165	172	165
145	152	145
127	133	128
134	140	135
139	145	140
133	139	134
133	139	134
135	141	136
130	137	132
132	139	134
111	118	113
111	118	113
139	146	141
139	146	141
153	160	155
151	158	153
141	148	143
134	141	136
123	130	125
126	133	128
133	140	135
136	143	138
135	142	137
133	140	135
127	132	130
120	125	123
115	120	118
120	125	123
129	134	132
133	138	136
136	142	137
125	131	126
130	136	131
138	144	139
149	155	150
144	150	145
137	143	138
140	146	141
132	138	133
120	126	121
123	128	126
133	138	136
140	145	143
156	161	159
141	148	145
126	133	130
116	123	120
113	120	117
119	126	123
146	153	150
141	148	145
124	131	128
127	136	133
133	142	139
132	141	138
132	139	136
134	139	137
137	142	140
135	140	138
138	145	140
136	143	138
141	148	143
125	132	127
94	101	96
107	114	109
126	133	128
134	141	136
129	136	131
128	135	130
128	135	130
131	138	133
127	134	129
130	138	131
137	145	138
130	138	131
124	132	125
129	140	132
134	145	137
133	144	136
127	138	130
126	139	131
124	137	129
136	149	141
129	142	134
103	118	110
101	116	108
126	141	133
125	138	130
127	138	130
124	135	125
127	138	128
132	143	133
132	143	135
131	142	134
129	140	132
116	127	119
115	125	119
118	128	122
124	133	130
128	137	134
132	141	138
130	139	136
131	140	137
131	141	135
130	143	135
134	147	139
131	144	136
121	134	126
116	129	121
123	138	130
123	138	130
130	145	137
119	134	126
130	145	137
141	156	148
133	148	140
133	143	137
124	134	128
126	136	130
140	150	144
133	143	137
132	142	136
124	134	128
123	133	127
123	135	129
123	135	129
121	134	126
123	136	128
117	133	122
121	137	126
123	139	128
125	141	130
120	138	125
121	139	126
118	136	123
117	135	122
115	131	120
127	141	130
125	139	128
124	138	127
132	143	135
137	148	140
135	146	138
136	147	139
132	140	133
132	139	134
132	138	133
128	134	129
123	129	124
126	132	127
131	137	132
139	145	140
132	139	132
129	136	129
128	135	128
133	141	134
136	144	137
135	143	136
130	138	131
139	150	142
140	151	143
140	151	143
135	146	138
133	144	136
135	146	138
136	147	139
124	137	129
120	133	125
127	138	130
120	131	123
110	121	113
111	122	114
123	134	126
127	138	128
126	137	127
126	137	127
128	139	129
128	139	129
129	140	130
131	142	132
136	147	137
127	138	128
121	132	122
120	131	121
130	137	132
127	134	129
134	141	136
134	141	136
131	138	133
124	131	126
125	132	127
127	134	129
132	139	134
135	142	137
136	143	138
136	143	138
142	149	144
147	154	149
146	153	148
144	151	146
127	134	129
130	138	131
135	146	138
125	136	126
131	142	132
132	143	133
134	145	135
130	141	131
129	140	130
136	150	139
133	147	136
127	141	130
118	132	121
126	140	129
135	149	138
130	144	133
129	145	134
134	150	139
130	146	135
129	145	134
137	151	140
134	148	137
132	146	135
136	150	139
139	150	140
136	147	137
131	142	132
129	140	130
138	147	137
140	149	139
140	147	142
143	150	145
137	144	139
140	147	142
140	147	142
146	153	148
150	157	152
145	152	147
142	150	143
143	151	144
138	147	137
138	147	137
137	146	136
138	147	137
148	158	146
148	158	146
134	144	132
121	133	121
126	140	129
125	141	130
126	142	131
130	146	135
130	146	135
127	143	132
133	149	138
137	153	142
135	151	140
130	146	135
127	143	132
131	147	136
123	140	129
127	144	133
129	146	135
127	144	133
121	138	125
120	137	123
127	141	129
133	147	135
138	152	140
140	154	142
140	154	142
136	150	138
132	146	134
131	142	132
133	144	134
133	144	134
130	141	131
137	148	138
139	150	140
133	144	134
117	128	120
120	131	123
128	139	131
125	136	128
127	138	130
131	141	135
133	143	137
130	137	134
125	132	129
133	139	134
130	136	131
141	145	139
142	144	138
141	143	137
135	136	127
133	135	123
134	131	116
137	135	117
138	132	113
137	131	112
139	134	113
140	134	111
140	134	111
139	135	111
141	136	115
138	136	112
138	135	114
133	135	113
133	135	113
131	134	112
129	134	113
128	132	113
127	130	115
127	128	118
125	129	118
125	129	118
133	141	131
137	145	135
136	144	134
148	153	144
117	120	111
71	74	65
48	49	40
72	73	64
117	115	107
153	151	143
158	156	148
143	141	133
124	124	112
113	113	101
131	133	121
143	145	133
139	141	129
138	140	128
133	137	125
133	137	125
132	136	125
131	135	123
131	137	126
134	140	129
134	140	129
138	144	133
133	141	131
126	134	127
133	144	136
127	138	130
119	130	122
121	132	124
123	134	126
124	135	127
128	139	131
123	134	126
127	138	130
125	136	128
123	134	126
126	137	129
128	139	131
128	139	131
124	135	127
128	139	131
120	135	127
120	135	127
120	135	127
122	137	129
125	140	132
128	143	135
127	142	134
127	142	134
119	134	126
121	136	128
122	137	129
127	142	134
132	147	139
132	147	139
131	146	138
131	146	138
132	143	135
129	140	132
127	138	130
131	142	134
134	145	137
132	143	135
119	130	122
118	129	121
121	132	124
133	144	136
132	143	135
126	137	129
125	136	128
122	133	125
123	134	126
130	141	133
128	138	132
128	138	132
125	135	129
123	133	127
125	135	129
126	136	130
131	141	135
133	143	137
134	144	138
133	144	136
133	144	136
132	143	135
131	142	134
132	143	135
130	141	133
132	143	135
126	137	129
129	140	132
131	142	134
128	139	131
126	137	129
132	143	135
135	146	138
128	139	131
133	144	136
121	132	124
119	130	122
121	132	124
119	130	122
130	141	133
138	149	141
132	140	133
132	139	132
134	141	134
135	142	135
134	141	134
137	144	137
139	147	137
143	151	144
145	153	146
143	152	142
140	149	139
137	146	136
135	144	134
132	142	130
132	142	130
133	143	131
129	139	127
127	138	128
127	138	128
130	141	131
130	141	131
130	141	131
129	140	130
134	145	135
138	149	139
133	144	134
133	144	134
134	145	135
135	146	136
137	148	138
130	141	131
126	137	127
127	138	128
128	139	129
130	144	133
132	146	135
123	139	128
127	144	133
128	145	134
128	145	134
129	146	135
123	140	129
120	137	126
119	136	125
121	138	127
123	140	129
124	141	130
121	138	127
126	142	131
124	138	127
133	144	134
141	150	140
144	149	140
163	166	157
135	136	127
80	77	69
76	70	63
103	95	88
169	161	154
209	201	194
198	190	183
210	202	195
184	179	170
138	133	124
116	116	104
99	103	91
112	119	106
147	156	143
167	176	163
153	163	151
136	146	134
133	145	133
134	146	134
133	147	136
133	147	136
129	145	134
128	144	133
129	146	137
128	145	136
123	142	133
123	140	131
126	142	131
126	140	129
126	140	129
129	143	132
124	140	129
123	139	128
129	145	134
130	146	135
126	143	132
126	143	132
124	141	130
121	138	127
121	138	125
132	146	134
128	142	130
130	142	130
129	141	129
141	153	141
133	145	133
116	126	113
112	122	109
105	114	101
115	122	107
116	123	108
113	119	102
121	127	110
122	126	107
119	123	104
112	114	95
107	108	88
107	108	88
99	100	80
101	103	83
103	105	85
104	106	86
92	94	74
85	87	67
85	88	66
93	96	74
92	95	73
96	100	81
95	99	80
94	98	79
94	98	79
93	99	80
93	99	80
85	91	72
83	89	70
81	87	70
92	98	81
93	99	82
79	86	71
84	91	76
117	127	111
141	151	138
133	146	132
135	148	134
134	149	135
135	150	136
134	151	137
131	148	134
130	149	134
129	147	134
129	149	136
133	151	138
134	152	139
132	150	137
130	149	134
131	150	135
131	152	137
132	153	138
134	156	138
134	156	138
133	155	137
132	154	136
129	151	133
126	148	130
130	152	134
129	151	133
124	146	128
127	152	132
128	153	133
127	152	132
129	154	134
129	154	134
125	150	130
126	151	131
125	150	130
127	152	132
129	154	134
131	156	136
128	153	133
129	154	134
131	156	136
129	154	134
129	151	132
134	154	135
131	153	134
131	153	134
129	151	132
130	152	133
132	154	135
130	152	133
127	149	130
124	146	127
129	151	132
131	153	134
128	150	131
128	150	131
135	157	138
139	161	142
134	156	137
131	153	135
131	152	137
131	152	137
131	152	137
134	153	138
134	153	138
135	152	138
137	151	139
138	152	140
143	155	143
130	138	127
91	99	88
49	58	45
36	43	30
73	82	69
76	83	70
42	45	30
57	57	43
84	83	69
76	75	61
72	71	57
86	83	69
92	89	75
112	109	95
146	140	127
175	169	156
176	170	157
175	169	156
171	168	154
166	163	149
158	155	141
164	164	148
163	163	147
165	167	148
163	165	146
158	160	141
157	159	140
157	159	140
159	159	141
161	161	143
160	160	142
165	165	147
151	153	134
150	150	132
155	157	138
158	160	141
152	154	135
148	148	130
159	158	138
153	149	130
120	116	97
117	113	94
147	143	124
174	170	151
169	165	146
178	174	155
180	176	157
179	175	156
166	162	143
174	170	151
204	200	181
211	207	188
227	223	204
233	230	209
221	219	195
207	206	180
177	173	148
184	180	155
193	189	164
173	169	144
180	174	151
189	185	161
180	175	154
189	184	163
191	186	165
184	179	158
187	182	161
186	181	160
183	180	159
189	184	163
200	191	171
198	189	169
192	184	161
171	166	141
181	176	151
176	173	145
177	174	146
185	182	154
184	181	153
184	183	155
184	183	155
184	183	155
182	183	157
181	182	156
181	182	156
183	182	156
193	189	161
188	181	154
186	182	153
192	188	159
186	182	153
187	185	154
187	185	154
188	186	156
187	185	155
186	184	154
186	184	154
186	183	155
186	183	155
186	183	155
186	182	158
186	182	157
187	183	159
185	181	156
181	178	157
181	178	157
183	180	159
182	178	159
184	180	161
181	177	158
183	179	160
182	180	162
183	181	163
185	183	165
185	184	164
184	182	164
182	179	164
180	177	162
185	179	168
181	175	162
184	175	165
184	175	165
182	173	163
185	176	166
188	180	167
187	179	166
187	180	165
188	181	166
190	183	166
186	179	162
183	177	158
181	175	156
190	184	165
200	194	175
187	183	164
186	185	165
185	181	163
177	173	155
172	168	150
171	164	147
170	163	146
175	168	151
181	174	157
175	165	148
176	166	149
173	162	148
179	168	154
164	152	140
165	153	143
167	155	143
161	148	134
162	149	133
152	139	123
157	144	128
150	137	121
151	138	122
145	132	116
150	137	123
132	119	105
151	138	124
169	156	142
176	163	149
172	159	145
177	164	150
173	159	147
165	152	138
161	146	130
163	147	131
167	151	135
166	150	134
165	149	133
166	150	134
173	154	139
179	160	145
182	163	148
181	162	149
181	162	149
181	162	149
182	163	150
175	156	143
173	154	141
184	165	152
191	172	159
196	177	164
207	186	171
209	188	173
206	183	167
205	182	166
208	184	166
209	185	167
211	189	171
213	193	175
211	193	176
210	191	176
216	199	186
233	217	205
248	233	224
255	248	238
