# Supplementary material for: Detection of Power Line Insulators in Digital Images Based on the Transformed Colour Intensity Profiles
Source: Sensors (Basel). 2023 Mar 22;23(6):3343. doi: 10.3390/s23063343 (PMC10051827; doi:10.3390/s23063343)
Supplement: Supplementary file 1 [file sensors-23-03343-s001.zip › Dataset/ni/ni_SCENA_93_5333_775_4854_1436.csv]

106	157	150
112	161	153
106	158	148
108	161	148
109	162	148
105	160	143
85	141	122
65	120	101
55	107	89
59	108	86
64	113	91
65	109	92
58	95	85
53	91	85
43	80	78
42	80	84
31	73	78
18	68	74
34	86	93
47	100	103
32	83	85
23	67	68
16	52	52
8	35	32
10	31	28
9	23	19
7	23	16
1	18	14
0	15	12
1	21	22
33	54	55
53	73	74
18	33	35
0	14	13
0	12	12
1	12	10
1	12	10
4	12	11
5	14	11
7	14	11
7	14	11
1	11	5
2	12	6
2	12	6
3	15	9
13	27	21
17	33	26
18	36	29
16	34	27
11	29	22
7	23	16
4	18	12
1	15	9
2	14	8
1	15	9
7	19	13
10	22	16
10	22	16
12	24	18
7	19	13
6	18	12
8	19	16
9	20	17
11	20	17
9	20	17
2	13	10
4	15	13
2	10	9
5	16	14
10	21	19
0	10	8
3	14	12
9	23	19
7	26	17
0	26	16
0	18	10
6	30	22
11	32	24
43	59	52
36	52	45
40	56	49
59	73	67
55	71	64
57	75	68
73	94	86
85	109	101
109	136	127
110	137	128
118	147	138
93	132	124
95	133	127
97	134	130
101	136	132
85	126	119
85	127	120
81	126	117
68	113	104
74	124	112
78	126	114
75	121	109
83	126	115
90	130	118
91	125	115
60	89	80
41	64	56
38	52	41
42	51	41
37	48	38
37	53	42
31	52	43
25	57	46
39	77	65
61	105	92
70	123	110
71	125	112
72	125	115
67	120	110
74	124	114
76	124	112
75	121	109
60	103	94
37	79	72
29	73	67
36	83	75
58	107	99
68	119	111
69	122	113
66	122	109
63	122	108
61	122	108
58	121	105
58	121	105
51	120	100
51	120	100
52	121	101
49	121	99
44	115	95
47	115	98
57	120	104
71	130	115
74	131	116
71	127	114
70	124	111
71	125	112
71	124	111
77	125	113
81	124	113
80	120	109
64	101	91
60	94	84
53	82	73
38	67	58
29	56	46
22	47	37
27	51	39
27	51	39
25	49	37
26	50	40
27	51	41
26	50	40
22	46	36
22	45	37
25	46	38
23	39	32
22	33	30
16	27	24
21	30	27
16	27	24
8	24	17
7	28	19
10	30	18
10	27	16
12	26	15
19	30	20
18	29	21
15	26	18
13	27	21
12	26	20
12	26	20
12	28	21
10	26	19
5	21	14
24	40	33
50	64	58
49	61	55
34	52	45
24	48	40
21	48	39
30	57	48
50	77	68
77	104	95
80	107	98
62	86	78
27	48	40
24	40	33
25	41	34
18	30	24
21	31	25
21	28	23
18	25	20
18	28	22
20	32	26
20	32	26
21	33	27
21	35	29
20	34	28
21	35	29
20	37	28
22	39	30
22	39	30
21	38	29
19	36	27
19	36	27
19	36	27
21	38	29
23	38	30
24	39	31
22	39	30
29	46	37
26	43	34
24	41	32
26	41	33
29	42	34
33	44	36
32	43	35
33	41	34
39	46	39
38	45	38
42	49	42
42	50	40
41	49	39
41	49	39
44	52	42
43	47	41
39	46	39
39	46	39
39	47	40
38	49	41
37	50	42
33	48	40
32	49	40
30	49	40
30	49	40
26	47	38
24	45	36
23	44	35
23	44	35
25	46	37
31	48	39
35	46	38
39	46	39
33	44	36
34	47	39
32	47	39
29	42	34
20	33	25
24	35	27
27	38	30
36	47	39
40	51	43
37	48	40
15	30	22
9	28	19
5	29	19
7	34	24
14	53	38
32	77	61
33	76	61
43	86	71
36	75	60
26	62	48
24	57	43
31	57	44
21	42	33
15	36	27
10	34	24
7	34	24
12	43	36
16	49	42
26	63	59
36	83	80
44	110	99
40	113	97
50	124	106
52	124	104
53	123	100
53	118	96
53	113	89
52	101	79
43	86	65
26	62	40
12	38	20
19	38	21
22	37	23
19	31	19
16	34	21
17	34	23
12	31	22
13	31	24
14	35	27
14	38	30
19	50	41
29	69	58
29	77	65
28	81	68
56	106	94
45	91	79
14	54	43
0	26	17
3	24	16
13	27	21
14	26	20
15	32	23
16	37	28
26	52	39
31	60	45
26	55	40
23	52	37
23	52	37
26	52	39
29	55	42
28	55	45
28	55	45
18	49	40
20	51	42
20	54	47
2	36	29
6	42	36
65	110	101
79	140	126
36	99	83
12	65	51
35	79	66
35	73	61
24	56	45
15	42	32
19	46	36
10	42	31
7	39	28
7	39	28
13	43	32
17	43	37
16	39	34
12	35	31
13	35	30
14	35	27
12	33	25
11	32	24
11	32	24
12	33	25
12	33	25
12	35	27
11	34	26
12	35	27
12	35	27
10	34	26
10	34	26
10	34	26
11	35	27
10	37	28
9	39	28
12	40	27
7	35	22
14	42	29
13	43	30
8	41	27
27	62	48
58	94	80
54	95	80
34	77	62
28	71	56
25	66	51
25	64	49
39	75	61
51	84	70
35	61	48
27	51	39
27	47	35
26	46	34
26	43	32
27	44	33
28	44	33
27	43	32
26	45	30
24	45	30
25	48	33
30	53	38
29	55	39
28	55	39
25	54	38
37	66	50
48	77	61
61	93	76
65	101	85
54	90	74
43	79	65
27	66	51
34	74	62
45	88	75
47	93	80
27	77	65
33	83	71
32	80	68
43	88	79
62	105	96
39	78	70
21	63	52
36	76	64
67	107	95
74	112	100
86	122	110
78	114	102
61	95	84
58	91	77
44	79	65
35	71	57
35	71	57
62	104	87
38	83	66
45	95	77
50	100	82
53	106	86
31	84	64
6	62	41
23	80	55
50	113	81
49	113	78
46	106	72
42	87	60
36	69	48
33	62	46
19	45	31
0	14	3
38	78	67
92	135	124
88	131	122
27	67	56
13	42	33
26	49	41
26	42	31
16	37	28
6	41	31
19	64	55
20	65	56
19	65	53
46	100	87
42	98	85
28	84	71
28	81	71
19	74	65
45	112	109
59	136	138
65	138	142
48	110	118
49	102	112
41	90	98
18	66	70
54	110	99
75	133	115
93	148	131
95	150	133
84	139	120
70	122	104
70	121	101
76	125	105
75	121	102
76	118	101
77	119	102
78	115	99
43	80	64
15	51	37
14	53	38
17	60	47
18	58	46
20	56	44
13	47	37
3	34	25
4	33	24
7	34	25
3	33	22
0	28	14
0	36	21
6	47	32
79	128	114
96	147	139
66	117	113
0	49	52
16	72	83
12	73	99
0	65	103
82	166	208
85	173	209
37	115	144
36	109	137
46	105	121
71	124	134
76	130	137
78	131	134
63	117	117
40	95	92
41	98	95
38	99	95
29	97	90
78	150	144
134	211	204
114	190	186
82	154	148
91	161	154
130	195	186
150	210	200
77	133	120
57	112	97
62	111	95
42	92	74
47	97	79
46	94	76
62	105	92
54	95	87
23	66	57
8	52	45
10	55	46
17	62	46
21	66	50
35	83	77
68	120	126
63	119	136
100	166	195
86	159	197
66	144	181
63	143	172
69	148	167
62	138	144
52	123	120
59	126	117
63	126	116
69	129	121
71	124	114
24	63	48
0	30	18
7	41	31
15	49	39
22	53	46
36	67	60
35	63	57
17	48	41
9	43	33
2	40	28
7	50	35
23	71	53
46	99	79
38	94	73
21	78	57
0	47	27
7	48	33
14	50	36
7	41	30
22	51	42
33	61	55
24	49	45
7	30	26
7	30	26
11	34	30
10	33	29
9	32	28
4	29	25
3	28	24
3	31	25
7	41	31
15	50	40
9	42	35
19	53	46
52	88	82
26	66	61
23	64	59
90	134	128
133	180	177
140	187	184
72	119	117
78	125	123
52	96	97
47	93	94
61	101	100
32	63	56
17	48	41
14	44	33
15	52	42
7	49	38
22	65	54
38	86	74
38	91	78
36	93	78
32	91	76
23	85	69
13	77	58
7	71	52
20	84	65
33	95	77
10	70	52
13	73	55
33	94	74
36	94	76
52	112	94
55	117	101
42	107	91
50	125	104
42	117	96
39	110	90
46	104	86
37	82	66
25	59	48
11	41	30
18	47	38
35	69	59
46	83	73
22	59	49
12	47	37
9	47	35
17	58	43
3	44	29
17	51	41
28	62	52
17	44	35
6	28	23
6	28	23
4	23	20
2	21	18
15	41	35
29	56	52
40	71	68
38	75	73
36	75	77
54	95	97
37	85	91
41	97	108
46	104	116
48	102	109
37	87	87
18	64	58
6	47	39
21	60	45
29	66	50
32	71	55
34	71	55
44	83	67
42	86	69
40	83	68
30	78	60
30	82	65
25	80	65
36	90	73
21	74	61
11	65	52
22	76	63
7	61	48
6	59	46
31	79	67
25	73	61
22	64	53
24	61	51
19	53	43
14	45	36
57	86	77
