# Supplementary material for: Detection of Power Line Insulators in Digital Images Based on the Transformed Colour Intensity Profiles
Source: Sensors (Basel). 2023 Mar 22;23(6):3343. doi: 10.3390/s23063343 (PMC10051827; doi:10.3390/s23063343)
Supplement: Supplementary file 1 [file sensors-23-03343-s001.zip › Dataset/ni/ni_SCENA_42_2303_690_1601_196.csv]

135	94	62
139	98	65
139	98	65
138	97	64
140	99	66
141	100	67
141	100	67
142	101	68
138	97	64
139	98	65
141	100	67
142	101	68
142	101	68
140	99	66
137	96	63
141	100	67
141	100	68
141	100	68
141	99	70
141	99	70
140	98	69
140	98	69
140	98	69
139	97	68
138	96	67
139	97	68
141	99	70
141	102	70
140	101	69
140	101	69
140	101	69
139	100	68
139	100	68
139	100	68
139	100	68
139	100	68
139	100	68
138	99	67
138	99	67
139	100	68
136	97	65
138	99	67
138	99	67
138	99	67
138	99	67
138	99	67
138	99	67
140	101	69
139	99	70
139	99	70
137	97	68
138	98	69
139	99	70
139	99	70
139	99	70
137	97	68
137	97	68
137	97	68
138	99	67
139	100	68
139	100	68
137	98	66
138	99	67
138	99	67
138	99	67
137	98	66
136	97	65
136	97	65
138	99	67
139	100	68
139	100	68
137	98	66
142	100	71
141	99	70
140	98	69
141	99	70
141	99	70
141	99	70
139	97	68
139	97	68
140	100	71
140	101	69
140	101	69
140	101	69
140	101	69
139	100	68
139	101	67
138	100	66
140	102	68
139	101	67
139	101	67
138	100	66
138	100	65
139	101	66
139	101	66
139	98	65
140	99	67
141	100	68
141	100	68
139	98	66
139	98	66
140	99	67
141	100	68
141	100	68
142	101	69
142	101	69
140	99	67
141	100	68
141	100	68
140	99	67
140	99	67
139	98	66
139	98	66
140	99	67
140	99	67
141	100	68
141	100	68
141	100	68
136	96	67
138	98	69
136	96	67
137	97	68
138	98	69
139	99	70
139	99	70
140	100	71
140	100	71
140	100	71
138	100	70
138	100	70
140	102	72
140	102	72
138	99	71
138	99	71
140	101	73
142	103	75
138	99	71
138	99	71
138	98	73
138	98	73
140	100	71
141	101	73
140	100	71
139	99	70
138	99	67
141	102	70
142	103	71
139	100	68
139	100	68
142	103	71
143	104	72
140	101	69
140	101	69
139	100	68
139	100	68
138	99	67
138	99	67
139	100	68
139	100	68
140	101	69
138	99	67
138	99	67
138	99	67
143	101	72
143	101	72
142	100	71
142	100	71
140	98	69
139	97	68
138	96	67
138	96	67
138	96	67
140	98	69
142	100	71
144	102	73
140	98	69
141	100	68
142	101	69
142	101	69
141	100	68
139	98	66
139	98	66
141	100	68
143	102	70
142	101	69
143	102	70
137	97	68
138	98	70
138	98	70
139	99	71
140	99	74
140	99	74
141	101	73
140	100	72
140	100	72
139	99	71
139	99	70
142	103	71
143	104	72
142	103	71
140	102	68
140	102	68
138	100	65
138	100	65
139	102	64
139	102	64
140	103	65
142	104	70
138	99	67
139	98	66
140	99	67
140	99	67
140	99	67
139	98	66
139	98	66
139	98	66
139	98	66
140	99	67
141	100	68
142	101	69
143	102	70
142	101	69
142	101	69
142	101	69
139	98	65
140	99	66
141	100	67
141	100	67
141	100	67
141	101	66
141	101	66
138	98	63
140	100	65
142	102	67
142	101	68
141	100	67
139	98	65
139	98	65
140	99	66
140	99	66
137	99	67
139	101	69
140	101	69
140	101	69
140	101	69
140	101	69
141	100	68
140	99	67
141	100	68
141	100	68
144	100	69
144	100	69
143	99	68
143	99	68
139	99	64
140	99	66
142	101	68
142	101	68
142	101	68
141	100	67
141	100	67
140	99	66
140	99	66
140	99	66
141	100	67
141	100	67
144	103	70
142	101	68
140	99	66
139	98	65
139	98	65
139	98	65
140	99	67
141	100	68
141	100	68
142	101	69
141	100	68
142	101	68
141	100	67
141	100	67
141	100	68
140	99	67
140	98	69
140	98	69
141	99	70
141	98	71
141	98	71
142	100	71
141	100	67
141	101	66
141	100	67
141	100	67
141	100	67
141	100	67
141	100	68
141	100	68
142	101	69
141	100	68
140	98	69
141	99	70
139	97	68
141	99	70
143	101	72
144	102	73
141	100	68
141	100	68
141	100	68
141	100	68
141	100	68
141	100	68
141	100	68
140	99	67
142	101	69
143	102	70
143	102	70
142	101	69
140	99	67
141	100	68
143	102	70
145	104	72
146	105	73
143	102	70
140	101	69
140	101	69
140	101	69
140	101	69
140	101	69
140	101	69
143	104	72
140	101	69
138	99	67
137	98	66
139	100	68
141	102	70
140	101	69
139	100	68
141	102	70
141	102	70
140	101	69
140	101	69
140	101	69
139	100	68
139	100	68
139	100	68
137	98	66
141	100	68
141	100	68
141	100	68
141	100	68
141	100	68
141	100	68
141	100	68
143	102	70
142	101	69
141	100	68
142	101	69
140	99	67
141	100	68
141	100	68
140	99	67
144	103	71
142	101	69
140	99	67
141	100	68
142	101	69
142	101	69
141	100	68
141	100	68
141	100	68
140	99	66
140	99	66
139	98	65
140	99	66
140	99	66
142	101	68
143	102	69
142	101	68
142	101	68
142	101	68
142	101	68
142	101	68
142	101	68
142	101	68
141	100	67
140	99	67
141	100	68
141	100	68
141	100	68
142	101	69
144	103	71
144	103	71
144	102	73
143	101	72
143	101	72
141	101	72
141	101	72
141	101	72
141	101	72
140	102	72
141	102	70
139	100	68
141	100	68
141	100	68
142	101	69
142	101	69
143	102	70
143	102	70
143	102	70
145	104	72
144	103	71
143	102	70
142	101	69
140	99	67
142	101	68
142	101	68
141	100	67
140	99	67
140	99	67
141	100	68
141	100	68
141	100	68
142	101	69
141	100	68
141	100	68
142	101	69
142	101	69
142	101	69
140	99	67
139	98	66
140	99	67
141	100	68
143	102	70
143	101	72
144	102	73
143	101	72
143	101	72
142	100	71
142	100	71
142	100	71
143	101	72
142	100	71
142	100	71
141	99	70
141	99	70
140	98	69
141	99	70
141	99	70
144	102	73
145	104	72
143	102	70
141	100	68
140	99	67
141	100	68
143	102	70
143	102	70
144	103	71
144	103	71
143	102	70
140	101	69
138	98	69
139	101	71
139	101	71
141	101	72
140	100	71
146	105	73
144	103	71
143	102	70
144	103	71
144	103	71
144	103	71
145	104	72
144	103	71
141	100	68
141	100	68
142	101	69
143	102	70
143	102	70
143	102	70
143	102	70
143	102	70
141	102	70
142	103	71
144	103	71
143	102	70
141	100	68
141	100	68
142	101	69
142	101	69
141	100	68
141	100	68
140	99	67
141	100	68
141	100	68
140	99	67
140	99	67
140	98	69
142	99	72
141	98	71
141	99	70
142	100	71
142	101	69
142	101	68
142	101	68
142	101	69
146	102	71
145	101	72
144	99	72
144	99	72
146	101	74
146	101	74
145	99	75
144	99	72
144	100	69
143	99	68
144	100	71
144	100	71
140	100	71
141	101	72
141	101	72
141	101	72
140	100	71
139	99	70
139	100	68
137	98	66
139	98	65
140	99	66
140	102	68
130	99	74
112	97	81
98	91	82
86	80	73
72	68	63
65	62	58
51	49	48
37	39	39
33	35	36
29	31	32
28	30	31
28	28	28
30	28	27
29	26	22
27	23	18
27	21	14
28	21	12
26	16	6
32	16	3
37	18	3
47	21	5
67	31	13
88	47	25
125	79	55
139	93	62
142	97	64
145	100	66
142	102	67
138	101	67
136	103	70
132	102	73
115	90	64
101	77	57
72	58	46
50	39	35
37	28	24
30	23	20
28	23	20
27	24	20
26	23	19
25	22	17
25	20	17
24	19	16
23	18	17
22	17	16
20	16	11
20	16	11
20	17	9
25	15	8
32	13	10
34	9	5
43	15	8
50	20	9
62	28	12
93	56	36
126	86	61
139	97	68
142	98	67
145	100	67
146	101	68
147	102	69
143	102	69
143	102	70
141	101	72
140	100	71
138	100	68
139	101	69
140	102	70
141	98	71
139	99	70
142	99	72
142	99	72
143	100	73
144	101	74
144	101	74
144	101	74
143	100	73
144	101	74
145	102	75
146	103	76
142	99	72
143	101	72
143	101	72
143	101	72
143	101	72
143	101	72
144	102	73
143	101	72
143	101	72
142	100	71
143	101	72
141	99	70
143	101	72
143	101	72
143	101	72
141	99	70
142	100	71
143	101	72
144	102	73
144	102	73
143	101	72
143	101	72
143	101	72
142	100	71
141	99	70
140	98	69
141	99	70
143	101	72
144	102	73
144	102	73
143	101	72
143	101	72
142	100	71
142	100	71
144	103	71
144	103	71
144	103	71
144	103	71
143	102	70
143	102	70
143	102	70
143	102	70
142	101	69
142	101	69
142	101	69
143	102	70
143	102	70
143	102	70
144	103	71
143	101	72
143	101	72
143	101	72
143	101	72
143	101	72
142	100	71
142	100	71
144	102	73
143	101	72
143	101	72
143	101	72
143	101	72
143	101	72
143	101	72
143	101	72
143	101	72
143	101	72
143	101	72
143	101	72
145	103	74
144	102	73
144	102	73
143	101	72
142	100	71
143	101	72
144	102	73
144	102	73
143	101	72
141	99	70
140	98	69
142	100	71
143	101	72
141	99	70
142	100	71
143	101	72
143	101	72
144	102	73
144	102	73
145	103	74
145	103	74
146	104	75
145	103	74
142	100	71
143	101	72
144	102	73
144	102	73
143	101	72
