# Supplementary material for: Detection of Power Line Insulators in Digital Images Based on the Transformed Colour Intensity Profiles
Source: Sensors (Basel). 2023 Mar 22;23(6):3343. doi: 10.3390/s23063343 (PMC10051827; doi:10.3390/s23063343)
Supplement: Supplementary file 1 [file sensors-23-03343-s001.zip › Dataset/ni/ni_SCENA_3_473_411_467_129.csv]

103	116	132
106	119	135
98	113	129
89	104	120
86	102	118
93	109	125
101	117	133
102	121	136
100	119	134
93	112	127
87	106	121
83	102	117
78	94	111
82	98	115
86	102	119
91	107	124
95	111	128
96	112	129
96	112	129
96	112	129
95	111	128
96	112	129
98	114	131
100	116	133
92	108	125
94	110	127
95	111	128
95	111	128
91	107	123
91	108	121
92	109	122
94	111	124
96	113	126
97	114	127
96	113	126
95	112	125
102	119	132
100	117	130
95	112	125
88	105	118
82	99	112
79	96	109
80	97	110
82	98	111
85	99	111
89	103	115
94	108	120
96	110	122
92	108	120
87	103	115
83	99	111
80	96	108
83	101	112
84	102	113
85	103	114
86	104	115
85	105	116
88	108	119
92	112	123
95	114	127
91	107	123
92	108	125
92	108	125
93	109	126
93	109	126
94	110	127
94	110	127
94	110	127
93	109	126
95	111	128
96	112	129
91	107	124
88	104	121
86	102	119
90	106	123
95	111	128
87	103	120
86	102	119
91	107	124
91	107	124
84	100	117
82	98	115
84	100	117
82	98	115
82	98	115
87	103	120
80	96	113
78	94	111
91	107	124
92	108	125
83	99	116
82	98	115
91	106	125
92	107	126
92	107	126
94	109	128
100	116	133
107	123	140
109	125	142
107	123	139
97	113	129
96	112	128
97	114	127
100	117	130
101	118	131
96	113	126
84	101	114
76	92	104
64	80	87
41	55	61
18	31	39
8	21	29
8	21	29
17	29	39
22	34	44
16	28	40
12	24	36
16	27	41
28	38	55
33	43	60
41	51	69
54	64	82
61	71	89
59	71	89
58	69	89
64	75	95
72	83	103
78	89	109
86	97	117
92	103	123
92	103	123
88	99	119
89	100	120
88	99	119
86	97	117
82	93	113
79	90	110
79	90	110
84	95	115
88	99	119
82	93	113
81	92	112
79	90	110
78	89	109
79	90	112
83	96	118
90	103	125
95	109	131
81	95	118
88	102	125
99	113	136
105	121	144
105	120	146
100	115	141
101	116	142
105	121	144
106	125	146
103	122	143
103	122	143
106	125	146
106	125	146
102	121	142
101	118	139
101	118	139
105	122	143
80	99	120
73	90	111
59	76	97
54	71	92
55	72	93
68	82	104
84	98	120
95	115	133
87	107	125
89	109	127
96	116	134
99	119	137
94	114	132
78	98	116
59	79	97
69	89	107
72	92	110
71	91	109
67	87	105
65	85	103
67	87	105
69	89	107
69	89	107
72	89	108
70	87	106
70	87	106
73	90	109
79	96	115
85	102	121
90	107	126
92	109	128
83	100	119
84	101	120
76	93	112
68	85	104
65	82	101
59	76	95
56	73	92
58	78	96
64	86	104
64	86	104
67	89	107
70	92	110
70	92	110
67	89	107
68	90	108
70	92	110
77	99	117
78	100	118
81	103	121
84	106	124
88	110	128
92	114	132
95	117	135
96	118	136
105	127	145
100	122	140
95	117	135
92	114	132
93	115	133
97	119	137
100	122	140
102	124	142
79	101	119
80	102	120
82	104	122
84	106	124
83	105	123
77	99	117
69	91	109
63	85	103
67	91	111
76	100	120
86	110	128
90	114	132
96	118	136
101	123	141
101	124	140
98	121	137
100	120	137
97	117	134
93	112	127
90	109	124
94	113	128
99	118	133
99	118	133
96	115	130
98	119	134
99	119	136
100	120	137
100	120	137
99	119	136
102	120	137
106	124	141
77	94	107
77	94	107
74	90	103
73	89	102
80	96	109
90	106	119
97	110	124
95	108	122
91	104	120
102	114	132
102	113	133
97	108	128
96	110	129
101	115	134
100	114	133
100	114	133
106	121	140
105	120	139
106	123	142
107	124	143
106	123	142
105	122	141
106	123	142
108	125	144
