# Supplementary material for: Detection of Power Line Insulators in Digital Images Based on the Transformed Colour Intensity Profiles
Source: Sensors (Basel). 2023 Mar 22;23(6):3343. doi: 10.3390/s23063343 (PMC10051827; doi:10.3390/s23063343)
Supplement: Supplementary file 1 [file sensors-23-03343-s001.zip › Dataset/ni/ni_SCENA_83_1331_225_1181_1694.csv]

159	156	151
161	158	153
145	142	137
118	116	108
113	111	103
129	127	119
114	112	104
114	113	103
115	114	104
114	113	103
113	112	102
115	115	103
121	121	109
126	126	114
127	126	116
126	127	117
123	124	115
125	126	117
125	126	117
120	121	112
120	121	112
121	122	113
115	116	107
97	98	89
101	102	93
103	104	95
109	110	101
116	117	108
119	120	111
116	117	108
112	113	104
102	105	96
84	87	78
92	95	86
83	86	77
86	89	80
84	87	78
93	96	87
104	107	98
101	104	95
81	84	75
105	108	99
128	131	122
108	111	102
97	100	91
94	97	88
54	59	50
47	55	44
69	79	67
120	130	118
137	147	135
97	108	98
110	121	111
143	154	144
107	118	108
84	97	89
96	109	101
99	111	105
100	112	106
118	132	126
146	160	154
148	162	156
131	145	139
141	155	149
128	142	136
120	134	130
139	153	149
152	166	162
148	162	158
151	164	162
141	154	152
126	139	137
141	154	152
138	150	150
127	139	139
149	161	161
160	172	172
147	159	161
134	146	148
124	133	136
136	143	146
147	154	157
152	159	162
151	158	161
149	156	159
148	155	158
149	156	159
144	151	154
145	152	155
153	160	163
155	162	165
149	156	159
148	155	158
149	156	159
157	164	167
149	155	160
163	169	174
165	171	176
159	165	170
162	168	173
166	172	177
159	165	170
151	157	162
141	147	152
153	159	164
159	165	170
161	167	172
162	168	173
156	162	167
153	159	164
158	164	169
162	168	173
151	157	162
166	172	177
162	168	173
145	151	156
145	151	156
157	163	168
159	165	170
164	170	175
164	170	175
165	171	176
158	164	169
148	154	159
152	158	163
162	168	173
162	168	173
160	166	171
164	170	175
160	166	171
152	158	163
152	158	163
160	166	171
161	167	172
160	166	171
178	184	189
171	177	182
161	167	172
154	160	165
152	158	163
155	161	166
159	165	170
159	168	172
158	165	174
157	166	175
156	165	174
156	165	174
160	169	178
163	172	181
159	168	177
153	162	171
152	161	170
157	166	175
157	166	175
149	158	167
148	157	166
158	167	176
159	168	177
144	153	162
156	167	175
150	161	169
147	158	166
140	151	159
145	156	164
158	169	177
169	180	188
181	192	200
180	191	199
176	187	195
172	183	191
167	178	186
168	179	187
170	181	189
173	184	192
165	176	184
151	162	170
154	165	173
170	181	189
181	192	200
173	184	192
162	173	181
161	172	180
169	180	188
162	173	181
166	177	185
161	172	180
152	163	171
151	162	170
161	172	180
168	179	187
167	178	186
155	166	174
149	160	168
159	170	178
184	195	203
196	207	215
185	196	204
166	177	185
157	168	176
162	173	181
178	189	197
172	183	191
157	168	176
153	164	172
155	166	174
161	172	180
171	182	190
167	178	186
153	164	172
152	163	171
161	172	180
154	165	173
157	168	176
156	167	175
159	170	178
137	148	156
140	151	159
147	158	166
156	167	175
167	178	186
170	181	189
173	184	192
170	180	187
180	189	193
176	185	188
168	177	180
163	172	175
165	172	175
166	173	176
167	174	177
173	178	181
194	201	204
190	195	198
184	189	192
178	183	186
170	175	178
167	172	175
177	182	185
192	197	198
192	197	196
178	180	180
187	187	187
176	174	174
153	148	149
151	145	146
157	149	150
149	138	140
152	139	141
154	141	143
156	143	145
151	138	140
132	121	123
133	122	124
132	121	123
118	107	109
112	99	101
99	86	88
109	98	100
97	89	90
76	70	71
72	66	67
73	67	68
72	67	68
74	69	70
77	72	73
79	74	75
79	73	74
77	71	72
81	73	74
88	80	81
110	99	101
106	95	98
109	97	103
115	103	109
110	100	106
105	95	101
111	101	107
116	109	114
113	106	111
110	104	109
107	103	108
94	90	95
87	83	88
89	85	90
93	92	96
99	98	102
100	103	107
127	138	142
156	171	174
191	206	209
186	201	204
161	176	179
141	156	159
144	159	162
158	173	176
170	185	188
132	147	150
145	160	163
179	194	197
174	189	192
160	175	178
167	182	185
199	213	219
191	204	212
163	176	184
130	143	151
152	165	173
174	187	195
157	170	178
146	159	167
135	148	156
166	179	187
168	181	189
134	147	155
125	138	146
160	173	181
173	186	194
163	176	184
160	173	181
172	188	195
158	174	181
136	152	159
152	168	175
165	181	188
152	168	175
158	174	181
168	184	191
177	193	200
113	129	136
141	157	164
161	177	184
165	181	188
168	184	191
162	178	185
154	170	177
163	179	186
148	164	171
133	149	156
147	163	170
145	161	168
148	164	171
155	171	178
172	188	195
179	195	202
170	186	193
152	168	175
139	155	162
152	168	175
184	197	205
173	186	194
128	141	149
120	133	141
124	137	145
123	136	144
126	139	147
138	151	159
148	161	169
154	167	175
129	142	150
157	170	178
171	184	192
178	191	199
167	180	188
161	174	182
170	183	191
168	181	189
150	163	171
157	170	178
168	181	189
166	179	187
135	148	156
133	146	154
157	170	178
167	180	188
185	198	206
174	187	195
175	188	196
150	163	171
163	176	184
123	136	144
143	156	164
192	205	213
169	182	190
141	154	162
146	159	167
158	171	179
181	194	202
164	177	185
188	201	209
192	205	213
167	180	188
159	172	180
129	142	150
133	146	154
152	165	173
143	156	164
138	151	159
140	153	161
164	177	185
192	205	213
169	182	190
139	152	160
152	165	173
168	181	189
164	177	185
172	185	193
172	185	193
164	177	185
150	163	171
145	158	166
157	170	178
163	176	184
152	165	173
134	147	155
124	137	145
110	123	131
156	169	177
183	196	204
170	183	191
161	174	182
166	179	187
190	203	211
196	209	217
180	193	201
154	167	175
152	165	173
154	167	175
135	148	156
121	134	142
122	135	143
147	160	168
187	203	210
194	210	217
176	192	199
164	180	187
173	189	196
170	186	193
157	173	180
159	175	182
159	175	182
169	185	192
173	189	196
183	199	206
204	220	227
203	219	226
175	191	198
186	202	209
144	160	167
131	147	154
129	145	152
151	167	174
166	182	189
155	171	178
152	168	175
169	185	192
169	185	192
171	187	194
190	206	213
188	204	211
114	130	137
128	144	151
171	187	194
170	186	193
177	190	198
160	173	181
164	177	185
151	164	172
148	161	169
176	189	197
174	187	195
120	133	141
113	126	134
125	138	146
109	122	130
113	126	134
188	201	209
194	207	215
164	177	185
129	142	150
113	126	134
98	111	119
103	116	124
153	166	174
185	198	206
148	161	169
123	136	144
110	123	131
109	122	130
143	156	164
133	146	154
133	146	154
146	159	167
167	180	188
188	201	209
153	166	174
154	170	177
142	158	165
171	187	194
177	193	200
137	153	160
136	152	159
158	174	181
143	159	166
140	156	163
167	183	190
185	200	209
179	194	203
138	153	162
121	136	145
161	176	185
169	184	193
174	189	198
178	193	202
130	145	154
112	127	136
115	130	139
144	159	168
178	193	202
177	192	201
160	175	184
152	167	176
145	160	169
118	133	142
86	101	110
105	120	129
141	156	165
121	136	145
154	166	176
178	190	200
176	188	198
163	175	185
172	184	194
178	190	200
171	183	193
173	185	195
171	183	193
171	183	193
174	186	196
145	157	167
111	123	133
134	146	156
160	172	182
142	154	164
81	92	100
73	84	92
69	80	88
180	191	199
170	181	189
183	194	202
153	164	172
148	159	167
138	149	157
152	163	171
189	200	208
211	222	230
178	189	197
177	188	196
184	195	203
132	143	151
97	109	119
100	115	124
113	128	137
115	130	139
120	135	144
145	160	169
166	181	190
148	163	172
159	174	183
130	145	154
137	152	161
140	155	164
156	171	180
138	153	162
154	169	178
146	161	170
137	152	161
182	197	206
173	188	197
130	145	154
166	181	190
155	170	179
119	134	143
94	109	118
129	144	153
126	141	150
124	139	148
94	109	118
73	88	97
73	88	97
66	81	90
71	86	95
98	113	122
118	133	142
178	193	202
192	207	216
195	210	219
164	179	188
164	179	188
153	168	177
123	138	147
128	143	152
125	140	149
114	129	138
107	122	131
123	138	147
139	154	163
151	166	175
151	168	177
112	129	138
89	106	115
99	116	125
119	136	145
138	155	164
130	147	156
144	161	170
160	177	186
153	170	179
162	179	188
194	211	220
177	194	203
128	145	154
113	130	139
106	123	132
94	109	118
108	123	132
92	107	116
101	116	125
90	105	114
158	173	182
177	192	201
185	200	209
182	197	206
173	188	197
185	200	209
179	194	203
151	166	175
149	164	173
172	187	196
186	201	210
187	200	208
148	161	169
142	155	163
155	168	176
144	157	165
140	153	161
142	155	163
135	148	156
104	117	125
120	133	141
137	150	158
156	169	177
166	179	187
116	129	137
111	124	132
129	143	149
157	172	174
151	167	166
160	174	173
152	161	164
138	144	149
163	166	174
174	173	182
112	108	114
87	79	86
95	85	91
100	89	92
97	86	88
89	80	77
85	74	70
84	74	67
86	75	71
83	75	76
76	69	72
85	80	82
69	66	68
83	85	86
128	133	134
138	147	150
145	158	160
147	162	165
127	144	147
113	132	135
131	150	153
174	193	198
183	202	207
166	185	190
165	184	189
179	195	202
176	191	200
183	198	207
176	191	200
165	180	189
182	197	206
177	192	201
143	158	167
144	159	168
162	177	186
175	190	199
207	222	231
213	228	237
198	213	222
209	224	233
199	214	223
142	157	166
117	132	141
103	118	127
115	130	139
140	155	164
135	150	159
110	125	134
104	119	128
180	195	204
164	179	188
120	135	144
145	160	169
148	163	172
93	108	117
89	104	113
96	111	120
104	119	128
114	129	138
139	154	163
183	198	207
147	162	171
144	159	168
129	144	153
159	174	183
162	177	186
149	164	173
130	145	154
136	151	160
103	118	127
90	105	114
85	100	109
83	98	107
114	129	138
173	188	197
198	213	222
198	213	222
167	182	191
107	122	131
112	127	136
102	117	126
121	136	145
124	139	148
98	113	122
105	120	129
117	132	141
123	138	147
130	145	154
123	138	147
83	100	109
104	121	130
118	135	144
139	156	165
159	176	185
145	162	171
130	147	156
142	159	168
145	162	171
120	137	146
101	118	127
93	110	119
80	97	106
115	132	141
175	192	201
175	192	201
108	125	134
92	109	118
205	222	231
176	193	202
164	181	190
154	171	180
108	125	134
141	158	167
180	197	206
172	189	198
169	186	195
166	183	192
169	186	195
138	155	164
102	119	128
94	111	120
136	151	160
164	179	188
137	152	161
108	123	132
129	144	153
126	141	150
98	113	122
88	103	112
175	190	199
198	213	222
175	190	199
147	162	171
148	163	172
126	141	150
94	109	118
97	112	121
88	101	109
85	98	106
109	122	130
122	135	143
105	118	126
100	113	121
94	107	115
65	78	86
58	71	79
74	87	95
151	164	172
132	145	153
122	135	143
174	187	195
163	176	184
176	189	197
187	202	211
154	169	178
171	186	195
200	215	224
161	176	185
141	156	165
148	163	172
127	142	151
124	139	148
135	150	159
162	177	186
181	196	205
159	174	183
200	215	224
203	218	227
193	208	217
162	179	188
176	193	202
183	200	209
179	196	205
121	138	147
75	92	101
90	107	116
92	109	118
125	142	151
131	148	157
130	147	156
112	129	138
89	106	115
85	102	111
90	107	116
90	107	116
92	109	118
91	108	117
89	106	115
162	179	188
130	147	156
39	56	65
63	80	89
60	77	86
59	76	85
84	101	110
133	150	159
147	164	173
130	147	156
113	130	139
105	122	131
113	130	139
166	183	192
183	200	209
205	222	231
162	179	188
138	155	164
124	141	150
136	153	162
189	206	215
201	218	227
188	205	214
163	180	189
151	168	177
159	176	185
159	176	185
135	152	161
117	134	143
148	164	176
155	171	183
143	159	171
128	144	156
122	138	150
117	133	145
139	155	167
183	199	211
159	175	187
137	153	165
134	150	162
147	163	175
150	166	178
143	159	171
120	136	148
88	104	116
95	111	123
109	125	137
108	124	136
108	124	136
107	123	135
85	101	113
76	92	104
98	114	126
158	174	186
154	170	182
99	115	127
62	78	90
119	135	147
145	161	173
153	169	181
162	178	190
65	82	91
53	70	79
80	97	106
90	107	116
95	112	121
173	190	199
155	172	181
157	174	183
177	194	203
198	215	224
170	187	196
163	180	189
176	193	202
193	210	219
208	225	234
199	216	225
153	168	177
143	158	167
143	158	167
154	169	178
165	180	189
172	187	196
167	182	191
155	170	179
168	183	192
80	95	104
54	69	78
79	94	103
68	83	92
49	64	73
129	144	153
196	211	220
176	193	202
167	184	193
106	123	132
120	137	146
154	171	180
196	213	222
203	220	229
200	217	226
195	212	221
157	174	183
95	112	121
115	132	141
172	189	198
157	174	183
157	174	183
148	165	174
127	142	151
125	140	149
140	155	164
147	162	171
108	123	132
95	110	119
101	116	125
77	92	101
60	75	84
61	76	85
131	146	155
92	107	116
78	93	102
83	98	107
58	73	82
54	69	78
161	176	185
176	191	200
161	176	185
126	141	150
103	118	127
85	100	109
85	100	109
107	122	131
77	92	101
80	95	104
85	100	109
144	159	168
193	208	217
180	195	204
112	127	136
113	128	137
127	142	151
160	175	184
198	213	222
182	197	206
98	113	122
92	107	116
99	114	123
101	116	125
123	138	147
157	172	181
113	128	137
73	88	97
86	101	110
61	76	85
85	100	109
135	150	159
157	170	178
187	200	208
155	168	176
122	135	143
100	113	121
174	187	195
182	195	203
182	195	203
149	162	170
109	122	130
130	143	151
161	174	182
161	174	182
114	127	135
57	70	78
65	79	85
118	130	134
61	73	77
94	106	110
131	143	147
95	107	111
81	93	97
146	158	162
186	198	202
182	194	198
166	178	182
159	171	175
141	153	157
124	136	140
99	111	115
94	106	110
138	147	150
176	178	179
153	150	152
243	238	240
255	248	251
212	203	206
100	91	94
100	90	96
104	97	102
152	145	152
181	179	185
168	171	176
143	152	156
149	161	167
130	146	152
113	132	137
126	145	150
123	139	146
179	194	203
170	185	194
158	173	182
69	84	93
62	77	86
106	121	130
151	166	175
158	173	182
164	179	188
158	173	182
146	161	170
149	164	173
166	181	190
170	185	194
159	174	183
127	144	153
135	152	161
56	73	82
99	116	125
104	121	130
75	92	101
125	142	151
192	209	218
180	197	206
135	152	161
80	97	106
50	67	76
99	116	125
72	89	98
44	61	70
58	75	84
119	135	142
74	90	97
61	77	84
98	114	121
183	199	206
185	201	208
173	189	196
183	199	206
183	199	206
74	90	97
91	107	114
101	117	124
126	142	149
192	208	215
198	214	221
70	86	93
80	95	104
114	129	138
65	80	89
98	113	122
125	140	149
131	146	155
66	81	90
58	73	82
73	88	97
67	82	91
104	119	128
125	140	149
84	99	108
69	84	93
47	62	71
61	76	85
56	72	79
56	72	79
87	103	110
212	228	235
193	209	216
107	123	130
119	135	142
145	161	168
137	153	160
98	114	121
103	119	126
180	196	203
182	198	205
112	127	136
125	140	149
133	148	157
187	202	211
167	182	191
176	191	200
184	199	208
152	167	176
126	141	150
121	136	145
124	139	148
97	112	121
93	108	117
69	84	93
49	64	73
69	84	93
115	130	139
141	156	165
141	156	165
78	95	104
100	117	126
138	155	164
155	172	181
121	138	147
190	207	216
156	173	182
70	87	96
65	82	91
153	170	179
142	159	168
41	58	67
49	66	75
96	113	122
106	123	132
81	98	107
103	120	129
166	183	192
192	209	218
183	200	209
194	211	220
187	204	213
188	205	214
211	228	237
202	219	228
207	224	233
198	215	224
192	209	218
201	218	227
203	220	229
198	215	224
204	221	230
201	216	225
203	218	227
194	209	218
180	195	204
172	187	196
169	184	193
155	170	179
141	156	165
109	124	133
61	76	85
52	67	76
48	63	72
51	66	75
70	85	94
85	100	109
117	132	141
115	130	139
108	123	132
124	139	148
119	134	143
93	108	117
74	89	98
68	83	92
64	79	88
62	77	86
146	161	170
178	193	202
167	182	191
123	138	147
73	88	97
92	107	116
179	194	203
160	175	184
82	97	106
66	81	90
136	151	160
134	149	158
134	149	158
159	174	183
147	162	171
80	95	104
66	81	90
62	77	86
59	74	83
61	76	85
88	103	112
107	122	131
90	105	114
90	103	111
111	122	130
150	161	169
142	153	161
101	112	120
73	84	92
61	72	80
71	82	90
169	180	188
163	174	182
108	119	127
100	111	119
130	141	149
153	164	172
154	165	173
101	112	120
91	103	109
111	123	127
86	98	102
81	93	97
78	90	94
71	83	87
78	90	94
79	91	95
97	109	113
99	111	115
86	98	102
76	88	92
95	107	111
112	124	128
101	113	117
108	120	124
99	111	113
82	94	96
66	78	80
72	84	86
85	97	99
83	95	97
90	102	104
131	143	145
71	83	85
73	85	87
97	109	111
99	111	113
96	108	110
104	116	118
100	112	114
103	115	117
113	126	128
117	130	132
114	127	129
102	115	117
93	106	108
93	106	108
95	108	110
95	108	110
146	159	161
145	160	163
141	156	159
118	133	136
76	91	94
83	98	101
133	148	151
140	155	157
137	155	156
139	157	158
112	130	131
128	146	147
154	172	173
134	152	153
121	139	140
122	140	141
134	152	153
132	150	151
122	140	141
113	131	132
115	133	134
123	141	142
121	139	140
120	138	139
123	144	142
118	139	137
116	137	135
120	141	139
127	148	146
132	153	151
139	160	158
137	158	156
137	158	156
136	157	155
143	164	162
148	169	167
147	168	166
147	168	166
146	167	165
140	161	159
141	166	162
137	162	158
138	163	159
148	173	169
149	174	170
132	157	153
116	141	137
114	139	135
133	158	154
137	162	158
140	165	161
131	156	152
125	150	146
129	154	150
132	157	153
129	154	150
130	153	149
126	149	145
129	152	148
130	153	149
125	148	144
125	148	144
130	153	149
129	152	148
136	159	155
135	158	154
136	159	155
133	156	152
121	144	140
111	134	130
117	140	136
134	157	153
133	154	151
128	149	146
122	143	140
118	139	136
119	140	137
121	142	139
121	142	139
120	141	138
112	133	130
126	147	144
140	161	158
138	159	156
121	142	139
106	127	124
108	129	126
117	140	136
109	134	130
111	136	132
109	134	130
113	138	134
125	150	146
133	158	154
126	151	147
114	139	135
108	133	129
121	146	142
130	155	151
126	151	147
127	152	148
126	151	147
129	154	150
137	162	158
140	167	163
139	166	162
137	164	160
134	161	157
131	158	154
142	169	165
137	164	160
133	160	156
138	165	161
134	161	157
129	156	152
134	161	157
132	159	155
118	145	141
114	141	137
121	148	144
117	141	139
104	128	126
104	126	124
120	142	140
133	155	153
133	155	153
130	151	149
130	151	149
140	161	159
106	127	125
106	124	123
114	132	131
123	141	140
128	146	145
122	140	139
110	126	125
117	130	132
94	106	108
80	92	92
88	100	100
103	115	115
122	134	134
127	140	138
113	126	124
117	130	128
110	123	121
109	123	119
115	129	125
119	133	129
120	134	130
127	141	135
137	153	146
116	137	128
103	127	115
99	123	111
100	124	112
98	122	110
100	124	112
92	116	104
104	128	116
123	147	135
112	136	124
108	134	121
112	138	125
116	142	129
118	144	131
113	139	126
100	127	117
123	150	141
161	188	179
155	178	173
166	189	184
204	227	223
210	233	229
200	221	219
192	213	211
163	183	184
176	196	197
162	179	182
149	166	169
151	167	173
162	178	184
175	191	197
