# Supplementary material for: Detection of Power Line Insulators in Digital Images Based on the Transformed Colour Intensity Profiles
Source: Sensors (Basel). 2023 Mar 22;23(6):3343. doi: 10.3390/s23063343 (PMC10051827; doi:10.3390/s23063343)
Supplement: Supplementary file 1 [file sensors-23-03343-s001.zip › Dataset/ni/ni_SCENA_95_1532_185_2415_785.csv]

84	168	143
81	168	142
81	168	142
83	167	142
84	167	142
86	167	142
83	166	141
83	166	141
82	166	141
80	167	141
77	167	138
77	167	138
75	167	138
75	167	138
75	167	138
75	167	138
74	167	138
74	167	138
74	167	138
74	167	138
75	168	139
75	168	139
74	167	138
75	168	139
78	170	141
79	171	142
82	172	143
83	173	144
86	173	145
86	173	145
88	173	145
88	173	145
88	173	145
87	172	144
85	172	144
86	173	145
85	172	144
85	172	144
84	171	143
83	170	142
82	169	141
81	168	140
81	168	140
81	168	140
82	169	141
85	172	144
85	172	144
85	172	144
86	173	145
86	173	145
87	174	146
89	176	148
89	176	150
91	178	152
97	181	156
97	181	156
98	181	156
98	179	154
99	177	153
100	176	152
101	177	153
100	176	152
98	176	152
96	177	152
95	176	151
91	174	149
89	173	148
88	172	147
89	173	145
88	173	145
88	173	145
88	173	145
86	173	145
86	173	145
85	172	144
83	173	144
84	174	145
84	174	145
83	173	144
80	172	143
80	172	143
77	172	145
74	171	144
73	171	141
76	172	142
74	171	139
73	170	138
73	167	136
73	166	135
73	166	135
74	164	134
74	164	134
72	160	130
72	160	130
73	161	131
74	162	132
75	163	133
74	162	132
71	161	131
73	161	131
79	163	134
82	164	135
81	163	134
79	163	134
77	161	133
77	161	133
78	162	134
79	163	135
78	162	134
80	164	136
84	165	138
84	165	138
86	167	140
87	168	141
87	168	141
87	168	141
86	167	140
86	167	140
84	168	140
86	167	140
87	168	141
87	168	141
86	170	142
87	171	143
88	172	144
88	172	144
87	171	143
87	172	144
88	172	147
89	173	148
90	174	149
91	175	150
88	174	150
89	175	151
90	174	149
90	174	149
90	174	149
90	174	149
91	174	149
91	174	149
92	176	148
93	177	149
96	177	150
97	179	150
97	179	150
95	177	148
95	177	148
91	175	146
89	174	146
87	174	146
88	173	145
86	172	142
87	171	142
86	170	141
84	168	139
84	168	139
81	165	136
79	163	134
78	164	134
77	163	133
75	159	130
75	159	130
73	157	128
77	159	130
79	158	131
80	159	132
81	160	133
83	162	135
85	164	137
86	165	138
85	166	139
85	166	139
87	168	141
87	168	141
87	168	141
81	167	137
80	166	136
81	167	137
76	164	134
73	161	131
78	164	134
76	162	132
76	162	132
77	163	133
78	164	134
79	165	135
80	166	136
77	163	133
77	163	133
77	163	133
76	162	132
75	161	131
75	161	131
72	158	128
70	156	126
68	154	124
68	154	124
68	154	124
68	154	124
67	153	123
64	152	122
65	151	121
63	151	121
62	150	120
64	150	120
64	150	120
63	149	119
63	147	118
63	147	118
63	147	118
65	145	116
63	145	116
61	141	112
62	140	109
63	141	110
64	140	109
63	137	107
63	139	108
63	137	107
61	137	106
60	136	105
62	138	107
62	137	109
64	138	110
65	140	112
68	142	114
68	142	114
70	144	116
64	139	111
60	137	109
61	138	110
59	136	108
61	136	108
60	137	109
60	137	109
58	135	107
59	136	108
55	135	106
55	132	104
54	134	105
52	132	103
49	129	100
49	129	100
45	125	94
49	125	93
50	126	92
50	122	92
49	121	91
48	120	90
47	121	91
47	123	92
49	125	94
50	128	97
50	128	97
48	128	99
48	128	99
49	129	100
49	129	100
50	130	101
52	132	103
59	138	111
59	138	111
62	139	112
64	141	114
65	139	113
67	141	115
69	142	116
69	142	116
71	142	116
76	144	119
74	145	119
74	145	119
73	146	120
74	147	121
74	147	121
75	149	123
75	152	125
74	153	126
76	155	128
77	158	131
79	160	133
76	160	132
77	161	133
78	162	134
77	162	134
79	164	136
78	165	137
78	165	137
76	166	137
76	166	137
77	167	138
81	168	140
84	170	146
89	173	149
89	173	149
91	175	151
91	175	151
93	177	153
94	178	154
95	179	155
94	177	155
91	177	153
91	176	154
91	176	154
90	178	154
90	178	154
90	178	155
89	177	153
91	179	156
90	178	155
87	177	154
87	177	154
87	178	153
86	178	153
86	178	153
86	178	153
90	183	156
90	183	156
89	182	155
88	181	154
87	180	153
86	179	152
86	179	152
83	178	151
81	179	149
81	179	149
80	178	148
79	177	147
78	176	146
77	175	145
77	175	145
77	175	145
76	174	144
76	174	144
72	172	142
72	172	142
70	173	142
70	173	142
70	173	142
71	174	143
75	173	143
73	171	141
73	171	141
72	170	140
72	170	140
73	171	141
75	171	141
76	172	142
78	171	142
77	170	141
77	170	141
78	171	142
81	173	144
82	174	145
82	174	145
83	175	146
84	175	149
81	174	145
81	174	145
80	173	144
79	172	143
78	171	142
78	171	144
75	168	141
75	166	141
73	164	139
71	162	137
70	161	136
69	157	133
67	156	130
65	154	128
65	155	126
68	154	124
67	154	121
66	153	120
67	152	120
67	152	120
65	150	118
68	148	117
67	147	116
69	149	118
72	150	119
73	151	120
73	151	120
76	152	121
76	154	123
76	153	125
72	154	125
72	154	125
73	156	124
70	155	123
69	154	122
68	153	121
66	153	120
67	154	121
67	154	121
64	153	120
65	154	121
64	153	120
61	152	119
59	150	117
58	149	116
56	150	116
56	150	116
59	151	116
59	151	116
58	150	115
58	150	115
58	150	115
58	149	116
65	153	123
66	154	124
67	152	124
69	154	126
70	154	126
72	156	128
72	156	128
72	156	128
72	156	128
73	158	130
73	159	129
75	161	131
81	167	137
82	168	138
84	170	140
87	172	144
85	172	144
87	174	146
86	176	147
86	176	147
85	175	146
86	175	149
85	176	150
84	177	150
82	178	148
80	178	148
78	178	148
79	179	149
78	178	148
75	178	147
76	176	146
74	174	144
75	173	143
76	172	142
82	175	146
82	175	146
86	176	147
90	177	149
94	179	151
97	181	153
100	181	154
101	182	155
98	182	154
94	180	150
93	179	149
90	178	148
90	178	148
90	177	149
89	179	150
89	179	150
91	181	152
90	180	151
89	179	150
86	176	147
83	173	144
81	171	142
80	170	141
80	170	141
82	169	143
83	170	144
82	169	143
83	170	144
85	172	146
85	172	146
88	172	147
85	172	146
86	170	145
88	172	147
88	172	147
87	171	146
87	170	145
85	169	145
85	169	145
84	168	144
85	172	146
85	172	146
86	170	145
87	171	146
90	171	146
90	171	146
93	171	147
93	171	147
96	172	148
97	173	149
99	175	151
99	175	151
106	180	156
109	183	159
108	182	158
106	182	158
107	183	159
107	183	159
110	186	162
113	189	165
111	187	163
104	182	159
97	177	154
93	173	150
89	170	145
86	167	142
81	165	137
80	164	136
79	163	135
77	161	132
74	160	130
72	158	128
72	156	127
72	156	127
72	156	127
72	157	125
72	157	125
71	156	124
70	157	124
70	157	124
68	157	124
69	158	125
71	160	127
75	162	129
78	162	133
80	164	135
83	164	137
83	164	137
89	168	141
89	168	141
90	169	142
92	171	144
93	172	145
95	174	147
99	176	149
98	175	148
99	173	147
99	173	147
99	173	147
100	174	148
101	174	148
100	173	147
99	172	146
96	170	144
90	167	139
86	166	137
84	166	137
83	167	138
81	167	137
83	171	141
86	173	145
90	175	147
91	174	149
90	174	149
91	174	149
91	174	149
94	174	151
94	174	151
96	176	153
95	177	154
89	180	154
83	179	149
80	174	143
78	175	143
77	171	140
75	169	138
73	167	136
69	163	132
66	163	131
62	161	129
62	159	127
58	155	123
58	155	123
58	155	123
59	156	124
60	157	125
63	160	128
61	162	130
61	162	130
60	165	132
61	166	133
60	167	134
60	167	134
61	168	135
62	169	136
62	169	136
64	169	136
66	167	135
66	167	135
67	166	134
68	165	133
68	165	133
66	166	131
67	164	130
67	164	130
68	161	130
68	161	130
68	161	130
67	160	129
66	159	128
66	160	129
66	160	129
63	160	128
63	160	128
62	159	127
62	159	127
62	159	127
64	161	129
67	163	133
71	167	137
74	170	140
74	170	140
72	168	138
71	167	137
72	165	138
72	165	138
71	162	137
69	160	135
71	158	132
71	158	132
71	155	130
68	152	124
66	150	122
62	146	118
61	143	114
61	143	114
60	142	113
62	142	113
63	143	114
64	144	115
68	145	118
70	147	120
75	149	125
76	149	127
85	156	136
93	164	144
108	175	160
117	184	169
117	184	169
114	183	170
112	181	170
109	181	169
108	182	170
104	181	167
100	180	163
101	181	164
99	184	162
99	184	162
96	184	160
91	182	157
90	181	155
82	175	148
75	171	141
71	167	137
71	169	139
73	170	138
72	166	135
72	167	133
72	167	133
71	168	134
71	168	134
72	169	135
71	170	138
74	171	139
71	167	137
76	169	140
75	168	139
77	170	141
79	172	143
80	173	144
80	173	144
81	173	144
82	174	145
81	173	144
80	172	143
79	171	142
78	171	142
77	170	141
77	173	143
77	175	145
75	175	145
74	177	146
74	178	147
72	179	147
70	179	147
65	176	144
60	173	140
57	168	136
63	174	142
61	171	137
63	170	137
63	170	137
64	169	136
64	169	136
64	168	137
65	168	137
69	169	141
69	169	141
71	168	141
73	168	141
73	167	142
75	167	142
78	170	145
81	172	147
86	175	149
88	175	149
89	176	150
89	175	151
87	175	151
86	177	152
86	177	154
87	178	155
92	180	157
87	177	154
86	174	151
84	172	149
81	171	148
79	169	146
77	168	143
75	166	141
82	169	143
81	168	140
83	168	140
82	167	139
81	168	140
80	167	139
79	166	138
79	166	138
80	167	139
79	169	140
78	168	139
78	168	139
77	169	140
78	170	141
77	169	140
78	171	144
77	168	145
77	168	145
76	166	143
74	165	142
74	165	140
72	163	138
72	163	137
71	162	136
72	161	135
70	162	133
72	162	133
71	161	132
68	161	130
67	160	129
69	160	127
68	159	126
70	158	128
74	160	130
77	163	133
81	167	137
83	169	139
85	171	141
85	170	142
86	171	143
88	171	146
87	170	145
90	171	146
95	176	151
104	182	159
105	185	162
108	186	163
107	185	162
108	184	166
109	185	167
110	186	168
112	188	170
114	190	172
115	191	173
114	190	172
113	189	171
114	190	172
109	185	167
106	182	164
104	180	162
104	180	162
103	179	161
97	176	157
92	172	149
96	172	148
92	169	141
85	165	136
83	163	134
77	159	130
74	158	129
72	158	128
71	157	127
69	157	127
63	156	125
64	154	124
64	158	127
66	163	131
68	165	133
70	169	137
67	171	138
68	172	141
65	174	142
65	174	142
65	174	142
65	172	140
64	171	139
65	169	138
64	169	136
66	170	137
66	170	137
68	166	136
67	165	135
69	165	135
72	165	136
75	166	140
81	168	142
82	169	143
83	170	144
84	168	144
84	168	144
87	171	146
92	174	151
88	172	147
87	171	146
90	177	151
88	175	149
86	175	149
82	171	145
79	169	140
76	168	139
75	166	140
72	165	136
72	168	138
69	167	137
70	166	136
69	165	135
69	165	135
70	166	136
73	166	137
72	168	138
77	173	143
74	174	144
74	177	146
74	181	149
73	182	150
72	183	151
73	184	152
72	185	152
76	187	155
78	187	155
85	188	160
99	196	169
114	205	179
126	210	186
122	202	179
125	200	178
129	200	180
130	198	181
129	198	178
128	197	177
125	194	173
117	191	165
115	189	163
108	186	155
103	181	150
100	177	149
94	177	145
89	176	143
84	175	142
83	177	143
84	179	145
81	178	146
83	176	147
82	175	146
83	174	149
85	173	149
87	173	149
88	172	147
88	171	146
87	171	143
