# Supplementary material for: Detection of Power Line Insulators in Digital Images Based on the Transformed Colour Intensity Profiles
Source: Sensors (Basel). 2023 Mar 22;23(6):3343. doi: 10.3390/s23063343 (PMC10051827; doi:10.3390/s23063343)
Supplement: Supplementary file 1 [file sensors-23-03343-s001.zip › Dataset/ni/ni_SCENA_67_126_150_78_23.csv]

127	165	200
172	211	249
135	174	212
153	187	223
162	193	226
135	162	189
106	127	154
126	143	169
161	184	210
168	207	235
121	169	197
131	181	211
142	190	218
123	161	185
38	74	92
113	152	161
163	211	212
154	217	208
80	150	137
95	164	149
174	238	226
98	147	139
96	137	130
123	160	156
40	74	73
48	83	86
32	70	75
34	76	83
15	59	66
0	36	38
14	62	63
30	78	72
57	104	96
3	45	38
128	163	159
197	226	230
222	245	253
232	248	255
55	77	95
34	74	92
64	112	130
98	144	162
109	150	172
104	142	166
151	180	201
138	165	186
136	163	184
224	250	255
219	245	255
153	183	194
76	109	118
51	88	96
0	36	40
31	72	75
35	70	73
236	252	255
233	242	251
146	155	164
88	101	109
112	131	139
229	254	255
217	246	255
205	241	255
196	237	255
199	240	255
140	186	227
87	134	185
82	127	188
55	100	168
23	65	140
40	78	142
189	217	252
198	221	243
210	228	255
203	218	250
212	225	255
197	208	240
205	217	241
17	33	46
20	39	42
0	20	15
10	39	23
25	59	35
28	68	43
0	50	23
28	85	60
28	89	63
7	69	45
95	157	133
66	124	99
62	119	94
95	147	123
107	155	131
81	126	100
24	64	39
17	56	31
111	150	125
91	128	102
166	203	177
193	232	206
29	64	38
26	61	34
59	100	72
88	148	118
110	171	143
141	188	162
154	182	159
188	197	177
239	231	214
227	204	188
247	216	201
253	218	204
255	220	206
255	221	205
252	218	202
245	212	196
249	216	200
253	220	201
255	227	207
255	219	197
255	215	192
252	213	191
252	211	189
252	211	189
253	212	190
252	210	187
251	209	186
255	211	187
