# Supplementary material for: Detection of Power Line Insulators in Digital Images Based on the Transformed Colour Intensity Profiles
Source: Sensors (Basel). 2023 Mar 22;23(6):3343. doi: 10.3390/s23063343 (PMC10051827; doi:10.3390/s23063343)
Supplement: Supplementary file 1 [file sensors-23-03343-s001.zip › Dataset/ni/ni_SCENA_13_2169_425_703_292.csv]

74	66	59
72	63	59
86	78	71
89	80	76
132	124	117
149	140	136
128	117	113
145	134	130
151	140	136
147	141	136
136	141	132
135	146	136
144	158	146
141	158	145
127	145	132
121	141	128
115	138	123
105	130	116
107	134	118
110	137	121
113	140	124
114	141	125
112	138	120
111	137	119
111	137	119
117	139	121
126	145	124
118	135	114
123	138	117
121	136	115
115	127	107
113	124	104
149	160	140
193	199	180
177	183	164
178	180	161
178	180	161
186	186	168
195	193	175
186	183	168
190	185	170
190	186	168
187	188	168
148	149	129
143	144	124
136	137	117
119	120	100
118	119	99
115	116	96
116	117	97
112	113	93
118	119	99
124	125	105
126	127	107
124	125	105
123	124	104
125	126	106
128	129	109
129	128	107
143	142	121
153	154	134
139	140	120
158	159	139
174	174	156
167	167	149
156	156	140
144	144	130
137	137	123
121	121	109
119	119	107
134	133	123
138	137	127
122	121	111
136	137	128
120	129	119
123	134	126
130	141	133
135	146	138
135	146	138
134	145	137
132	143	135
132	143	135
129	140	132
128	139	131
128	139	131
127	138	130
125	136	128
124	135	127
125	136	128
126	136	130
122	136	130
122	136	132
123	137	133
124	138	134
124	138	132
125	139	133
126	140	134
126	140	134
121	136	128
123	138	130
125	140	132
128	143	135
129	145	134
125	141	130
119	135	124
129	142	134
123	135	129
126	136	130
127	137	131
127	137	131
126	136	130
123	133	127
120	130	124
119	129	123
122	132	126
125	135	129
124	134	128
127	137	131
130	140	134
129	139	133
123	133	127
118	125	120
118	122	116
130	132	126
183	185	179
228	230	224
220	221	212
207	210	201
189	190	180
150	151	141
141	141	129
147	147	135
152	152	138
153	153	139
158	158	142
166	166	150
174	174	156
178	178	160
179	181	159
190	192	170
200	201	181
201	202	182
199	200	180
199	200	180
198	198	180
195	195	177
202	202	184
203	203	185
203	203	187
204	204	188
204	204	188
205	205	189
205	204	190
207	204	190
211	205	194
213	204	194
210	201	191
208	199	189
208	202	191
209	203	192
203	197	186
196	190	179
193	189	178
192	188	177
130	126	115
42	38	27
29	27	16
29	27	16
38	36	25
46	44	33
53	52	42
107	105	94
121	121	109
125	125	113
118	119	109
130	131	121
135	138	129
128	131	122
93	98	89
108	113	104
121	128	121
128	135	128
129	137	130
129	137	130
127	135	128
124	132	125
125	132	127
126	133	128
126	133	128
126	133	128
125	135	129
126	136	130
126	136	130
128	138	132
124	136	130
120	132	126
115	127	121
115	127	121
116	130	124
119	133	127
120	134	128
120	134	128
116	127	124
126	137	134
122	133	130
116	127	124
124	135	132
128	139	136
125	136	133
127	138	135
128	139	136
127	138	135
126	137	134
126	137	134
125	136	133
122	134	128
121	133	127
126	138	132
119	134	126
121	136	128
123	138	130
124	139	131
123	138	130
124	139	131
126	141	133
127	142	134
126	141	133
124	139	131
122	137	129
122	137	129
124	139	131
123	138	130
118	133	125
112	129	120
117	135	128
120	138	131
121	139	132
121	139	132
120	138	131
119	137	130
124	140	133
126	142	135
122	136	130
126	140	134
129	143	137
129	143	137
128	140	134
127	139	133
129	141	135
129	141	135
116	131	123
126	141	133
131	146	138
125	140	132
120	135	127
123	138	130
125	140	132
122	137	129
123	138	130
119	134	126
114	129	121
115	130	122
119	134	126
122	137	129
122	137	129
122	137	129
121	138	129
122	139	130
123	140	131
120	137	128
117	134	125
125	142	133
128	145	136
131	148	139
124	141	132
122	139	130
121	138	129
121	138	129
123	140	131
125	142	133
124	141	132
124	141	132
125	140	132
125	140	132
124	139	131
123	138	130
121	136	128
120	135	127
119	134	126
119	134	126
119	134	126
129	144	136
126	141	133
119	134	126
123	138	130
123	138	130
121	136	128
126	141	133
124	139	131
123	138	130
123	138	130
122	137	129
122	137	129
123	138	130
123	138	130
123	138	130
123	138	130
121	136	128
119	134	126
121	136	128
125	140	132
127	142	134
125	140	132
123	138	130
123	139	128
123	139	128
128	144	133
131	147	136
134	148	136
135	149	137
137	149	137
137	149	137
125	135	122
138	148	135
130	140	124
109	119	103
107	114	99
112	119	104
113	118	103
115	118	103
116	117	101
118	118	102
119	119	103
119	119	103
117	117	101
115	115	99
114	114	98
112	112	96
115	115	99
120	120	104
120	120	104
115	115	99
112	112	96
115	115	99
119	119	103
121	118	103
119	116	101
110	105	90
116	110	97
106	100	87
178	174	163
192	188	177
175	170	161
173	168	159
168	165	157
180	177	169
172	169	164
154	151	146
170	167	163
164	161	157
127	123	122
127	128	124
120	131	123
120	134	123
122	138	127
126	140	129
125	141	130
125	139	128
121	137	126
121	135	124
122	136	125
120	131	121
116	130	119
119	130	120
117	131	120
117	128	118
118	132	121
126	137	127
127	138	130
123	134	126
119	130	122
128	135	128
131	138	131
132	139	132
132	136	130
130	134	128
128	132	126
129	133	127
133	135	129
135	137	131
136	138	132
138	140	134
129	126	122
129	122	119
130	119	115
115	100	97
104	89	86
108	93	90
112	97	94
107	92	89
100	85	82
98	83	80
109	94	91
130	113	110
140	123	120
149	132	129
154	137	134
157	140	137
160	143	140
163	144	141
177	158	155
172	151	149
165	144	142
162	141	139
191	176	173
193	178	175
190	178	174
188	176	172
204	193	189
205	194	190
206	195	191
206	197	193
212	203	199
217	208	204
216	207	203
201	198	193
199	198	188
193	191	181
181	180	170
171	170	160
162	161	151
152	153	143
142	143	133
134	138	127
118	122	111
116	122	111
113	121	110
112	122	110
117	127	115
126	136	124
129	139	127
126	138	126
127	139	127
129	141	129
131	143	131
130	142	130
128	140	128
114	131	118
117	134	121
120	137	124
127	145	132
123	141	128
118	136	123
116	134	121
115	135	122
118	138	125
120	140	127
124	142	129
129	145	134
127	141	130
124	138	127
125	139	128
128	142	131
130	144	133
130	144	133
129	143	132
126	140	129
121	137	126
122	138	127
131	145	134
128	142	131
123	137	126
130	144	133
142	158	147
125	142	131
123	143	131
122	142	130
120	140	128
119	139	127
121	141	129
127	147	135
131	151	139
120	140	128
118	138	126
119	139	127
122	142	130
122	142	130
118	138	126
118	138	126
120	140	128
120	137	128
116	133	124
116	133	124
117	134	125
119	136	127
122	139	130
124	141	132
126	143	134
125	142	133
125	142	133
126	143	134
128	145	136
123	140	131
122	139	130
120	137	128
118	133	125
120	134	123
122	136	125
129	143	132
135	149	138
133	147	136
125	139	128
121	135	124
124	138	127
119	133	122
124	138	127
127	141	130
127	141	130
128	142	131
130	144	133
128	142	131
123	137	126
126	142	131
124	140	129
123	139	128
123	139	128
123	139	128
124	140	129
124	140	129
124	140	129
125	141	130
125	141	130
125	141	130
125	141	130
125	141	130
121	137	126
123	139	128
124	140	129
129	143	132
132	146	135
129	143	132
122	136	125
120	134	123
126	140	129
130	144	133
129	143	132
122	138	127
120	136	125
119	135	124
122	138	127
126	142	131
125	141	130
119	135	124
114	130	119
115	132	121
121	138	127
129	146	135
131	148	137
127	144	133
120	137	126
120	137	126
124	141	130
128	145	134
128	145	134
128	145	134
126	143	132
124	141	130
122	139	128
120	137	126
121	138	127
119	135	124
123	139	128
124	140	129
122	138	127
124	140	129
128	144	133
129	145	134
127	143	132
137	153	142
119	135	124
117	133	122
124	140	129
129	145	134
127	143	132
122	138	127
119	135	124
124	141	130
130	147	136
126	143	132
123	140	129
128	145	134
126	143	132
123	140	129
130	147	136
128	145	134
129	146	135
130	147	136
131	148	137
132	149	138
130	147	136
127	144	133
123	140	129
123	143	131
124	144	132
121	141	129
117	137	125
117	137	125
120	140	128
121	138	127
117	134	123
118	134	123
118	134	123
120	136	125
124	140	129
129	143	132
131	145	134
131	145	134
129	143	132
130	141	133
134	145	137
134	145	137
130	141	133
129	140	132
132	143	135
131	142	134
126	137	129
135	146	138
125	136	128
120	131	123
127	138	130
134	145	137
133	144	136
127	138	130
123	134	126
146	157	147
138	149	139
133	144	134
134	145	135
134	145	135
131	142	132
127	141	130
128	142	131
130	144	133
127	141	130
134	148	137
133	147	136
126	142	131
126	142	131
130	146	135
128	144	133
127	142	134
130	145	137
129	144	136
126	141	133
127	140	132
131	144	136
129	142	134
128	141	133
135	146	138
132	143	135
130	141	133
131	142	134
136	144	137
137	145	138
135	143	136
132	140	133
138	149	139
137	148	138
136	147	137
134	145	135
136	147	137
137	148	138
134	145	135
127	138	128
131	142	132
132	143	133
131	142	132
129	140	130
131	142	132
137	148	138
138	149	139
135	146	136
136	152	141
136	152	141
135	151	140
134	150	139
133	149	138
131	147	136
130	146	135
135	151	140
131	147	136
132	148	137
132	148	137
133	149	138
132	148	137
131	147	136
129	145	134
128	144	133
128	142	131
131	145	134
133	147	136
132	146	135
130	144	133
129	143	132
131	145	134
133	147	136
133	147	136
130	144	133
128	142	131
130	144	133
134	148	137
135	149	138
131	145	134
127	141	130
136	147	139
137	148	140
136	147	139
134	145	137
131	142	134
129	140	132
130	141	133
132	143	135
136	147	139
129	140	132
123	134	126
123	134	126
128	139	131
133	144	136
133	144	136
132	143	135
130	146	135
130	146	135
130	146	135
133	149	138
133	149	138
132	148	137
132	148	137
132	148	137
134	150	139
134	150	139
133	149	138
132	148	137
130	146	135
130	146	135
132	148	137
134	148	137
131	145	134
131	142	132
128	139	129
128	139	129
131	142	132
134	145	135
135	146	136
136	147	137
134	145	135
132	143	133
135	146	136
137	148	138
136	147	137
132	143	133
131	142	132
134	145	135
127	143	132
125	141	130
125	141	130
127	143	132
125	141	130
123	140	129
124	141	130
128	145	134
123	140	129
126	143	132
129	146	135
132	149	138
133	150	139
131	148	137
128	145	134
127	143	132
134	149	135
132	145	131
132	145	131
136	149	135
135	150	136
133	148	134
131	146	132
132	147	133
134	151	137
130	147	133
126	145	130
124	143	128
129	148	133
131	150	135
129	148	133
125	144	129
135	152	138
134	151	137
131	148	134
129	146	132
128	145	131
129	146	132
127	144	130
126	143	130
128	145	131
126	143	130
128	145	131
131	148	135
130	147	133
129	143	131
128	145	131
133	150	137
118	135	124
123	140	129
129	146	135
133	150	139
133	150	139
131	148	137
129	146	135
128	145	134
137	154	143
132	149	138
127	144	133
127	144	133
128	145	134
131	148	137
130	147	136
127	144	133
123	142	133
127	146	137
129	148	139
129	148	139
127	146	137
128	147	138
135	152	143
137	154	145
132	147	139
131	146	138
130	145	137
132	147	139
138	151	143
140	153	145
138	151	143
135	148	140
134	145	135
137	148	138
142	153	143
141	152	142
134	148	137
131	145	134
133	147	136
137	151	140
132	148	137
132	148	137
132	149	138
133	150	139
134	151	140
135	152	141
136	153	142
136	153	142
135	152	141
134	151	140
133	150	139
132	149	138
133	150	139
134	151	140
135	151	140
136	152	141
133	147	136
137	151	140
139	153	142
137	151	140
139	150	140
141	152	142
139	150	140
135	146	136
133	149	138
136	152	141
138	154	143
135	151	140
134	150	139
134	150	139
133	149	138
133	149	138
131	147	136
132	148	137
132	148	137
132	148	137
133	149	138
133	149	138
133	149	138
134	151	138
130	145	131
127	142	128
121	136	122
119	134	120
124	139	125
132	147	133
132	147	133
126	141	127
116	131	117
126	143	129
129	146	132
131	148	134
132	149	135
131	148	134
129	146	132
128	145	131
129	148	133
129	148	133
130	149	134
129	148	133
124	143	128
120	139	124
124	143	128
131	150	135
127	146	131
128	147	132
130	149	134
134	153	138
137	156	141
137	156	141
134	153	138
129	148	133
125	146	131
126	147	132
127	148	133
128	149	134
128	149	134
126	147	132
124	145	130
123	144	129
127	148	133
126	147	132
126	147	132
128	149	134
130	151	136
130	151	136
129	150	135
129	148	133
128	145	131
129	146	132
131	148	134
129	146	132
127	144	130
128	144	127
129	145	128
130	146	129
128	144	127
126	142	125
127	143	126
129	145	128
128	144	127
125	141	124
127	143	126
130	148	131
122	141	124
119	141	123
120	142	124
123	145	127
123	145	127
121	143	125
124	146	128
129	151	133
127	149	131
123	145	127
122	144	126
128	150	132
129	151	133
126	148	130
124	146	128
124	145	130
125	143	130
127	144	133
130	147	136
132	149	138
132	150	137
130	148	135
129	147	134
127	145	132
128	147	132
128	147	132
128	147	132
129	148	133
129	148	131
130	149	134
130	149	132
130	149	132
125	144	127
129	148	131
131	150	133
131	150	133
129	148	131
127	146	129
129	148	131
131	150	133
125	144	127
131	150	133
135	154	137
135	154	137
127	146	129
125	144	127
125	144	127
127	146	129
122	144	126
123	145	127
124	146	128
123	145	127
121	143	125
122	144	126
124	146	128
126	148	130
132	154	136
127	149	131
122	144	126
123	145	127
126	148	130
127	149	131
124	146	128
120	142	124
130	149	132
128	147	130
124	143	126
125	144	127
128	147	130
129	148	131
128	147	130
127	146	129
123	142	125
126	145	128
130	149	132
130	149	132
128	147	130
127	146	129
127	146	129
126	145	128
124	146	128
126	148	130
126	148	130
123	145	127
124	146	128
129	151	133
130	152	134
129	151	133
128	150	132
128	150	132
128	150	132
128	150	132
127	149	131
126	148	130
124	146	128
123	145	127
127	149	131
128	150	132
129	151	133
131	153	135
132	154	136
132	154	136
132	154	136
132	154	136
131	153	135
130	152	134
128	150	132
127	149	131
126	148	130
126	148	130
129	151	133
129	151	133
129	151	133
130	152	134
131	153	135
132	154	136
132	154	136
132	154	136
132	154	136
132	154	136
129	151	133
130	152	134
128	150	132
127	149	131
127	149	131
128	150	132
130	152	134
131	153	135
125	147	129
126	148	130
126	148	130
127	149	131
126	148	130
126	148	130
128	150	132
129	151	133
127	149	131
126	148	130
126	148	130
125	147	129
125	147	129
124	146	128
124	146	128
125	147	129
128	150	132
125	147	129
131	153	135
132	154	136
128	150	132
132	154	136
132	154	136
120	142	124
127	149	131
130	152	134
130	152	134
128	150	132
125	147	129
124	146	128
128	150	132
132	154	136
129	149	130
129	148	129
127	147	128
128	147	128
129	149	130
135	150	136
134	151	137
135	149	137
127	144	131
130	144	133
130	146	135
135	149	138
135	151	140
138	151	143
137	152	144
140	152	146
118	123	121
115	120	119
109	114	112
104	106	106
97	102	100
99	101	101
102	105	103
108	108	108
109	112	110
114	114	114
115	116	114
157	152	154
158	156	156
165	160	162
169	164	165
170	165	166
157	155	155
158	156	156
158	156	156
156	154	154
152	150	150
148	146	146
148	145	147
152	149	151
151	148	150
146	143	145
141	138	140
138	135	137
137	134	136
134	131	133
128	125	127
125	120	122
134	129	131
143	133	139
161	151	157
166	156	162
153	143	149
135	125	131
128	118	124
132	121	129
138	127	135
133	122	130
126	115	123
122	111	119
145	131	143
148	134	146
148	134	146
145	134	144
144	137	142
140	135	137
144	139	141
159	154	156
171	166	168
172	167	169
168	163	165
163	158	160
142	137	139
136	131	133
135	130	132
144	139	141
151	146	148
149	144	146
142	137	139
137	131	136
150	142	149
149	140	150
154	145	155
162	153	163
168	160	167
165	157	164
157	149	156
152	144	151
152	145	150
154	147	152
157	150	153
162	155	158
165	158	161
159	152	155
156	149	152
153	146	151
142	134	141
145	137	144
150	142	149
158	150	157
164	156	163
163	155	162
155	147	154
146	138	145
136	128	135
142	134	141
146	138	145
146	138	145
148	140	147
151	143	150
150	142	149
146	138	145
143	136	143
147	143	149
150	146	152
145	141	147
144	137	144
137	130	137
137	130	137
142	135	142
139	132	139
141	134	141
143	136	143
143	136	143
141	134	141
143	136	143
152	145	152
184	178	183
171	166	168
175	170	172
163	158	160
153	148	150
161	156	158
167	162	164
166	161	163
169	164	166
165	160	162
158	153	155
148	143	145
146	141	143
151	146	148
145	140	142
137	132	134
139	134	136
153	146	149
157	148	151
156	147	150
153	144	147
148	139	142
147	138	141
148	139	142
151	142	145
145	136	139
144	135	138
145	136	139
148	139	142
151	142	145
151	142	145
148	139	142
144	135	138
140	132	133
147	139	140
151	143	144
150	142	143
148	140	141
148	140	141
145	137	138
140	132	133
136	128	129
136	128	129
138	130	131
146	138	139
151	143	144
148	140	141
138	130	131
130	122	123
138	131	134
147	140	143
151	144	147
142	135	138
128	121	124
119	112	115
121	114	117
118	111	114
117	110	113
122	115	118
131	124	127
140	133	136
151	144	147
162	155	158
173	166	169
182	173	176
191	182	185
194	183	186
195	184	187
196	185	188
195	184	187
193	182	185
190	179	182
188	177	180
193	182	185
193	182	185
194	183	186
195	184	187
195	184	187
196	185	188
197	186	189
197	185	191
196	182	188
196	181	189
196	181	189
196	181	189
194	181	189
194	181	189
194	181	189
195	182	190
199	188	196
198	187	195
197	186	194
196	185	193
193	185	192
194	186	193
195	187	194
196	188	195
197	188	198
200	188	200
202	191	199
206	192	203
205	192	200
202	188	199
199	186	194
197	183	194
199	186	194
197	183	194
195	182	190
195	181	192
196	183	191
197	184	192
196	183	191
195	182	190
195	182	190
195	182	190
195	182	190
196	183	191
196	183	191
197	184	192
197	184	192
197	184	192
198	185	193
198	185	193
198	185	193
198	185	193
198	185	193
198	185	193
198	185	193
198	184	195
198	184	195
197	183	195
197	183	195
199	185	197
201	187	199
203	189	201
203	189	201
203	189	201
200	186	198
200	186	198
200	186	198
199	185	197
199	185	197
199	185	197
198	184	195
198	184	195
197	183	194
197	183	194
197	183	194
198	184	195
198	185	193
199	186	194
199	186	194
199	186	194
204	192	198
193	181	187
194	183	186
209	198	201
201	190	193
200	189	192
219	208	211
208	197	199
171	159	157
143	132	128
122	111	107
126	115	111
151	139	135
170	158	154
176	164	160
172	160	156
171	159	153
168	156	150
169	157	151
172	158	152
169	157	151
170	156	150
171	159	153
171	152	147
174	155	148
175	153	147
179	157	151
184	162	156
184	162	156
178	156	150
177	155	149
180	158	152
195	173	167
198	176	170
210	187	179
215	192	184
217	194	186
215	192	184
211	188	180
209	186	178
206	184	173
207	185	174
209	187	176
211	189	178
212	190	179
215	193	182
215	193	182
215	193	182
217	195	184
216	194	183
214	192	181
212	190	179
210	188	177
209	187	176
209	187	176
209	187	176
210	184	177
210	184	177
210	184	177
210	184	177
211	185	178
211	185	178
211	185	178
211	185	178
215	189	182
215	189	182
214	188	181
213	187	180
214	188	181
216	190	183
220	194	187
223	197	190
220	194	188
