# Supplementary material for: Detection of Power Line Insulators in Digital Images Based on the Transformed Colour Intensity Profiles
Source: Sensors (Basel). 2023 Mar 22;23(6):3343. doi: 10.3390/s23063343 (PMC10051827; doi:10.3390/s23063343)
Supplement: Supplementary file 1 [file sensors-23-03343-s001.zip › Dataset/ni/ni_SCENA_79_1447_692_1235_783.csv]

67	96	101
59	88	93
57	86	91
48	77	82
47	74	78
51	78	82
54	81	85
57	82	86
57	80	82
71	92	94
82	97	99
90	100	100
95	98	96
104	101	97
111	101	94
117	102	93
123	107	95
121	105	93
116	102	90
114	102	92
119	110	100
138	133	124
255	255	247
254	254	248
253	255	255
243	248	247
249	254	252
245	250	249
250	255	255
248	255	255
239	243	248
219	222	226
106	108	109
89	87	86
104	98	91
148	139	129
166	153	137
159	144	125
166	148	125
152	144	121
116	125	105
89	110	95
75	95	83
73	94	86
74	96	94
81	104	106
78	104	111
72	96	108
73	96	111
60	81	96
46	67	82
68	84	96
62	77	86
97	109	113
133	145	147
225	236	234
240	254	253
241	255	255
201	221	222
161	180	183
145	165	170
153	173	178
124	145	153
94	113	121
89	105	112
86	93	102
190	193	197
252	252	252
253	255	249
214	221	208
127	139	121
112	124	112
110	122	124
100	111	119
80	94	100
76	92	98
77	96	101
81	100	107
73	97	103
66	92	98
73	99	106
60	86	93
55	81	87
61	87	93
75	100	104
81	106	110
80	103	105
82	107	111
90	118	125
79	107	114
70	96	102
83	102	105
92	106	105
80	88	87
79	83	78
99	96	91
94	92	82
101	96	87
102	96	89
104	100	95
79	78	74
93	94	92
189	198	201
246	255	255
239	243	244
244	248	249
246	255	255
239	254	255
217	238	240
173	198	200
203	228	230
232	253	255
240	255	255
243	254	255
249	254	255
250	254	255
250	255	253
250	255	253
249	255	251
245	255	254
237	248	255
230	246	255
96	117	132
75	101	115
84	117	132
81	114	133
79	114	134
71	103	126
68	95	121
67	93	117
73	96	118
74	98	118
74	99	115
65	93	104
62	94	100
63	95	101
69	99	110
64	95	104
61	92	101
48	78	83
58	88	93
69	99	104
74	104	109
75	104	111
66	95	104
75	103	114
72	99	113
82	108	124
83	109	126
77	103	120
68	94	111
65	91	107
74	101	111
62	93	96
58	89	92
64	95	96
77	111	111
70	104	103
51	86	82
52	88	82
57	91	84
52	85	78
54	87	80
55	83	77
51	79	73
60	82	80
72	93	91
84	103	106
75	94	101
69	89	100
65	88	96
63	87	93
62	91	96
63	94	95
67	101	100
67	102	98
47	81	80
52	84	83
65	96	95
60	90	91
55	81	81
73	94	96
76	95	98
85	97	99
122	124	124
149	147	146
199	200	196
238	239	235
253	255	252
250	251	247
242	246	240
251	255	249
247	249	243
223	225	219
198	200	194
153	154	144
175	176	166
176	174	163
196	195	181
223	221	210
226	226	214
249	248	238
247	246	236
254	252	244
251	248	243
255	255	252
255	255	254
255	254	255
246	241	243
249	245	250
255	254	255
255	255	254
255	255	254
