# Supplementary material for: Detection of Power Line Insulators in Digital Images Based on the Transformed Colour Intensity Profiles
Source: Sensors (Basel). 2023 Mar 22;23(6):3343. doi: 10.3390/s23063343 (PMC10051827; doi:10.3390/s23063343)
Supplement: Supplementary file 1 [file sensors-23-03343-s001.zip › Dataset/ni/ni_SCENA_10_1065_96_1454_113.csv]

154	172	189
154	172	189
154	172	189
154	172	189
154	172	189
154	172	189
154	173	188
160	177	190
159	176	189
157	172	188
152	164	182
144	151	171
132	139	159
117	121	146
109	110	136
93	94	120
84	86	110
89	93	117
112	119	138
127	137	155
128	141	157
135	148	162
145	161	173
148	166	177
148	168	179
150	169	182
150	169	182
148	167	180
148	167	180
149	168	183
150	169	184
149	168	183
150	169	184
151	169	186
151	169	186
152	170	187
152	170	187
151	168	187
151	168	187
152	170	187
151	169	186
150	168	185
149	167	184
149	167	184
150	168	185
151	169	186
152	170	187
151	169	186
151	169	186
152	170	187
152	170	187
152	170	187
153	171	188
153	171	188
153	171	188
151	171	188
151	171	188
151	171	188
152	172	189
151	171	188
151	171	188
151	171	188
151	171	188
153	173	190
153	173	190
153	173	190
153	173	190
153	173	190
153	173	190
153	173	190
154	174	191
155	173	190
155	173	190
154	172	189
153	171	188
152	170	187
151	169	186
151	169	186
150	168	185
151	169	186
152	170	187
153	171	188
154	172	189
155	173	190
155	173	190
156	174	191
156	174	191
156	174	191
156	174	191
156	174	191
156	174	191
156	174	191
156	174	191
156	174	191
156	174	191
157	175	192
156	174	191
156	174	191
156	174	191
156	174	191
156	174	191
156	174	191
156	174	191
155	173	190
155	173	190
155	173	190
155	173	190
155	173	190
155	173	190
155	173	190
155	173	190
151	169	186
151	169	186
151	169	186
152	170	187
153	171	188
154	172	189
156	174	191
155	175	192
153	176	191
152	175	190
150	174	186
152	174	186
150	172	184
149	168	181
147	163	175
149	165	178
145	159	171
142	154	166
137	146	159
129	137	150
121	130	140
113	119	130
105	109	120
101	103	113
100	94	105
97	89	99
90	82	92
83	76	83
80	73	80
77	71	76
74	68	73
73	68	70
73	66	69
72	66	67
72	66	67
71	66	65
71	66	65
72	67	66
74	66	66
73	68	67
71	70	66
68	72	66
70	76	71
75	82	77
77	88	86
83	97	95
99	114	116
111	130	133
125	145	150
133	155	161
141	164	172
144	166	177
144	168	180
148	172	184
153	174	189
152	173	188
157	175	192
157	175	192
157	175	192
157	175	192
157	175	192
154	172	189
154	172	189
154	172	189
157	175	192
156	174	191
154	172	189
153	171	188
153	171	188
154	172	189
156	174	191
157	175	192
155	173	190
155	173	190
155	173	190
156	174	191
156	174	191
157	175	192
157	175	192
157	175	192
155	173	190
155	173	190
155	173	190
155	173	190
156	174	191
156	174	191
156	174	191
155	173	190
155	175	192
155	175	192
155	175	192
156	176	193
156	176	193
157	177	194
157	177	194
157	177	194
154	174	191
154	174	191
154	174	191
155	175	192
155	175	192
156	176	193
156	176	193
156	176	193
157	178	193
158	179	194
158	179	194
158	179	194
158	179	194
158	179	194
157	178	193
157	178	193
156	177	192
156	177	192
155	176	191
155	176	191
155	176	191
155	176	191
156	177	192
156	177	192
159	178	193
160	179	194
160	179	194
161	180	195
161	180	195
160	179	194
160	179	194
159	178	193
158	177	192
157	176	191
157	175	192
157	176	191
157	175	192
158	177	192
159	177	194
160	178	195
159	179	196
160	180	197
160	180	197
160	180	197
159	179	196
159	179	196
157	177	194
157	177	194
158	178	195
158	178	195
157	177	194
157	177	194
157	177	194
156	176	193
156	176	193
156	176	193
153	171	188
155	173	190
156	174	191
157	175	192
157	175	192
157	175	192
157	175	192
157	175	192
150	168	185
150	168	185
150	168	185
150	168	185
150	168	185
151	169	186
152	170	187
153	171	188
159	175	192
159	175	192
160	176	193
160	176	193
160	176	193
161	177	194
161	177	194
161	177	194
162	178	195
162	178	195
161	177	194
161	177	194
161	177	194
161	177	194
162	178	195
162	178	195
158	176	193
159	177	194
159	177	194
159	177	194
158	176	193
158	176	193
157	175	192
156	174	191
158	176	193
157	175	192
156	174	191
155	173	190
155	173	190
155	173	190
154	171	190
154	171	190
156	174	191
155	173	190
155	173	190
155	173	190
155	173	190
155	173	190
155	173	190
155	173	190
161	179	196
160	178	195
160	178	195
160	178	195
159	177	194
159	177	194
159	177	194
158	176	193
160	176	193
159	175	192
159	175	192
158	174	191
158	174	191
159	175	192
159	175	192
160	176	193
156	172	189
156	172	189
156	172	189
156	172	189
156	172	189
156	172	189
156	172	189
156	172	189
156	174	191
156	174	191
156	174	191
157	175	192
157	175	192
158	176	193
158	176	193
158	176	193
163	181	198
162	180	197
161	179	196
160	178	195
158	174	191
158	174	191
158	174	191
159	175	192
156	174	191
156	174	191
156	174	191
156	174	191
156	174	191
158	176	193
159	177	194
159	177	194
159	177	194
159	177	194
159	177	194
159	177	194
159	177	194
159	177	194
159	177	194
159	177	194
156	174	191
157	175	192
157	175	192
157	175	192
156	174	191
156	174	191
155	173	190
154	172	189
154	172	189
154	172	189
153	171	188
152	170	187
152	170	187
152	170	187
152	170	187
