# Supplementary material for: Detection of Power Line Insulators in Digital Images Based on the Transformed Colour Intensity Profiles
Source: Sensors (Basel). 2023 Mar 22;23(6):3343. doi: 10.3390/s23063343 (PMC10051827; doi:10.3390/s23063343)
Supplement: Supplementary file 1 [file sensors-23-03343-s001.zip › Dataset/ni/ni_SCENA_5_1419_87_1305_110.csv]

232	215	202
232	215	202
230	213	200
232	215	202
231	214	201
232	215	202
235	218	205
235	218	205
230	213	200
232	215	202
234	215	202
231	212	199
231	212	197
233	214	199
229	210	195
229	210	195
232	213	198
232	213	198
232	213	198
232	213	198
231	212	197
235	216	201
235	216	201
238	221	208
232	215	202
232	215	202
231	214	201
234	215	202
234	215	202
236	214	202
235	213	201
234	212	200
232	213	200
232	213	200
233	214	201
233	214	201
233	214	201
233	214	201
233	214	201
233	214	201
231	214	201
231	214	201
231	214	201
229	212	199
235	217	206
231	213	202
230	212	201
232	214	203
234	216	205
234	216	205
232	213	205
229	210	202
233	214	206
234	216	205
233	215	204
231	213	202
232	213	205
230	211	203
231	212	204
232	213	205
229	210	202
226	207	199
208	189	181
212	193	185
220	202	191
227	209	198
231	214	201
235	218	205
230	213	200
233	216	203
230	213	200
225	208	195
227	210	197
230	213	200
218	201	188
199	182	169
205	187	176
196	177	169
183	164	156
179	160	152
192	173	165
210	191	183
215	194	186
223	202	194
227	206	198
249	228	220
245	224	216
237	216	208
237	216	208
235	214	206
225	204	196
223	204	196
205	193	183
192	182	172
199	189	179
174	164	154
146	136	126
133	123	113
132	123	110
133	124	111
133	124	111
131	119	107
120	111	98
110	101	88
108	99	86
105	96	83
93	84	71
77	67	57
81	71	61
109	98	90
161	151	141
183	173	163
220	209	201
226	215	207
230	218	208
