# Supplementary material for: Detection of Power Line Insulators in Digital Images Based on the Transformed Colour Intensity Profiles
Source: Sensors (Basel). 2023 Mar 22;23(6):3343. doi: 10.3390/s23063343 (PMC10051827; doi:10.3390/s23063343)
Supplement: Supplementary file 1 [file sensors-23-03343-s001.zip › Dataset/ni/ni_SCENA_11_146_195_166_428.csv]

166	142	124
166	142	124
166	142	124
165	141	123
165	141	123
166	142	124
167	143	125
167	143	125
165	141	123
165	141	123
167	143	125
167	143	125
165	141	123
166	142	124
166	142	124
166	142	124
166	142	124
166	142	124
166	142	124
166	142	124
166	142	124
166	142	124
166	142	124
166	142	124
166	142	124
166	142	124
166	142	124
166	142	124
166	142	124
166	142	122
166	142	122
166	142	122
166	142	122
167	143	123
167	143	123
167	143	123
167	143	123
166	142	122
166	142	122
166	142	122
166	142	122
166	142	122
166	142	122
166	142	122
166	142	122
165	141	123
165	141	123
165	141	123
165	141	123
165	141	123
165	141	123
165	141	123
165	141	123
166	142	124
166	142	124
166	142	124
166	142	124
166	142	124
166	142	124
166	142	124
166	142	124
165	143	125
165	143	125
165	143	125
164	142	124
165	141	123
165	141	123
165	141	123
165	141	123
166	142	124
166	142	124
166	142	124
165	141	123
165	141	123
164	140	122
164	140	122
164	140	122
167	143	125
167	143	125
167	143	125
166	142	124
166	142	124
165	141	123
165	141	123
165	141	123
162	138	120
164	140	122
166	142	124
165	141	123
164	140	122
164	140	122
166	142	124
167	143	125
164	140	120
164	141	119
164	140	120
164	140	122
164	139	123
164	139	123
164	138	124
165	139	125
166	140	126
166	140	126
166	141	125
166	142	124
166	142	122
166	142	122
166	143	121
166	143	121
166	142	122
166	142	124
166	142	124
165	141	123
165	141	123
164	140	122
164	140	122
164	140	122
166	142	124
166	142	124
166	142	124
166	142	124
166	142	124
166	142	124
165	141	123
165	141	123
166	142	124
166	142	124
166	142	124
166	142	124
166	142	124
166	142	124
166	142	124
166	142	124
164	140	122
164	140	122
164	140	122
165	141	123
165	141	123
166	142	124
166	142	124
166	142	124
166	142	124
166	142	124
167	143	125
167	143	125
167	143	125
166	142	124
165	141	123
164	140	122
166	142	124
166	142	124
166	142	124
166	142	124
166	142	124
166	142	124
166	142	124
166	142	124
165	141	123
167	143	125
167	143	125
166	142	124
166	142	124
166	142	124
165	141	123
165	141	123
163	139	121
164	140	122
165	141	123
165	141	123
165	141	123
164	140	122
166	142	124
167	143	125
166	142	124
166	142	124
166	142	124
166	142	124
166	142	124
166	142	124
166	142	124
166	142	124
166	142	124
166	142	124
166	142	124
166	142	124
166	142	124
166	142	124
166	142	124
166	142	124
165	141	123
165	141	123
165	141	123
165	141	123
165	141	123
165	141	123
165	141	123
165	141	123
165	141	123
165	141	123
165	141	123
165	141	123
165	141	123
165	141	123
165	141	123
165	141	123
164	140	122
164	140	122
164	140	122
165	141	123
165	141	123
165	141	123
166	142	124
166	142	124
166	142	124
166	142	124
166	142	124
165	141	123
165	141	123
165	141	123
165	141	123
165	141	123
166	142	124
166	142	124
166	142	124
166	142	124
165	141	123
165	141	123
165	141	123
165	141	123
164	140	122
164	140	122
165	141	123
165	141	123
166	142	124
