# Supplementary material for: Detection of Power Line Insulators in Digital Images Based on the Transformed Colour Intensity Profiles
Source: Sensors (Basel). 2023 Mar 22;23(6):3343. doi: 10.3390/s23063343 (PMC10051827; doi:10.3390/s23063343)
Supplement: Supplementary file 1 [file sensors-23-03343-s001.zip › Dataset/ni/ni_SCENA_52_3020_456_3042_767.csv]

33	32	52
24	23	39
30	30	42
95	97	105
158	162	167
184	189	192
190	198	198
173	181	181
188	194	199
183	189	196
148	153	162
143	147	158
155	161	174
147	152	167
135	139	157
118	122	141
123	129	148
94	100	119
104	110	129
122	129	146
105	114	128
99	108	122
79	88	101
98	106	119
111	117	128
100	106	117
98	104	115
101	107	118
102	108	119
107	113	124
112	118	129
111	117	128
119	125	136
122	128	139
146	152	163
136	142	153
97	103	114
70	76	87
93	99	110
127	133	144
96	102	113
100	106	117
56	61	70
49	52	60
21	24	29
30	31	35
9	6	8
28	26	26
13	8	9
12	7	8
10	6	5
10	5	6
8	5	7
8	4	9
8	4	9
8	4	9
8	1	4
10	3	6
12	6	7
18	13	12
37	32	29
46	42	37
103	99	94
224	221	213
173	170	162
207	204	196
242	238	233
202	198	193
144	139	136
140	135	134
162	156	157
188	183	182
191	184	181
180	174	169
152	145	142
148	141	138
174	169	166
178	173	170
189	184	183
219	214	213
195	191	190
153	149	148
140	138	138
157	155	155
174	172	172
143	141	141
158	156	156
153	152	154
174	175	179
142	145	149
152	155	159
163	166	170
153	154	158
193	194	198
191	192	196
133	134	138
112	111	115
112	111	115
131	127	132
168	164	169
203	199	204
171	167	172
122	118	123
101	97	102
106	100	105
127	121	126
121	116	118
157	152	154
160	153	156
127	120	123
179	173	174
173	167	168
137	129	130
125	117	118
180	172	172
179	171	171
194	184	184
98	88	88
98	89	86
121	111	111
199	188	190
229	218	220
174	163	165
107	96	98
109	98	100
134	123	125
115	105	105
200	190	190
201	191	191
118	108	108
140	131	128
172	163	160
137	128	125
137	128	125
164	155	151
219	210	207
177	169	169
129	121	122
102	96	97
74	69	70
17	15	15
0	0	0
6	8	8
6	11	10
0	4	3
0	3	2
0	3	2
0	1	1
1	1	1
2	2	2
3	3	3
4	4	4
2	4	4
0	2	2
0	0	0
0	0	0
0	0	0
0	0	0
0	2	2
1	3	3
0	0	0
0	0	0
0	2	2
0	1	1
0	1	1
0	1	1
0	1	1
0	1	1
1	1	1
1	1	1
1	1	1
1	1	1
1	1	1
1	1	1
1	1	1
1	1	1
1	1	1
1	1	1
1	1	1
1	1	1
1	1	1
1	1	1
1	1	1
1	1	1
1	1	1
1	1	1
1	1	1
1	1	1
1	1	1
1	1	1
1	1	1
1	1	1
0	0	0
0	0	0
1	1	1
2	2	2
3	3	3
3	3	3
3	3	3
3	3	3
1	0	2
1	0	2
1	0	2
3	2	6
6	5	9
22	21	25
37	35	41
47	45	51
49	47	53
48	46	52
44	41	50
46	43	52
54	51	60
55	52	61
57	54	63
65	62	71
78	73	82
68	63	72
58	53	62
82	78	84
130	126	132
173	169	175
177	173	178
174	170	175
155	152	154
141	139	139
123	121	120
176	174	173
247	246	242
209	208	204
140	139	135
143	142	138
167	163	162
166	162	161
139	135	134
173	169	168
225	221	220
212	208	207
181	176	175
165	160	159
197	192	191
217	212	211
192	184	184
130	122	122
125	117	117
177	169	169
204	194	194
186	176	176
175	165	165
189	179	179
189	179	179
171	161	161
162	152	152
171	161	161
175	165	165
166	156	156
181	171	171
190	180	180
168	158	158
166	156	156
193	183	183
176	166	166
133	123	123
119	109	109
122	114	114
142	134	134
129	121	121
125	117	117
140	130	130
188	178	178
223	213	213
176	166	166
143	131	131
131	119	119
139	127	127
149	137	137
184	172	172
191	179	179
182	170	170
133	123	123
133	123	123
134	124	124
183	173	173
218	208	208
207	197	197
213	203	203
209	199	199
164	154	154
104	94	94
175	165	165
219	209	209
195	185	185
158	148	148
158	148	148
149	139	139
110	102	102
95	89	90
78	71	74
56	49	52
34	27	30
16	9	12
13	6	9
15	8	11
12	5	8
21	14	17
10	3	6
22	15	18
44	37	40
110	103	106
137	130	133
163	156	159
166	159	164
