# Supplementary material for: Detection of Power Line Insulators in Digital Images Based on the Transformed Colour Intensity Profiles
Source: Sensors (Basel). 2023 Mar 22;23(6):3343. doi: 10.3390/s23063343 (PMC10051827; doi:10.3390/s23063343)
Supplement: Supplementary file 1 [file sensors-23-03343-s001.zip › Dataset/ni/ni_SCENA_15_152_139_651_156.csv]

160	177	174
160	177	174
160	177	174
159	176	173
159	176	173
158	175	172
158	175	172
158	175	172
158	172	170
160	173	171
160	173	171
161	174	172
160	174	172
159	173	171
159	173	171
156	173	170
157	174	171
157	174	171
155	174	171
156	175	172
156	175	172
156	175	172
155	176	173
155	176	173
158	177	174
157	176	173
157	176	173
156	175	172
156	175	172
157	176	173
157	176	173
158	177	174
156	175	172
156	175	172
156	175	172
156	175	172
156	175	172
156	175	172
156	175	172
156	175	172
159	176	173
159	176	173
158	175	172
158	175	172
158	175	172
157	174	171
157	174	171
156	173	170
158	175	172
158	175	172
158	175	172
158	175	172
158	175	172
158	175	172
158	175	172
158	175	172
160	177	174
159	176	173
158	175	172
157	174	171
157	174	171
157	174	171
157	174	171
158	175	172
159	176	173
159	176	173
159	176	173
158	175	172
158	175	172
157	174	171
157	174	171
157	174	171
160	174	172
160	174	172
160	174	172
161	175	173
161	175	173
161	175	173
162	176	174
162	176	174
161	175	173
160	174	172
158	172	170
156	170	168
155	169	167
155	169	167
156	170	168
157	171	169
159	176	173
158	175	172
159	173	171
155	168	166
145	154	151
122	127	125
92	96	91
74	74	68
51	49	41
51	48	40
51	46	37
49	44	35
48	44	33
48	44	33
49	45	34
49	46	32
49	49	33
52	52	34
52	53	37
51	51	37
52	54	42
61	65	54
74	79	70
81	88	81
84	92	85
87	94	89
89	96	91
89	96	91
88	95	90
89	96	91
93	100	95
96	103	98
94	101	96
89	99	93
86	96	90
85	95	89
87	97	91
89	99	93
90	100	94
90	100	94
93	103	97
93	103	97
93	103	97
93	103	97
92	102	96
93	101	94
93	101	94
93	101	94
89	97	90
90	98	91
92	100	93
93	101	94
94	102	95
93	101	94
92	100	93
91	99	92
95	103	96
94	102	95
93	101	94
92	100	93
91	99	92
90	98	91
90	98	91
90	98	91
91	98	93
92	99	94
93	100	95
93	100	95
93	100	95
93	100	95
92	99	94
91	98	93
88	95	90
89	96	91
90	97	92
88	95	90
85	92	87
83	90	85
83	90	85
82	92	86
79	90	87
74	87	85
93	104	102
126	137	135
147	156	153
141	150	147
134	141	136
133	140	135
96	102	97
51	57	52
27	31	25
31	35	29
34	36	30
31	33	27
31	33	27
32	32	26
29	27	19
31	29	21
31	29	21
30	28	20
27	25	17
26	24	16
28	26	18
29	27	19
31	29	21
31	29	21
31	29	21
31	29	21
31	29	21
31	29	21
31	29	21
31	30	20
31	26	17
33	29	18
33	30	22
34	30	25
34	31	27
37	35	34
46	44	44
49	51	51
60	64	65
62	67	68
64	72	71
63	74	71
60	74	70
59	73	67
58	75	66
59	75	68
54	71	68
49	65	64
54	68	66
64	78	76
72	85	83
58	71	69
57	68	65
55	66	63
65	74	71
47	56	53
34	41	36
31	38	33
30	36	31
24	30	25
25	31	26
33	37	31
34	35	26
36	34	26
37	35	27
38	36	28
39	38	28
39	38	28
39	37	27
39	37	27
43	39	28
43	39	28
43	40	26
44	41	27
47	41	28
48	42	29
50	44	31
51	45	34
50	43	34
50	42	35
47	42	33
47	42	33
45	43	33
45	43	33
44	42	32
44	42	32
42	41	31
43	42	32
46	47	37
55	56	46
67	68	58
77	78	68
84	85	75
85	88	79
80	84	78
82	86	80
83	87	81
85	89	83
85	89	83
84	88	82
82	86	80
81	85	79
83	87	81
83	87	81
82	86	80
82	86	80
82	86	80
84	88	82
86	90	84
84	91	84
83	91	84
81	92	84
80	91	83
80	91	83
82	90	83
82	90	83
83	91	84
83	91	84
83	90	83
85	92	85
86	90	84
82	86	80
85	89	83
89	93	87
82	86	80
70	74	68
47	48	39
36	37	28
29	26	18
27	24	16
30	24	17
28	22	15
28	20	13
28	20	13
29	21	14
31	23	16
25	19	12
25	19	12
27	24	16
25	23	15
37	35	27
58	61	52
87	91	85
83	87	81
82	86	80
87	91	85
88	92	86
86	90	84
86	90	84
90	94	88
90	94	88
89	93	87
87	91	85
86	90	84
85	89	83
86	90	84
87	91	85
88	92	86
86	90	85
86	90	85
85	89	84
85	89	84
85	89	84
86	90	85
88	92	87
89	93	88
92	96	91
90	94	89
86	90	85
86	90	85
87	91	86
87	91	86
86	90	85
84	88	83
87	91	85
87	91	85
87	91	85
88	92	86
88	92	86
89	93	87
89	93	87
89	93	87
87	91	85
87	91	85
88	92	86
89	93	87
89	93	87
90	94	88
91	95	89
91	95	89
88	92	86
88	92	86
89	93	87
89	93	87
88	92	86
88	92	86
87	91	85
87	91	85
81	85	79
82	86	80
84	88	82
85	89	83
85	89	83
85	89	83
83	87	81
82	86	80
79	82	73
80	84	73
83	87	76
85	89	78
85	89	78
84	88	77
83	87	76
82	86	75
84	87	78
84	87	78
83	86	77
81	84	75
77	80	71
74	77	68
70	73	64
68	72	61
70	71	61
67	68	58
61	62	52
56	57	47
53	54	44
50	51	41
50	51	41
51	52	42
48	49	39
48	49	39
48	50	38
48	50	38
51	51	39
52	52	40
54	54	42
55	55	43
51	53	41
50	54	42
53	57	45
56	60	48
58	62	51
60	64	53
61	65	54
61	65	54
66	69	60
66	69	60
66	69	60
65	68	59
64	66	60
63	65	59
62	64	58
61	63	57
66	67	58
66	67	58
50	51	42
49	50	41
49	50	41
48	49	40
45	48	39
45	48	39
46	49	40
46	49	40
44	49	40
43	48	39
41	46	37
39	44	35
38	43	34
37	42	33
42	43	34
41	42	33
40	41	32
39	40	31
38	39	30
37	38	29
36	37	28
36	37	28
39	40	31
39	40	31
40	41	32
40	41	32
39	40	31
39	40	31
38	39	30
35	36	27
37	35	27
37	36	26
37	36	26
37	36	26
37	36	26
37	36	26
37	36	26
37	36	26
35	34	24
35	34	24
36	35	25
36	35	25
37	36	26
37	36	26
37	36	26
37	36	26
36	37	28
35	36	27
34	35	26
34	35	26
34	35	26
34	35	26
35	36	27
36	37	28
35	36	27
35	36	27
35	36	27
35	36	27
35	36	27
34	34	28
34	34	28
34	34	28
33	32	28
33	32	28
33	32	28
33	32	28
33	32	28
33	32	28
34	33	29
34	33	29
34	33	29
34	33	29
34	33	29
34	33	29
