# Supplementary material for: Detection of Power Line Insulators in Digital Images Based on the Transformed Colour Intensity Profiles
Source: Sensors (Basel). 2023 Mar 22;23(6):3343. doi: 10.3390/s23063343 (PMC10051827; doi:10.3390/s23063343)
Supplement: Supplementary file 1 [file sensors-23-03343-s001.zip › Dataset/ni/ni_SCENA_15_1207_146_674_197.csv]

38	39	29
38	39	29
37	38	28
37	38	28
37	39	27
37	39	27
38	40	28
39	40	30
39	40	31
39	39	33
38	38	32
37	37	31
37	37	31
37	37	31
38	38	32
39	39	33
41	41	35
40	40	34
39	39	33
39	39	33
37	37	31
37	37	31
36	36	30
35	34	30
36	37	35
37	37	37
38	39	37
38	39	37
36	38	32
35	37	31
35	39	28
37	41	30
34	38	26
34	38	26
34	38	27
34	38	27
34	37	28
35	38	29
35	37	31
35	37	31
35	37	31
35	37	31
34	36	30
34	36	30
33	35	29
32	34	28
31	33	27
31	33	27
33	35	29
34	36	30
34	36	30
35	37	31
35	37	31
34	36	30
34	36	30
33	35	29
34	34	28
35	35	29
35	35	29
34	34	28
34	34	28
34	34	28
34	34	28
35	35	29
34	34	28
35	35	29
35	35	29
36	36	30
36	36	30
36	36	30
36	36	30
37	37	31
33	37	26
33	37	26
33	37	26
32	36	25
32	36	25
31	35	24
31	35	24
31	35	24
32	36	25
32	36	25
33	37	26
33	37	26
33	37	26
33	37	26
32	36	25
32	36	25
31	35	24
31	35	24
32	35	26
33	36	27
33	35	29
32	33	29
30	31	27
29	30	28
31	32	30
32	33	31
32	34	28
33	35	29
33	36	27
32	35	26
32	36	25
31	35	24
33	37	26
32	36	25
32	36	25
32	36	25
32	35	26
32	35	26
32	35	26
32	35	26
33	35	29
32	34	28
32	33	29
33	34	30
35	36	32
37	38	34
36	37	33
35	36	32
35	33	32
36	32	31
36	32	31
35	31	30
35	32	28
36	33	29
36	33	28
37	34	29
36	34	26
36	34	26
35	34	24
35	34	24
33	34	24
34	33	23
32	33	23
32	33	23
34	35	26
32	34	28
32	35	26
33	36	27
33	36	27
34	37	28
35	36	27
34	35	26
33	34	25
33	34	25
33	34	25
34	35	26
34	35	25
35	36	27
35	36	26
35	36	27
32	33	29
33	34	30
33	34	30
33	34	30
33	34	30
32	33	29
31	32	28
30	31	27
29	30	26
29	30	26
32	33	29
32	33	29
32	33	29
32	33	29
31	32	28
30	31	27
36	36	30
36	36	30
36	36	30
34	34	28
32	32	26
32	32	26
33	33	27
35	35	29
34	34	28
34	34	28
34	34	28
33	33	27
33	33	27
32	32	26
32	32	26
32	32	26
32	33	23
32	33	23
32	33	23
33	34	24
33	34	25
33	34	25
34	35	26
34	35	26
31	31	25
30	30	24
30	29	25
31	30	26
34	33	29
35	34	30
34	33	29
33	32	28
29	31	25
29	31	25
29	31	25
30	32	26
30	32	26
31	33	27
31	33	27
31	33	27
32	34	28
33	35	29
34	36	30
33	35	29
31	33	27
30	32	26
31	33	27
32	34	28
32	35	26
32	35	26
32	35	26
32	35	26
32	35	26
32	35	26
32	35	26
32	35	26
32	35	26
31	34	25
29	32	23
28	31	22
28	31	22
29	32	23
31	34	25
32	35	26
29	33	22
30	34	23
31	34	25
32	35	26
32	35	26
32	35	26
32	34	28
31	33	27
31	33	27
31	33	27
31	32	28
31	32	28
32	33	29
32	33	29
32	33	31
32	33	29
32	34	28
31	33	27
31	33	27
30	32	26
30	32	26
31	33	27
31	33	27
32	34	28
32	34	28
32	34	28
32	34	28
32	34	28
32	34	28
31	33	27
30	32	26
29	31	25
30	32	26
30	32	26
31	34	25
32	35	26
32	36	25
31	35	24
30	34	22
30	34	22
28	32	20
28	32	20
29	33	22
30	34	23
31	34	25
31	34	25
30	32	26
30	32	26
31	32	28
31	32	28
31	32	28
31	32	28
31	32	28
31	32	28
31	32	28
31	32	28
33	34	30
33	34	30
34	35	31
34	35	31
33	34	30
33	34	30
32	33	29
31	32	28
29	32	23
30	33	24
31	34	25
32	34	28
33	36	27
33	36	27
32	35	26
31	34	25
30	33	24
30	33	24
30	33	24
29	32	23
29	32	23
30	31	21
32	33	23
33	34	25
32	34	28
31	33	27
30	32	26
29	31	25
29	31	25
29	31	25
29	31	25
30	32	26
29	31	25
29	31	25
29	31	25
30	32	26
30	32	26
31	33	27
31	33	27
31	33	27
30	32	26
30	32	26
29	31	25
29	31	25
29	31	25
29	31	25
29	31	25
29	31	25
31	33	27
31	33	27
31	33	27
31	33	27
31	33	27
31	33	27
31	33	27
31	33	27
32	34	28
32	34	28
32	34	28
32	34	28
32	34	28
32	34	28
32	34	28
32	34	28
32	34	28
32	34	28
32	34	28
32	34	28
32	34	28
32	34	28
32	34	28
32	34	28
35	35	29
35	35	29
35	35	29
35	35	29
34	34	28
34	34	28
34	34	28
34	34	28
34	34	28
34	34	28
34	34	28
34	34	28
31	33	27
30	32	26
30	32	26
30	32	26
31	32	28
31	32	28
28	32	27
30	31	27
30	31	27
31	32	28
33	34	30
34	35	31
30	31	27
32	31	27
33	32	28
33	32	28
33	32	28
32	31	27
31	30	26
31	30	26
34	32	24
34	32	24
33	31	23
32	30	22
31	29	21
30	28	20
30	28	20
29	27	19
28	26	18
29	27	19
31	29	21
34	32	24
35	33	25
36	34	26
36	34	26
35	33	25
30	33	24
29	32	23
29	32	23
28	31	22
29	32	23
31	34	25
34	35	26
35	36	27
33	34	25
32	33	24
32	30	22
33	31	23
34	32	24
34	32	24
34	31	23
32	29	21
33	30	25
33	30	25
33	30	25
32	29	24
33	30	25
34	31	26
35	32	27
35	32	27
34	31	26
35	32	27
36	33	28
36	33	28
36	33	28
35	32	27
35	32	27
34	31	27
32	33	29
38	39	37
46	47	45
53	54	50
58	60	54
65	67	61
58	60	54
53	55	49
45	47	41
43	44	40
43	44	42
44	44	44
46	46	46
46	45	49
46	45	49
38	39	43
28	32	33
29	35	34
32	38	37
34	40	39
37	43	42
40	46	45
43	49	48
45	51	50
42	48	47
43	49	48
37	42	40
37	42	40
39	44	42
41	46	44
40	45	43
40	42	42
41	40	42
45	42	44
42	41	43
40	39	41
45	41	40
45	41	40
44	40	39
44	41	37
44	41	37
44	41	37
43	38	35
42	37	34
42	37	34
44	37	34
42	37	34
43	38	35
41	37	32
42	38	33
44	40	35
44	40	35
44	40	35
44	40	35
46	42	37
47	43	38
43	39	34
44	41	36
43	40	35
42	39	34
42	39	34
42	39	34
42	39	34
42	39	34
46	43	38
46	43	38
45	42	37
44	41	36
43	41	33
43	41	33
42	40	32
42	40	32
45	44	34
45	44	34
45	44	34
45	44	34
44	44	32
44	44	32
41	43	31
43	43	31
40	40	28
39	39	27
43	43	31
51	51	39
54	54	42
48	50	38
45	47	35
45	47	35
40	44	32
39	43	31
39	43	31
39	43	31
37	44	31
38	45	32
