# Supplementary material for: Detection of Power Line Insulators in Digital Images Based on the Transformed Colour Intensity Profiles
Source: Sensors (Basel). 2023 Mar 22;23(6):3343. doi: 10.3390/s23063343 (PMC10051827; doi:10.3390/s23063343)
Supplement: Supplementary file 1 [file sensors-23-03343-s001.zip › Dataset/ni/ni_SCENA_22_1646_339_709_579.csv]

166	127	95
167	128	96
167	128	96
167	128	96
168	129	97
168	129	97
169	130	98
168	129	97
168	129	97
168	129	97
168	129	97
168	129	97
168	129	97
168	129	97
168	129	97
168	129	97
168	129	97
166	127	95
167	128	96
167	128	96
167	128	96
167	128	96
167	128	96
165	126	94
166	127	95
167	128	96
166	127	95
166	127	95
167	128	96
168	129	97
169	130	98
171	130	98
171	130	98
171	130	98
170	129	97
170	129	97
169	128	96
169	128	95
168	127	94
168	128	93
168	128	93
168	128	93
169	129	94
169	130	92
170	131	93
170	130	95
170	130	95
168	127	94
168	127	95
168	127	95
170	126	95
168	127	95
170	126	95
170	126	95
170	126	95
171	127	96
171	127	96
171	127	96
171	127	96
171	127	96
171	127	96
171	127	96
171	127	96
166	126	97
166	126	97
166	126	97
167	127	98
167	127	98
167	127	98
167	127	98
167	127	98
167	127	98
167	127	98
167	127	98
167	127	98
167	127	98
167	127	98
167	127	98
167	127	98
169	128	96
169	128	96
171	130	98
170	129	97
170	129	97
170	129	97
171	130	98
171	130	98
169	128	96
169	128	96
169	128	96
169	128	96
169	128	96
169	128	96
169	128	96
169	128	96
167	127	98
168	128	99
168	128	99
169	129	100
169	129	100
168	128	99
168	128	99
167	127	98
168	128	99
168	128	99
167	127	98
167	127	98
166	126	97
163	123	95
163	123	95
161	123	93
161	127	97
155	119	95
156	119	97
158	122	104
157	124	108
143	109	103
132	101	100
126	95	98
119	92	96
98	75	80
89	69	74
79	62	66
67	53	57
65	51	55
63	52	55
61	53	54
57	52	51
55	51	50
54	49	48
50	45	44
46	41	40
44	36	36
41	33	33
42	32	32
38	28	28
39	27	27
38	25	23
36	23	21
34	21	19
33	20	18
35	20	18
36	21	18
42	26	14
46	29	16
51	32	17
56	36	18
68	44	22
78	53	27
93	65	35
102	74	40
131	102	65
141	110	71
151	120	81
159	126	87
162	128	92
160	125	91
160	125	91
161	126	92
166	129	95
167	129	95
167	129	94
166	129	95
165	128	94
164	127	93
161	126	92
163	126	92
163	128	94
160	128	93
156	126	91
159	127	92
158	129	92
158	129	92
156	127	90
163	129	93
152	125	88
151	125	88
147	123	87
149	121	87
143	116	82
136	108	77
126	102	72
129	108	77
123	102	74
116	97	70
106	89	62
109	92	65
102	85	58
93	78	52
87	72	46
90	75	49
84	67	46
81	64	45
75	59	42
75	60	41
70	54	37
68	50	39
67	50	41
68	49	41
68	48	43
72	51	50
76	55	58
74	49	53
74	51	56
82	55	65
82	55	64
86	61	71
92	76	83
97	85	91
98	84	90
109	94	102
117	104	112
125	114	124
126	112	123
131	120	130
141	130	140
144	133	141
144	131	139
149	135	141
148	135	137
145	133	131
145	131	132
145	132	130
140	128	122
141	128	120
140	129	121
141	128	120
140	125	116
138	122	110
140	123	110
142	121	106
140	118	100
143	118	98
142	117	97
145	117	93
147	117	92
151	118	92
147	120	93
148	118	89
161	124	96
164	124	96
159	118	93
162	118	94
165	119	95
169	122	95
168	122	98
172	125	98
173	126	99
171	126	99
171	126	99
169	127	98
167	127	98
168	128	99
168	128	99
168	128	99
168	128	99
169	129	100
169	130	98
169	130	98
168	129	97
167	128	96
168	129	97
168	129	97
168	130	96
168	130	96
168	130	96
168	130	96
168	130	95
167	129	95
169	131	97
170	132	98
166	127	95
166	127	95
166	127	95
166	127	95
166	127	95
166	127	95
166	127	95
166	127	95
167	128	96
167	128	96
166	127	95
166	127	95
166	127	95
167	128	96
168	129	97
168	129	97
167	128	96
167	128	96
167	128	96
167	128	96
167	128	96
167	128	96
167	128	96
167	128	96
167	128	96
167	128	96
167	128	96
168	129	97
167	128	96
167	128	96
167	128	96
167	128	96
168	129	97
168	129	97
168	129	97
168	129	97
168	129	97
168	129	97
168	129	97
168	129	97
168	129	97
168	129	97
168	129	97
167	128	96
167	128	96
166	127	95
166	127	95
166	127	95
168	127	95
168	127	95
168	127	95
168	127	95
168	127	95
168	127	95
168	127	95
168	127	95
168	127	95
168	127	95
168	127	95
170	129	97
170	129	97
168	127	95
167	126	94
167	126	94
167	128	96
167	128	96
167	128	96
167	128	96
167	128	96
167	128	96
167	128	96
167	128	96
167	128	96
167	128	96
167	128	96
167	128	96
167	128	96
167	128	96
167	128	96
167	128	96
169	128	96
169	128	96
169	128	96
169	128	96
169	128	96
169	128	96
169	128	96
169	128	96
167	126	94
168	127	95
169	128	96
168	129	97
168	129	97
169	130	98
169	130	98
169	130	98
169	128	96
169	128	96
169	128	96
169	128	96
169	128	96
169	128	96
169	128	96
169	128	96
168	127	95
169	128	96
169	128	96
169	128	96
169	128	96
168	127	95
167	126	94
166	125	93
169	128	95
169	128	95
167	129	95
167	129	95
167	129	95
167	129	95
167	129	95
167	129	95
167	129	95
167	129	95
165	128	94
166	129	95
166	129	95
167	130	96
167	130	96
168	130	96
167	128	96
169	128	96
169	128	96
169	128	96
169	128	96
169	128	96
169	128	96
169	128	96
171	130	98
171	130	98
170	129	97
169	128	96
169	128	96
170	129	97
171	130	98
171	130	98
165	126	94
166	127	95
166	127	95
166	127	95
166	127	95
167	128	96
167	128	96
167	128	96
169	130	98
168	129	97
168	129	97
168	129	97
168	129	97
167	128	96
167	128	96
167	128	96
167	128	96
167	128	96
167	128	96
167	128	96
167	128	96
167	128	96
167	128	96
167	128	96
167	128	96
167	128	96
167	128	96
167	128	96
167	128	96
167	128	96
167	128	96
167	128	96
168	129	97
167	128	96
168	129	97
168	129	97
168	129	97
169	130	98
169	130	98
170	131	99
166	127	95
166	127	95
166	127	95
167	128	96
167	128	96
168	129	97
168	129	97
168	129	97
165	126	94
166	127	95
166	127	95
166	127	95
167	128	96
167	128	96
168	129	97
168	129	97
167	128	96
168	129	97
169	130	98
169	130	98
169	130	98
169	130	98
168	129	97
168	129	97
167	128	96
167	128	96
167	128	96
167	128	96
167	129	95
167	128	96
167	129	95
167	128	96
167	129	94
167	129	95
167	129	94
167	129	94
167	129	94
167	129	94
167	129	94
167	129	95
164	129	95
164	129	96
166	128	96
167	129	97
167	128	96
167	128	96
166	127	95
165	126	94
168	130	98
164	129	96
161	128	95
157	129	95
154	127	93
147	122	88
139	117	82
131	110	82
116	99	78
105	90	74
91	76	60
74	61	47
64	51	37
60	46	34
59	45	33
54	42	32
52	41	33
52	41	33
53	41	35
53	41	37
53	41	37
56	44	40
60	47	45
65	52	50
74	64	64
80	70	70
90	80	80
100	90	90
105	93	93
108	94	95
110	95	92
115	96	91
114	93	85
118	94	82
123	97	81
129	99	80
138	104	81
148	111	85
160	121	93
166	128	98
164	129	96
162	129	96
162	129	96
162	129	96
162	129	96
162	129	96
159	125	95
160	126	96
156	122	92
152	118	89
141	108	82
138	104	80
134	103	78
129	97	74
108	76	57
99	68	53
77	48	41
69	42	38
51	29	24
48	26	21
44	24	19
44	24	19
39	23	17
36	22	16
35	21	15
33	21	15
32	22	15
30	22	15
30	22	15
28	22	15
27	21	14
26	20	13
26	20	13
28	20	13
28	20	13
28	20	13
30	20	13
32	22	15
32	20	14
32	20	14
36	24	18
39	25	19
38	24	18
39	25	19
39	25	19
44	28	22
45	29	23
46	30	23
47	35	25
55	43	31
58	49	36
64	55	42
68	61	46
81	74	57
87	80	63
92	84	67
103	96	77
119	107	89
122	110	92
125	109	92
123	108	89
126	106	88
127	107	89
134	108	91
149	116	97
155	120	100
155	122	102
155	124	101
156	125	102
147	124	102
145	124	103
142	123	102
133	118	102
130	117	103
128	116	104
125	115	105
122	113	104
120	112	105
117	111	104
115	110	107
112	107	109
110	106	111
110	107	109
110	107	109
108	105	107
108	105	107
108	106	106
108	106	106
108	106	106
107	105	105
106	104	103
106	104	103
104	102	101
104	102	101
105	104	100
105	103	102
100	98	98
101	98	100
101	98	100
101	98	100
100	97	99
102	99	101
103	100	102
103	100	102
101	98	100
101	98	100
100	97	99
100	97	99
100	98	98
99	97	97
99	97	97
98	96	96
92	92	92
91	91	91
93	91	91
86	84	84
83	81	81
80	78	78
79	74	75
66	61	62
59	53	54
55	49	50
51	43	44
38	30	31
39	28	30
37	26	28
35	24	26
33	23	23
30	22	22
29	21	21
28	21	18
30	20	13
28	20	13
30	20	13
30	20	13
31	20	12
34	22	16
34	22	16
35	21	15
35	21	15
35	20	17
36	21	18
37	22	19
41	25	19
47	28	21
53	30	22
59	34	24
68	39	30
76	46	35
87	55	42
102	65	51
112	73	58
131	91	72
141	100	78
153	111	88
159	118	93
161	121	93
161	121	92
166	123	96
169	127	98
167	128	96
168	129	97
164	125	93
164	125	93
165	126	94
166	127	95
167	128	96
167	128	96
167	128	96
167	128	96
167	127	98
167	127	98
167	127	98
167	127	98
167	127	98
167	127	98
165	125	96
166	126	97
167	127	98
168	128	99
168	128	99
168	128	99
168	128	99
167	127	98
165	125	96
166	126	97
167	127	98
167	127	98
167	127	98
167	127	98
167	127	98
166	127	95
171	130	98
167	128	96
167	128	96
168	129	97
168	129	97
169	130	98
169	130	98
169	130	98
167	128	96
167	128	96
167	128	96
167	128	96
166	127	95
166	127	95
166	127	95
166	127	95
168	126	97
168	126	97
168	126	97
169	127	98
169	127	98
170	128	99
170	128	99
170	128	99
169	127	98
168	127	95
168	127	95
168	127	95
168	127	95
168	127	95
168	127	95
168	127	95
167	128	96
170	131	99
170	131	99
169	130	98
169	130	98
168	129	97
168	129	97
168	129	97
168	129	97
168	129	97
168	129	97
168	129	97
168	129	97
169	130	98
169	130	98
169	130	98
166	128	96
165	129	99
165	130	97
165	129	99
164	129	96
163	128	95
161	126	93
161	126	93
164	129	95
164	129	95
164	129	95
164	129	95
164	129	95
164	129	95
164	129	95
166	129	95
165	127	95
166	127	95
166	127	95
167	128	96
167	128	96
168	129	97
168	129	97
168	129	97
168	129	97
168	129	97
168	129	97
168	129	97
168	129	97
168	129	97
168	129	97
170	129	97
169	128	96
171	127	96
169	128	96
169	128	96
166	128	96
166	128	96
164	129	96
164	129	96
165	130	97
165	130	97
167	129	97
167	128	96
167	128	96
168	127	95
170	126	95
169	128	96
167	129	95
166	129	95
166	128	96
165	127	95
166	127	95
165	126	94
165	125	96
165	125	96
165	127	97
165	127	97
161	127	98
159	127	98
156	126	97
154	126	96
149	125	97
145	124	97
139	122	101
135	121	103
129	119	102
126	117	103
124	116	103
121	116	107
120	116	111
120	117	113
114	115	113
114	114	114
113	112	114
112	111	113
112	111	113
111	110	112
111	109	108
111	109	108
108	109	107
106	109	107
102	107	105
101	106	104
98	105	102
97	104	101
95	102	97
95	102	97
92	100	93
90	97	90
85	92	85
87	89	83
84	87	78
81	82	73
74	72	64
73	65	58
74	56	49
76	50	43
75	47	40
82	51	42
89	56	47
99	63	53
114	76	64
126	87	73
138	100	82
145	107	89
155	118	96
157	123	99
154	125	98
151	125	95
154	129	95
154	130	94
155	129	93
154	128	92
154	127	90
153	125	90
151	123	92
154	125	94
152	124	94
149	122	96
148	122	98
150	124	100
146	122	100
144	120	100
142	118	100
142	120	95
141	119	94
138	117	95
140	117	101
140	116	96
139	115	97
137	114	98
135	115	98
135	115	98
133	114	101
131	112	104
132	113	108
133	115	108
134	117	114
134	119	117
134	120	122
136	118	117
138	123	121
140	123	126
140	123	127
138	121	124
139	124	128
142	127	131
144	130	134
141	128	130
141	130	133
141	131	137
148	138	144
145	135	141
145	138	143
