# Supplementary material for: Detection of Power Line Insulators in Digital Images Based on the Transformed Colour Intensity Profiles
Source: Sensors (Basel). 2023 Mar 22;23(6):3343. doi: 10.3390/s23063343 (PMC10051827; doi:10.3390/s23063343)
Supplement: Supplementary file 1 [file sensors-23-03343-s001.zip › Dataset/ni/ni_SCENA_19_3872_604_947_414.csv]

93	104	88
95	108	94
96	108	96
97	109	97
98	110	98
98	110	98
99	111	99
99	111	99
97	106	96
98	107	97
100	109	99
102	111	101
103	112	102
103	112	102
102	111	101
100	109	99
98	107	97
98	103	94
99	101	95
94	98	92
91	93	87
83	87	81
78	80	74
70	74	68
41	41	35
37	39	33
37	37	31
32	34	28
30	30	24
26	28	22
26	26	20
24	26	20
26	26	20
29	28	24
31	28	24
31	28	24
32	29	25
34	31	27
36	33	29
62	57	56
65	60	59
80	75	74
88	83	82
99	94	93
110	105	104
118	113	112
126	121	120
133	128	127
137	132	129
151	145	140
156	150	145
164	158	153
170	164	159
171	165	160
156	150	145
156	147	143
154	145	141
146	135	131
147	136	132
148	137	133
147	136	132
147	135	131
143	131	127
140	128	124
137	126	122
130	126	121
122	119	114
118	115	110
125	122	117
140	137	132
150	147	142
160	156	151
158	154	149
153	147	142
152	146	141
150	144	139
149	143	138
149	140	136
144	135	131
137	128	124
130	124	117
119	118	108
117	119	107
114	118	106
114	118	106
110	119	106
111	120	107
108	121	107
109	122	108
108	123	109
107	122	108
107	120	106
106	119	105
107	117	104
106	116	103
107	116	103
107	115	104
109	119	107
109	118	108
109	118	108
109	118	108
109	118	108
109	118	108
109	118	108
109	118	108
108	117	107
108	117	107
108	117	107
108	117	107
108	117	107
107	116	106
105	114	104
105	114	104
101	109	99
100	108	98
99	107	97
99	107	97
99	107	97
100	108	98
101	109	99
101	109	99
101	109	99
101	109	99
100	108	98
99	107	97
97	105	95
96	104	94
95	103	93
95	103	93
97	103	92
98	104	93
100	105	96
102	107	98
103	108	99
102	107	98
100	105	96
99	104	95
100	105	96
100	105	96
101	106	97
101	106	97
101	106	97
100	105	96
100	105	96
99	105	94
100	107	94
101	108	95
101	108	95
101	108	95
101	108	95
100	107	94
99	106	93
98	105	92
97	104	91
98	105	92
98	105	92
99	106	93
99	106	93
99	106	93
99	106	93
98	105	92
97	104	91
95	102	89
95	102	89
94	101	88
93	100	87
92	99	86
92	99	86
91	98	85
94	101	88
93	100	87
92	99	86
91	98	85
92	99	86
93	100	87
95	102	89
96	103	90
99	107	90
103	109	92
107	108	88
112	107	86
116	108	85
127	112	86
140	119	92
151	124	97
159	128	97
163	127	97
163	127	97
166	128	98
167	127	98
168	128	99
167	128	100
167	129	99
166	128	94
167	129	95
167	129	94
168	130	96
168	130	95
167	129	95
167	129	94
166	128	94
167	129	94
167	129	95
167	129	94
168	130	96
168	130	95
169	131	97
170	132	97
168	130	96
168	129	97
169	130	98
169	130	98
169	130	98
169	130	98
168	129	97
167	128	96
166	127	95
168	129	97
168	129	97
168	129	97
168	129	97
168	129	97
168	129	97
168	129	97
168	129	97
166	126	97
166	126	97
167	127	98
167	127	98
167	127	98
167	127	98
168	128	99
168	128	99
168	128	99
168	128	99
168	128	99
168	128	99
168	128	99
168	128	99
168	128	99
168	128	99
169	130	98
168	129	97
168	129	97
167	128	96
167	128	96
166	127	95
166	127	95
165	126	94
167	128	96
167	128	96
167	128	96
167	128	96
167	128	96
167	128	96
167	128	96
167	128	96
167	128	96
167	128	96
167	128	96
166	127	95
165	126	94
165	126	94
164	125	93
164	125	93
162	123	91
163	124	92
164	125	93
165	126	94
166	127	95
167	128	96
168	129	97
168	129	97
167	128	96
167	128	96
167	128	96
167	128	96
167	128	96
167	128	96
167	128	96
167	128	96
166	127	95
166	127	95
166	127	95
166	127	95
167	128	96
167	128	96
167	128	96
167	127	98
166	127	99
166	126	101
166	127	99
165	126	98
165	126	98
165	126	98
164	126	96
164	126	96
166	128	98
166	128	98
166	128	96
166	128	96
166	128	96
166	128	96
166	129	95
166	129	95
169	130	98
169	130	98
169	130	98
169	130	98
169	130	98
169	130	98
169	130	98
169	130	98
170	131	99
170	131	99
170	131	99
167	128	96
167	128	96
167	128	96
167	128	96
167	128	96
166	128	96
167	129	97
167	129	97
167	129	97
167	129	97
166	128	96
165	127	95
164	126	94
166	128	96
166	128	96
166	128	96
167	129	97
167	129	97
168	130	98
168	130	98
168	130	98
168	129	97
168	129	97
168	129	97
168	129	97
168	129	97
168	129	97
168	129	97
168	129	97
169	130	98
168	129	97
169	130	98
169	130	98
168	129	97
168	129	97
168	129	97
167	128	96
167	129	97
167	129	97
167	129	97
167	129	97
167	129	97
167	129	97
167	129	97
167	129	97
166	128	96
165	127	95
165	127	95
165	127	95
165	127	95
165	127	95
165	127	95
165	127	95
167	128	96
167	128	96
167	128	96
168	129	97
168	129	97
168	129	97
169	130	98
169	130	98
167	128	96
167	128	96
167	128	96
167	128	96
167	128	96
167	128	96
167	128	96
167	128	96
166	128	96
166	128	96
166	128	96
167	129	97
167	129	97
168	130	98
168	130	98
168	130	98
164	126	94
164	126	94
164	126	94
164	126	94
164	126	94
164	126	94
164	126	94
164	126	94
166	128	96
166	128	96
166	128	96
166	128	96
166	128	96
166	128	96
166	128	96
166	128	96
168	130	98
168	130	98
168	130	98
167	129	97
167	129	97
166	128	96
166	128	96
166	128	96
165	127	95
165	127	95
166	128	96
167	129	97
167	129	97
167	129	97
166	128	96
163	125	93
168	130	98
167	129	97
167	129	97
166	128	96
166	128	96
167	129	97
167	129	97
168	130	98
167	128	96
168	129	97
168	129	97
169	130	98
169	130	98
168	129	97
166	128	96
166	128	96
165	127	95
165	127	95
165	127	95
165	127	95
165	127	95
165	127	95
165	127	95
165	127	95
166	128	96
167	129	97
167	129	97
167	129	97
167	129	97
166	128	96
165	127	95
164	126	94
165	127	95
165	127	95
166	128	96
166	128	96
167	129	97
168	130	98
169	131	99
169	131	99
164	126	94
164	126	94
165	127	95
165	127	95
165	127	95
166	128	96
166	128	96
166	128	96
167	129	97
166	128	96
166	128	96
165	127	95
165	127	95
166	128	96
166	128	96
167	129	97
166	128	96
167	129	97
167	129	97
168	130	98
167	129	97
167	129	97
166	128	96
166	128	96
166	128	96
167	129	97
167	129	97
168	130	98
168	130	98
167	129	97
167	129	97
166	128	96
167	128	96
167	128	96
167	128	96
167	128	96
167	128	96
167	128	96
167	128	96
167	128	96
166	127	95
166	127	95
166	127	95
167	128	96
167	128	96
168	129	97
168	129	97
168	129	97
169	130	98
168	129	97
167	128	96
166	127	95
165	126	94
165	126	94
166	127	95
166	127	95
167	128	96
168	129	97
168	129	97
169	130	98
169	130	98
168	129	97
168	129	97
167	128	96
166	128	96
165	127	95
164	126	94
165	127	95
168	130	98
170	132	100
169	131	99
167	129	97
166	128	96
166	128	96
166	128	96
167	129	97
167	129	97
168	130	98
168	130	98
168	130	98
164	126	94
165	127	95
166	128	96
167	129	97
167	129	97
167	129	97
167	129	97
166	128	96
168	130	98
168	130	98
168	130	98
168	130	98
168	130	98
168	130	98
168	130	98
168	130	98
167	129	97
167	129	97
166	128	96
165	127	95
166	128	96
167	129	97
169	131	99
170	132	100
168	130	98
168	130	98
168	130	98
167	129	97
167	129	97
166	128	96
166	128	96
166	128	96
166	126	97
167	127	98
169	129	100
169	129	100
169	129	100
169	129	100
167	127	98
167	127	98
168	128	99
168	128	99
167	127	98
167	127	98
167	127	98
167	127	98
168	128	99
168	128	99
167	129	97
167	129	97
167	129	97
167	129	97
167	129	97
167	129	97
167	129	97
167	129	97
167	129	97
167	129	97
167	129	97
167	129	97
167	129	97
167	129	97
167	129	97
167	129	97
166	128	98
166	128	98
166	128	98
166	128	98
166	128	98
166	128	98
166	128	96
166	128	96
167	129	97
166	128	96
165	128	94
165	128	94
165	128	94
165	128	94
166	130	94
167	131	95
166	129	95
166	129	95
166	129	95
167	130	96
167	130	96
167	130	96
168	131	97
168	131	97
167	130	96
167	130	96
167	130	96
167	130	96
167	130	96
167	130	96
168	131	97
168	131	97
167	129	97
167	129	97
168	130	98
168	130	98
168	130	98
167	129	97
166	128	96
165	127	95
168	130	98
168	130	98
167	129	97
167	129	97
167	129	97
167	129	97
168	130	98
168	130	98
167	129	97
167	129	97
167	129	97
167	129	97
167	129	97
167	129	97
167	129	97
167	129	97
165	127	95
165	127	95
165	127	95
166	128	96
166	128	96
167	129	97
167	129	97
167	129	97
168	130	98
168	130	98
168	130	98
168	130	98
168	130	98
168	130	98
168	130	98
168	130	98
167	129	97
167	129	97
167	129	97
166	128	96
166	128	96
166	128	96
166	128	96
166	128	96
169	131	99
169	131	99
167	129	97
166	128	96
166	128	96
166	128	96
166	128	96
166	128	96
167	129	97
167	129	97
167	129	97
168	130	98
168	130	98
169	131	99
169	131	99
169	131	99
167	129	97
167	129	97
168	130	98
168	130	98
167	129	97
166	128	96
166	128	96
165	127	95
166	128	96
167	129	97
167	129	97
168	130	98
168	130	98
167	129	97
167	129	97
166	128	96
169	131	99
169	131	99
169	131	99
169	131	99
169	131	99
169	131	99
169	131	99
169	131	99
167	129	97
167	129	97
167	129	97
167	129	97
167	129	97
167	129	97
168	130	98
168	130	98
166	128	96
167	129	97
167	129	97
167	129	97
167	129	97
167	129	97
167	129	97
167	129	97
167	129	97
167	129	97
167	129	97
167	129	97
167	129	97
167	129	97
167	129	97
167	129	97
169	129	100
168	128	99
167	127	98
166	126	97
166	126	97
166	126	97
166	126	97
167	127	98
168	128	99
168	128	99
168	128	99
168	128	99
168	128	99
168	128	99
168	128	99
168	128	99
167	129	97
167	129	97
167	129	97
167	129	97
166	128	96
166	128	96
166	128	96
165	127	95
166	128	96
166	128	96
166	128	96
167	129	97
167	129	97
166	128	96
166	128	96
165	127	95
166	128	96
166	128	96
165	127	95
164	126	94
165	127	95
166	128	96
168	130	98
169	131	99
167	129	97
167	129	97
167	129	97
167	129	97
166	128	96
165	127	95
164	126	94
164	126	94
168	130	98
168	130	98
168	130	98
167	129	97
167	129	97
166	128	96
166	128	96
166	128	96
167	129	97
167	129	97
167	129	97
167	129	97
167	129	97
167	129	97
167	129	97
165	130	97
167	134	101
162	128	98
166	129	101
167	126	103
162	121	99
158	118	100
133	100	85
98	70	59
77	58	50
76	63	55
74	68	61
72	69	61
70	66	61
71	65	60
75	66	62
82	69	61
102	82	65
117	92	72
131	107	85
148	120	96
156	126	101
161	128	102
161	130	99
164	128	98
164	129	96
166	128	96
166	127	95
166	127	95
167	128	96
168	129	97
168	130	100
168	130	100
168	130	98
168	130	98
167	129	97
167	129	97
167	129	97
167	129	97
168	130	98
168	130	98
167	129	97
167	129	97
167	129	97
167	129	97
167	129	97
167	129	97
167	129	97
167	129	97
168	130	100
168	130	100
168	130	100
168	130	100
168	130	100
166	128	98
166	128	98
166	128	98
168	130	100
168	130	100
168	130	100
168	130	100
168	130	100
168	130	100
168	130	100
168	130	100
167	129	97
167	129	97
167	129	97
168	130	98
168	130	98
169	131	99
169	131	99
169	131	99
169	131	99
168	130	98
167	129	97
166	128	96
166	128	96
166	128	96
167	129	97
167	129	97
168	130	100
169	131	101
169	131	101
169	131	101
169	131	101
168	130	100
167	129	99
166	128	98
167	129	99
168	130	100
168	130	100
169	131	101
169	131	101
168	130	100
168	130	100
167	129	99
167	129	97
167	129	97
167	129	97
168	130	98
168	130	98
169	131	99
169	131	99
169	131	99
170	132	100
169	131	99
169	131	99
168	130	98
168	130	98
169	131	99
169	131	99
170	132	100
168	130	100
168	130	100
168	130	100
168	130	100
168	130	100
169	131	101
169	131	101
170	132	102
168	130	100
168	130	100
168	130	100
168	130	100
168	130	100
168	130	100
168	130	100
168	130	100
169	131	101
168	130	100
168	130	100
168	130	100
168	130	100
168	130	100
168	130	100
168	130	100
167	129	99
167	129	99
167	129	99
167	129	99
167	129	99
167	129	99
167	129	99
167	129	99
168	130	100
168	130	100
170	132	102
169	131	101
169	131	101
169	131	101
169	131	101
169	131	101
166	128	98
167	129	99
167	129	99
167	129	99
168	130	100
168	130	100
168	130	100
168	130	100
168	130	98
168	130	98
168	130	98
168	130	98
168	130	98
168	130	98
168	130	98
168	130	98
166	128	96
166	128	96
166	128	96
166	128	96
166	128	96
166	128	96
166	128	96
166	128	96
168	130	100
168	130	100
168	130	100
168	130	100
168	130	100
168	130	100
168	130	100
168	130	100
169	131	101
169	131	101
168	130	100
167	129	99
167	129	99
168	130	100
169	131	101
169	131	101
169	131	99
168	130	98
168	130	98
168	130	98
168	130	98
169	131	99
170	132	100
170	132	100
170	132	100
169	131	99
169	131	99
169	131	99
168	130	98
168	130	98
168	130	98
168	130	98
166	128	96
167	129	97
168	130	98
169	131	99
169	131	99
169	131	99
169	131	99
168	130	98
167	129	97
167	129	97
168	130	98
169	131	99
169	131	99
168	130	98
167	129	97
166	128	96
165	127	95
166	128	96
168	130	98
169	131	99
169	131	99
168	130	98
166	128	96
165	127	95
168	130	98
168	130	98
168	130	98
168	130	98
168	130	98
168	130	98
168	130	98
168	130	98
167	129	99
167	129	99
167	129	99
168	130	100
168	130	100
169	131	101
169	131	101
169	131	101
167	129	99
167	129	99
167	129	99
167	129	99
167	129	99
167	129	99
167	129	99
167	129	99
166	127	99
166	127	99
166	128	98
166	128	98
166	129	95
166	129	95
166	130	94
166	130	94
169	133	97
169	133	97
168	131	97
168	130	98
167	129	97
168	130	100
168	129	101
168	129	101
167	132	99
167	132	99
167	132	99
166	131	98
166	131	98
165	130	97
165	130	97
165	130	97
165	130	97
165	130	97
166	131	98
166	131	98
166	131	98
166	131	98
166	131	98
166	131	98
168	130	98
168	130	98
168	130	98
168	130	98
168	130	98
168	130	98
168	130	98
168	130	98
169	131	99
169	131	99
169	131	99
169	131	99
168	130	98
167	129	97
166	128	96
166	128	96
166	128	96
167	129	97
167	130	96
167	129	97
167	130	96
167	129	97
167	130	96
167	129	97
167	130	96
167	129	97
168	131	97
168	131	97
168	131	97
168	131	97
167	130	96
167	130	96
168	130	98
168	130	98
168	130	98
168	130	98
168	130	98
168	130	98
168	130	98
168	130	98
168	130	98
168	130	98
167	129	97
166	128	96
166	128	96
167	129	97
167	129	97
168	130	100
169	131	101
169	130	102
168	130	100
168	130	100
168	131	97
168	131	97
169	133	97
169	133	97
166	130	94
166	130	94
167	130	96
168	130	98
168	130	98
169	131	101
170	132	102
170	132	102
168	130	100
168	130	100
168	130	98
168	130	100
168	130	98
168	130	100
168	130	98
168	130	100
166	128	96
169	130	98
169	131	97
168	129	97
168	130	96
167	128	96
167	129	95
167	128	96
168	130	98
168	130	98
168	130	98
168	130	98
168	130	98
168	130	98
168	130	98
168	130	98
170	132	100
170	132	100
169	131	99
168	130	98
168	130	98
167	129	97
166	128	96
166	128	98
169	130	102
169	129	104
169	130	102
168	129	101
168	129	101
167	128	100
167	129	99
167	129	99
166	128	98
166	128	98
166	128	96
167	129	97
167	129	97
167	129	97
167	130	96
168	131	97
167	129	97
168	130	98
168	130	98
168	130	98
169	131	99
169	131	99
169	131	99
170	132	100
168	130	98
169	131	99
169	131	99
169	131	99
169	131	99
168	130	98
167	129	97
166	128	96
168	130	98
168	130	98
168	131	97
168	130	98
168	131	97
168	130	98
168	131	97
168	130	100
168	130	98
168	130	100
167	129	97
166	128	98
166	128	96
166	128	98
167	129	97
168	130	98
169	131	99
169	131	99
169	131	99
169	131	99
169	131	99
169	131	99
170	132	100
170	132	100
167	129	97
167	129	97
167	129	97
168	130	98
168	130	98
169	131	99
169	131	99
169	131	99
168	130	100
168	130	100
167	129	99
166	128	98
165	127	97
165	127	97
165	127	97
166	128	98
167	129	99
167	129	99
168	130	100
168	130	100
169	131	101
169	131	101
169	131	101
170	132	102
168	130	98
168	130	98
168	130	98
167	129	97
167	129	97
166	128	96
166	128	96
166	128	96
167	129	97
167	129	97
167	129	97
168	130	98
168	130	98
169	131	99
169	131	99
169	131	99
167	129	99
167	129	99
167	129	99
167	129	99
167	129	99
167	129	99
167	129	99
167	129	99
165	127	97
165	127	97
166	128	98
167	129	99
167	129	99
168	130	100
169	131	101
169	131	101
167	129	97
167	129	97
167	129	97
167	129	97
167	129	97
167	129	97
167	129	97
167	129	97
167	129	97
167	129	97
167	129	97
167	129	97
167	129	97
167	129	97
167	129	97
167	129	97
166	128	96
167	129	97
168	130	98
169	131	99
169	131	99
169	131	99
169	131	99
168	130	98
167	129	97
167	129	97
167	129	97
167	129	97
167	129	97
167	129	97
167	129	97
167	129	97
168	130	100
168	130	100
168	130	100
168	130	100
168	130	100
168	130	100
169	131	101
169	131	101
169	131	101
169	131	101
169	131	101
168	130	100
168	130	100
167	129	99
167	129	99
167	129	99
168	130	98
168	130	98
168	130	98
168	130	98
168	130	98
168	130	98
168	130	98
168	130	98
169	131	99
168	130	98
168	130	98
168	130	98
168	130	98
168	130	98
168	130	98
168	130	98
169	131	99
169	131	99
169	131	99
169	131	99
169	131	99
169	131	99
169	131	99
169	131	99
167	129	97
167	129	97
167	129	97
168	130	98
168	130	98
169	131	99
169	131	99
169	131	99
167	129	99
167	129	99
167	129	99
168	130	100
168	130	100
169	131	101
169	131	101
169	131	101
168	130	100
168	130	100
168	130	100
167	129	99
167	129	99
166	128	98
166	128	98
166	128	98
166	128	96
166	128	96
166	128	96
167	129	97
167	129	97
168	130	98
168	130	98
168	130	98
168	130	98
168	130	98
168	130	98
168	130	98
168	130	98
168	130	98
168	130	98
168	130	98
168	130	98
168	130	98
168	130	98
167	129	97
167	129	97
166	128	96
166	128	96
166	128	96
170	132	100
169	131	99
167	129	97
166	128	96
166	128	96
167	129	97
169	131	99
169	131	99
167	129	99
168	130	100
168	130	100
169	131	101
169	131	101
168	130	100
168	130	100
167	129	99
168	130	100
168	130	100
169	131	101
169	131	101
169	131	101
168	130	100
168	130	100
168	130	100
164	130	100
164	130	100
164	130	100
164	130	100
164	130	100
164	130	100
164	130	100
164	130	100
164	130	100
164	130	100
164	130	100
164	130	100
165	131	101
165	131	101
164	130	100
167	131	101
168	130	100
169	129	100
169	129	100
169	129	100
169	129	100
169	129	100
168	130	100
168	130	100
164	128	98
165	129	99
166	130	100
167	131	101
165	131	101
165	131	101
165	131	101
166	130	100
167	132	99
169	131	99
169	131	99
169	131	99
169	131	99
169	131	99
169	131	99
169	131	99
168	130	98
168	130	98
168	130	98
168	130	98
168	130	98
168	130	98
168	130	98
168	130	98
166	128	98
166	128	98
167	129	99
168	130	100
168	130	100
168	130	100
168	130	100
168	130	100
169	131	101
168	130	100
167	129	99
166	128	98
166	128	98
166	128	98
166	128	98
167	129	99
168	130	100
168	130	100
168	130	100
168	130	100
168	130	100
168	130	100
168	130	100
168	130	100
168	130	100
168	130	100
168	130	100
168	130	100
168	130	100
168	130	100
168	130	100
168	130	100
169	131	101
168	130	100
168	130	100
167	129	99
167	129	99
168	130	100
168	130	100
169	131	101
169	131	101
168	130	100
168	130	100
168	130	100
168	130	100
168	130	100
168	130	100
169	131	101
168	130	98
168	130	98
168	130	98
168	130	98
168	130	98
168	130	98
168	130	98
168	130	98
167	129	97
167	129	97
167	129	97
167	129	97
167	129	97
167	129	97
167	129	97
167	129	97
167	129	99
167	129	99
167	129	99
168	130	100
168	130	100
169	131	101
169	131	101
169	131	101
168	130	100
167	129	99
167	129	99
166	128	98
166	128	98
167	129	99
167	129	99
168	130	100
167	129	99
167	129	99
167	129	99
168	130	100
168	130	100
169	131	101
169	131	101
169	131	101
166	128	98
167	129	99
168	130	100
168	130	100
169	131	101
169	131	101
168	130	100
168	130	100
168	130	100
168	130	100
168	130	100
168	130	100
168	130	100
168	130	100
168	130	100
168	130	100
167	129	99
167	129	99
166	128	98
165	127	97
165	127	97
165	127	97
166	128	98
167	129	99
167	129	99
167	129	99
167	129	99
167	129	99
167	129	99
167	129	99
167	129	99
167	129	99
168	130	100
168	130	100
169	131	101
170	132	102
170	132	102
169	131	101
168	130	100
168	130	100
168	130	98
168	130	98
167	129	97
167	129	97
167	129	97
167	129	97
166	128	96
166	129	95
168	131	97
168	131	97
168	131	97
167	130	96
167	130	96
166	129	95
166	129	95
166	128	96
167	129	99
167	129	99
167	129	99
167	129	99
167	129	99
167	129	99
167	129	99
167	129	99
167	129	99
167	129	99
167	129	99
166	128	98
166	128	98
165	127	97
165	127	97
165	126	98
170	132	108
162	125	103
155	122	103
133	105	88
94	71	56
68	50	39
58	44	32
60	50	40
58	48	38
55	46	33
52	39	25
58	42	25
68	49	28
73	50	28
92	67	41
127	98	71
156	123	97
162	125	99
163	129	100
165	128	100
165	128	100
164	127	99
165	129	99
167	131	101
167	129	99
167	129	99
168	129	97
168	129	97
168	129	97
168	129	97
168	130	96
168	129	97
167	128	96
167	127	98
167	127	98
168	128	99
168	128	99
169	129	100
169	129	100
169	129	100
170	130	101
169	129	100
168	128	99
167	127	98
167	127	98
167	127	98
168	128	99
168	128	99
167	129	99
167	129	99
167	129	99
167	129	99
166	128	98
166	128	98
166	128	98
166	128	98
167	129	99
167	129	99
167	129	99
167	129	99
167	129	99
167	129	99
167	129	99
167	129	99
166	130	100
164	130	100
164	131	98
166	131	98
166	131	97
166	131	98
166	131	97
166	131	98
164	129	95
164	129	96
164	129	95
164	129	96
164	129	95
164	129	96
164	129	95
164	129	96
167	129	99
167	129	99
167	129	99
167	129	99
168	130	100
168	130	100
168	130	100
168	130	100
168	130	100
168	130	100
167	129	99
167	129	99
167	129	99
167	129	99
168	130	100
168	130	100
168	130	100
167	129	99
168	130	100
167	129	99
166	128	98
165	127	97
165	127	97
164	126	96
165	127	97
165	127	97
165	127	97
166	128	98
166	128	98
167	129	99
167	129	99
167	129	99
166	128	96
167	129	97
167	129	97
168	130	98
168	130	98
167	129	97
167	129	97
166	128	96
165	127	95
165	127	95
167	129	97
168	130	98
168	130	98
168	130	98
168	130	98
168	130	98
167	129	97
169	131	99
170	132	100
170	132	100
170	132	100
169	131	99
169	131	99
168	130	98
169	131	99
169	131	99
169	131	99
168	130	98
167	129	97
166	128	96
165	127	95
164	126	94
166	128	96
167	129	97
167	129	97
168	130	98
168	130	98
167	129	97
167	129	97
166	128	96
166	128	96
166	128	96
166	128	96
167	129	97
167	129	97
168	130	98
168	130	98
168	130	98
166	128	98
166	128	98
166	128	98
166	128	98
166	128	98
166	128	98
166	128	98
166	128	98
166	128	98
166	128	98
166	128	98
166	128	98
166	128	98
166	128	98
166	128	98
166	128	98
162	126	96
162	128	98
161	129	100
158	128	103
146	119	99
121	96	80
81	61	50
51	33	26
65	50	47
73	61	61
82	74	75
89	82	87
93	86	93
102	95	102
112	108	114
136	127	130
151	134	131
156	132	126
154	129	119
154	127	113
157	127	108
161	127	104
165	128	100
168	128	99
171	130	98
173	130	97
173	130	97
170	129	97
168	129	97
168	128	99
165	128	100
165	128	100
168	130	100
168	130	98
168	130	98
168	130	98
168	130	98
168	130	98
168	130	98
168	130	98
167	129	97
167	129	97
166	128	96
166	128	96
166	128	96
166	128	96
166	128	96
167	129	97
166	128	98
166	128	98
166	128	98
167	129	99
167	129	99
168	130	100
168	130	100
168	130	100
168	130	100
168	130	100
168	130	100
168	130	100
168	130	100
167	129	99
167	129	99
167	129	99
166	128	98
166	128	98
166	128	98
167	129	99
167	129	99
168	130	100
168	130	100
168	130	100
169	131	101
169	131	101
169	131	101
169	131	101
167	129	99
167	129	99
167	129	99
167	129	99
167	129	99
167	129	99
167	129	99
168	130	100
168	130	100
169	131	101
169	131	101
169	131	101
169	131	101
168	130	100
166	128	98
165	127	97
165	127	97
166	128	98
168	130	100
169	131	101
168	130	100
168	130	100
168	130	100
168	130	100
168	130	100
168	130	100
168	130	100
168	130	100
166	128	98
166	128	98
166	128	98
166	128	98
166	128	98
166	128	98
166	128	98
166	128	98
167	129	99
167	129	99
166	128	98
166	128	98
166	128	98
166	128	98
167	129	99
167	129	99
169	131	101
168	130	100
167	129	99
166	128	98
166	128	98
166	128	98
166	128	98
167	129	99
166	128	96
166	128	96
166	128	96
166	128	96
167	129	97
167	129	97
168	130	98
168	130	98
167	129	97
166	128	96
166	128	96
165	127	95
165	127	95
166	128	96
166	128	96
167	129	97
167	129	99
168	130	100
168	130	100
169	131	101
169	131	101
168	130	100
168	130	100
167	129	99
168	130	100
167	129	99
165	127	97
164	126	96
164	126	96
165	127	97
167	129	99
[truncated: 926 more rows]
