# Supplementary material for: Detection of Power Line Insulators in Digital Images Based on the Transformed Colour Intensity Profiles
Source: Sensors (Basel). 2023 Mar 22;23(6):3343. doi: 10.3390/s23063343 (PMC10051827; doi:10.3390/s23063343)
Supplement: Supplementary file 1 [file sensors-23-03343-s001.zip › Dataset/ni/ni_SCENA_69_210_55_1054_53.csv]

153	158	167
154	160	167
156	158	166
155	158	163
157	156	160
158	155	157
156	151	152
156	151	150
158	149	146
156	145	141
153	142	138
151	139	133
150	136	130
151	135	128
150	130	119
149	130	117
144	127	114
139	123	111
134	119	110
128	116	106
124	113	105
121	111	104
112	106	101
105	100	97
95	93	92
89	90	88
84	86	86
78	83	82
71	75	76
66	70	71
64	64	64
63	63	63
60	60	60
55	57	58
53	54	58
50	53	57
49	53	58
47	53	60
49	54	63
47	53	64
46	55	65
47	56	69
51	60	73
54	65	79
59	70	84
57	73	90
54	77	99
53	79	103
57	81	105
56	81	107
60	87	114
72	100	130
90	120	149
103	134	165
61	92	125
71	103	138
75	109	145
68	104	142
69	105	143
76	112	152
75	111	151
63	101	143
65	105	147
65	105	147
66	106	148
66	106	148
68	107	146
69	108	147
69	108	147
69	108	146
67	104	142
67	104	142
67	104	142
66	104	139
65	101	137
62	98	134
59	95	131
57	93	129
55	90	124
55	90	124
55	90	124
56	91	125
56	91	125
56	91	125
57	91	127
57	91	127
58	91	130
58	91	130
59	92	131
60	93	132
61	93	134
63	95	136
64	96	137
62	97	137
58	96	138
58	97	141
60	99	143
63	102	146
66	105	149
68	110	153
70	111	156
71	112	157
73	115	160
73	115	160
75	117	164
77	119	166
77	120	169
79	122	171
80	123	172
81	124	173
86	132	179
84	133	179
85	134	180
86	135	181
87	136	182
88	137	183
89	138	184
90	139	185
90	139	185
90	139	185
90	139	185
90	139	185
91	140	186
91	140	186
92	141	187
94	141	185
97	140	183
98	140	182
98	140	182
98	140	182
98	140	182
97	139	181
97	139	181
97	139	181
98	140	182
97	139	181
97	139	181
97	139	181
96	138	180
96	138	180
96	138	180
96	138	180
95	136	175
96	137	176
97	138	177
99	140	179
100	141	180
102	143	182
103	144	183
104	145	184
107	148	187
108	149	188
109	150	189
110	151	190
111	152	191
112	153	192
113	154	193
114	155	194
114	156	193
115	157	192
116	158	193
118	160	195
119	161	196
121	163	198
122	164	199
123	165	200
127	169	204
127	169	204
128	170	205
129	171	206
130	172	207
131	173	208
132	174	209
133	175	210
130	175	208
131	177	208
131	177	208
131	177	208
132	178	209
132	178	209
132	178	209
133	179	210
134	180	211
135	181	212
136	182	213
138	184	215
139	185	216
141	187	218
142	188	219
142	189	220
145	195	225
145	195	225
146	196	226
147	197	227
148	198	228
150	200	230
150	200	230
151	201	231
153	203	233
154	204	234
154	204	234
155	205	235
156	206	236
157	207	237
158	208	238
156	207	239
147	198	231
148	199	232
150	201	234
151	202	235
152	203	236
151	202	235
150	201	234
150	201	234
151	202	235
150	201	234
149	200	233
147	198	231
146	197	230
144	195	228
143	194	227
142	193	226
142	194	230
141	193	229
141	193	229
141	193	229
140	192	228
140	192	228
140	192	228
139	191	227
139	191	227
140	192	228
140	192	228
140	192	228
141	193	229
141	193	229
141	193	229
141	195	230
136	194	230
134	194	230
134	194	230
134	194	230
134	194	230
134	194	230
134	194	230
134	194	230
136	196	232
135	195	231
134	194	230
133	193	229
132	192	228
131	191	227
130	190	226
129	189	225
129	188	227
128	187	226
127	186	226
126	185	225
125	184	224
124	183	223
123	181	223
122	180	222
119	177	219
118	176	218
117	174	219
115	172	217
114	171	216
112	169	214
111	168	213
110	167	212
109	162	212
110	163	213
111	164	214
111	164	214
111	164	214
110	166	215
113	169	218
115	171	220
109	167	216
107	165	214
105	163	212
102	160	209
100	159	208
100	159	208
101	160	209
102	161	210
100	162	208
97	162	206
97	160	204
98	159	203
100	159	204
103	161	203
108	162	203
112	163	203
119	164	201
123	166	199
131	167	197
137	170	196
143	171	195
149	174	194
153	175	193
160	176	192
168	176	189
174	176	186
176	178	186
179	179	185
180	179	183
181	179	179
184	177	174
185	177	170
185	172	164
187	173	161
191	172	157
190	170	153
188	167	146
186	163	141
183	159	137
182	156	132
180	153	127
177	150	123
173	146	120
168	141	115
161	136	110
152	129	103
144	122	97
135	116	95
125	109	92
117	104	88
106	96	86
99	92	83
93	88	85
88	86	85
82	81	83
73	77	82
64	73	86
60	73	87
61	74	88
60	76	89
62	77	93
62	78	94
63	79	96
62	79	98
59	78	99
57	78	99
58	79	101
56	79	101
57	79	104
57	79	104
57	79	104
57	81	105
51	77	101
58	85	111
71	98	124
79	108	135
81	110	137
71	101	130
57	86	117
45	76	107
51	83	118
49	86	120
51	87	123
51	88	126
51	90	129
55	94	133
62	101	140
65	105	147
63	105	150
65	109	156
71	115	162
73	119	166
74	120	167
76	124	172
81	130	178
83	135	182
79	133	180
82	138	187
85	143	192
87	146	195
86	145	195
85	147	195
88	149	199
91	153	201
94	156	202
97	157	203
99	159	205
101	161	207
103	164	208
105	166	210
107	166	211
108	168	210
113	171	213
113	171	213
114	173	213
115	174	214
118	174	215
120	176	217
121	177	218
123	178	217
128	180	220
129	181	218
130	182	219
130	182	219
132	182	218
133	183	219
133	183	219
133	183	219
136	184	218
136	184	218
138	185	217
139	186	218
139	186	218
139	186	218
140	187	219
140	187	219
143	189	220
143	189	220
144	190	221
144	190	221
145	191	222
145	191	222
145	191	222
145	191	222
150	196	227
150	196	227
151	197	228
152	198	229
154	200	231
155	201	232
156	202	233
156	202	233
159	203	234
159	203	234
160	204	235
160	204	235
160	204	235
161	205	236
161	205	236
161	205	236
162	206	237
162	206	237
162	206	237
162	206	237
162	206	237
162	206	237
162	206	237
162	206	237
164	208	239
164	208	239
164	208	239
163	207	238
163	207	238
163	207	238
162	206	237
162	206	237
163	207	238
163	207	238
163	207	238
163	207	238
163	207	238
163	207	238
163	207	238
163	207	238
163	206	239
161	206	239
161	207	238
160	206	237
160	206	237
160	206	237
161	205	234
161	205	234
159	203	232
159	203	232
160	203	230
159	202	229
158	201	228
156	199	226
155	199	223
157	198	223
158	195	221
159	194	220
158	194	218
158	192	216
157	191	215
157	189	212
157	188	211
158	187	208
155	184	205
156	183	203
156	182	199
154	178	196
152	175	191
149	172	188
149	169	186
149	168	183
147	160	176
148	159	173
145	156	170
142	153	167
138	149	163
134	145	159
132	143	157
130	141	155
124	135	149
126	137	151
131	142	156
135	146	160
136	145	159
128	137	151
116	125	139
106	115	129
103	114	128
99	110	124
94	105	119
89	100	114
82	95	109
77	90	104
69	85	98
66	82	95
64	79	95
62	78	94
60	76	92
57	76	91
58	77	92
57	78	93
62	80	97
59	81	99
63	87	109
61	87	111
62	88	112
62	89	115
66	93	119
68	97	124
72	101	128
73	103	132
74	103	134
73	104	137
75	106	139
75	107	142
77	109	145
75	109	145
74	107	146
74	107	146
74	107	146
74	107	146
74	107	146
74	110	148
76	112	152
78	117	156
83	122	161
81	124	163
85	127	169
86	132	173
88	136	178
90	140	182
90	142	183
92	144	185
94	146	187
94	148	189
97	152	197
96	153	198
97	154	199
99	156	201
99	158	203
101	160	205
103	162	207
104	163	208
103	164	208
106	167	211
109	170	214
112	173	217
111	174	218
113	176	220
116	179	223
117	180	224
124	183	232
129	187	236
132	191	237
131	190	236
127	186	232
123	182	228
123	182	227
124	183	228
125	184	229
126	185	230
127	187	229
128	188	230
129	189	231
130	190	232
131	192	232
132	193	233
135	197	235
135	197	235
136	198	236
137	199	237
143	201	237
144	202	238
147	202	239
147	202	239
151	203	239
151	203	239
157	205	241
158	206	242
162	208	242
163	209	243
165	210	244
166	211	244
168	212	241
168	213	240
169	214	241
170	215	242
172	217	244
173	218	245
176	219	246
176	219	246
176	219	246
176	219	246
179	219	247
179	219	247
179	219	247
180	220	248
181	220	248
181	221	246
185	223	247
185	224	246
185	224	246
185	224	246
185	224	246
185	224	246
185	224	246
185	224	246
183	222	244
183	222	244
183	222	244
183	222	244
183	222	244
183	222	244
183	222	244
183	222	244
183	221	245
183	221	245
183	221	245
183	221	245
183	221	245
183	221	245
183	221	245
183	221	245
185	223	247
185	223	247
185	223	247
185	223	247
186	224	248
186	224	248
186	224	248
186	224	248
188	226	250
188	226	250
188	226	250
188	226	250
188	226	250
187	225	249
186	224	248
185	223	247
185	223	247
185	223	247
185	223	247
185	223	247
184	222	246
184	222	246
183	221	245
183	221	245
180	218	242
180	218	242
180	218	242
179	217	241
179	217	241
179	217	241
178	216	240
178	216	240
178	216	240
177	215	239
177	215	239
177	215	239
176	214	238
176	214	238
176	214	238
176	214	238
175	213	237
175	213	237
174	212	236
174	212	236
174	212	236
173	211	235
173	211	235
173	211	235
169	207	231
169	207	231
169	207	231
168	206	230
168	206	230
168	206	230
167	205	229
167	205	229
166	205	227
166	205	227
166	205	227
166	205	227
166	205	227
166	205	227
166	205	227
166	205	227
163	202	224
163	202	224
163	202	224
163	202	224
163	202	224
163	202	224
163	202	224
161	202	225
161	202	227
159	203	227
159	203	227
159	203	227
159	203	227
159	203	227
159	203	227
159	203	227
160	204	228
159	203	227
159	203	227
157	201	225
156	200	224
155	199	223
154	198	222
152	197	224
147	194	222
146	193	221
145	192	220
144	191	219
141	189	217
140	188	216
139	186	217
138	185	216
134	184	214
133	183	213
132	181	213
130	179	211
127	178	210
125	176	208
124	175	208
121	173	209
119	171	208
118	169	209
116	168	209
115	167	208
114	166	207
113	165	206
110	163	206
109	162	205
110	163	206
110	163	206
107	162	207
107	162	207
107	162	207
106	161	206
104	161	206
104	161	206
101	157	204
101	157	204
101	157	204
101	157	204
103	157	204
105	157	203
107	157	203
108	157	201
111	156	199
114	157	196
121	158	196
125	160	194
130	161	192
135	164	191
137	164	191
143	165	190
151	166	185
155	167	185
158	168	185
159	169	186
161	170	184
161	169	182
162	168	179
161	168	177
161	163	173
160	163	171
160	163	168
160	161	165
159	158	160
155	154	156
152	151	153
151	149	149
145	141	140
147	142	141
144	139	140
140	135	136
135	130	132
133	130	132
139	135	140
142	141	145
120	120	126
104	107	112
98	100	108
99	101	111
88	90	100
66	68	79
62	64	75
71	75	86
54	63	73
51	60	70
47	56	66
45	52	61
42	49	58
41	48	57
41	47	58
40	49	59
38	49	63
38	52	70
40	57	78
41	61	86
40	64	94
41	68	102
45	73	108
45	77	113
44	79	119
49	85	125
58	93	136
61	99	141
63	102	146
65	107	150
69	111	158
72	116	163
74	119	170
74	123	173
75	125	178
76	128	181
75	129	184
76	132	187
79	134	191
