# Supplementary material for: Detection of Power Line Insulators in Digital Images Based on the Transformed Colour Intensity Profiles
Source: Sensors (Basel). 2023 Mar 22;23(6):3343. doi: 10.3390/s23063343 (PMC10051827; doi:10.3390/s23063343)
Supplement: Supplementary file 1 [file sensors-23-03343-s001.zip › Dataset/ni/ni_SCENA_52_3020_456_2855_747.csv]

33	32	52
22	21	37
28	28	40
102	104	112
168	172	177
193	198	199
203	211	210
178	186	186
183	189	194
171	177	184
161	165	176
146	149	163
125	131	144
114	119	134
122	126	145
141	145	164
140	146	165
115	121	140
117	123	142
120	127	144
117	126	140
132	141	155
152	161	174
123	131	144
93	96	110
100	104	115
91	95	106
134	138	149
117	121	132
167	171	182
127	131	142
70	74	85
79	83	94
83	87	98
102	106	117
90	94	105
81	85	96
106	110	121
126	130	141
145	151	164
79	86	101
80	88	105
85	90	105
121	122	136
128	126	138
128	123	132
135	124	132
98	84	88
47	31	32
54	37	34
58	40	33
69	51	40
61	42	27
63	40	24
74	50	30
72	51	30
55	41	22
90	81	61
232	222	204
251	241	223
228	217	203
229	218	204
228	219	206
214	204	194
211	202	193
205	196	187
209	199	192
216	206	199
215	207	200
214	206	199
220	212	205
214	205	201
188	176	174
203	191	191
228	216	216
235	223	223
235	223	223
149	135	136
121	107	108
167	154	152
230	217	215
196	181	178
157	142	139
137	122	119
142	128	122
161	147	141
181	167	161
230	218	212
210	198	194
168	156	154
177	165	163
155	143	141
213	201	201
209	196	198
169	155	159
136	122	126
131	117	121
163	150	152
190	178	178
207	195	193
210	199	195
194	183	179
185	175	168
192	182	175
206	194	190
177	165	161
173	158	155
191	177	171
173	159	153
186	172	166
162	148	142
155	141	135
137	123	117
134	120	114
153	139	133
148	134	128
150	136	130
144	130	124
148	134	128
148	134	128
172	156	150
158	142	136
183	167	161
201	185	179
211	195	189
186	170	164
137	121	115
145	129	123
152	136	130
173	157	151
194	178	172
189	173	167
217	201	195
208	192	186
182	166	160
187	173	167
206	192	186
180	164	158
192	176	170
210	194	188
245	229	223
237	221	215
240	224	218
163	147	141
159	143	137
184	168	162
254	238	232
244	228	222
154	138	132
162	146	140
213	197	191
200	184	178
207	191	185
247	231	225
248	232	226
197	181	175
169	153	147
199	183	177
206	190	184
208	192	186
200	184	178
183	167	161
166	150	144
182	166	160
202	186	180
207	191	185
204	188	182
211	195	189
215	199	193
199	183	177
205	189	183
210	194	188
189	173	167
205	189	183
223	207	201
232	216	210
224	208	202
210	194	188
209	193	187
212	196	190
209	193	187
198	182	176
200	184	178
191	175	169
210	194	188
195	179	173
193	177	171
183	167	161
226	210	204
255	239	233
233	217	211
151	135	129
182	166	160
220	204	198
162	146	140
206	190	184
221	205	199
215	199	193
218	202	196
149	133	127
134	118	112
171	155	149
178	162	156
196	180	174
203	187	181
205	189	183
185	169	163
185	169	163
165	149	143
169	153	147
181	165	159
179	163	157
210	194	188
192	176	170
185	169	163
208	192	186
184	170	164
167	153	147
175	161	155
190	176	170
191	177	171
172	158	152
154	140	134
174	160	154
205	191	185
191	177	171
172	158	152
193	179	173
219	205	199
246	232	226
227	213	207
129	117	111
174	161	159
190	178	176
198	186	184
181	169	167
213	201	199
210	198	196
196	184	182
222	210	208
214	202	200
179	167	165
187	175	173
208	196	194
225	213	211
203	191	189
163	151	149
156	144	142
139	127	127
179	169	169
186	175	177
191	180	182
202	191	193
164	153	155
167	156	158
176	165	167
176	165	167
151	140	142
185	174	176
205	194	196
165	154	156
148	137	139
173	162	164
171	160	162
130	119	121
112	101	103
118	107	109
120	109	111
129	118	120
117	106	108
117	107	107
148	138	138
168	158	158
169	159	159
144	135	132
160	151	148
201	192	189
197	189	189
189	181	181
171	161	161
181	167	168
179	163	164
184	170	172
170	156	158
151	138	140
148	134	138
173	162	165
158	146	152
63	53	59
53	43	49
60	52	59
60	52	59
