# Supplementary material for: Detection of Power Line Insulators in Digital Images Based on the Transformed Colour Intensity Profiles
Source: Sensors (Basel). 2023 Mar 22;23(6):3343. doi: 10.3390/s23063343 (PMC10051827; doi:10.3390/s23063343)
Supplement: Supplementary file 1 [file sensors-23-03343-s001.zip › Dataset/ni/ni_SCENA_14_1651_64_1975_233.csv]

155	100	69
154	98	69
154	98	69
155	99	70
155	99	70
156	100	71
157	101	72
159	103	74
159	103	74
158	102	73
157	101	72
157	101	72
158	102	73
157	103	73
156	102	72
157	101	72
158	102	73
158	102	73
158	102	73
159	101	72
159	101	72
159	101	72
159	101	72
159	101	72
159	101	72
159	101	72
159	101	72
159	101	72
159	101	72
156	101	70
155	100	69
155	100	69
154	99	68
154	99	68
155	100	69
156	101	70
157	102	71
154	99	68
156	101	70
156	101	70
157	102	71
157	102	71
157	102	71
157	102	71
157	102	71
153	97	68
156	100	71
156	100	71
156	100	71
156	100	71
156	100	71
155	99	70
155	99	70
156	100	71
156	100	71
157	101	72
157	101	72
157	101	72
157	101	72
157	101	72
157	102	71
158	104	69
157	103	68
155	102	65
155	102	65
153	99	66
153	99	66
154	99	68
155	100	69
159	103	74
159	103	74
158	101	75
156	99	73
156	99	74
156	99	74
156	99	74
156	100	71
156	99	67
157	101	66
158	102	67
159	102	70
158	101	69
157	100	68
157	100	69
158	101	70
157	99	70
157	99	70
157	99	70
158	99	73
158	99	73
159	101	72
159	100	74
158	103	72
156	100	71
156	100	71
156	100	71
157	101	72
157	101	72
157	101	72
157	101	72
157	101	72
155	99	70
156	100	71
157	101	72
158	102	73
157	101	72
156	100	71
156	100	71
155	101	71
155	101	71
154	102	72
155	103	73
156	104	74
157	103	73
156	102	72
154	100	70
152	98	68
153	97	68
154	98	69
157	99	70
159	101	72
159	101	72
155	99	70
156	100	71
156	100	71
155	100	69
154	99	68
155	100	69
156	101	70
157	102	71
158	103	72
158	103	72
157	102	71
156	101	70
156	101	70
156	101	70
155	100	69
155	100	69
154	99	68
153	98	67
153	98	67
156	100	71
156	100	71
157	101	72
157	101	72
157	101	72
156	100	71
155	100	69
155	100	69
157	103	70
156	102	69
155	100	69
154	100	67
156	101	70
155	100	69
155	99	70
155	99	70
155	100	69
155	100	69
155	100	69
156	101	70
156	101	70
157	102	71
157	102	71
157	102	71
156	101	70
156	101	70
154	99	68
156	101	70
156	101	70
156	101	70
156	101	70
156	101	70
154	98	69
155	99	70
155	99	70
156	100	71
156	100	71
155	99	70
154	98	69
156	100	71
156	100	71
153	97	68
154	98	69
156	100	71
156	100	71
156	100	71
156	100	71
156	100	71
157	101	72
156	100	71
155	99	70
155	100	69
157	102	71
157	103	72
154	102	72
151	101	71
139	92	64
130	87	60
91	54	32
71	38	18
50	24	8
45	22	7
41	21	10
39	20	12
39	21	14
43	24	16
50	26	14
64	38	22
103	71	52
137	99	75
143	103	75
147	100	72
150	100	72
152	99	72
154	99	72
155	100	73
156	100	71
157	101	72
159	101	72
159	101	72
158	100	71
156	98	69
156	98	69
155	97	68
155	97	68
156	98	69
156	99	68
157	100	69
154	97	65
158	101	69
158	101	69
158	101	69
157	101	66
157	101	66
157	101	66
157	100	68
159	102	71
158	100	71
158	101	70
157	100	69
157	100	69
158	101	70
158	101	69
159	102	70
156	102	67
155	101	66
154	100	65
154	100	65
153	99	64
153	99	64
154	100	65
155	101	68
155	100	69
155	100	69
155	100	69
156	101	70
157	102	71
158	103	72
159	104	73
157	102	71
156	101	70
156	101	70
156	101	70
156	101	70
156	101	70
156	101	70
156	101	70
156	100	71
158	98	76
158	97	77
157	96	76
157	97	75
157	97	75
157	97	73
157	98	72
156	100	71
157	101	72
156	100	71
155	100	69
155	100	69
156	101	70
157	102	71
157	103	70
157	104	71
152	99	66
151	100	67
152	101	69
154	103	71
156	102	72
155	101	71
156	102	72
157	103	73
157	101	72
157	101	72
156	99	68
156	99	68
157	100	69
159	102	71
159	102	70
160	103	71
157	100	69
155	97	68
156	98	69
158	100	71
158	100	71
155	99	70
156	100	71
157	101	72
154	98	69
154	98	69
154	98	69
155	99	70
155	99	70
156	100	71
156	100	71
155	101	71
158	104	74
154	103	71
154	103	71
151	100	68
153	99	68
153	100	67
153	100	67
153	100	67
