# Supplementary material for: Detection of Power Line Insulators in Digital Images Based on the Transformed Colour Intensity Profiles
Source: Sensors (Basel). 2023 Mar 22;23(6):3343. doi: 10.3390/s23063343 (PMC10051827; doi:10.3390/s23063343)
Supplement: Supplementary file 1 [file sensors-23-03343-s001.zip › Dataset/ni/ni_SCENA_70_1200_265_541_327.csv]

94	84	74
90	83	74
86	80	73
83	77	70
79	73	66
76	70	63
75	69	62
74	68	61
74	68	61
73	67	60
73	67	60
73	67	60
73	67	60
73	67	60
73	67	60
73	67	60
73	67	62
71	66	65
70	65	66
70	65	66
70	65	66
70	65	66
70	65	66
70	65	66
70	65	66
72	67	68
72	67	68
72	67	68
72	67	68
72	67	68
72	67	68
72	67	68
72	67	68
75	70	71
75	70	71
75	70	71
75	70	71
75	70	71
74	69	70
74	69	70
74	69	70
74	69	70
74	69	70
74	69	70
73	68	69
73	68	69
72	67	68
72	67	68
72	67	68
70	66	65
70	66	65
70	66	65
70	66	65
70	66	65
70	66	65
70	66	65
70	66	65
69	65	64
69	65	64
71	67	66
71	67	66
68	64	63
67	63	62
70	66	65
73	68	69
71	66	67
69	64	66
67	62	63
75	70	72
99	94	95
100	94	99
108	103	105
87	81	86
53	48	50
78	72	77
92	87	89
75	69	74
77	72	74
91	85	90
102	97	99
67	62	64
71	65	66
71	65	66
71	65	66
70	64	65
70	64	65
69	63	64
69	63	64
69	63	64
68	62	63
68	62	63
70	64	65
70	64	65
70	64	65
70	64	65
70	64	65
70	64	65
70	64	65
70	64	65
70	64	65
70	64	65
71	65	66
71	65	66
71	65	66
71	65	66
71	65	66
71	65	66
70	64	65
70	64	65
70	64	65
69	63	64
69	63	64
69	63	64
67	62	59
67	62	59
67	62	59
68	63	60
68	63	60
69	64	61
69	64	61
69	64	61
70	65	62
70	65	62
70	65	62
71	66	63
71	66	63
72	67	64
72	67	64
72	67	64
74	70	65
75	71	66
76	72	67
78	74	69
80	76	71
81	77	72
82	78	73
83	79	74
87	83	78
87	83	78
87	83	78
87	83	78
88	84	79
88	84	79
89	85	80
89	85	80
88	82	77
88	82	77
88	82	77
88	82	77
88	82	77
88	82	77
88	82	77
88	82	77
89	83	78
89	83	78
84	80	75
83	79	74
81	77	72
80	76	71
79	75	70
80	74	69
79	70	66
81	70	66
81	70	66
81	70	66
81	71	64
81	71	64
81	71	64
81	71	64
81	72	63
81	72	63
81	72	63
80	71	62
80	71	61
79	70	60
79	70	60
80	70	60
79	70	57
82	70	58
82	70	58
82	70	58
83	71	59
83	71	59
83	71	59
83	71	59
86	74	62
86	74	62
88	76	64
90	78	66
91	79	67
93	81	69
94	82	70
96	83	69
102	87	68
105	88	67
106	89	68
108	91	70
114	96	73
116	98	75
117	99	76
118	100	77
123	105	82
123	105	82
123	105	82
123	105	82
124	106	83
124	106	83
124	106	83
128	110	87
124	106	83
131	113	90
132	114	91
126	108	85
127	109	86
139	121	98
149	131	108
153	135	112
143	125	102
136	116	91
144	124	99
152	132	107
144	124	99
130	110	85
133	113	88
148	128	103
150	130	105
136	116	91
133	113	88
148	128	103
140	121	94
139	120	93
146	127	100
154	135	108
155	136	109
163	144	117
168	149	122
162	143	116
150	131	104
144	125	98
148	129	102
143	123	92
156	138	109
155	137	108
154	136	107
154	136	107
155	137	108
155	136	109
155	137	108
155	136	109
150	131	104
151	132	105
150	130	105
149	129	104
148	128	103
147	127	102
146	126	101
143	126	100
140	124	101
138	124	101
138	124	101
137	123	100
139	125	102
139	125	102
138	124	101
138	124	101
138	124	101
138	124	101
137	123	100
135	121	98
134	120	97
133	119	96
132	118	95
134	120	97
132	118	95
132	118	95
130	118	94
129	117	93
127	114	92
126	113	91
123	112	90
123	112	90
121	110	90
123	112	92
119	109	91
118	108	90
116	106	88
115	105	87
112	104	87
111	102	88
106	100	87
105	99	88
104	98	87
102	96	85
99	94	85
97	92	83
96	91	82
95	90	81
88	85	77
87	84	76
83	81	73
81	79	71
78	75	70
75	72	67
74	71	66
73	70	66
66	67	65
65	65	65
62	62	62
59	59	59
57	57	57
56	56	56
56	56	56
56	56	56
55	55	55
55	55	55
54	54	54
53	53	53
52	52	52
50	50	50
50	50	50
49	48	50
46	45	47
46	45	49
46	45	49
45	44	48
48	47	51
47	46	50
47	46	50
47	46	50
45	44	48
45	44	48
45	44	48
45	44	48
45	44	48
45	44	48
45	44	48
45	44	48
37	42	41
37	42	41
37	42	41
37	42	41
39	41	41
41	41	41
41	42	40
43	41	40
45	41	40
46	42	41
47	42	39
47	42	39
50	43	40
50	43	40
50	44	39
50	44	39
52	45	42
51	44	41
51	44	41
52	45	42
56	47	43
59	50	46
61	53	46
63	55	48
66	57	48
67	58	49
70	60	50
73	64	51
76	67	54
78	69	56
80	71	58
83	73	56
91	77	55
99	82	56
105	88	61
112	91	63
116	95	63
125	100	66
136	109	72
146	116	75
154	122	79
157	125	82
166	133	88
172	139	93
177	143	97
180	146	100
183	150	105
186	151	107
186	152	106
192	156	110
202	167	123
210	175	131
228	194	151
235	200	160
222	192	151
210	178	142
177	150	113
185	157	122
163	136	102
176	151	119
187	163	133
188	164	134
207	182	150
184	157	123
156	127	90
126	97	60
132	104	69
123	98	66
103	81	53
101	83	60
86	71	52
75	62	48
66	57	47
118	107	99
84	76	69
54	48	43
44	40	35
51	48	43
54	54	48
49	50	46
42	43	41
39	40	38
38	39	37
41	42	40
45	46	44
47	48	46
47	48	46
46	47	45
47	48	46
46	47	45
54	55	53
60	61	59
49	50	48
37	38	36
97	98	96
123	124	122
120	121	119
121	122	120
109	110	108
95	96	94
77	78	76
44	45	43
38	39	37
68	69	67
56	57	55
56	57	55
57	58	56
58	59	57
60	61	59
61	62	60
62	63	61
64	62	61
65	65	59
67	64	59
67	64	59
66	63	58
67	64	59
67	64	59
67	64	59
67	64	59
70	67	62
71	68	63
72	69	64
73	70	65
74	71	66
75	72	67
75	72	67
75	72	67
80	76	71
80	76	71
80	76	71
80	76	71
80	76	71
80	76	71
80	76	71
80	76	71
80	76	71
80	76	71
80	76	71
80	76	71
80	76	71
80	76	71
80	76	71
82	76	71
74	68	61
83	75	68
87	79	72
80	72	65
72	64	57
75	67	60
92	84	77
109	101	94
109	101	94
79	71	64
70	62	55
85	77	70
82	74	67
60	52	45
71	63	56
72	64	57
69	64	55
69	64	55
70	65	56
70	65	56
70	65	56
71	66	57
71	66	57
71	66	57
73	68	59
74	69	60
74	69	60
75	70	61
76	71	62
77	72	63
77	72	63
78	73	64
81	75	64
82	76	65
82	76	65
81	75	64
81	75	64
82	76	65
82	76	63
82	76	63
83	77	64
83	77	64
83	78	63
83	78	63
83	78	63
83	78	63
79	75	57
81	74	57
87	77	60
89	76	60
89	76	60
90	77	61
90	77	61
90	77	61
91	78	62
91	78	62
88	75	59
88	75	59
88	75	59
88	75	59
87	74	58
87	74	58
86	73	57
86	73	57
79	70	56
78	69	56
77	68	55
75	66	53
74	65	52
73	64	51
73	64	51
72	63	50
70	61	48
69	60	47
71	62	49
75	66	53
79	70	57
78	69	56
74	66	53
72	63	53
70	62	55
67	61	56
78	72	67
96	90	85
99	93	88
83	77	72
71	65	60
71	65	60
70	64	57
71	65	60
72	66	59
73	67	62
73	67	60
71	65	60
70	64	57
69	63	56
70	65	56
70	65	56
70	66	55
65	59	52
63	58	49
62	56	49
61	56	47
61	55	48
63	58	49
63	57	50
63	58	49
64	58	51
64	59	50
64	58	51
65	59	52
65	59	52
66	60	53
66	60	53
66	60	53
67	61	54
67	61	54
67	61	54
68	62	55
68	62	55
71	64	55
71	64	55
71	64	55
72	65	56
72	65	56
72	65	56
73	66	57
73	65	58
70	64	57
70	64	57
70	64	57
71	65	58
71	65	58
72	66	59
72	66	59
72	66	59
76	70	63
76	70	63
77	71	64
78	72	65
79	73	66
83	76	67
84	77	68
84	77	68
85	79	68
86	80	69
86	80	69
86	80	69
87	81	70
87	81	70
87	81	70
88	82	71
92	86	73
94	85	75
93	87	74
95	86	76
93	87	74
96	87	77
94	88	75
96	87	77
96	88	75
97	87	77
95	87	74
99	87	75
95	86	72
96	84	72
93	84	70
95	83	71
91	82	68
93	81	69
90	81	67
91	79	67
87	78	64
92	79	65
89	79	62
90	77	63
91	81	64
93	80	66
91	81	64
