# Supplementary material for: Detection of Power Line Insulators in Digital Images Based on the Transformed Colour Intensity Profiles
Source: Sensors (Basel). 2023 Mar 22;23(6):3343. doi: 10.3390/s23063343 (PMC10051827; doi:10.3390/s23063343)
Supplement: Supplementary file 1 [file sensors-23-03343-s001.zip › Dataset/ni/ni_SCENA_37_1117_1075_849_833.csv]

146	115	84
145	114	83
144	113	82
143	112	81
143	114	83
144	115	84
143	114	83
143	114	83
142	113	82
142	113	82
143	114	83
143	114	83
144	115	84
143	114	83
146	115	84
146	114	85
146	114	85
146	114	85
146	114	85
146	114	85
146	113	87
146	113	87
148	117	86
147	116	85
146	115	82
144	113	80
144	113	80
145	114	81
145	115	80
146	115	82
147	116	83
146	115	84
146	115	84
146	115	82
145	114	81
145	114	81
144	113	80
144	113	80
144	114	79
144	113	80
145	114	81
146	115	84
146	115	84
144	113	82
144	113	82
145	114	83
145	113	84
145	113	84
144	112	83
146	114	85
146	114	85
146	114	85
146	114	85
146	114	85
145	113	84
145	113	84
145	113	84
145	113	84
145	113	84
145	113	84
146	114	85
147	115	86
144	112	83
144	112	83
143	111	82
144	112	83
147	115	86
146	114	85
146	114	85
145	113	84
148	116	87
147	115	86
145	113	84
144	112	83
144	112	83
145	111	87
145	111	87
145	112	86
145	113	84
148	116	87
147	115	86
143	111	82
141	109	80
144	112	83
148	116	87
148	116	87
145	113	84
145	113	84
145	113	84
144	112	83
144	112	83
145	113	84
147	115	86
145	114	83
144	113	82
144	113	82
144	113	82
144	113	82
144	113	82
144	113	82
144	113	82
144	113	82
146	115	84
146	115	84
145	114	83
145	114	83
145	114	83
145	114	83
146	115	84
146	115	84
146	115	84
146	114	85
146	114	85
146	114	85
145	113	84
145	113	84
144	112	83
144	112	83
146	114	85
146	114	85
143	111	82
144	112	83
144	112	83
144	112	83
144	112	83
143	111	82
145	113	84
144	112	83
143	111	82
143	111	82
144	112	83
145	113	84
145	113	84
143	111	82
144	112	83
143	111	82
144	112	83
145	113	84
145	113	84
145	113	84
145	113	84
145	113	84
146	115	84
146	115	84
146	115	84
145	114	83
144	113	82
144	113	82
144	113	82
145	114	83
144	113	82
144	113	82
144	113	82
144	113	82
144	113	82
145	114	83
145	114	83
145	114	83
148	114	85
149	112	84
149	112	84
148	111	83
148	111	83
149	112	84
143	111	82
143	111	82
144	112	83
144	112	83
145	113	84
145	113	84
144	112	83
144	112	83
143	111	82
145	113	84
145	114	83
145	114	83
145	114	83
145	114	83
145	114	83
145	114	83
145	114	83
145	114	83
145	114	83
145	114	83
145	114	83
145	114	83
145	114	83
145	114	83
145	114	83
145	114	83
145	114	83
144	113	82
144	113	82
144	113	82
144	113	82
145	114	83
146	115	84
147	116	85
145	114	83
145	114	83
145	114	81
144	113	80
144	113	80
145	114	81
145	115	80
146	115	82
144	113	82
143	111	82
145	113	84
145	113	84
145	113	84
145	113	84
145	113	84
145	113	84
145	113	84
145	113	84
145	113	84
143	113	84
143	113	84
143	113	84
144	114	85
144	114	85
145	113	84
145	113	84
145	113	84
145	113	84
145	113	84
145	113	84
145	113	84
145	113	84
145	113	84
145	113	84
145	113	84
145	113	84
145	113	84
145	114	83
144	113	82
143	112	81
145	114	83
145	114	83
145	114	83
144	113	82
144	113	82
143	112	81
144	113	82
144	113	82
145	114	83
145	114	83
145	114	83
145	114	83
145	114	83
145	114	83
145	114	83
145	114	83
145	114	83
145	114	83
145	114	83
144	113	82
144	113	82
143	112	81
143	112	81
145	114	83
144	113	82
143	112	81
143	112	81
143	112	81
143	112	81
144	113	82
145	114	83
