# Supplementary material for: Detection of Power Line Insulators in Digital Images Based on the Transformed Colour Intensity Profiles
Source: Sensors (Basel). 2023 Mar 22;23(6):3343. doi: 10.3390/s23063343 (PMC10051827; doi:10.3390/s23063343)
Supplement: Supplementary file 1 [file sensors-23-03343-s001.zip › Dataset/ni/ni_SCENA_38_1401_391_986_611.csv]

113	149	155
120	149	153
119	147	148
115	134	131
112	129	125
100	108	97
98	105	92
108	107	87
112	109	88
123	112	85
123	109	81
126	110	81
127	112	80
131	114	81
129	114	81
128	113	80
126	111	78
121	108	76
125	112	80
125	111	82
127	112	80
127	111	82
128	112	83
128	112	83
131	113	82
131	113	82
128	111	84
126	112	84
121	109	85
121	109	85
113	107	88
112	108	90
106	106	92
104	106	94
98	109	101
97	112	108
95	112	109
89	109	110
89	110	111
88	110	116
89	111	117
87	110	118
84	106	112
85	108	116
90	116	123
90	116	122
97	127	132
112	144	143
114	148	147
109	146	142
119	154	150
121	154	150
116	145	142
95	117	115
64	79	75
41	50	47
36	40	35
43	41	31
84	73	53
101	88	62
121	106	80
129	112	86
128	109	82
130	111	84
129	110	83
127	108	81
131	113	84
130	112	83
129	111	80
125	110	78
122	109	77
122	109	77
122	109	77
121	110	82
118	107	85
112	105	88
113	106	87
108	102	89
108	102	89
91	89	79
81	79	71
53	50	45
42	41	37
38	37	33
32	36	30
31	35	29
24	33	23
24	32	25
29	43	31
30	45	37
51	73	68
56	79	75
93	126	122
98	133	129
97	137	135
95	138	135
91	135	134
91	135	134
96	136	134
100	139	137
106	137	134
95	117	112
93	110	106
90	101	93
94	102	95
102	108	97
94	112	105
104	112	105
109	121	115
116	124	117
115	129	125
114	128	126
115	135	136
116	137	138
112	142	143
114	144	145
112	145	148
107	142	145
108	143	146
106	143	147
112	147	150
111	148	152
106	143	147
107	144	148
108	145	149
110	147	151
110	145	149
109	144	148
109	144	148
110	145	149
112	146	152
112	146	152
111	144	153
111	144	153
111	143	154
112	146	152
112	146	152
110	148	148
107	145	150
102	143	152
104	143	152
103	142	151
105	142	150
106	143	151
106	144	149
109	145	151
109	146	150
104	141	145
106	141	145
108	145	149
111	148	152
107	144	148
106	144	149
106	144	148
101	139	144
105	143	147
105	141	147
104	141	145
109	144	148
112	147	150
106	142	142
106	138	137
106	139	135
103	133	128
107	135	129
87	111	103
81	105	97
78	106	100
51	79	73
49	75	69
34	51	42
41	55	44
32	43	33
30	41	31
30	38	28
30	39	29
32	38	27
32	38	27
31	35	24
33	37	26
38	38	26
39	39	27
35	34	20
36	33	19
39	36	21
39	36	22
36	36	22
36	36	24
36	36	24
35	35	23
35	35	23
34	34	22
36	36	24
36	36	24
37	37	25
38	38	26
42	41	27
40	40	28
49	50	34
60	60	46
71	72	56
80	74	55
94	82	58
107	90	63
118	102	73
126	108	79
126	108	77
125	107	76
126	109	76
131	112	79
129	110	77
129	109	78
129	109	78
130	111	84
127	108	81
130	109	87
128	111	90
129	113	90
119	108	86
117	109	86
113	109	90
114	110	91
116	118	99
115	121	104
120	133	117
118	135	121
122	146	138
121	148	144
116	149	152
113	148	152
108	144	150
106	142	148
103	142	150
106	145	153
111	147	157
114	151	159
112	151	159
114	154	159
111	153	158
110	153	156
106	151	154
105	150	153
100	145	148
106	151	155
103	148	152
100	144	151
100	141	150
99	143	150
99	142	151
101	143	150
99	142	145
102	143	145
99	143	144
101	142	144
104	145	148
111	148	152
116	151	154
121	152	155
123	154	157
121	150	154
115	148	151
115	146	149
118	149	152
116	147	150
109	142	145
110	138	139
115	139	139
118	143	147
121	142	143
122	147	149
124	145	143
124	146	144
117	137	132
128	149	146
113	131	124
103	124	121
80	100	95
59	80	78
70	89	86
93	114	115
115	136	137
113	140	144
111	143	148
110	147	151
116	151	155
118	153	157
117	154	158
118	153	157
117	151	157
116	150	156
118	147	154
114	141	151
89	111	117
79	98	106
44	60	67
38	51	59
21	30	33
16	24	23
29	32	17
46	44	20
53	51	27
80	76	48
89	83	54
111	101	71
114	103	71
123	108	75
123	109	73
128	109	74
128	110	73
126	107	72
127	108	71
128	107	75
130	110	75
130	109	77
130	111	74
130	111	74
129	111	74
130	113	74
129	110	75
127	111	75
129	110	77
129	109	78
125	105	74
126	105	77
127	107	76
128	107	79
127	109	78
127	109	78
126	108	77
126	108	77
122	109	77
123	110	78
127	112	79
126	111	79
130	113	80
129	111	80
128	110	79
125	107	78
129	111	82
127	109	80
125	109	80
124	108	79
125	110	78
126	111	79
127	112	79
126	111	79
127	107	82
126	105	84
118	101	82
113	102	82
107	100	83
108	105	90
94	96	84
94	99	90
77	85	78
76	88	82
52	63	60
53	67	65
32	43	41
42	55	53
33	40	37
33	44	42
31	39	38
28	37	40
29	34	33
31	35	36
31	34	32
33	31	30
31	32	28
32	31	27
29	29	23
26	26	20
26	27	18
26	27	18
27	28	19
30	31	21
28	29	19
25	25	13
32	31	17
29	27	17
29	27	17
28	25	17
28	26	18
29	27	19
26	27	17
26	27	17
21	26	17
21	26	17
22	30	20
24	33	23
36	47	39
39	50	42
56	69	61
54	68	62
66	86	81
61	80	77
72	93	91
72	91	88
67	89	87
44	66	64
25	43	42
21	42	40
16	35	32
28	49	46
34	55	47
71	94	86
80	104	94
99	126	117
99	123	115
95	117	112
102	110	100
96	92	81
90	85	70
108	98	80
122	109	83
126	110	81
