# Supplementary material for: Detection of Power Line Insulators in Digital Images Based on the Transformed Colour Intensity Profiles
Source: Sensors (Basel). 2023 Mar 22;23(6):3343. doi: 10.3390/s23063343 (PMC10051827; doi:10.3390/s23063343)
Supplement: Supplementary file 1 [file sensors-23-03343-s001.zip › Dataset/ni/ni_SCENA_14_1571_567_1816_208.csv]

39	29	29
43	36	33
48	42	37
70	64	59
79	76	68
94	91	83
96	94	84
63	60	52
80	75	72
68	63	60
58	49	46
45	36	32
48	42	37
36	30	23
32	29	21
32	29	21
26	21	12
32	25	16
36	26	19
36	23	15
37	22	13
40	23	14
41	24	15
39	26	18
47	38	34
53	48	45
58	55	51
53	51	50
57	57	57
65	65	65
63	62	64
58	57	59
58	55	57
61	58	60
60	58	58
63	61	60
65	66	64
65	64	60
61	63	57
60	67	60
54	66	60
53	66	58
55	62	55
57	64	57
62	66	60
60	64	58
59	63	57
61	65	59
66	70	65
65	69	64
65	68	66
61	66	64
60	65	63
59	64	62
58	63	61
58	63	61
61	70	67
67	73	72
63	68	67
61	66	65
61	66	65
58	63	62
55	61	60
60	65	64
60	63	61
57	60	58
58	56	55
53	49	48
42	41	37
31	30	26
36	35	31
44	43	39
48	49	47
48	51	49
51	52	50
51	52	50
48	49	47
52	50	49
58	55	51
58	55	51
42	38	33
32	28	23
29	23	18
32	26	21
33	25	18
32	24	17
33	25	18
33	25	18
31	23	16
32	24	17
33	25	18
33	25	18
30	24	17
31	25	18
37	31	24
42	36	31
46	42	37
46	42	37
46	42	37
43	39	34
37	34	29
35	32	28
37	34	30
37	34	30
38	33	30
41	36	33
42	37	34
42	37	34
42	37	34
43	38	35
45	41	36
42	39	34
54	51	43
58	54	49
56	53	45
60	54	47
57	51	44
58	52	45
57	51	44
62	54	47
64	58	51
59	53	48
64	58	53
60	54	49
53	48	45
57	52	49
58	53	50
57	52	49
65	59	54
60	54	49
59	51	44
62	54	47
59	51	44
56	47	38
54	45	36
50	41	32
47	37	30
46	36	29
45	34	30
41	32	28
39	30	26
39	30	26
40	34	29
42	36	31
37	33	28
41	37	32
50	46	41
61	57	52
47	41	36
34	28	23
44	38	33
57	51	46
39	36	31
32	29	24
29	22	19
35	23	21
35	21	22
38	20	21
39	24	22
27	15	11
34	22	16
34	21	13
35	20	11
36	20	8
41	21	10
42	23	10
45	23	11
42	20	8
40	21	13
39	23	11
39	23	11
42	24	13
43	24	11
40	21	8
39	20	7
39	17	5
44	25	12
43	23	12
42	23	10
39	19	8
40	20	9
41	23	12
42	24	13
40	24	12
42	24	7
46	24	6
43	23	6
42	21	6
43	22	7
41	19	7
41	22	9
48	26	14
42	23	8
46	27	12
46	26	9
43	25	8
40	24	7
45	27	10
43	27	11
42	25	12
47	24	8
49	26	11
45	26	13
42	23	10
47	27	10
50	29	14
41	24	15
42	24	13
39	24	15
40	24	12
50	29	14
44	23	8
42	21	6
48	25	9
47	28	13
46	26	15
55	29	15
53	27	13
49	24	14
56	30	18
55	30	20
50	28	17
48	25	17
54	29	19
55	30	20
51	26	16
57	30	16
57	28	14
53	26	12
58	29	14
50	29	14
52	31	16
64	35	14
65	34	13
54	28	11
60	33	13
56	31	15
52	32	15
64	40	22
60	35	19
66	42	24
74	47	27
68	41	21
65	38	18
59	33	17
72	42	25
67	41	25
63	37	20
77	46	21
76	45	20
73	42	19
82	50	27
74	43	22
66	38	21
79	47	28
78	48	31
73	41	22
86	51	31
86	48	30
80	44	26
93	53	35
88	52	36
81	48	33
92	56	38
95	59	35
89	53	29
84	52	29
98	64	40
86	53	33
81	50	29
96	64	41
90	55	35
94	59	39
106	67	45
103	61	38
101	60	38
118	74	50
105	67	43
101	67	43
112	75	47
110	73	47
98	62	38
111	73	49
110	70	51
109	72	52
123	81	62
115	75	56
110	70	51
103	66	44
115	74	51
115	75	50
109	72	46
123	83	55
115	78	50
113	75	51
125	85	57
126	80	49
117	70	38
129	82	50
131	87	56
119	80	52
130	90	61
126	88	56
117	79	47
134	94	59
130	89	56
129	90	58
123	84	52
133	89	58
128	84	55
130	87	60
138	94	65
136	92	68
125	84	59
135	91	67
132	90	67
131	89	66
140	94	70
141	95	71
138	93	66
141	93	65
139	89	59
137	90	59
144	96	62
143	97	63
143	97	63
150	102	66
143	97	63
139	92	60
141	91	61
147	97	67
144	97	69
139	94	67
144	97	69
143	98	71
143	97	73
141	93	69
143	97	73
141	95	71
142	95	68
144	97	70
147	101	77
150	103	76
145	97	69
149	97	67
152	97	66
150	98	68
148	101	70
150	101	69
149	101	67
149	98	65
148	100	66
151	98	65
152	101	69
154	100	70
155	100	69
154	97	66
151	96	65
156	99	68
148	94	64
