# Supplementary material for: Detection of Power Line Insulators in Digital Images Based on the Transformed Colour Intensity Profiles
Source: Sensors (Basel). 2023 Mar 22;23(6):3343. doi: 10.3390/s23063343 (PMC10051827; doi:10.3390/s23063343)
Supplement: Supplementary file 1 [file sensors-23-03343-s001.zip › Dataset/ni/ni_SCENA_55_110_153_143_19.csv]

103	120	123
104	121	124
117	132	135
113	130	133
132	148	154
118	134	140
97	113	120
87	101	107
84	98	104
110	126	132
93	112	117
116	138	144
134	156	162
134	156	162
123	145	151
97	119	131
102	124	136
104	123	136
94	113	126
128	151	167
121	144	160
128	148	165
135	155	172
136	160	182
132	156	178
143	166	188
118	137	158
89	106	127
86	103	124
114	131	152
127	144	165
109	126	147
106	125	146
127	146	167
118	137	158
92	113	128
89	110	125
90	111	126
103	124	139
91	111	122
97	117	128
105	127	138
112	135	150
113	133	144
119	139	150
128	148	159
129	149	160
138	155	164
122	139	148
110	127	136
114	131	140
118	136	143
116	134	141
115	133	140
117	135	142
113	130	139
116	133	142
117	135	142
121	135	141
121	137	144
129	145	152
138	154	161
142	160	167
128	148	159
123	145	156
124	146	158
127	150	165
137	160	176
135	160	176
124	149	165
112	138	154
109	135	151
126	147	162
137	156	171
138	154	167
142	156	168
112	128	140
115	131	143
115	132	141
107	124	133
131	148	157
146	163	172
134	152	159
134	152	159
125	143	150
122	140	147
122	141	146
123	142	147
130	149	154
126	142	148
156	169	177
165	178	186
151	164	172
149	162	170
137	152	161
127	142	151
161	175	187
160	174	186
184	198	210
163	177	189
172	186	198
169	183	195
162	176	188
156	170	182
161	176	185
94	111	120
138	157	165
131	150	158
151	170	178
159	178	186
153	172	180
158	177	185
137	156	164
127	146	154
154	173	181
138	157	165
134	153	161
132	151	159
133	152	160
144	163	171
132	151	159
126	145	153
95	112	121
94	111	120
128	145	154
126	143	152
132	149	158
136	153	162
120	137	146
134	151	160
142	159	168
129	146	155
149	166	175
161	178	187
147	164	173
