# Supplementary material for: Detection of Power Line Insulators in Digital Images Based on the Transformed Colour Intensity Profiles
Source: Sensors (Basel). 2023 Mar 22;23(6):3343. doi: 10.3390/s23063343 (PMC10051827; doi:10.3390/s23063343)
Supplement: Supplementary file 1 [file sensors-23-03343-s001.zip › Dataset/ni/ni_SCENA_52_3053_677_3042_767.csv]

83	84	88
125	124	126
133	132	134
183	183	183
199	199	199
191	189	189
209	207	207
203	201	201
175	173	173
189	184	186
174	169	171
193	186	191
150	142	149
162	155	160
162	155	160
135	125	131
136	126	132
163	154	157
160	151	154
185	174	177
162	151	154
133	122	124
154	143	145
219	206	208
232	219	221
160	148	148
105	93	93
130	120	120
159	149	149
199	189	189
172	162	162
134	124	124
126	116	116
143	133	133
160	150	150
147	137	137
149	139	139
187	177	177
190	180	180
150	140	140
139	129	129
154	144	144
153	143	143
157	147	147
183	173	173
160	150	150
138	128	128
116	106	106
125	115	115
166	156	156
200	190	190
179	169	169
133	123	123
149	139	139
211	201	201
170	160	160
132	122	122
142	132	132
148	138	138
131	121	121
124	114	114
123	113	113
123	113	113
116	106	106
136	126	126
163	153	153
179	169	169
169	159	159
184	174	174
187	177	177
168	158	158
151	141	141
175	165	165
175	165	165
137	126	128
99	90	93
73	66	69
50	43	46
35	28	31
17	10	13
12	5	8
15	8	11
15	8	11
12	5	8
9	2	5
29	22	25
44	37	40
110	103	106
137	130	133
163	156	159
166	159	164
