# Supplementary material for: Detection of Power Line Insulators in Digital Images Based on the Transformed Colour Intensity Profiles
Source: Sensors (Basel). 2023 Mar 22;23(6):3343. doi: 10.3390/s23063343 (PMC10051827; doi:10.3390/s23063343)
Supplement: Supplementary file 1 [file sensors-23-03343-s001.zip › Dataset/ni/ni_SCENA_60_223_350_263_61.csv]

201	203	197
201	203	197
201	203	197
201	203	197
201	203	197
201	203	197
201	203	197
203	205	199
203	205	199
203	205	199
204	206	200
204	206	200
204	206	200
205	207	201
205	207	201
207	207	201
209	206	201
207	206	202
207	206	202
209	208	204
209	208	204
207	208	206
207	208	206
204	205	203
200	201	199
206	208	208
175	177	177
72	74	74
45	47	47
74	79	78
148	155	152
197	207	201
201	212	204
196	202	197
205	208	206
204	202	202
213	207	208
188	179	182
77	66	69
28	17	20
31	20	23
28	20	21
16	11	10
21	18	14
12	13	9
11	15	9
56	60	54
109	113	108
110	114	109
106	109	107
99	102	100
97	99	99
99	101	101
97	101	102
94	98	99
96	102	101
94	100	99
91	98	95
87	94	89
90	101	93
102	113	103
192	204	192
215	223	216
213	218	216
213	218	217
212	217	216
211	216	215
209	214	213
208	213	212
207	212	211
207	212	211
206	211	210
206	211	210
204	209	208
203	208	207
203	208	207
203	208	207
204	209	208
204	209	208
208	210	210
208	210	210
208	210	210
207	209	209
207	209	209
206	208	208
206	208	208
206	208	208
205	207	207
205	207	207
205	207	207
205	207	207
205	207	207
205	207	207
205	207	207
205	207	207
204	209	207
204	210	205
204	210	205
204	210	205
204	209	207
204	209	207
204	209	207
204	209	208
199	204	203
200	205	204
201	204	208
200	203	207
198	201	205
196	199	203
197	200	205
197	202	205
195	203	203
190	201	199
187	197	197
184	194	194
180	190	190
178	186	186
174	180	179
172	177	176
166	169	167
161	158	153
154	148	141
147	139	132
142	133	124
136	126	116
127	117	107
126	112	100
129	110	95
121	103	86
122	106	90
122	107	91
116	107	93
121	115	102
98	96	85
44	45	36
15	17	11
70	75	73
193	199	198
235	240	241
187	194	197
175	182	185
189	195	200
194	200	205
205	212	215
208	215	218
212	219	222
214	221	224
215	222	225
214	221	224
214	221	224
215	222	225
215	222	225
215	222	225
215	222	225
214	221	224
214	221	224
214	221	224
214	221	224
214	221	224
214	221	224
214	221	224
214	221	224
213	220	223
213	220	223
212	219	222
212	219	222
212	219	222
211	218	221
211	218	221
212	219	222
213	220	223
213	220	223
213	220	223
212	219	222
211	218	221
209	216	219
208	215	218
207	214	217
203	210	213
200	209	213
199	208	212
196	205	209
194	203	207
191	201	208
190	200	207
189	199	206
187	197	204
186	197	205
186	197	205
186	197	205
186	197	205
188	199	207
189	200	208
190	201	209
192	203	211
193	204	212
195	206	214
196	207	215
197	208	216
199	210	218
199	210	218
201	212	220
202	213	221
204	215	223
205	216	224
207	218	226
207	218	226
213	223	230
211	222	226
211	220	224
209	218	222
211	218	221
214	219	222
217	221	222
219	224	223
216	219	217
218	219	217
219	218	214
219	218	214
220	217	212
220	216	211
221	217	212
222	218	213
225	221	216
221	217	212
218	214	209
218	214	209
222	218	213
225	221	216
223	219	214
219	215	210
215	211	206
220	216	211
215	211	206
222	218	213
209	203	198
207	201	196
215	209	204
223	217	212
162	156	151
25	18	15
50	43	40
91	84	81
186	179	176
233	226	223
217	210	207
222	215	212
230	223	220
171	164	161
38	31	28
46	39	36
93	86	83
206	199	196
231	224	221
231	224	221
232	227	226
233	228	227
233	228	227
235	230	229
236	232	231
237	233	232
237	233	232
237	233	232
236	234	233
237	235	234
236	237	235
236	237	235
235	236	234
235	236	234
234	237	235
238	239	237
237	235	234
239	235	234
239	235	234
239	235	234
239	235	234
239	235	234
239	235	234
239	235	234
235	233	233
235	233	233
235	233	233
235	233	233
235	233	233
235	233	233
235	233	233
229	229	229
230	230	230
230	230	230
230	230	230
