# Supplementary material for: Detection of Power Line Insulators in Digital Images Based on the Transformed Colour Intensity Profiles
Source: Sensors (Basel). 2023 Mar 22;23(6):3343. doi: 10.3390/s23063343 (PMC10051827; doi:10.3390/s23063343)
Supplement: Supplementary file 1 [file sensors-23-03343-s001.zip › Dataset/ni/ni_SCENA_91_4196_2850_3490_1393.csv]

26	79	40
24	77	38
27	79	39
32	76	37
35	76	38
39	80	43
46	90	51
58	99	61
67	106	68
68	106	70
64	101	63
55	94	56
48	87	49
42	83	45
40	84	43
39	85	43
36	84	42
34	84	42
35	85	43
28	80	40
32	82	40
33	84	40
40	92	45
43	95	47
43	99	50
40	99	49
33	99	50
24	96	49
42	121	77
69	151	109
102	190	150
113	201	165
91	181	145
94	184	149
93	185	150
64	166	124
57	160	115
54	156	109
62	160	114
84	175	130
96	183	139
112	195	150
119	199	156
88	167	124
89	167	126
63	142	103
51	133	91
52	139	95
62	154	103
69	164	113
82	180	128
78	177	129
81	176	131
63	159	112
54	149	104
39	135	88
44	139	94
43	138	93
53	148	103
55	152	108
69	165	124
95	191	154
103	198	164
103	203	168
103	201	171
103	200	174
99	198	172
99	198	172
97	198	172
98	197	171
104	201	175
100	194	169
101	193	168
94	183	157
78	168	138
71	160	127
82	175	136
88	177	138
97	183	143
101	183	141
103	182	141
103	179	138
104	180	139
106	180	138
102	177	133
96	171	127
92	167	123
81	159	112
75	153	106
67	145	98
62	137	91
65	138	92
71	142	99
78	147	104
86	152	110
84	148	106
76	138	98
64	124	84
59	114	75
42	94	54
44	94	54
42	92	50
44	91	52
45	95	55
49	96	57
53	101	59
54	102	60
51	103	56
52	104	56
54	110	59
55	112	61
59	116	65
62	119	68
59	121	67
61	122	66
64	118	65
67	118	68
66	110	69
63	104	67
69	105	75
81	114	87
99	129	104
100	129	104
92	120	91
81	109	79
77	108	71
72	103	66
78	112	71
79	113	72
84	121	75
79	115	73
66	103	65
65	101	65
60	96	60
56	93	55
49	88	50
47	86	48
46	85	47
45	86	48
44	85	47
48	89	51
51	95	56
52	95	58
53	96	59
52	95	58
55	98	61
53	96	59
62	102	67
64	104	69
70	110	75
66	108	73
66	109	72
64	107	70
62	105	68
58	103	64
56	100	61
57	101	62
59	100	62
60	98	62
61	99	63
70	103	68
72	105	70
71	107	71
68	105	67
61	98	58
58	95	55
56	93	53
65	100	60
70	105	65
85	119	79
94	125	86
102	133	94
105	134	95
101	129	93
96	122	86
83	109	79
78	104	74
70	100	71
70	102	71
71	107	71
69	108	70
71	110	72
69	109	68
74	111	71
71	108	68
81	119	77
81	119	77
95	132	92
92	129	89
99	136	98
96	132	96
95	128	93
93	126	92
95	128	94
96	128	97
96	127	96
97	130	96
98	131	97
95	128	94
94	127	93
89	123	86
87	121	84
88	122	85
89	123	86
87	124	84
86	123	83
86	120	83
85	119	82
86	113	80
83	109	79
82	107	79
76	107	80
78	111	84
80	114	84
82	116	86
81	115	84
82	115	81
81	114	80
83	116	82
73	106	72
71	103	72
68	102	71
70	104	74
69	103	73
65	102	70
67	104	72
68	109	72
67	108	71
66	109	72
69	113	74
67	112	73
66	110	71
59	104	65
53	98	55
50	95	52
50	93	50
50	90	48
54	93	48
57	93	49
61	96	52
64	97	53
63	99	53
59	98	52
59	107	55
58	107	55
67	113	61
70	112	64
79	117	69
79	115	69
76	112	66
75	110	66
75	109	68
76	112	70
76	113	73
78	118	77
75	119	78
74	118	77
69	113	72
67	113	71
65	111	68
64	110	67
62	108	65
59	103	62
61	105	64
69	109	68
76	115	77
86	123	85
88	124	88
97	130	95
103	134	103
105	133	103
109	134	108
110	135	109
111	133	109
109	130	108
108	128	105
108	129	104
107	129	105
105	127	103
104	127	105
102	124	105
103	125	107
98	120	102
97	119	101
93	115	97
93	115	97
93	112	95
90	112	93
95	117	98
98	120	101
95	117	98
93	119	96
91	117	93
86	117	90
82	116	86
79	118	86
77	120	83
74	121	83
74	121	82
77	127	85
81	129	87
85	131	89
89	131	90
87	126	88
86	123	85
82	116	79
79	114	74
72	112	70
73	116	73
79	122	77
83	124	79
85	125	83
89	127	85
92	128	86
94	129	89
94	128	88
97	128	91
93	124	87
95	122	88
90	117	84
88	115	82
86	113	80
85	112	79
85	112	78
86	114	78
89	117	81
94	120	84
101	125	90
101	126	88
102	127	89
102	127	89
94	121	82
86	115	76
76	110	70
68	105	65
65	105	64
64	108	67
64	110	68
69	115	73
65	106	69
62	101	69
61	100	68
64	100	70
69	104	77
86	119	92
90	120	95
99	129	104
99	129	104
98	129	102
95	126	97
80	114	83
80	115	81
75	113	77
78	117	79
85	124	86
95	128	93
88	124	88
90	124	93
91	125	95
87	122	96
85	122	96
80	121	90
80	121	89
77	119	84
77	120	83
75	117	82
74	115	83
77	116	91
84	120	103
97	129	118
102	135	128
114	148	138
115	152	142
122	162	151
118	162	155
117	164	162
115	163	167
121	173	180
124	175	185
134	180	191
137	184	192
142	193	195
132	188	183
120	186	174
115	190	169
114	199	171
119	209	179
104	198	164
102	196	162
100	190	155
77	164	130
69	152	120
68	148	119
69	146	118
71	149	125
77	152	130
68	144	126
71	147	129
72	153	134
76	157	138
91	173	154
96	178	159
111	193	175
118	195	188
133	207	209
137	211	211
124	196	196
114	187	185
116	186	185
120	191	188
125	194	191
135	204	201
153	220	217
153	222	219
170	234	234
168	235	232
191	254	252
194	255	255
194	251	252
185	243	248
197	255	255
192	254	255
184	250	255
165	234	237
151	225	227
155	229	231
143	220	222
136	214	213
119	199	198
105	183	182
90	168	167
104	178	178
113	187	187
147	217	217
133	212	209
131	227	221
114	217	209
114	212	206
106	200	195
91	181	176
74	161	157
107	194	191
130	214	212
157	244	240
154	240	234
136	225	216
135	224	214
143	235	222
139	231	218
136	235	215
137	234	214
133	235	210
125	226	201
118	225	198
116	223	197
118	224	201
110	218	196
114	220	203
122	227	212
131	233	221
137	236	226
148	244	237
164	255	248
165	255	249
163	253	240
162	250	236
153	241	225
154	242	229
164	250	240
169	255	245
170	254	249
165	249	244
169	252	250
168	254	246
164	255	237
149	247	217
126	232	193
124	232	189
131	241	199
138	249	211
131	243	209
132	241	215
127	236	204
113	225	185
93	204	160
83	191	148
83	190	147
102	202	166
110	207	175
129	220	197
146	234	220
169	253	249
168	251	252
171	252	255
171	254	255
159	243	238
142	229	219
123	210	190
116	206	183
117	208	183
123	215	190
128	219	193
128	218	188
120	214	180
113	208	171
97	193	153
95	184	144
93	177	135
90	169	128
76	155	112
80	160	117
79	166	122
84	176	133
80	178	134
79	181	139
74	179	136
66	168	126
47	150	105
36	138	91
34	133	85
35	134	84
36	131	80
37	133	79
33	130	74
38	135	79
45	141	87
56	151	100
74	169	119
85	177	130
103	196	151
110	206	165
113	221	185
112	228	191
123	239	202
119	238	199
122	240	205
120	237	204
122	239	208
102	221	193
103	221	196
94	211	190
100	214	197
128	236	224
142	245	238
158	252	251
160	252	253
159	244	246
163	249	249
164	249	245
167	255	242
165	255	235
160	255	228
144	248	213
122	228	191
107	215	179
111	219	190
120	227	201
128	233	212
131	233	215
131	232	211
131	229	207
120	217	191
108	201	172
92	188	151
86	180	146
115	205	182
146	225	216
181	249	254
191	251	255
201	251	255
198	253	255
190	255	252
172	254	241
135	235	217
111	223	199
109	225	196
110	230	196
119	237	202
128	246	211
129	249	214
128	249	215
127	250	216
126	252	217
121	250	213
114	244	209
115	247	211
117	247	216
113	243	212
115	243	214
116	245	214
128	252	222
125	252	220
130	253	221
122	248	213
127	247	212
118	236	193
115	229	189
115	221	185
124	220	196
147	232	218
155	229	225
163	227	228
143	210	207
144	208	203
115	197	179
100	182	164
47	135	119
36	120	108
64	150	140
73	158	150
110	196	184
93	182	156
95	185	149
76	169	130
59	154	110
56	154	108
58	157	109
61	161	109
67	167	115
81	176	125
89	182	131
86	177	128
87	175	129
85	168	123
82	161	118
77	153	111
75	151	109
72	152	109
72	152	109
71	151	108
66	145	101
65	140	94
64	136	89
56	129	79
54	123	73
57	124	73
55	121	70
52	120	67
49	117	64
47	114	63
45	114	63
48	115	64
48	114	65
53	118	69
53	119	70
45	123	69
42	127	69
42	134	75
44	138	79
48	142	85
51	137	89
53	132	89
55	122	91
61	121	97
70	119	111
76	123	121
90	132	139
94	136	148
104	143	151
107	147	142
92	138	119
87	136	114
80	139	111
83	148	122
105	179	155
117	197	174
130	219	200
142	234	215
144	241	221
144	244	222
145	240	219
138	234	210
152	242	219
131	222	197
126	215	189
96	183	155
98	190	161
84	178	147
94	194	158
92	193	155
94	195	157
99	200	162
107	205	169
108	202	168
126	215	189
144	223	202
150	224	212
141	208	201
145	207	207
133	191	196
127	184	185
94	149	140
86	140	127
76	132	119
82	143	129
88	152	140
88	157	144
87	161	149
89	168	155
98	183	169
103	190	176
124	215	200
129	222	207
139	227	221
138	225	221
131	216	218
128	205	207
126	192	191
130	189	185
133	198	189
134	200	189
128	199	182
124	195	179
124	193	183
116	186	179
121	191	190
117	186	189
124	189	197
126	190	195
129	193	197
130	192	192
132	196	191
132	190	185
137	186	188
137	179	178
136	176	174
134	171	163
137	171	161
106	135	120
74	100	84
53	75	56
61	81	62
63	79	61
62	75	59
54	67	53
56	66	54
50	65	51
47	64	50
48	66	49
57	71	53
63	75	57
64	77	61
63	76	60
61	77	60
60	75	61
61	78	64
64	81	68
74	94	81
71	91	79
69	91	79
72	93	84
72	96	86
67	90	82
57	80	75
52	75	70
55	77	72
61	80	77
54	75	72
51	72	69
42	60	61
44	62	63
40	60	61
36	56	57
37	53	59
34	50	56
27	46	51
29	48	53
29	45	57
26	42	55
22	36	59
19	34	60
20	35	68
18	35	68
18	34	70
19	36	69
23	37	73
24	39	72
27	41	77
28	43	76
32	44	78
35	47	81
39	49	83
36	45	82
38	47	84
40	49	86
39	49	83
34	43	76
41	49	78
41	48	81
41	48	81
39	47	84
42	48	85
42	47	86
42	47	86
40	48	85
41	47	84
41	47	82
42	48	83
41	48	81
42	49	82
41	49	79
41	48	81
39	49	79
38	48	78
38	47	80
38	47	80
38	47	80
39	48	81
39	48	81
39	48	81
39	48	81
39	48	81
39	48	81
39	48	81
39	48	81
39	48	81
40	49	82
40	49	82
40	49	82
39	48	82
39	48	82
41	48	81
42	49	82
39	48	82
40	49	82
41	48	81
41	48	81
41	48	81
41	48	81
42	47	78
42	47	78
42	47	78
42	47	78
42	47	80
40	47	80
40	47	80
40	47	80
40	48	78
40	48	78
40	47	80
40	47	80
39	46	79
40	47	80
41	48	81
39	46	79
38	45	78
37	44	77
37	44	77
36	45	79
36	45	79
36	45	79
38	44	79
35	41	76
35	41	76
35	41	76
35	41	76
33	41	78
33	41	78
32	40	77
33	41	78
33	41	78
33	41	78
32	40	77
32	40	77
30	39	77
30	39	77
30	39	77
30	39	77
30	39	76
30	39	76
29	38	75
29	38	75
28	37	74
28	37	74
27	36	73
27	36	73
28	37	74
27	36	73
27	36	73
27	36	73
27	36	73
27	36	73
27	36	73
29	39	73
29	39	73
28	38	72
28	38	72
28	38	72
28	38	72
28	38	72
28	38	72
26	36	70
26	36	70
26	36	70
26	36	70
25	35	69
25	35	69
25	35	69
25	35	69
26	35	69
26	35	69
26	35	69
26	35	69
26	35	69
26	35	69
26	35	69
26	35	69
26	35	69
25	34	68
25	34	68
25	34	68
25	34	68
24	33	67
24	33	67
24	33	67
24	34	68
24	34	68
24	34	68
23	33	67
23	33	67
23	33	67
23	33	67
23	33	67
24	34	68
23	33	67
23	33	67
23	33	67
23	33	67
22	32	66
22	32	66
22	32	66
22	31	65
22	31	65
22	31	65
22	31	64
22	31	64
22	31	64
22	31	64
21	30	63
22	31	64
22	31	64
21	30	63
21	30	63
21	30	63
21	30	63
20	29	62
20	29	62
20	29	63
20	29	63
20	29	63
20	29	63
20	29	63
21	30	64
21	30	64
21	30	64
20	29	63
20	29	63
20	29	63
20	29	63
20	29	63
20	29	63
20	29	63
20	29	63
18	28	62
18	28	62
18	28	62
18	28	62
19	28	62
19	28	62
19	28	62
19	28	62
18	26	63
18	26	63
18	26	63
18	26	63
18	25	64
18	26	63
19	27	64
18	26	63
17	26	63
15	27	61
15	27	61
15	27	61
15	27	61
16	26	60
16	26	60
16	26	60
15	25	59
16	25	58
16	25	58
15	24	57
15	24	57
15	24	57
15	24	57
14	23	56
14	25	57
13	24	54
13	24	54
14	24	54
14	24	54
15	24	57
15	24	57
17	24	57
16	23	56
16	23	56
16	23	56
16	23	56
15	22	55
15	22	55
15	22	55
15	22	55
13	22	56
13	22	56
13	22	55
13	22	55
14	23	56
14	23	56
12	21	54
12	21	54
12	21	54
12	21	54
12	22	52
12	22	52
12	22	52
13	23	53
13	23	53
13	23	53
12	21	54
12	21	54
12	22	52
12	22	52
12	22	52
12	22	52
13	21	51
13	21	51
14	22	52
14	22	52
14	22	52
14	22	52
15	23	53
14	22	52
14	22	52
14	22	52
12	21	54
12	21	54
12	21	54
12	22	52
12	22	52
13	23	53
13	23	53
12	23	51
11	22	50
11	22	50
11	22	50
11	22	50
12	23	51
12	23	51
12	23	51
12	23	51
12	21	54
12	21	55
12	21	55
12	21	55
12	21	55
13	22	56
13	22	56
13	23	53
15	25	55
14	24	54
15	25	55
15	25	55
14	24	54
15	25	55
14	24	54
14	24	54
18	25	58
18	25	58
18	25	58
18	25	58
18	26	56
19	27	57
19	27	57
19	27	57
20	28	57
20	28	57
20	28	57
21	29	58
21	29	58
21	29	58
20	28	57
20	28	57
21	29	59
21	29	59
21	29	59
21	29	59
21	29	58
22	30	59
22	30	60
22	30	60
24	32	62
24	32	62
24	32	62
25	33	63
23	33	63
26	34	64
26	34	64
26	33	66
21	31	61
21	31	61
22	32	62
22	32	62
23	33	63
24	34	64
24	34	64
25	35	65
25	35	65
25	35	65
25	35	65
26	36	66
26	36	66
27	37	67
27	37	67
27	38	66
27	40	66
25	39	61
32	46	65
58	69	89
61	71	89
41	51	69
31	39	56
38	45	65
40	47	67
36	45	72
33	42	69
30	39	66
26	38	62
26	38	62
26	39	61
26	40	62
22	40	63
22	40	63
24	39	65
27	40	66
28	39	67
31	39	68
29	40	67
29	41	65
31	47	63
25	45	56
33	64	63
45	79	72
64	110	88
71	119	91
59	114	75
59	112	69
64	110	67
64	108	67
62	104	63
64	103	65
65	98	63
65	97	62
62	93	60
62	91	58
61	92	61
62	92	63
63	93	68
65	93	70
68	95	75
74	96	77
79	98	81
77	100	78
76	102	79
74	101	75
74	101	75
71	100	67
70	100	65
70	101	62
67	101	61
69	103	62
68	102	61
69	103	62
67	103	61
66	102	60
66	102	60
65	101	59
63	100	60
66	101	61
70	104	63
69	103	62
68	104	62
62	104	63
59	105	63
58	108	66
55	109	66
57	114	69
59	116	71
65	119	72
68	120	73
74	121	75
84	120	78
86	120	80
91	116	82
94	115	83
100	115	88
101	114	90
98	112	88
96	111	84
89	104	76
84	102	71
76	97	64
73	97	62
71	98	58
72	100	57
72	104	57
72	107	57
80	116	64
82	118	66
92	125	74
90	126	74
90	123	78
86	122	76
85	120	76
80	116	70
76	112	65
73	109	62
71	107	60
70	106	59
70	103	58
70	102	61
70	99	66
68	95	69
66	92	69
68	94	80
69	95	82
69	97	84
69	101	82
70	105	85
70	106	89
70	109	94
72	112	101
80	122	115
87	131	125
95	139	138
100	147	145
106	152	153
106	154	155
104	152	153
104	153	151
97	151	146
93	147	140
86	148	136
82	152	135
81	156	134
84	161	140
85	164	143
87	167	150
86	167	152
88	170	158
92	173	164
89	172	164
93	178	170
96	183	173
104	191	181
104	192	178
104	193	177
107	199	182
109	200	179
110	204	179
109	202	173
106	199	170
104	194	165
97	185	161
90	177	151
76	164	140
70	158	134
75	166	143
73	169	145
75	176	155
75	183	161
77	191	168
81	198	175
88	207	186
89	211	187
93	213	182
94	214	180
100	217	184
104	221	188
117	231	201
121	237	208
127	240	213
126	238	214
131	242	220
130	239	217
130	238	216
132	238	215
134	236	211
136	237	211
143	243	215
142	243	217
152	248	237
156	246	247
158	246	252
159	247	254
157	244	254
154	242	249
153	242	246
157	246	243
146	238	227
138	232	215
133	229	205
135	232	206
137	235	211
131	232	210
126	229	208
116	228	204
105	225	194
105	231	196
106	232	197
109	236	204
112	237	205
117	240	208
114	234	203
108	229	195
103	223	188
96	213	174
86	202	159
67	185	134
65	182	127
69	185	126
71	188	127
75	192	137
76	192	155
78	195	164
83	200	169
87	204	173
95	208	180
96	209	181
99	212	184
100	213	186
112	224	200
116	227	207
117	229	211
121	232	218
121	234	220
124	237	227
122	235	225
124	238	225
125	243	225
125	243	224
127	244	223
127	244	223
129	246	221
126	243	218
128	245	220
128	242	219
128	242	219
124	233	217
123	228	219
118	221	218
124	223	227
125	222	232
124	219	234
120	215	225
129	220	229
129	217	231
129	218	229
130	217	227
136	222	228
132	219	221
137	221	226
128	212	217
130	211	218
116	197	204
112	193	198
106	188	189
103	186	178
90	177	163
79	167	144
71	158	130
73	157	123
67	149	114
65	151	111
64	154	111
71	165	118
74	173	125
84	186	139
90	194	153
104	209	172
106	213	181
116	224	195
120	230	201
123	234	202
119	233	196
120	235	196
122	237	198
119	233	196
121	234	200
110	226	191
111	226	193
100	214	184
98	212	182
94	204	178
96	205	179
112	220	198
116	224	202
133	237	220
134	238	221
140	242	230
137	239	227
139	241	230
135	239	222
127	239	209
124	238	201
111	230	192
107	225	190
110	227	194
119	235	206
130	243	216
135	246	224
147	255	234
150	255	238
152	255	236
153	255	235
152	253	232
153	254	233
152	253	232
146	250	225
142	251	225
139	249	225
134	245	223
136	250	227
133	249	226
134	250	227
133	250	227
134	252	227
137	253	230
140	254	231
145	255	234
145	255	231
143	251	228
140	247	220
140	244	219
136	244	215
136	247	219
133	246	218
136	246	220
137	247	219
135	242	216
127	232	205
133	235	210
135	236	210
137	235	211
137	236	210
140	238	214
144	242	218
149	247	225
157	255	233
159	255	236
