# Supplementary material for: Detection of Power Line Insulators in Digital Images Based on the Transformed Colour Intensity Profiles
Source: Sensors (Basel). 2023 Mar 22;23(6):3343. doi: 10.3390/s23063343 (PMC10051827; doi:10.3390/s23063343)
Supplement: Supplementary file 1 [file sensors-23-03343-s001.zip › Dataset/ni/ni_SCENA_79_984_820_1009_560.csv]

32	64	70
41	73	78
56	88	93
68	101	104
78	110	115
68	98	109
60	89	103
61	90	104
66	95	109
68	95	109
65	92	106
65	93	104
68	96	107
69	95	107
73	99	111
74	101	111
60	85	95
65	90	100
70	95	105
69	92	100
62	88	95
66	92	98
64	93	97
62	91	95
65	95	96
70	102	101
83	115	114
83	116	112
77	110	106
52	86	85
49	83	82
51	87	87
57	92	95
61	96	100
67	101	107
69	102	111
65	95	106
65	91	103
61	85	97
56	81	91
59	85	92
69	96	100
80	108	109
84	112	112
84	113	110
58	89	86
52	84	79
48	79	76
52	83	82
61	91	92
53	82	86
52	81	85
71	100	104
72	103	106
61	95	95
53	87	87
51	85	84
52	86	85
49	84	80
51	86	82
60	95	91
62	96	95
71	105	105
73	105	110
61	92	101
46	75	89
42	71	86
49	77	94
65	92	106
73	102	109
64	94	99
56	86	91
54	84	89
54	84	89
55	87	93
62	94	100
68	100	105
57	89	94
66	100	106
68	103	107
64	102	102
63	102	100
63	103	98
63	103	98
63	100	98
79	108	117
72	98	112
62	88	102
63	89	103
86	112	124
98	125	135
94	122	129
83	112	117
74	103	107
70	100	101
57	88	87
48	79	76
49	81	76
49	81	76
51	85	78
60	94	88
53	87	87
53	86	89
50	83	86
48	81	84
51	84	87
56	89	92
58	91	94
56	89	92
61	94	97
58	91	94
51	84	87
39	73	73
42	76	76
54	88	88
57	91	91
49	82	85
68	103	107
69	104	108
49	83	89
54	88	94
56	89	98
53	86	95
65	97	108
67	99	110
70	103	112
60	93	102
51	85	91
53	88	92
51	86	89
43	78	81
47	82	85
65	100	104
58	89	98
54	84	95
71	102	111
77	109	115
78	110	115
74	107	110
58	92	92
62	96	96
45	78	81
45	77	82
50	82	88
56	87	96
56	85	99
53	82	97
59	87	104
70	96	113
79	102	117
74	96	108
72	97	107
77	105	112
82	112	117
74	107	110
60	95	98
51	86	89
37	75	77
36	74	76
38	73	77
43	78	82
55	89	95
44	75	84
44	74	85
51	81	92
52	84	97
52	84	97
55	87	98
56	88	99
53	84	93
49	80	89
55	87	93
45	77	82
51	82	85
44	75	76
39	71	70
34	66	65
32	63	60
40	71	68
53	85	80
58	91	87
56	90	90
49	86	90
54	91	95
52	89	93
55	91	97
63	99	105
64	100	108
59	95	103
58	93	103
61	96	106
68	102	115
75	109	122
76	109	124
75	108	123
72	105	121
73	104	119
63	93	104
55	84	91
48	78	83
49	80	83
53	84	87
56	87	88
63	95	94
67	99	98
52	85	81
53	86	82
57	90	86
54	86	85
42	74	73
36	67	68
37	68	69
34	65	68
55	84	91
60	89	98
60	88	99
60	88	99
61	88	102
61	88	102
61	88	102
61	89	100
70	99	108
67	96	103
63	93	98
50	80	81
49	80	77
49	81	76
46	79	72
46	74	68
51	72	70
52	70	71
48	68	69
43	64	65
34	60	60
33	61	62
37	68	69
43	76	79
65	97	102
71	105	111
70	100	111
58	87	101
59	88	103
74	100	117
78	103	123
71	96	112
59	90	91
56	90	84
57	91	85
60	94	88
55	91	85
47	84	76
40	79	71
39	80	72
51	94	85
59	102	93
47	94	85
44	91	82
44	93	85
48	99	91
49	100	92
47	95	89
