# Supplementary material for: Detection of Power Line Insulators in Digital Images Based on the Transformed Colour Intensity Profiles
Source: Sensors (Basel). 2023 Mar 22;23(6):3343. doi: 10.3390/s23063343 (PMC10051827; doi:10.3390/s23063343)
Supplement: Supplementary file 1 [file sensors-23-03343-s001.zip › Dataset/ni/ni_SCENA_4_1923_1859_1536_1261.csv]

136	153	156
165	182	185
134	153	156
131	152	154
121	140	147
135	154	161
117	136	143
90	109	116
135	154	161
163	182	189
90	109	116
90	109	116
130	152	158
127	149	155
123	145	151
129	151	157
123	145	151
135	157	163
160	182	188
162	186	192
173	197	203
124	150	156
81	107	113
118	144	150
133	159	165
128	154	160
120	146	152
108	134	140
94	120	126
103	129	135
100	124	130
85	111	117
99	125	131
121	147	153
114	140	146
137	163	169
139	168	173
94	124	129
92	122	127
109	139	144
113	143	148
120	150	155
131	161	166
98	127	132
91	120	125
91	120	125
113	139	145
107	133	139
137	161	167
130	152	158
118	140	146
158	176	183
154	168	174
107	117	124
66	74	81
84	90	97
98	104	111
103	109	116
106	112	119
107	113	120
86	92	99
68	74	81
127	135	142
148	156	163
111	119	126
85	95	102
70	80	87
62	72	79
84	95	103
148	159	167
141	154	162
122	135	143
148	159	167
130	141	149
137	146	155
127	134	143
160	164	175
90	95	104
89	91	102
114	116	127
153	159	166
139	145	152
94	100	107
112	115	123
108	110	118
106	105	114
120	119	128
104	103	112
86	88	96
116	115	124
154	156	164
152	154	162
173	175	183
128	130	138
107	110	118
106	109	117
92	95	103
101	104	112
108	111	119
130	133	141
152	155	163
117	120	128
93	96	104
106	109	117
99	102	110
98	104	111
107	113	120
112	118	125
108	114	121
92	98	105
88	94	101
83	89	96
96	102	109
128	134	141
128	134	141
106	112	119
104	110	117
78	84	91
97	105	112
95	103	110
96	104	111
96	104	111
136	146	153
112	122	129
114	124	131
90	100	107
109	117	124
143	151	158
123	129	136
86	92	99
110	113	121
123	126	134
128	130	138
104	107	115
122	125	133
131	134	142
109	112	120
102	105	113
101	107	114
94	100	107
113	119	126
131	137	144
133	139	146
116	122	129
139	145	152
144	150	157
127	133	140
86	92	99
91	94	102
96	99	107
100	103	111
95	98	106
100	103	111
91	94	102
143	146	154
114	117	125
118	124	131
86	92	99
78	84	91
94	100	107
82	90	97
102	110	117
141	149	156
122	128	135
123	129	136
81	84	92
64	67	75
67	70	78
73	79	86
109	115	122
86	92	99
130	136	143
95	101	108
86	92	99
100	106	113
80	86	93
91	99	106
104	110	117
112	118	125
121	126	135
138	144	151
131	137	144
94	100	107
115	121	128
95	101	108
116	122	129
123	129	136
127	133	140
96	102	109
95	101	108
78	86	93
96	102	109
110	116	123
81	87	94
109	115	122
147	153	160
100	108	115
95	103	110
163	171	178
134	142	149
101	111	118
89	99	106
119	127	134
122	130	137
113	121	128
106	112	119
94	102	109
117	125	132
122	131	135
111	120	124
109	118	122
102	111	115
96	106	113
88	100	106
115	129	135
155	169	175
152	166	172
140	154	160
93	105	111
122	134	140
106	116	123
76	84	91
70	76	83
63	69	76
79	85	92
108	114	121
117	125	132
165	173	180
180	185	194
176	178	188
94	96	106
55	57	67
60	62	72
79	81	91
152	154	164
129	130	140
115	116	126
98	99	109
124	126	136
151	153	163
129	131	141
86	93	102
105	112	121
109	116	125
120	125	134
120	125	134
100	105	114
124	129	138
120	127	136
93	100	109
102	109	118
107	114	123
130	137	146
158	164	175
145	154	164
144	153	163
151	160	170
154	163	173
143	152	162
152	161	170
133	144	152
143	154	162
147	156	165
120	129	138
89	98	107
77	86	95
111	120	129
103	112	121
75	84	93
95	104	113
98	107	116
153	162	171
180	189	198
122	131	140
90	99	108
119	128	137
127	136	145
103	114	122
94	105	113
118	129	137
125	138	146
99	112	120
101	117	124
106	122	129
87	103	110
91	107	114
105	121	128
171	187	194
175	191	198
163	179	186
128	141	149
130	143	151
180	191	199
180	189	198
170	179	188
126	135	144
114	123	132
93	102	111
91	100	109
147	156	165
108	117	126
70	77	86
90	97	106
95	102	111
121	126	135
103	108	117
95	100	109
115	120	129
135	137	147
122	124	134
133	135	145
149	151	161
109	111	121
112	114	124
119	124	133
123	128	137
127	132	141
118	123	132
118	125	134
113	120	129
102	109	118
89	96	105
92	99	108
95	102	111
104	113	122
113	122	131
107	116	125
144	151	160
143	150	159
160	165	174
165	170	179
160	165	174
138	143	152
150	157	166
170	177	186
97	104	113
59	66	75
83	90	99
90	97	106
76	83	92
83	92	101
63	72	81
44	53	62
115	124	133
121	130	139
86	95	104
104	111	120
107	114	123
99	106	115
90	97	106
98	103	112
95	100	109
118	120	131
131	133	144
88	92	103
85	89	100
125	127	137
120	122	132
65	67	77
63	65	75
124	129	138
121	126	135
96	101	110
129	134	143
116	121	130
132	137	146
83	88	97
59	64	73
64	71	80
93	100	109
107	114	123
106	113	122
87	94	103
99	106	115
114	123	132
141	150	159
142	151	160
142	151	160
85	94	103
76	85	94
129	138	147
158	167	176
109	118	127
82	89	98
98	105	114
109	116	125
100	107	116
125	132	141
158	165	174
144	151	160
121	128	137
94	101	110
57	64	73
81	88	97
81	88	97
59	68	77
69	78	87
147	156	165
172	181	190
136	145	154
78	87	96
92	99	108
92	99	108
110	117	126
132	139	148
136	143	152
164	171	180
151	158	167
144	151	160
109	116	125
87	94	103
111	118	127
112	119	128
104	111	120
112	119	128
109	116	125
103	110	119
120	127	136
128	135	144
108	115	124
91	97	108
93	99	110
109	115	126
131	137	148
115	122	131
110	117	126
90	97	106
84	91	100
92	99	108
75	82	91
94	101	110
105	112	121
107	115	122
125	133	140
112	120	127
118	126	133
105	113	120
101	109	116
87	95	102
82	90	97
93	99	106
132	138	145
158	164	171
132	138	145
104	107	115
103	106	114
100	103	111
89	92	100
140	142	150
151	153	161
133	135	143
106	112	119
95	103	110
94	102	109
117	125	132
115	123	130
93	103	110
81	93	99
101	113	119
173	185	191
162	176	182
140	154	160
145	158	166
156	170	176
149	163	169
109	123	129
140	152	158
136	148	154
122	129	138
125	132	141
126	133	142
140	147	156
136	143	152
146	153	162
136	143	152
97	104	113
95	100	109
116	121	130
115	120	129
96	101	110
103	108	117
107	112	121
115	122	131
104	111	120
106	111	120
143	148	157
152	159	168
144	151	160
98	105	114
87	94	103
87	96	105
126	135	144
161	172	180
125	136	144
162	173	181
196	207	215
164	175	183
100	111	119
78	89	97
92	103	111
99	108	117
111	118	127
96	103	112
102	109	118
166	175	184
201	210	219
175	184	193
102	111	120
92	101	110
113	122	131
105	114	123
108	117	126
124	135	143
137	148	156
129	140	148
125	136	144
104	115	123
91	102	110
105	116	124
113	122	131
119	128	137
102	111	120
111	120	129
126	135	144
119	128	137
66	77	85
72	83	91
80	93	101
96	109	117
156	169	177
174	187	195
190	203	211
187	198	206
122	133	141
122	133	141
119	130	138
104	115	123
98	109	117
116	127	135
137	148	156
115	126	134
114	125	133
153	164	172
156	167	175
102	113	121
88	99	107
101	112	120
133	144	152
108	119	127
106	117	125
124	135	143
134	143	152
134	143	152
126	135	144
102	109	118
100	107	116
111	118	127
109	116	125
103	108	117
106	111	120
111	116	125
97	102	111
112	117	126
126	131	140
123	130	139
89	96	105
86	93	102
115	122	131
107	116	125
111	120	129
108	117	126
119	128	137
136	145	154
137	146	155
126	135	144
92	105	113
78	94	101
97	113	120
138	154	161
140	153	161
97	108	116
132	143	151
116	127	135
110	121	129
140	151	159
129	140	148
105	116	124
129	140	148
159	170	178
118	129	137
87	98	106
117	128	136
143	154	162
139	150	158
154	165	173
130	139	148
112	121	130
88	95	104
95	102	111
