# Supplementary material for: Detection of Power Line Insulators in Digital Images Based on the Transformed Colour Intensity Profiles
Source: Sensors (Basel). 2023 Mar 22;23(6):3343. doi: 10.3390/s23063343 (PMC10051827; doi:10.3390/s23063343)
Supplement: Supplementary file 1 [file sensors-23-03343-s001.zip › Dataset/ni/ni_SCENA_31_1928_2548_2639_2230.csv]

201	210	214
202	211	215
204	210	217
204	210	217
202	208	215
201	207	214
198	204	211
198	204	211
194	200	205
191	198	201
188	195	198
182	187	190
176	181	184
171	175	180
167	169	177
162	165	170
158	161	166
145	149	150
139	141	141
130	134	129
121	125	119
112	117	108
105	111	100
96	105	92
95	107	87
87	103	80
80	96	73
76	92	69
81	94	72
78	91	69
79	95	71
75	91	67
81	97	73
76	95	70
76	95	68
74	96	68
75	97	69
72	95	67
71	94	66
71	92	67
70	86	63
68	80	60
61	72	52
57	68	48
50	60	43
45	55	39
43	50	37
42	48	37
41	45	34
36	40	28
31	35	23
28	34	17
27	33	16
28	34	15
29	34	13
26	33	12
26	32	13
25	31	12
25	31	14
24	30	13
24	29	14
25	30	15
25	29	17
26	30	18
28	32	21
28	32	21
29	33	22
30	34	23
31	35	24
34	38	26
35	39	27
38	41	32
35	38	36
39	41	42
44	48	49
54	58	59
67	72	73
86	91	92
108	115	118
123	130	133
134	142	149
142	152	159
157	168	176
161	176	179
166	185	182
169	190	182
174	195	186
186	205	196
184	198	194
190	201	198
189	200	198
190	201	199
179	188	191
174	183	186
161	167	174
149	154	163
145	149	160
142	145	159
142	143	157
142	142	158
159	159	177
165	164	184
171	170	190
174	174	192
176	180	191
181	186	195
187	192	201
192	197	206
197	203	210
200	206	213
202	208	215
203	209	216
203	209	214
204	210	215
204	211	214
205	212	215
205	212	215
204	211	214
207	213	212
205	211	210
206	211	212
205	210	213
203	207	212
201	205	210
200	204	209
197	201	206
196	200	205
194	197	205
195	198	206
194	197	205
195	198	206
195	198	206
195	199	204
196	200	205
196	200	205
194	201	204
193	203	203
192	205	203
194	207	205
195	208	206
198	210	212
199	211	213
201	212	216
202	212	219
200	210	217
201	210	219
201	211	218
201	211	218
201	212	216
201	213	215
201	213	213
201	213	215
201	214	216
197	212	214
191	206	209
191	206	209
189	205	211
188	204	210
190	206	212
191	207	213
190	203	211
183	196	204
173	184	192
163	173	180
151	159	166
147	155	162
145	151	158
145	151	156
144	152	159
143	154	158
151	162	166
160	171	175
159	169	176
166	176	183
168	177	186
176	185	194
181	190	200
180	189	199
181	190	200
181	190	200
182	191	200
175	184	193
166	176	183
161	171	178
160	165	174
163	167	178
164	168	179
167	170	184
169	172	186
170	178	191
173	182	192
176	185	195
172	185	193
174	188	194
180	192	198
181	193	197
184	195	199
185	197	199
190	199	203
190	201	205
187	197	204
188	199	207
188	199	207
189	200	208
189	200	208
189	200	208
190	201	209
194	205	213
191	202	210
191	202	210
189	200	208
188	199	207
184	195	203
182	193	201
179	190	198
178	189	197
180	189	199
178	187	197
177	186	196
176	185	194
176	186	193
177	188	192
176	188	190
176	188	190
177	189	191
180	193	195
180	193	195
180	196	195
178	197	194
175	194	191
179	198	195
176	195	192
178	192	190
171	185	184
171	185	184
159	172	174
158	170	174
149	161	167
138	147	156
136	145	154
125	131	144
126	132	145
126	132	145
124	129	144
134	136	154
147	148	168
155	156	176
158	162	181
164	170	183
165	174	184
168	177	187
172	181	191
175	184	193
178	187	196
181	191	198
184	194	201
181	192	196
185	196	200
182	194	196
177	189	189
169	181	181
163	179	172
146	162	155
136	147	144
125	128	132
115	113	119
99	98	102
93	92	94
89	88	90
87	87	87
84	87	85
85	88	86
81	84	82
81	84	82
80	85	84
81	86	85
82	85	89
82	85	89
82	86	91
80	86	91
83	91	98
85	94	103
103	112	121
131	140	149
152	163	167
164	176	178
177	189	191
190	202	202
198	210	210
197	209	209
197	209	209
198	210	210
199	210	214
199	210	214
199	210	214
202	212	212
207	216	213
199	212	210
197	210	208
192	206	205
188	200	202
182	194	196
177	186	190
176	185	189
172	178	185
167	173	180
163	169	176
159	165	172
161	163	173
165	167	177
162	168	175
168	174	181
175	183	190
181	189	196
189	197	204
199	205	210
197	203	210
196	202	209
199	205	212
199	204	213
199	204	213
201	206	215
194	200	207
184	190	197
172	176	181
153	158	161
139	144	145
143	150	153
153	159	164
172	180	187
188	195	204
190	197	206
188	194	201
191	197	202
190	196	201
181	189	188
174	180	179
165	172	169
154	159	157
147	152	150
144	149	147
147	152	150
150	155	154
152	157	156
150	155	156
151	156	157
152	157	158
153	158	159
153	158	159
152	157	158
154	158	159
154	158	159
151	155	156
151	155	156
151	155	156
153	155	156
152	154	155
150	152	153
148	150	151
143	146	150
137	146	150
133	143	150
131	141	148
130	140	147
131	139	146
130	138	145
127	136	140
125	134	138
123	130	133
125	133	133
126	134	134
130	138	137
132	139	136
139	146	143
145	152	149
155	160	159
151	150	152
156	150	151
147	141	142
140	135	132
123	120	116
110	109	105
112	113	109
107	111	106
101	108	103
118	127	124
112	125	123
125	139	138
125	140	143
130	144	150
125	138	146
127	136	146
139	141	151
142	143	153
143	145	156
147	149	160
137	140	154
149	155	168
172	179	194
184	193	207
199	208	221
209	223	235
218	233	242
213	229	236
204	217	225
198	214	220
194	208	214
182	195	203
186	196	206
184	194	204
182	192	202
182	193	201
181	192	200
177	189	195
172	183	191
168	179	187
166	177	185
157	167	177
147	157	167
144	153	166
146	155	169
153	162	176
154	162	179
159	168	182
156	168	180
156	168	178
156	168	178
157	170	178
160	173	181
163	177	183
166	180	186
169	184	187
171	186	189
173	188	191
175	189	195
175	188	196
174	187	195
174	187	195
175	187	197
180	191	199
178	190	196
178	190	194
176	191	193
174	189	191
171	187	186
162	178	177
153	167	166
154	167	169
146	157	161
140	150	157
131	140	149
132	141	151
132	138	151
134	140	153
143	149	162
146	155	165
155	164	173
157	168	176
158	169	177
164	175	183
171	182	190
173	184	192
173	184	192
171	182	190
171	182	190
170	181	189
169	180	188
167	178	186
165	176	184
161	172	180
160	171	179
151	162	170
154	161	170
149	155	166
154	157	171
155	161	174
148	147	167
148	149	169
152	153	174
155	156	176
162	166	185
164	168	186
166	170	188
168	173	188
168	175	192
170	178	191
172	179	194
175	185	195
177	190	198
183	196	204
184	200	207
187	203	210
186	202	208
181	197	203
175	192	195
169	186	189
163	178	181
148	163	165
133	145	145
119	129	129
106	114	114
92	98	97
85	90	89
83	87	88
78	81	85
76	79	84
76	79	83
77	81	82
79	83	84
81	86	85
84	89	87
85	91	90
85	90	91
90	97	100
90	96	101
98	104	111
107	114	123
108	114	125
117	123	136
139	143	161
150	154	173
149	152	173
155	158	179
154	158	177
167	173	192
164	171	186
184	191	206
186	193	208
202	209	224
192	197	212
203	208	223
212	217	232
203	207	225
195	199	217
183	182	202
181	182	202
179	182	203
184	190	209
184	190	209
183	190	207
173	181	198
171	179	196
165	176	190
156	169	185
157	170	186
155	168	182
152	167	183
161	171	188
162	171	191
154	159	184
157	161	189
158	163	194
170	176	211
191	200	234
199	209	239
206	217	245
217	229	253
223	237	255
219	234	250
221	237	249
218	234	246
215	232	241
211	228	237
207	224	233
202	219	228
190	206	219
181	197	210
178	191	207
175	187	199
169	181	191
159	169	179
150	161	169
138	149	157
126	138	144
115	125	132
106	118	120
102	111	114
97	108	106
96	107	105
92	103	100
90	102	96
90	102	96
89	100	92
84	93	90
86	91	92
84	91	94
88	95	98
96	104	104
104	114	114
109	119	119
111	124	122
107	120	118
116	130	128
114	131	128
116	132	131
104	122	121
117	135	136
114	131	134
109	128	131
111	127	133
106	115	124
102	104	112
97	96	98
104	99	96
110	103	94
118	106	94
114	102	84
113	100	78
118	106	88
125	113	95
133	130	115
121	121	103
116	126	109
101	116	95
92	118	94
73	95	76
62	81	72
68	82	76
75	89	83
76	102	86
71	94	79
64	91	71
69	91	72
64	86	68
59	77	60
50	67	54
47	58	48
42	53	45
43	50	45
45	52	47
51	57	52
53	60	53
53	57	51
57	61	55
53	57	51
58	62	56
63	67	61
64	68	62
67	71	66
71	75	70
64	68	63
70	73	71
65	67	67
63	65	66
58	60	61
54	56	57
53	54	58
50	51	55
48	47	56
50	49	58
54	54	60
54	55	59
57	59	59
56	62	57
60	71	63
59	70	60
64	79	65
62	79	65
62	80	63
73	93	74
71	92	70
75	96	74
65	86	64
67	89	70
58	79	64
52	72	60
66	85	76
76	92	85
92	101	98
100	106	101
111	110	106
127	124	116
136	125	117
149	135	123
164	148	132
171	150	135
181	157	139
176	153	138
180	153	139
157	135	124
156	130	114
130	105	95
125	99	92
122	96	89
103	82	81
102	81	80
91	70	78
86	68	75
75	62	70
74	63	71
73	66	73
72	68	74
77	77	83
74	77	82
72	75	80
76	79	83
70	75	74
65	70	68
63	66	64
58	60	60
54	56	56
51	53	53
54	53	55
56	55	57
55	54	56
54	53	55
61	58	60
69	66	68
70	67	69
75	72	74
67	62	64
68	63	65
