# Supplementary material for: Detection of Power Line Insulators in Digital Images Based on the Transformed Colour Intensity Profiles
Source: Sensors (Basel). 2023 Mar 22;23(6):3343. doi: 10.3390/s23063343 (PMC10051827; doi:10.3390/s23063343)
Supplement: Supplementary file 1 [file sensors-23-03343-s001.zip › Dataset/ni/ni_SCENA_58_22_781_112_535.csv]

143	109	109
146	111	108
145	110	106
150	112	107
154	115	107
153	111	104
156	113	104
156	113	104
158	114	107
152	108	101
141	99	94
142	100	95
146	105	102
144	104	99
150	108	101
157	113	106
157	113	106
153	109	102
158	111	107
164	117	113
157	110	106
145	98	94
149	104	101
146	103	100
145	104	101
147	109	105
147	111	105
135	100	96
117	82	78
105	75	70
89	68	67
80	62	63
75	57	58
73	55	56
73	55	56
72	54	55
70	54	55
73	57	58
74	58	59
75	59	60
73	59	60
73	59	60
71	57	58
69	55	56
65	53	53
63	50	52
62	54	55
62	55	58
54	46	53
41	36	45
40	39	49
55	57	68
89	92	106
122	127	142
142	147	162
150	155	170
136	139	153
94	96	106
51	53	61
37	35	41
37	33	38
40	36	41
30	28	40
31	30	46
44	48	66
80	87	107
125	136	158
174	187	203
199	211	223
183	194	202
182	188	195
157	160	164
96	95	97
60	57	59
40	35	36
21	19	19
17	18	16
0	3	1
136	142	141
222	230	230
215	220	221
216	218	219
219	218	220
225	222	224
217	214	216
225	220	222
224	219	221
221	216	218
220	215	217
222	217	219
219	216	218
214	211	213
215	214	216
215	214	216
221	220	224
214	213	217
214	210	215
218	214	219
218	212	217
160	154	159
201	196	198
239	234	236
230	223	226
224	219	221
208	202	203
199	193	194
193	187	188
189	183	184
195	190	191
210	204	205
218	210	210
222	212	212
238	226	226
251	239	237
238	230	231
255	251	252
207	199	200
46	40	45
67	63	68
105	103	109
106	106	112
105	104	113
113	115	123
115	117	125
113	115	125
88	91	99
87	90	95
89	92	97
81	81	87
80	80	86
66	65	69
74	70	75
80	74	79
75	68	73
84	77	82
77	70	75
71	64	71
69	62	69
71	67	73
40	40	46
30	30	36
36	42	49
26	34	41
22	32	39
4	18	24
8	22	28
13	25	29
28	43	46
18	31	33
12	25	27
19	28	31
0	0	3
48	52	53
83	85	86
80	79	81
86	83	85
80	78	78
86	84	84
78	76	76
82	77	78
81	76	77
81	76	77
85	80	81
90	85	86
88	83	84
83	78	79
80	75	76
82	77	78
86	81	82
88	83	84
91	86	87
88	83	84
86	81	82
83	81	81
82	81	83
78	77	81
80	79	83
46	45	49
24	23	27
24	24	30
8	9	13
24	24	30
10	13	17
56	60	65
71	75	80
85	88	93
81	84	89
53	56	61
17	16	20
30	31	35
59	64	67
56	65	68
57	64	67
52	59	62
50	55	58
45	50	53
43	46	50
35	38	42
30	35	38
33	38	41
33	40	43
30	36	41
37	46	50
193	203	210
233	245	251
241	248	251
242	241	237
243	240	236
246	247	243
251	255	254
237	247	247
244	255	255
187	202	205
152	167	169
124	139	141
121	134	132
177	184	181
227	228	224
235	229	222
243	233	223
234	220	208
241	224	215
250	236	237
164	153	156
76	69	72
136	133	135
213	215	216
192	197	198
184	194	194
193	205	205
200	213	211
205	219	217
204	218	214
206	217	214
212	219	214
216	222	217
214	218	213
200	200	194
198	191	182
241	231	221
240	228	216
244	230	218
255	241	228
242	227	211
248	232	216
247	231	219
248	232	220
