# Supplementary material for: Detection of Power Line Insulators in Digital Images Based on the Transformed Colour Intensity Profiles
Source: Sensors (Basel). 2023 Mar 22;23(6):3343. doi: 10.3390/s23063343 (PMC10051827; doi:10.3390/s23063343)
Supplement: Supplementary file 1 [file sensors-23-03343-s001.zip › Dataset/ni/ni_SCENA_17_760_996_1147_950.csv]

100	91	87
99	90	86
98	88	81
93	83	76
88	77	69
79	66	58
74	62	52
71	59	47
64	54	37
64	54	36
64	54	37
65	55	37
65	55	38
61	51	33
61	51	33
61	51	33
59	49	31
58	48	30
57	47	29
57	47	29
57	47	29
57	47	29
58	46	28
58	46	28
61	47	28
60	46	27
58	44	25
59	45	26
61	47	28
61	47	28
60	46	28
59	45	27
59	45	27
59	45	27
59	45	27
58	44	26
58	44	26
57	43	25
60	44	28
58	43	27
58	44	26
58	44	26
59	45	27
60	46	28
61	47	29
62	47	31
62	47	31
65	50	34
65	49	36
66	50	37
68	52	40
69	53	41
69	52	43
69	52	43
68	51	42
69	54	45
68	56	46
66	56	46
66	56	46
66	56	46
66	56	46
66	56	46
66	56	46
66	56	46
69	59	49
68	58	48
68	58	48
67	57	47
67	57	47
66	56	46
66	56	46
66	56	46
62	53	44
61	54	45
62	55	46
63	56	47
63	56	47
62	55	46
61	54	45
60	53	44
58	51	42
57	50	41
57	50	41
57	50	41
58	51	42
59	52	43
61	54	45
59	54	45
61	55	50
57	53	48
56	52	47
56	52	47
55	51	46
55	51	46
54	50	45
54	50	45
55	51	46
55	51	46
56	52	47
57	53	48
58	54	49
59	55	50
59	55	50
60	56	51
58	52	45
58	52	45
56	53	45
56	53	45
56	52	47
57	53	48
58	54	49
59	55	50
58	53	50
58	53	50
59	54	53
59	54	53
60	55	54
61	56	55
62	57	56
63	58	57
59	54	51
59	54	51
60	55	54
60	55	54
60	55	54
60	55	54
60	55	54
60	55	54
58	53	52
58	53	52
59	54	53
59	54	53
60	55	54
60	55	54
60	55	54
60	55	54
62	57	56
61	56	55
61	56	55
63	55	55
64	56	56
66	58	58
67	59	59
68	60	60
66	58	58
66	58	58
66	58	58
66	58	58
73	65	65
74	66	66
76	68	68
77	69	69
75	70	67
77	72	69
79	74	71
79	74	71
91	86	83
91	86	83
93	88	85
95	90	87
95	90	87
97	92	89
99	94	91
101	96	93
102	97	94
109	104	101
109	104	103
108	103	100
110	106	101
110	107	99
110	106	101
110	106	101
111	106	103
112	107	108
111	106	108
110	105	107
109	103	108
109	102	109
109	102	109
109	101	111
108	100	110
110	102	113
109	101	112
109	101	111
107	103	108
105	104	106
105	104	106
104	103	105
104	103	105
104	103	105
107	105	105
107	105	105
109	107	107
108	106	106
107	105	105
108	106	106
110	108	108
111	109	109
114	112	112
113	111	111
109	107	106
107	108	104
109	107	106
108	109	105
112	110	109
114	113	109
116	114	113
110	106	101
103	98	95
102	98	93
101	94	91
98	92	87
94	87	84
91	85	80
91	82	79
69	61	54
68	61	52
65	60	51
66	59	50
63	58	49
65	58	49
63	58	49
65	58	49
66	60	49
70	61	51
67	61	50
67	58	48
64	58	47
65	56	46
63	57	46
65	56	46
63	56	47
62	54	47
62	54	47
63	55	48
63	55	48
63	55	48
63	55	48
62	54	47
61	53	46
62	53	49
60	51	47
58	49	45
58	49	45
59	50	46
60	51	47
59	50	46
58	49	45
58	49	45
57	48	44
56	47	43
55	46	42
55	46	42
55	46	42
55	46	42
55	46	42
57	48	44
57	48	45
58	49	46
58	49	46
58	49	46
58	49	46
57	48	45
57	48	45
56	47	44
56	47	44
58	49	46
58	49	46
58	49	46
58	49	46
57	48	45
57	48	45
57	48	45
58	49	46
59	52	49
59	52	49
60	53	50
59	52	49
59	52	49
59	53	48
59	53	48
57	54	46
58	54	49
59	55	50
59	55	50
59	55	50
59	54	51
60	55	52
59	54	51
59	54	51
60	55	54
61	56	55
62	56	57
62	56	57
62	56	57
62	57	58
62	58	57
60	58	57
64	59	58
65	60	59
68	60	61
68	60	60
69	61	62
69	61	61
75	64	66
74	66	66
76	68	69
77	69	69
86	79	82
87	81	82
90	83	86
91	86	87
86	84	83
84	85	83
86	84	83
87	88	86
99	100	98
101	102	100
102	103	101
101	102	100
102	103	101
103	104	102
103	104	102
105	106	104
111	110	106
112	111	107
112	111	107
112	111	107
113	110	106
112	109	105
111	108	104
109	106	102
108	105	101
95	91	86
94	89	86
93	89	84
87	82	79
85	81	76
83	78	75
79	75	70
76	71	68
58	52	45
56	50	45
57	49	42
57	50	41
57	50	41
58	49	40
55	48	39
57	48	39
54	47	38
51	42	32
50	41	31
49	40	30
48	39	29
48	39	29
47	38	28
47	38	28
48	39	29
49	40	27
49	40	27
54	43	29
56	43	27
56	43	27
55	42	26
55	42	26
55	42	26
58	45	29
58	45	29
57	44	28
60	47	31
62	49	33
61	48	32
59	46	30
59	46	30
61	48	32
64	53	39
63	54	41
62	53	43
62	53	43
62	53	43
62	53	43
63	54	44
63	54	44
60	51	41
63	54	44
62	53	43
62	53	43
62	53	43
