# Supplementary material for: Detection of Power Line Insulators in Digital Images Based on the Transformed Colour Intensity Profiles
Source: Sensors (Basel). 2023 Mar 22;23(6):3343. doi: 10.3390/s23063343 (PMC10051827; doi:10.3390/s23063343)
Supplement: Supplementary file 1 [file sensors-23-03343-s001.zip › Dataset/ni/ni_SCENA_90_4517_2173_2962_121.csv]

140	193	180
136	189	176
133	186	173
134	187	174
139	192	178
123	176	162
100	155	138
94	150	131
69	133	111
62	128	103
53	121	96
52	120	95
33	101	76
18	87	60
14	84	54
11	81	51
8	80	50
11	79	54
23	91	68
43	106	86
66	124	106
74	127	113
67	115	103
49	92	81
31	74	61
30	68	56
30	66	52
28	64	50
31	67	55
42	80	74
68	105	101
70	110	105
63	107	101
45	93	87
49	104	95
55	115	104
54	116	102
46	113	92
38	106	83
38	103	81
37	100	80
43	97	84
44	93	85
50	90	89
61	94	103
70	100	111
72	102	113
54	85	94
50	81	90
33	63	68
26	59	55
38	75	67
51	91	80
64	107	96
73	121	109
60	109	95
45	96	82
36	87	73
36	88	71
37	89	72
48	98	80
56	106	88
68	115	99
73	119	106
89	133	120
97	141	128
103	146	133
109	149	137
112	152	140
114	154	142
111	151	139
112	152	140
102	145	134
91	139	127
79	133	120
72	131	117
66	128	114
65	127	111
61	117	98
59	115	94
57	110	90
55	108	88
58	111	91
56	109	89
57	108	88
59	110	90
56	107	87
54	107	87
54	107	87
53	106	86
48	104	83
44	100	81
38	98	80
40	98	80
36	90	73
35	87	70
32	83	69
21	75	58
19	68	54
14	63	49
13	59	47
10	56	44
15	59	46
14	57	44
19	62	49
25	65	53
24	63	48
33	69	55
30	66	52
20	56	42
22	56	45
23	55	44
27	61	50
24	64	52
27	66	51
23	62	47
22	59	43
26	66	48
22	64	46
32	80	56
38	91	64
35	97	67
36	98	68
35	106	73
34	117	79
36	126	90
36	130	96
49	141	112
62	149	121
71	155	127
87	164	137
98	169	143
105	169	147
105	162	141
100	149	129
103	149	130
93	135	117
78	120	102
68	110	93
71	115	98
63	108	91
47	96	76
36	83	61
44	90	67
47	90	69
47	86	71
57	90	83
68	97	94
42	64	70
27	42	58
42	50	73
56	60	88
118	116	146
133	128	160
129	121	152
137	127	157
140	129	155
143	133	156
145	134	160
145	133	161
148	136	164
150	139	165
151	140	166
151	140	166
151	140	166
151	140	166
148	138	161
148	138	161
147	137	160
146	137	158
145	136	157
144	135	156
143	134	155
143	134	155
143	134	155
143	134	155
141	132	153
145	134	154
144	133	153
144	133	153
142	131	151
143	132	152
143	132	152
142	131	151
140	129	149
139	129	146
138	128	145
137	127	144
134	124	141
133	123	140
127	118	138
126	117	137
100	93	114
68	62	85
46	40	65
33	30	55
32	29	54
27	26	52
21	24	45
19	23	42
17	21	40
16	20	39
18	19	40
18	19	39
18	17	37
17	16	36
15	13	35
15	13	35
15	14	34
14	13	33
14	13	33
13	13	31
12	12	28
12	12	28
11	12	26
10	11	25
10	11	25
9	10	24
9	11	22
10	10	22
9	9	21
9	9	21
8	10	18
8	10	18
8	9	19
8	9	19
8	9	19
8	9	19
8	9	19
10	10	22
7	7	19
10	10	22
15	15	29
17	17	31
17	17	31
19	19	33
23	23	37
28	29	43
28	31	46
35	37	55
58	55	80
76	73	99
77	74	99
96	92	117
108	105	127
117	112	133
121	116	137
124	119	140
125	118	139
123	115	138
125	117	140
115	109	134
96	88	118
67	62	94
62	59	91
48	47	81
40	40	76
38	37	77
36	35	75
37	36	76
34	32	74
34	34	74
33	33	73
34	34	74
33	34	72
32	33	71
30	31	69
30	31	69
28	29	67
26	28	63
26	28	63
26	28	63
24	26	61
23	25	60
23	25	60
23	25	60
22	24	59
21	23	58
22	24	59
22	24	59
21	23	58
21	23	57
20	22	53
20	22	53
18	20	50
17	19	49
18	21	49
18	21	49
18	22	47
17	21	46
16	20	45
16	20	45
16	20	45
14	18	42
13	17	41
12	17	38
12	17	38
11	16	37
11	16	37
10	15	36
10	15	36
9	14	35
13	14	34
10	15	30
10	15	30
10	16	29
10	16	29
9	15	28
9	14	29
11	14	28
9	12	27
9	12	26
9	12	27
9	12	27
9	9	25
9	9	25
9	9	25
10	10	24
8	10	21
8	10	20
8	10	20
7	9	19
7	9	19
8	9	19
8	9	19
8	9	19
9	8	18
9	8	18
9	8	18
9	8	18
9	8	17
9	8	17
9	8	17
9	8	17
8	8	14
8	9	13
8	9	13
8	9	13
8	10	11
7	9	10
7	9	10
7	9	10
7	9	10
7	9	10
7	9	10
7	9	10
8	10	11
6	8	9
5	7	8
5	7	8
7	9	10
10	12	13
14	16	17
15	18	22
15	18	22
18	21	25
16	20	25
17	20	28
17	20	28
20	22	32
26	27	41
36	39	54
35	38	53
50	51	71
67	68	88
80	78	100
81	79	101
92	89	114
106	103	128
110	106	131
110	106	131
117	113	138
119	113	136
125	119	142
126	120	143
130	122	145
104	96	119
71	65	90
76	70	95
62	55	82
53	48	75
53	47	78
52	46	77
47	44	76
47	43	79
42	42	78
34	33	72
35	34	73
39	39	75
39	39	75
39	39	75
39	39	75
38	38	74
37	37	73
36	36	72
36	36	72
34	35	69
33	34	68
34	35	69
33	34	68
33	34	68
31	33	64
30	32	63
30	32	63
29	31	62
28	30	61
28	30	60
28	30	60
30	30	60
29	29	59
30	28	58
30	28	58
28	26	56
29	27	57
27	25	54
27	25	54
26	24	53
25	23	52
25	23	52
24	23	49
24	23	49
24	23	49
24	23	49
24	23	49
24	23	49
23	23	47
23	23	47
23	23	47
23	23	47
23	24	45
29	27	49
31	28	50
36	33	55
40	38	58
42	40	60
43	41	61
42	40	60
43	41	61
46	44	63
39	37	56
37	35	54
35	33	52
36	34	53
32	31	47
27	26	42
22	21	37
22	20	39
22	20	39
24	22	41
23	21	40
22	20	39
20	20	38
21	21	39
21	21	39
22	21	37
27	26	42
27	27	41
29	29	43
32	32	46
39	37	49
63	61	73
94	90	102
125	120	129
133	125	135
139	131	141
139	131	141
140	132	142
153	146	153
128	121	128
113	106	113
76	69	76
70	69	73
59	67	67
59	69	69
62	81	78
73	96	91
80	108	102
80	111	102
86	118	107
79	112	98
77	110	96
80	113	99
79	112	98
80	116	100
91	128	112
102	144	127
106	148	131
101	146	129
83	136	116
78	135	114
73	135	113
77	142	120
83	147	125
93	147	124
92	146	123
90	141	121
86	142	121
93	149	128
95	151	132
98	154	135
90	146	127
76	132	113
79	133	116
63	112	96
57	104	88
56	101	85
59	99	87
58	98	86
53	93	81
48	88	76
41	80	65
41	77	63
37	76	61
36	77	62
35	78	65
37	80	65
44	87	72
53	94	79
48	90	73
45	87	70
40	83	68
44	87	72
49	93	80
55	99	86
61	107	94
58	108	90
55	106	86
51	100	78
40	87	65
34	80	58
32	77	58
33	73	55
30	68	50
27	63	46
22	59	43
24	60	44
25	67	50
25	69	52
30	75	59
36	81	65
50	97	81
58	113	94
63	121	97
61	119	94
61	117	94
64	116	93
65	114	94
65	110	91
71	116	97
70	109	93
73	109	95
73	112	97
73	116	103
78	122	109
75	126	112
66	120	103
63	118	101
63	120	95
49	110	84
39	102	76
40	103	77
40	98	73
36	91	66
30	80	56
37	85	61
31	77	54
33	76	55
27	70	49
33	76	55
33	76	55
31	77	58
43	89	70
51	100	80
54	106	88
50	107	92
49	107	96
47	103	90
43	93	81
38	80	69
29	66	56
22	58	46
18	52	41
21	53	42
28	63	49
33	72	57
36	75	60
34	79	60
32	77	58
25	70	51
22	67	48
22	64	46
19	61	43
21	61	43
28	66	48
30	68	50
33	69	52
41	75	58
52	86	69
61	92	77
71	100	85
79	107	94
85	113	100
82	112	99
79	112	98
73	109	95
69	108	92
60	106	87
54	103	83
51	97	78
49	94	75
53	97	80
67	109	92
75	114	98
71	110	94
70	110	92
61	101	83
52	95	74
47	93	71
46	94	70
47	95	71
44	96	73
38	95	74
35	96	76
32	95	75
31	93	71
30	92	70
30	92	68
35	95	71
35	96	70
36	94	69
48	104	81
39	95	72
39	92	72
31	83	65
30	79	63
23	72	58
21	69	57
22	70	58
24	70	57
25	72	56
25	75	57
22	76	53
22	77	52
22	77	52
24	76	52
23	75	51
25	75	51
25	75	51
35	83	59
54	102	78
61	107	84
57	103	80
44	88	65
33	77	54
27	74	48
30	77	51
36	87	60
44	97	70
44	101	76
42	101	73
31	92	66
24	81	56
23	73	49
25	75	51
32	79	53
35	83	57
38	86	60
39	87	61
40	91	64
45	96	69
55	107	83
54	109	84
55	112	87
57	115	90
54	115	89
54	117	91
50	115	89
61	126	100
69	136	109
68	135	108
63	130	103
55	122	95
49	114	88
49	109	85
47	105	81
49	102	82
52	105	85
56	107	87
57	105	87
55	102	86
50	94	81
41	84	71
35	75	64
30	69	61
35	74	66
39	78	70
37	79	68
49	92	79
54	101	85
62	109	93
60	110	92
69	117	99
66	111	92
56	99	78
54	97	76
47	90	69
49	87	69
50	88	70
52	89	73
53	90	74
56	95	79
48	92	75
40	92	69
41	95	72
38	99	73
28	94	65
25	95	64
26	96	65
30	98	67
30	98	67
29	99	68
31	99	68
31	99	68
34	101	69
36	104	73
40	107	76
37	107	76
36	108	78
39	109	79
43	110	81
41	108	79
40	107	78
41	107	78
44	110	81
47	111	82
51	112	84
52	110	85
55	111	88
57	109	86
55	101	82
50	94	77
50	92	75
59	101	84
69	111	94
81	120	104
86	128	111
86	128	110
76	127	107
65	120	101
55	114	93
59	126	97
50	123	91
49	124	92
52	127	95
59	132	100
55	131	99
52	128	96
46	122	90
49	124	92
48	121	89
47	115	84
46	108	78
46	104	75
45	99	70
44	92	64
40	85	59
40	86	63
44	87	66
48	85	65
52	87	67
54	89	69
56	91	71
56	91	71
57	89	70
53	88	68
56	91	71
53	88	68
49	84	64
48	85	65
51	88	68
52	91	70
54	93	72
64	100	83
67	103	86
72	106	89
73	105	88
72	104	87
69	101	84
64	96	79
58	92	75
56	92	76
53	90	74
58	97	81
64	103	87
67	103	89
62	98	84
59	94	80
58	91	77
54	90	74
49	88	72
49	86	70
48	85	69
49	86	70
47	84	68
42	82	64
37	81	58
35	79	56
29	78	50
26	78	48
25	77	47
23	80	49
23	82	51
23	83	52
26	83	52
36	84	58
45	90	64
53	95	70
57	97	72
56	95	73
60	96	74
69	102	81
63	96	75
67	98	77
65	95	76
69	101	82
70	102	83
68	103	83
71	106	86
71	108	88
67	103	86
58	91	77
62	96	85
58	92	81
60	92	81
60	90	77
55	82	72
50	75	65
47	74	64
50	76	70
50	76	76
52	76	82
51	80	85
55	80	90
59	79	96
68	80	104
69	81	105
82	84	115
89	80	120
99	84	128
101	88	132
115	99	147
131	112	163
146	115	170
143	116	166
159	126	177
158	128	177
161	133	179
152	130	172
146	126	168
148	128	171
149	126	171
130	115	153
123	118	147
113	113	137
99	100	120
73	84	92
60	78	77
54	83	74
55	94	79
52	101	81
50	106	85
54	113	92
60	122	100
65	128	102
66	128	104
66	126	102
59	118	97
55	109	86
57	105	81
57	96	74
55	91	69
53	89	67
55	91	69
55	93	71
52	91	69
48	92	69
46	94	70
46	97	70
49	100	72
55	104	76
55	105	75
65	111	82
77	119	88
88	123	96
88	120	95
97	123	100
101	121	102
97	119	100
97	117	98
98	118	99
96	116	97
93	115	96
91	116	96
88	115	95
82	113	92
72	108	86
63	105	82
66	108	85
62	110	86
60	112	89
58	116	92
57	116	95
56	116	92
53	115	91
49	114	89
48	113	88
46	112	87
47	115	90
49	120	94
47	118	92
50	121	95
49	123	97
51	128	101
50	127	100
43	124	97
37	113	89
34	104	81
29	97	74
28	99	73
34	108	78
42	117	85
49	124	92
53	127	99
59	129	106
57	126	106
60	124	105
63	125	109
63	125	101
61	122	96
59	117	92
61	119	94
63	116	89
71	116	89
78	116	88
85	121	97
89	125	101
94	130	108
93	130	110
94	133	112
86	129	108
80	126	104
75	122	100
69	118	96
66	115	93
63	115	92
64	113	93
61	110	90
60	109	89
64	117	104
57	116	108
58	117	109
66	122	111
71	125	112
70	123	109
69	121	104
69	121	104
68	118	100
68	118	100
68	118	100
65	115	97
64	114	96
62	118	97
61	119	95
60	118	94
56	120	91
57	121	92
58	123	97
61	126	100
62	126	104
65	130	109
68	132	113
70	133	117
72	135	119
74	137	121
71	135	116
75	137	119
69	132	112
63	125	101
62	125	99
70	131	105
70	131	105
75	132	107
81	133	109
86	136	112
90	134	111
93	131	109
96	129	108
100	128	108
100	128	108
102	130	110
107	134	114
105	133	113
102	133	112
98	134	112
94	133	111
90	132	109
82	124	101
81	123	100
77	121	98
73	117	94
72	111	89
62	104	81
60	99	77
59	101	78
58	97	75
62	104	81
68	112	89
73	121	97
75	123	99
74	129	104
75	130	105
75	127	104
68	123	98
59	114	89
49	104	79
45	95	71
37	85	61
32	76	53
30	72	49
34	73	51
38	77	55
43	82	60
56	98	75
65	111	88
75	123	99
75	127	103
75	130	105
73	128	103
67	120	93
60	113	86
50	103	76
43	95	71
47	97	73
47	97	73
49	95	73
54	96	73
60	98	76
61	99	77
66	99	78
69	102	81
73	109	85
73	112	87
76	121	95
70	123	96
72	127	102
77	126	104
79	131	108
79	131	108
74	127	107
70	123	103
73	124	104
68	121	101
58	118	94
49	116	87
43	113	83
40	113	81
41	114	82
42	115	83
42	116	82
39	113	79
33	105	69
25	99	65
22	98	64
17	93	59
10	89	56
16	95	62
19	100	67
30	111	78
37	121	87
43	127	92
45	127	92
48	130	95
51	131	94
51	129	92
50	128	91
48	128	93
49	126	98
47	126	99
44	124	95
45	125	96
48	128	99
53	130	102
58	132	106
60	133	107
66	136	113
64	133	112
67	134	113
69	136	115
63	135	112
60	134	108
56	133	105
58	134	103
61	134	102
64	134	103
66	137	111
71	141	118
77	146	126
80	146	127
80	146	127
81	147	128
78	141	125
70	130	120
60	118	113
54	108	108
45	95	101
43	87	100
45	88	105
43	92	102
41	100	102
42	105	103
53	116	114
53	120	113
68	133	124
80	146	134
83	153	136
84	156	134
74	148	122
67	140	114
61	134	108
55	131	100
53	129	97
52	127	95
49	124	92
49	121	91
47	121	93
46	119	93
46	121	93
46	121	93
44	121	93
43	120	92
41	121	90
42	122	91
41	119	88
40	118	87
41	117	85
42	117	85
42	115	83
44	114	83
47	119	89
47	123	92
46	127	94
45	129	95
46	129	97
48	128	97
47	127	98
47	126	99
48	124	100
48	124	100
50	126	102
50	126	102
52	129	102
51	131	102
51	131	102
51	131	100
48	132	98
44	130	96
42	131	92
38	131	92
36	131	94
33	132	92
37	133	96
38	133	96
41	135	100
49	138	105
56	143	110
60	142	113
67	146	119
73	150	123
77	149	126
76	148	125
76	146	123
74	144	121
69	142	116
66	141	113
63	137	109
62	133	106
65	132	105
66	131	105
65	130	104
68	131	105
70	133	107
70	133	107
71	134	108
74	135	109
73	134	108
71	132	106
69	130	104
65	129	100
55	123	92
56	126	95
62	130	99
65	132	103
70	133	107
76	137	111
80	140	116
87	144	123
87	143	124
87	143	124
86	144	126
85	142	127
81	138	123
79	133	120
74	128	115
68	121	111
54	115	101
52	114	100
49	111	97
49	112	96
52	116	97
51	115	96
51	116	95
54	119	98
53	118	96
51	116	94
50	115	93
47	112	90
46	114	91
51	116	95
51	116	95
51	116	94
53	118	93
53	118	93
56	118	96
59	118	98
65	120	103
71	126	109
80	132	115
86	135	119
96	140	127
105	145	133
110	145	135
111	142	133
118	142	134
116	139	131
111	129	122
110	126	119
113	130	121
115	130	122
117	132	124
119	134	126
120	135	127
120	135	127
120	135	127
120	135	127
117	132	124
118	133	125
119	134	126
119	134	126
118	133	125
116	131	123
115	130	122
116	131	123
116	131	123
116	131	123
117	132	124
117	132	124
115	130	122
114	129	121
115	130	122
116	131	123
116	131	123
117	132	124
116	131	123
115	130	122
114	129	121
115	132	123
115	132	123
115	132	123
117	131	125
117	131	125
116	130	124
116	130	124
117	131	125
120	134	128
123	137	131
128	142	136
121	135	129
120	134	128
119	133	127
119	133	127
120	134	128
120	134	128
120	134	128
120	134	128
120	134	130
123	134	131
125	137	131
124	134	128
121	134	126
118	135	124
108	132	120
95	131	114
75	124	104
64	124	100
51	125	97
45	125	96
43	129	95
42	129	95
43	129	95
47	131	97
54	130	98
56	131	99
60	132	102
65	135	105
69	136	107
71	136	110
76	136	112
79	139	115
78	138	114
74	134	110
76	134	110
72	130	106
67	125	101
62	120	96
62	120	96
57	116	95
51	110	90
47	108	88
48	106	88
46	104	86
46	101	84
45	100	83
46	99	85
49	102	88
56	109	96
59	112	98
56	110	97
53	109	96
51	112	98
44	111	96
39	108	95
37	106	91
32	99	84
33	98	82
29	97	80
29	97	80
29	97	80
31	99	82
39	106	91
42	110	93
48	115	100
58	123	107
70	131	117
75	134	119
80	139	125
87	141	128
88	142	129
88	143	128
84	143	128
82	141	126
83	141	123
82	140	122
77	137	119
74	134	116
69	131	113
69	131	113
65	127	113
66	130	118
68	132	126
71	135	130
74	138	139
78	140	146
79	144	153
79	144	153
78	149	153
72	148	147
65	142	139
58	135	132
52	129	122
48	125	117
46	122	110
47	122	108
52	124	111
53	123	110
54	123	108
58	125	110
59	124	109
57	122	107
56	119	103
53	116	100
51	113	95
56	118	100
60	124	105
65	129	110
61	126	110
64	129	113
69	134	118
76	141	125
69	134	119
76	141	126
78	138	127
78	138	128
72	132	122
68	129	119
69	132	122
72	137	128
71	135	129
74	138	132
74	141	132
74	143	132
74	143	130
72	142	125
69	138	118
69	138	117
70	138	113
69	137	112
72	138	113
72	138	113
74	139	114
72	137	112
74	138	116
76	138	116
79	138	117
79	139	115
81	139	115
82	140	116
83	141	117
83	141	117
82	142	118
82	142	118
75	137	115
77	139	117
76	140	118
75	140	119
74	141	120
72	141	120
70	142	120
68	143	121
65	146	121
62	146	118
62	145	120
60	144	119
58	142	117
55	142	114
54	142	112
52	141	108
47	135	105
47	135	105
48	135	107
52	137	109
54	138	114
56	138	115
55	137	115
57	136	115
57	135	112
58	134	110
54	130	106
55	129	105
55	127	104
56	128	106
56	125	104
63	128	107
69	134	113
74	135	115
72	133	113
75	136	116
73	134	114
70	133	113
67	130	110
66	128	110
66	128	110
64	129	108
62	128	109
60	128	111
59	128	115
58	127	116
59	129	122
59	131	125
57	131	125
58	132	126
58	133	125
59	132	122
55	130	116
50	126	108
47	125	102
46	124	101
47	127	104
46	126	103
44	123	102
48	122	104
52	121	108
58	121	112
61	121	115
63	120	117
63	117	117
65	119	119
64	118	118
64	118	118
62	119	116
60	120	114
56	119	110
56	116	108
57	114	106
60	113	110
59	114	111
57	114	113
57	115	114
53	115	109
54	117	108
54	117	107
54	120	108
53	119	107
51	117	105
51	117	105
49	117	106
51	117	105
51	117	106
55	121	109
54	123	108
53	124	107
53	125	105
55	127	107
60	131	111
64	136	114
69	138	118
70	139	119
73	138	122
73	138	122
73	141	124
72	140	123
70	137	122
67	134	119
64	131	116
60	129	116
55	126	116
52	125	117
50	123	115
49	122	114
50	122	116
52	125	117
54	124	118
53	123	116
56	125	115
56	125	114
55	125	112
56	127	111
58	129	109
60	131	111
62	134	112
60	131	114
63	133	120
63	133	120
63	134	118
63	134	118
63	134	117
63	134	117
62	133	116
61	132	115
64	135	118
64	135	119
64	135	119
66	135	124
67	136	125
69	138	128
70	138	131
71	138	133
75	139	140
77	140	144
80	143	147
81	145	149
78	145	148
76	144	143
76	146	140
79	150	140
84	153	143
88	157	147
89	158	148
93	160	155
95	160	158
94	158	158
92	156	157
90	154	154
83	150	145
78	145	140
72	139	134
68	135	130
67	134	131
66	133	130
64	131	128
62	129	126
63	130	127
62	129	124
63	130	125
64	132	125
60	131	121
57	129	116
54	129	115
52	128	110
50	128	105
50	128	104
52	130	106
54	132	108
55	133	110
55	133	110
57	132	111
58	133	112
64	135	119
67	138	122
71	139	128
73	141	130
74	141	132
75	144	134
74	148	136
79	148	137
91	150	142
93	150	142
89	149	141
90	150	142
86	152	141
83	151	140
83	152	139
84	150	138
90	156	144
91	153	141
96	154	143
101	154	144
102	153	145
104	153	145
103	151	145
110	154	147
118	157	149
111	149	137
99	140	132
103	144	136
85	136	128
77	135	124
72	133	119
72	135	119
71	137	118
71	138	117
70	138	121
70	140	123
71	142	126
71	140	129
70	142	130
70	141	131
75	143	136
76	144	137
78	146	139
80	148	141
81	149	142
82	150	143
81	149	142
81	147	142
83	149	144
88	148	148
89	147	146
85	143	142
80	141	137
75	136	132
69	136	129
67	135	128
63	133	126
61	136	128
65	138	130
67	139	133
68	141	133
71	144	136
73	146	138
73	146	138
74	147	139
73	146	138
71	144	136
69	142	134
64	139	131
62	137	129
55	135	128
52	135	127
53	135	123
53	135	123
51	134	125
49	133	128
48	134	128
48	134	128
46	134	128
46	134	128
46	133	123
47	133	123
48	132	120
52	132	119
57	133	121
62	136	124
67	139	127
72	139	130
78	142	137
80	140	139
80	140	139
82	141	137
77	137	136
76	136	135
68	133	131
66	131	129
67	134	129
68	136	129
67	138	128
68	140	128
68	140	128
71	143	130
70	143	127
70	143	127
69	144	130
68	143	129
66	141	127
64	139	125
62	137	123
55	132	118
49	129	112
45	126	107
43	126	104
41	127	103
39	127	103
38	129	104
40	131	106
41	132	109
43	134	111
45	134	114
48	130	117
49	128	117
50	128	117
49	127	116
51	124	114
51	123	110
50	121	105
51	120	105
49	117	100
48	116	99
49	116	101
51	117	106
49	118	107
45	120	104
44	123	104
44	125	106
43	124	109
43	125	112
48	128	115
51	131	118
51	131	118
50	131	116
52	131	117
53	132	118
52	131	117
51	130	116
53	131	114
53	131	114
56	134	117
59	137	120
62	140	123
62	140	123
62	142	125
65	142	128
68	141	133
69	142	134
69	142	134
66	141	133
64	139	131
61	136	128
59	135	124
57	133	121
59	134	120
59	134	120
61	136	120
63	137	119
64	139	118
66	138	118
66	140	122
65	139	121
64	138	120
63	137	119
64	136	116
65	137	117
66	138	118
69	137	120
70	138	121
71	138	123
76	140	128
79	143	131
81	145	133
84	148	136
86	150	138
86	152	141
81	148	139
82	149	142
83	150	141
83	150	141
80	149	138
76	146	133
69	141	128
66	139	123
64	139	123
60	138	121
58	137	123
59	138	125
64	134	127
61	134	126
66	134	127
67	136	126
66	136	129
66	136	129
66	136	130
65	135	129
65	135	129
65	135	129
65	134	131
65	135	129
64	134	127
64	134	127
63	134	124
59	131	119
55	128	112
53	126	110
53	128	107
55	130	109
57	130	114
57	129	116
57	132	118
58	132	120
59	133	121
59	133	121
63	135	123
64	136	124
67	136	125
68	137	126
69	138	127
71	140	129
75	143	132
77	145	134
79	147	136
82	149	142
87	150	148
87	150	148
87	150	148
86	149	147
83	149	144
82	148	143
82	148	143
82	146	140
81	145	140
81	145	140
83	146	144
87	150	148
89	151	151
89	151	151
89	151	151
91	153	153
87	150	154
90	153	157
89	152	156
88	151	155
86	152	151
85	151	150
86	153	150
85	152	149
81	151	145
79	149	142
75	146	136
69	142	132
68	140	127
66	139	123
62	139	118
62	139	118
59	138	117
58	138	115
57	137	114
57	137	114
58	138	115
58	138	115
61	138	117
62	139	118
61	136	120
63	138	124
67	139	127
66	137	127
68	139	129
68	138	132
69	136	131
64	134	128
63	133	126
61	134	126
61	131	125
59	129	123
59	129	122
60	130	123
64	132	125
65	132	125
67	134	127
69	134	125
67	132	123
70	133	124
68	131	122
66	129	120
68	129	119
70	130	122
69	127	122
72	127	124
70	127	124
69	126	123
67	125	120
67	125	120
69	126	117
68	125	116
69	127	116
68	127	113
68	127	113
69	129	111
68	128	110
70	131	111
70	134	112
71	135	113
67	132	111
71	133	115
73	135	119
78	137	123
78	137	123
81	138	129
81	140	132
82	139	136
80	138	137
79	136	137
78	135	137
75	132	134
74	131	133
75	132	134
75	132	134
75	132	133
72	130	129
72	131	127
73	132	128
75	133	128
75	135	129
75	135	127
76	136	130
77	137	131
77	137	131
76	136	128
76	136	128
76	137	127
75	137	125
72	135	119
71	135	116
71	134	118
69	134	119
68	133	117
64	131	116
59	128	113
56	127	110
56	127	110
54	128	110
53	129	111
54	128	110
54	128	110
57	128	111
62	132	115
70	135	119
74	137	121
75	138	122
75	136	122
75	136	126
77	137	129
80	141	131
82	142	134
83	144	134
82	142	134
81	142	132
79	140	130
79	140	130
80	141	131
80	142	130
81	143	131
83	145	133
85	147	135
86	148	134
87	149	135
89	149	138
92	150	139
92	150	139
93	152	138
92	150	139
90	150	139
90	150	140
89	149	139
90	153	144
88	150	144
82	143	139
78	142	137
76	140	134
75	139	133
74	139	130
74	139	130
76	139	130
75	138	129
[truncated: 53 more rows]
