# Supplementary material for: Detection of Power Line Insulators in Digital Images Based on the Transformed Colour Intensity Profiles
Source: Sensors (Basel). 2023 Mar 22;23(6):3343. doi: 10.3390/s23063343 (PMC10051827; doi:10.3390/s23063343)
Supplement: Supplementary file 1 [file sensors-23-03343-s001.zip › Dataset/ni/ni_SCENA_19_2422_676_1830_907.csv]

103	109	116
91	97	104
115	121	128
111	117	124
118	124	131
126	132	139
154	159	168
168	176	189
144	151	166
137	144	161
156	163	178
162	169	184
153	160	175
184	190	203
169	175	188
127	133	144
132	138	149
116	123	132
141	146	155
154	160	167
107	113	120
109	115	120
108	114	119
108	112	117
100	103	108
107	109	117
112	115	120
109	112	117
101	104	108
95	98	102
110	115	118
96	101	102
93	98	99
91	96	99
93	98	101
105	110	113
97	102	105
90	95	98
94	99	102
73	81	81
93	101	101
89	97	97
79	87	87
73	79	78
71	77	76
67	73	72
73	79	78
71	78	75
75	82	79
70	76	71
59	66	63
72	78	73
76	82	77
69	75	70
81	87	82
91	98	91
83	89	84
113	119	114
94	100	95
124	131	124
150	157	150
110	117	110
142	149	142
146	154	144
170	178	168
193	201	190
161	169	158
176	185	172
176	186	174
183	193	181
177	186	176
180	189	179
178	186	175
177	185	175
183	191	180
181	189	178
181	189	179
185	193	183
193	200	193
201	207	202
198	204	199
192	197	195
188	193	191
186	191	190
182	187	186
179	184	183
177	182	180
172	180	173
173	182	172
173	183	171
167	177	165
164	173	160
168	177	164
167	176	163
175	184	171
176	185	172
171	180	167
174	181	168
173	180	167
175	182	169
173	180	167
174	181	168
172	180	170
178	186	179
185	195	189
183	193	187
189	199	193
186	195	192
176	185	182
178	186	185
175	183	182
162	170	169
176	183	180
165	172	169
150	157	154
153	161	154
154	162	155
161	170	160
150	158	151
187	196	193
162	170	169
140	149	146
157	164	161
159	166	161
152	159	154
148	155	150
143	151	144
137	146	136
162	171	161
168	178	166
152	162	150
141	151	139
134	143	130
139	148	135
144	154	138
141	152	136
143	154	138
143	154	138
142	153	137
140	151	135
142	153	137
146	157	141
149	160	144
142	153	137
145	156	140
147	158	142
148	159	143
147	158	142
147	158	142
147	158	142
147	158	142
150	161	145
149	160	144
146	157	141
146	156	140
146	156	140
147	157	141
147	157	141
146	156	140
143	153	137
146	156	140
144	154	138
142	152	136
143	152	139
149	158	145
151	160	147
152	161	148
151	161	144
152	162	146
150	161	145
146	158	146
148	162	151
150	164	158
139	153	151
112	125	127
117	132	134
101	116	119
103	115	121
111	123	129
134	144	151
133	143	150
131	139	146
127	133	140
142	148	155
132	135	143
133	136	144
137	140	148
128	132	137
109	113	118
116	120	125
108	112	117
108	112	117
140	144	149
170	174	179
98	103	112
127	132	141
117	122	131
114	118	129
130	134	145
153	159	166
142	148	155
118	124	131
165	171	178
166	172	177
139	145	150
124	130	135
136	142	147
163	170	173
146	153	156
123	131	131
113	121	121
121	129	129
133	141	141
118	126	126
119	127	126
133	140	137
136	143	138
132	139	132
131	139	129
190	198	187
194	203	190
190	198	181
194	202	185
188	197	177
188	197	177
190	196	177
190	196	177
190	196	177
190	196	177
190	196	179
190	196	179
188	198	182
189	199	183
178	188	172
93	103	87
85	96	80
114	127	111
94	107	93
115	128	114
71	86	72
78	93	79
70	84	72
65	79	67
78	94	83
81	97	86
85	101	90
84	99	91
67	81	75
89	103	99
76	90	86
72	85	83
100	113	111
134	146	146
148	160	162
150	161	165
113	124	128
130	139	148
134	143	152
132	141	151
111	119	132
124	132	145
139	146	161
112	119	134
110	120	130
107	117	127
108	118	128
126	136	146
131	141	151
132	142	152
133	143	153
136	146	156
128	138	148
127	137	147
120	130	140
121	131	141
124	134	144
132	143	151
133	144	152
120	131	139
131	140	150
133	142	152
130	139	149
112	121	131
106	115	124
119	128	137
136	145	154
145	154	163
133	143	150
107	117	124
99	109	116
107	117	124
88	99	103
100	111	115
114	125	129
125	135	142
123	135	141
131	140	149
124	133	142
117	126	135
118	127	136
118	127	136
116	125	134
110	119	128
112	121	130
120	129	138
128	137	146
129	138	147
130	137	146
133	140	149
136	143	152
137	144	153
129	138	148
139	148	158
156	165	175
154	163	173
142	151	161
135	144	154
120	129	139
120	129	139
115	126	134
111	122	130
101	114	122
96	109	117
98	112	118
103	117	123
107	121	127
110	123	131
115	128	136
118	130	140
118	130	140
112	124	134
99	112	120
101	114	122
136	149	157
160	173	181
128	142	148
99	113	119
114	128	134
132	146	152
124	139	142
104	119	122
133	148	151
149	161	167
134	146	152
146	155	164
152	161	170
151	160	169
142	151	160
150	159	168
153	162	171
150	159	168
145	154	163
153	162	171
151	160	169
146	155	164
121	130	139
109	118	128
112	121	130
153	159	170
131	135	146
121	125	136
149	153	164
154	158	169
123	129	140
108	114	125
101	107	118
106	112	123
99	108	118
136	145	155
129	139	149
121	131	141
135	145	155
129	139	149
130	140	150
129	139	149
121	131	141
112	122	132
114	124	134
115	125	135
99	109	119
115	125	135
140	150	160
155	165	175
157	167	177
157	167	177
139	149	159
106	116	126
109	119	129
119	129	139
129	139	149
131	141	151
148	158	168
138	148	158
130	140	150
122	132	142
121	131	141
168	178	188
165	175	185
150	160	170
127	137	147
133	143	153
140	152	162
120	132	142
99	111	121
101	113	123
107	119	129
107	117	127
146	156	166
139	148	158
135	145	155
113	123	133
109	119	129
128	138	148
127	139	149
88	100	110
100	112	122
156	168	178
118	133	142
146	161	170
135	150	159
129	144	153
115	130	139
122	137	146
110	125	134
104	119	128
116	128	138
124	136	146
109	121	131
98	110	120
106	118	128
117	129	139
134	146	156
188	200	210
156	168	178
111	123	133
136	146	156
154	164	174
140	150	160
154	164	174
158	168	178
132	142	152
121	131	141
144	154	164
166	176	186
159	169	179
163	173	183
148	158	168
147	157	167
143	153	163
158	168	178
117	127	137
123	133	143
131	141	151
126	136	146
116	126	136
135	144	157
146	155	168
155	164	177
129	138	151
142	151	164
149	158	171
106	116	126
125	135	145
162	173	181
149	160	168
140	151	159
154	165	173
135	147	153
128	140	146
135	147	153
141	150	159
123	132	141
118	124	135
98	104	115
95	101	112
95	104	113
138	147	156
144	153	162
143	152	161
137	149	155
136	148	154
116	129	137
122	135	143
136	149	157
105	118	126
123	136	144
193	206	214
143	156	164
119	132	140
134	147	155
133	146	154
126	139	147
143	156	164
135	148	156
99	112	120
105	118	126
136	149	157
141	154	162
125	138	146
145	158	166
154	167	175
139	152	160
117	128	136
112	122	132
117	126	136
118	128	138
114	124	134
115	126	134
113	124	132
109	122	130
114	127	135
112	126	132
118	132	138
109	125	131
117	133	139
133	150	153
127	144	147
107	124	127
107	123	129
89	103	109
77	90	98
107	120	128
131	145	151
118	131	139
118	131	139
109	122	130
100	113	121
109	121	131
119	131	141
127	139	151
122	134	146
127	139	151
123	135	147
112	124	136
105	117	129
133	143	153
125	135	145
103	113	123
109	119	129
113	123	133
109	119	129
103	113	123
123	133	143
124	134	144
130	140	150
104	114	124
107	117	127
114	124	134
125	135	145
117	127	137
111	120	130
136	142	155
119	122	136
101	104	118
93	96	110
111	117	130
109	115	128
111	117	128
114	120	131
100	109	118
105	114	123
116	127	135
130	141	149
118	129	137
101	112	120
95	106	114
142	153	161
116	125	134
115	126	134
110	121	129
107	118	126
108	119	127
104	115	123
93	104	112
105	116	124
124	135	143
134	145	153
103	114	122
87	100	108
101	114	122
107	120	128
87	100	108
102	113	121
90	99	108
106	113	122
107	114	123
103	110	119
101	110	119
100	109	118
100	109	118
121	130	139
134	145	153
126	137	145
