# Supplementary material for: Detection of Power Line Insulators in Digital Images Based on the Transformed Colour Intensity Profiles
Source: Sensors (Basel). 2023 Mar 22;23(6):3343. doi: 10.3390/s23063343 (PMC10051827; doi:10.3390/s23063343)
Supplement: Supplementary file 1 [file sensors-23-03343-s001.zip › Dataset/ni/ni_SCENA_17_1145_917_720_937.csv]

134	125	122
134	125	122
135	126	123
135	126	123
135	126	123
135	126	123
135	126	123
135	126	123
135	126	123
135	126	123
134	127	124
133	126	123
133	126	123
133	126	123
133	126	123
133	126	123
132	125	122
132	125	122
131	124	121
131	124	121
132	125	122
132	125	122
131	124	121
129	122	119
127	120	117
126	119	116
131	122	119
131	122	119
129	120	117
128	119	116
126	117	114
125	116	113
107	98	95
106	97	94
98	89	86
95	86	83
90	81	78
85	76	73
81	72	69
77	68	65
72	63	60
68	59	56
64	52	50
63	51	49
61	49	47
58	46	44
54	42	40
51	39	37
49	37	35
48	36	34
52	40	38
50	38	36
49	37	35
47	35	33
47	36	32
47	36	32
47	36	32
47	36	32
40	31	28
39	32	29
40	33	30
41	34	31
42	35	32
43	36	33
43	36	33
43	36	33
43	36	33
43	36	33
44	37	34
45	38	35
46	39	36
47	40	37
47	40	37
48	42	37
47	41	34
53	48	39
54	49	40
56	51	42
56	51	42
57	52	43
56	51	42
56	51	42
57	52	43
57	52	43
58	53	44
58	53	44
59	54	45
59	54	45
59	54	45
59	53	46
56	52	47
55	52	47
56	53	48
56	53	48
56	53	48
55	52	47
54	50	45
53	49	44
54	50	45
54	50	45
54	50	45
54	50	45
54	50	45
54	50	45
54	50	45
54	50	45
57	51	46
58	49	46
57	48	44
57	48	45
57	48	44
57	48	45
58	49	45
59	50	47
57	48	44
56	47	44
56	47	43
55	46	42
55	46	42
56	47	43
57	48	44
57	48	44
55	46	42
55	46	42
55	46	42
55	46	42
55	46	42
55	46	42
55	46	42
55	46	42
54	45	41
54	45	41
54	45	41
54	45	41
54	45	41
54	45	41
54	45	41
54	45	41
52	43	39
56	46	39
55	45	38
55	45	38
54	44	37
53	43	36
52	42	35
52	42	35
54	44	37
53	43	36
53	43	36
53	43	36
52	42	35
52	42	35
52	42	35
52	42	35
50	39	31
50	39	31
51	40	32
52	41	33
52	41	33
51	40	32
52	41	33
51	40	32
51	40	32
52	41	33
52	41	33
53	42	34
53	42	34
52	41	33
52	41	33
51	40	32
50	42	35
50	42	35
52	44	37
53	45	38
54	46	39
54	46	39
54	46	39
53	45	38
56	48	41
56	48	41
56	48	41
59	51	44
59	51	44
60	52	45
60	52	45
60	52	45
61	52	42
61	52	42
60	51	41
59	50	40
59	50	40
59	50	40
59	50	40
60	51	41
63	54	44
62	53	43
61	52	42
60	51	41
60	51	41
60	51	41
60	51	41
62	52	42
59	44	35
61	44	35
61	45	33
61	44	35
60	44	32
60	43	34
60	44	32
60	43	34
59	43	31
59	42	33
60	44	32
60	43	34
61	45	33
62	45	36
62	46	34
62	45	36
55	42	34
54	41	33
52	41	33
54	41	33
51	40	32
53	40	32
47	39	26
48	39	26
48	40	27
51	42	29
51	43	30
51	42	29
49	41	28
49	40	27
50	42	29
51	43	30
48	44	33
46	44	33
45	43	32
45	43	32
44	42	31
44	42	31
43	41	30
43	41	30
47	45	34
48	46	35
48	46	35
50	51	41
51	53	41
52	53	43
53	55	43
53	54	44
56	56	50
57	57	51
61	61	55
64	64	58
67	67	61
69	69	63
70	70	64
70	70	64
78	78	72
79	79	73
83	83	77
88	88	82
94	94	88
100	100	94
106	106	100
111	108	104
112	108	107
114	109	108
115	110	109
115	110	109
115	110	109
114	109	108
114	109	108
113	108	107
113	108	107
113	108	107
112	107	106
111	106	105
110	105	104
110	105	104
111	106	105
111	106	105
108	103	102
107	102	101
106	101	100
105	100	99
104	99	98
92	87	86
91	86	85
90	85	84
88	83	82
88	83	82
88	83	82
88	83	82
87	82	81
86	81	80
84	79	78
84	79	78
78	72	73
77	71	72
77	71	72
75	69	70
74	68	69
73	67	68
72	66	67
72	66	67
69	63	64
68	62	63
68	62	63
61	55	56
62	56	57
63	57	58
64	58	59
64	58	59
62	57	54
61	56	53
61	56	53
60	55	52
59	54	51
58	53	50
57	52	49
57	52	49
57	52	49
57	52	49
57	52	49
56	51	48
56	51	48
56	51	48
56	51	48
58	51	48
57	49	42
59	49	42
59	49	42
59	49	42
59	49	42
60	50	43
60	50	43
60	50	43
56	46	39
56	46	39
56	46	39
56	46	39
56	46	39
56	46	39
56	46	39
56	46	39
55	47	40
54	46	39
52	44	37
50	42	35
49	41	34
48	40	33
49	41	34
50	42	35
48	40	33
48	40	33
49	41	34
49	41	34
50	42	35
50	42	35
50	42	35
51	43	36
50	43	34
50	43	34
49	42	33
49	42	33
49	42	33
49	42	33
49	42	33
49	42	33
47	40	31
47	40	31
46	39	30
46	39	30
46	39	30
47	40	31
48	41	32
49	42	33
49	43	36
46	43	35
46	43	35
46	43	35
47	44	36
48	45	37
49	46	38
49	46	38
49	46	38
49	46	38
49	46	38
49	46	38
49	46	38
49	46	38
49	46	38
51	46	37
60	51	41
62	53	40
62	53	40
62	53	40
62	53	40
62	53	40
62	53	40
62	53	40
63	54	41
63	54	41
64	55	42
65	56	43
65	56	43
66	57	44
67	58	45
66	58	45
64	58	45
63	57	46
62	56	45
62	56	45
63	57	46
64	58	47
63	56	47
62	55	46
59	53	46
60	54	47
61	55	50
61	55	50
61	55	50
62	55	52
64	57	54
67	60	57
