# Supplementary material for: Detection of Power Line Insulators in Digital Images Based on the Transformed Colour Intensity Profiles
Source: Sensors (Basel). 2023 Mar 22;23(6):3343. doi: 10.3390/s23063343 (PMC10051827; doi:10.3390/s23063343)
Supplement: Supplementary file 1 [file sensors-23-03343-s001.zip › Dataset/ni/ni_SCENA_5_2817_795_2270_1047.csv]

248	243	242
247	242	241
243	236	233
254	245	242
255	249	246
252	243	240
254	245	241
255	248	244
255	246	242
245	236	232
255	253	248
251	245	240
253	247	242
254	248	243
255	249	244
255	248	245
255	249	246
245	238	235
249	241	241
253	245	245
253	245	245
253	245	245
254	246	246
255	250	250
255	248	248
255	250	250
255	250	250
255	248	248
251	246	245
249	244	243
252	247	246
247	242	241
249	244	243
255	252	251
252	249	245
252	249	245
251	250	246
250	247	243
255	255	251
255	255	251
255	253	249
251	247	242
255	253	248
255	251	246
255	254	249
255	255	252
255	250	245
249	243	238
246	240	235
252	246	241
255	251	248
255	249	246
255	251	248
255	251	248
248	243	240
250	245	242
250	245	242
250	245	242
252	247	244
250	245	242
253	248	245
255	251	248
255	255	252
251	248	244
252	249	245
255	254	250
255	250	249
255	255	254
255	255	254
255	255	254
255	254	253
255	253	252
255	255	254
255	253	252
255	255	254
252	248	247
252	248	247
252	248	247
255	252	251
255	254	253
251	249	249
255	255	255
206	204	204
154	152	152
150	148	148
133	131	131
150	148	148
167	165	165
152	150	150
141	139	139
127	125	125
150	148	148
166	164	164
199	197	197
197	195	195
205	203	203
210	208	208
206	204	204
221	216	217
191	186	187
205	200	201
208	203	204
210	205	206
220	215	216
207	202	204
107	102	104
66	61	63
73	68	70
80	74	79
73	67	72
79	73	78
77	71	76
78	71	78
78	71	78
97	91	96
85	79	84
62	56	61
79	75	80
83	79	84
89	85	90
96	92	97
79	75	80
67	63	68
74	70	75
47	43	48
34	30	35
64	60	65
153	149	154
161	157	162
169	165	170
101	99	105
99	97	103
125	123	129
158	156	162
157	155	161
142	140	146
168	166	172
170	168	174
176	174	180
189	187	193
180	178	184
119	117	123
86	84	90
69	67	73
75	73	79
89	87	93
83	81	87
68	66	72
67	65	71
58	58	64
69	69	75
71	71	77
82	85	90
102	105	110
175	179	184
186	190	195
181	185	190
173	177	182
148	154	159
122	128	133
107	113	118
115	121	126
109	115	120
114	120	125
116	122	127
105	111	116
90	96	101
99	105	110
118	124	129
172	178	183
183	189	194
167	173	178
170	176	181
172	178	183
188	194	199
191	197	202
152	158	163
139	144	153
118	121	136
83	84	104
107	108	128
131	132	152
99	100	121
88	89	110
81	80	106
76	74	103
59	57	87
64	62	92
50	51	79
51	52	80
59	63	88
30	34	59
38	42	66
116	120	145
137	140	168
97	99	129
73	75	105
84	86	116
60	62	92
58	60	90
60	62	92
60	64	93
49	53	82
55	59	88
38	42	71
30	34	63
84	90	119
131	137	166
112	118	147
74	78	107
72	74	104
68	70	100
60	62	92
50	52	82
47	49	79
48	50	80
49	51	81
48	48	78
30	32	62
31	29	59
113	113	143
132	130	160
103	103	133
82	82	112
88	90	120
66	68	98
64	66	96
60	62	92
55	57	87
54	56	86
52	54	84
42	44	74
32	34	64
48	50	80
124	126	156
119	121	151
85	89	118
74	78	107
66	70	99
59	63	92
47	53	82
45	51	80
51	55	84
55	59	88
42	46	75
33	37	66
28	32	61
72	76	105
124	128	157
128	132	161
93	97	126
81	85	114
70	74	103
52	58	87
52	58	87
48	54	83
49	55	84
50	56	85
46	52	81
45	51	80
24	30	59
30	36	65
107	113	142
128	134	163
85	91	120
74	80	109
66	72	101
58	64	93
54	60	89
51	57	86
50	56	85
49	55	84
49	55	84
47	53	82
36	42	71
19	27	56
94	102	131
103	111	140
89	97	126
72	80	109
64	72	101
51	59	88
49	57	86
48	56	85
47	55	84
47	55	84
44	55	83
42	50	79
31	42	72
24	34	64
20	28	57
105	113	142
108	116	145
79	87	116
69	77	106
56	64	93
51	59	88
48	56	85
48	56	85
46	54	83
44	52	81
46	54	83
45	53	82
35	43	72
26	34	63
24	32	61
109	115	144
101	107	136
77	83	112
58	64	93
43	49	78
46	52	81
51	57	86
50	56	85
48	54	83
41	47	76
50	56	85
39	45	74
36	42	71
28	34	63
47	53	82
94	100	129
109	115	144
69	77	106
51	59	88
50	58	87
53	61	90
49	57	86
46	54	83
44	52	81
49	57	86
35	43	72
41	49	78
37	45	74
19	27	56
40	48	77
85	93	122
101	109	138
74	79	110
64	69	100
56	61	92
53	58	89
51	56	87
50	55	86
49	54	85
46	51	82
49	54	85
36	41	72
36	41	72
40	45	76
30	35	66
54	59	90
90	95	126
64	69	100
59	64	95
50	55	86
47	53	82
51	56	87
45	54	81
44	52	81
43	52	79
42	51	78
43	51	80
38	46	75
37	45	74
25	33	62
16	24	54
74	82	112
77	85	115
63	71	101
56	64	93
49	57	86
51	59	88
51	59	88
42	50	79
43	51	80
43	51	80
38	46	75
38	46	75
35	43	72
35	43	72
33	41	70
30	38	67
86	94	123
78	86	115
57	65	94
57	65	95
53	61	91
48	56	86
46	54	84
45	53	83
44	52	82
44	49	82
39	44	77
40	45	78
33	38	71
33	38	71
29	37	67
24	32	62
77	85	115
77	85	115
62	70	99
56	64	94
54	62	92
51	59	89
48	56	85
45	53	82
43	51	80
42	50	79
42	50	79
45	54	81
46	55	82
30	39	66
32	41	68
33	42	69
73	82	109
69	78	105
56	65	92
56	64	93
43	51	81
48	56	86
44	52	82
46	54	84
49	57	87
38	46	76
44	52	82
36	44	74
38	46	75
39	47	76
34	42	71
31	39	68
49	56	83
67	74	101
66	72	101
51	60	87
53	61	90
51	60	87
47	56	83
46	55	82
48	57	84
50	57	82
46	53	78
43	50	75
53	60	85
45	53	76
43	51	74
37	45	68
50	58	81
62	70	93
59	67	90
53	63	87
52	61	88
48	57	84
46	56	80
46	56	80
44	54	78
44	54	78
48	58	82
45	55	79
41	51	75
43	51	74
45	52	77
44	49	70
51	55	79
58	61	82
58	62	86
48	53	78
52	56	84
57	61	89
60	64	92
53	57	82
46	50	75
52	56	81
51	55	80
47	51	75
49	51	75
51	54	75
52	55	76
48	52	71
51	52	72
62	64	82
85	87	105
71	75	93
65	67	85
49	52	67
41	44	59
60	60	76
109	109	125
112	112	126
90	90	104
86	86	98
89	89	101
81	80	90
81	80	90
67	64	73
56	52	63
97	95	101
107	105	111
131	127	133
141	138	140
149	147	147
180	176	175
177	174	170
201	199	191
198	198	186
180	179	165
190	190	174
182	182	164
177	177	159
171	171	153
208	208	190
203	203	185
201	201	183
201	201	185
191	193	181
189	190	180
193	194	184
201	202	192
201	202	192
191	192	182
185	187	175
190	192	180
185	188	173
182	185	169
183	187	168
183	187	168
182	187	166
176	181	160
170	176	153
165	170	155
162	163	153
161	165	159
164	168	162
153	158	156
146	149	147
150	153	151
152	151	155
147	146	150
153	150	159
152	149	158
145	138	151
138	131	144
132	123	136
132	123	136
116	108	119
111	104	111
90	82	82
89	82	79
