# Supplementary material for: Detection of Power Line Insulators in Digital Images Based on the Transformed Colour Intensity Profiles
Source: Sensors (Basel). 2023 Mar 22;23(6):3343. doi: 10.3390/s23063343 (PMC10051827; doi:10.3390/s23063343)
Supplement: Supplementary file 1 [file sensors-23-03343-s001.zip › Dataset/ni/ni_SCENA_92_5057_2941_5126_2964.csv]

30	60	55
30	60	55
29	62	55
33	63	58
32	62	57
24	56	51
12	43	36
13	43	38
18	45	36
15	42	33
13	40	31
14	41	31
14	41	31
18	43	33
16	49	35
16	52	40
16	56	44
22	70	52
25	75	57
26	78	60
20	82	60
20	84	62
21	86	64
26	97	71
24	98	72
24	101	74
26	105	78
26	105	78
26	107	80
33	109	85
34	112	88
30	108	84
39	111	91
35	106	86
35	103	86
43	102	88
46	102	89
49	101	91
56	103	94
56	101	92
57	103	91
56	105	91
55	104	88
48	100	82
35	95	71
29	91	67
27	90	64
30	94	72
31	93	71
29	91	69
27	92	70
25	90	69
24	89	68
27	91	69
23	87	65
26	91	70
31	96	71
27	92	70
23	91	68
28	97	76
28	100	78
30	101	81
35	107	87
26	100	82
23	96	80
21	90	79
16	85	74
14	86	74
17	92	84
27	102	94
