# Supplementary material for: Detection of Power Line Insulators in Digital Images Based on the Transformed Colour Intensity Profiles
Source: Sensors (Basel). 2023 Mar 22;23(6):3343. doi: 10.3390/s23063343 (PMC10051827; doi:10.3390/s23063343)
Supplement: Supplementary file 1 [file sensors-23-03343-s001.zip › Dataset/ni/ni_SCENA_17_217_916_901_984.csv]

192	204	214
192	205	213
192	203	211
190	202	208
189	201	207
192	203	207
199	209	216
193	205	215
186	200	212
180	194	206
175	189	201
174	188	200
173	187	199
172	186	198
171	185	197
167	181	193
176	188	200
178	190	202
172	184	196
167	179	191
158	170	182
139	151	163
116	130	142
87	101	113
91	107	119
93	109	122
95	108	122
109	120	134
141	152	166
165	175	192
171	181	198
162	172	189
155	167	185
151	165	183
154	170	187
155	172	191
143	162	177
148	166	183
143	170	190
130	168	198
122	170	204
120	174	209
118	181	215
116	187	221
113	189	225
110	188	225
109	167	202
102	156	191
105	153	187
107	149	184
104	145	178
100	138	172
93	134	166
88	130	159
89	129	154
95	128	147
103	121	128
106	122	129
108	121	129
110	121	129
111	121	128
114	120	125
116	120	125
121	122	126
123	122	124
126	121	123
129	119	119
130	118	118
130	118	116
130	117	115
127	118	115
122	117	118
118	118	118
120	118	118
119	117	117
119	117	116
120	115	116
120	115	116
120	115	116
118	116	116
118	116	115
118	116	115
119	118	114
121	117	116
122	119	115
122	118	117
121	119	119
118	117	119
116	118	119
119	118	122
120	119	121
120	119	121
118	117	119
116	115	117
115	114	116
119	119	119
106	103	105
100	98	98
94	92	92
90	85	86
84	79	80
77	73	72
72	68	67
61	54	51
54	48	43
51	43	36
45	38	29
48	39	30
45	36	27
44	34	24
45	35	25
46	36	26
46	36	26
45	36	27
46	37	28
44	37	28
40	33	24
40	33	24
40	33	24
42	35	26
42	35	26
42	35	26
41	34	25
41	34	25
41	34	25
40	33	24
40	34	23
40	34	23
40	34	23
40	34	23
40	34	23
40	34	23
40	34	23
40	34	23
40	34	23
42	34	27
42	34	27
44	36	29
45	37	30
44	36	29
42	34	27
39	31	24
38	30	23
39	31	24
39	31	24
38	30	23
39	31	24
39	31	24
38	30	23
38	30	23
38	30	23
39	30	26
37	31	26
40	32	25
40	32	25
41	33	26
44	35	26
45	36	27
45	36	27
46	36	26
46	36	26
47	35	25
47	35	23
47	35	23
48	36	24
48	36	24
51	39	27
48	39	26
48	39	26
49	40	27
49	40	27
49	40	27
50	41	28
50	41	28
50	41	28
52	43	30
52	43	30
58	47	33
58	47	33
58	47	33
59	48	34
60	49	35
59	50	37
60	51	41
58	52	41
57	51	40
57	51	40
56	50	39
55	49	38
54	48	37
54	48	37
56	50	39
55	49	38
55	49	38
54	48	37
53	47	36
53	47	36
50	45	36
50	45	36
52	46	39
52	46	39
51	45	38
50	44	37
48	42	35
47	41	34
46	40	33
46	40	33
51	45	38
50	44	37
49	43	36
49	43	36
49	43	36
49	43	36
50	44	37
51	45	38
53	44	40
53	44	40
53	45	38
52	44	37
51	43	36
51	43	36
50	42	35
50	42	35
50	42	35
50	42	35
50	42	35
50	42	35
49	41	34
49	41	34
50	42	35
50	43	34
50	44	33
50	44	33
50	44	33
50	44	33
50	43	34
49	42	33
50	43	34
50	43	34
50	42	35
50	42	35
50	42	35
50	42	35
50	41	37
50	41	37
50	41	37
50	42	35
56	47	33
56	49	30
56	48	31
57	50	31
57	49	32
57	50	31
58	50	33
58	51	32
61	53	36
61	54	35
61	54	35
62	55	35
62	55	36
63	56	36
63	56	37
62	55	38
60	52	39
60	54	43
63	57	46
63	57	46
68	62	55
69	66	58
76	70	63
78	75	67
86	80	73
88	85	77
96	90	83
101	98	90
107	101	94
107	104	96
107	105	105
105	105	105
102	101	103
101	103	104
104	103	105
103	105	106
106	105	107
104	106	107
106	105	107
104	106	107
101	102	106
103	104	108
105	106	110
104	105	109
101	102	106
100	101	105
101	102	106
105	104	108
107	102	104
108	101	104
105	99	100
104	98	99
104	98	99
103	97	98
102	96	97
102	96	97
100	94	95
99	93	94
98	92	93
97	91	92
85	79	80
83	77	78
82	76	77
81	75	76
78	67	69
77	66	68
76	65	67
73	63	63
71	61	61
69	60	57
61	52	49
61	52	48
58	50	43
58	50	43
57	50	41
56	49	40
56	50	39
56	50	39
56	50	37
55	51	40
53	48	39
49	46	38
48	45	37
49	46	38
50	47	39
51	48	40
50	47	39
48	45	37
50	47	39
50	47	39
49	46	38
49	46	38
49	46	38
49	46	38
49	46	38
49	46	38
50	44	39
50	44	39
50	44	39
50	44	39
50	44	39
50	44	37
50	44	37
50	44	37
46	40	33
47	42	33
49	44	35
50	45	36
51	47	36
50	46	35
49	45	34
51	45	34
50	44	33
50	44	33
50	44	33
50	44	33
50	44	33
50	44	33
50	43	34
50	43	34
51	44	35
52	45	36
53	45	38
53	45	38
54	45	41
55	46	42
55	46	42
54	48	43
74	67	64
108	103	100
118	114	113
102	98	97
97	93	92
104	100	99
103	101	101
103	101	101
103	101	101
104	102	102
102	101	103
103	102	104
105	104	106
105	104	106
107	106	110
108	107	109
113	110	112
108	106	106
102	100	100
98	96	96
96	94	94
95	93	93
95	93	93
93	91	91
95	93	93
91	89	89
94	92	92
99	97	97
118	116	116
103	101	101
59	57	57
59	57	56
58	54	49
61	58	50
58	55	47
55	52	44
54	51	43
55	52	44
56	53	45
58	55	47
58	55	47
58	55	47
57	54	46
57	54	46
56	53	45
56	53	45
55	52	44
55	52	44
54	51	43
54	51	43
54	51	43
54	51	43
54	51	43
55	52	44
57	51	44
55	52	44
59	53	46
57	54	46
59	53	46
56	53	45
58	52	45
55	52	44
57	51	44
58	50	43
60	53	44
60	53	44
60	53	44
60	53	44
60	52	45
60	52	45
60	51	47
60	51	47
62	53	49
62	53	50
61	52	49
61	51	51
61	51	51
60	50	50
60	50	50
60	50	50
62	52	52
62	53	50
61	51	51
61	52	48
60	51	48
60	51	47
59	50	47
59	50	46
60	51	48
60	51	47
60	51	48
59	50	46
60	51	48
61	52	48
61	52	48
60	54	49
57	52	49
57	52	49
57	52	49
56	51	48
56	51	48
56	51	48
56	51	48
54	49	46
57	52	49
57	52	49
56	51	48
56	51	48
55	50	47
55	50	47
54	49	46
54	49	46
58	52	47
60	54	47
61	55	48
60	54	47
60	54	47
58	52	45
57	51	44
56	50	43
58	52	45
57	51	44
57	51	44
57	51	44
57	51	44
57	51	44
58	52	45
58	52	47
58	53	50
58	53	52
57	52	51
56	51	50
55	50	49
53	48	47
53	48	47
52	47	46
56	51	50
56	51	50
56	51	50
57	52	51
57	52	51
58	53	52
58	53	52
58	53	50
55	52	47
54	52	44
53	51	43
53	51	43
52	50	42
52	50	42
54	51	43
54	51	43
57	51	44
57	51	44
56	50	43
55	49	42
57	49	42
56	48	41
56	48	41
56	48	41
55	46	42
55	46	42
55	46	42
55	46	42
54	45	41
54	45	41
54	45	41
54	45	41
54	45	41
54	45	41
55	46	42
55	46	42
56	47	43
57	48	44
56	47	43
56	47	43
54	45	41
54	45	41
55	46	42
55	46	42
55	46	42
55	46	42
54	45	41
54	45	41
54	45	41
54	45	41
55	46	42
55	46	42
56	47	43
56	47	43
56	47	43
56	47	43
56	49	46
54	47	44
52	45	42
51	44	41
51	44	41
52	45	42
53	46	43
54	47	44
54	47	44
54	47	44
54	47	44
54	47	44
55	46	43
55	46	43
55	46	43
53	46	43
51	47	46
48	46	45
47	45	44
46	44	43
47	45	44
47	45	44
50	47	43
51	48	44
51	48	44
51	48	44
51	48	44
51	48	43
51	48	44
51	48	43
51	48	43
51	48	44
52	48	43
52	48	43
55	48	45
53	49	44
55	49	44
56	50	45
56	50	45
56	50	45
57	51	46
57	51	46
57	51	46
57	51	46
58	52	47
58	52	47
59	53	48
59	53	48
53	49	44
54	50	45
56	52	47
57	53	48
57	53	48
56	52	47
55	51	46
55	51	46
55	51	46
56	52	47
57	53	48
58	54	49
58	54	49
58	54	49
57	53	48
57	53	48
58	53	50
58	53	52
57	52	51
57	52	51
58	53	52
59	54	53
60	55	54
60	55	54
58	53	52
59	54	53
59	54	53
59	54	53
59	54	53
59	54	53
59	54	53
59	54	51
58	54	49
58	55	47
57	54	46
57	54	46
57	53	48
58	54	49
59	55	50
60	56	51
61	56	53
61	56	53
60	55	54
60	55	54
60	55	54
61	56	55
62	57	56
63	58	57
59	54	51
59	54	51
59	54	51
59	54	51
59	54	51
59	54	51
58	53	50
58	53	50
57	52	49
57	52	49
57	52	49
58	53	50
58	53	50
59	54	51
59	54	51
58	55	51
58	55	50
56	56	50
56	56	50
56	56	50
56	56	50
56	56	50
