# Supplementary material for: Detection of Power Line Insulators in Digital Images Based on the Transformed Colour Intensity Profiles
Source: Sensors (Basel). 2023 Mar 22;23(6):3343. doi: 10.3390/s23063343 (PMC10051827; doi:10.3390/s23063343)
Supplement: Supplementary file 1 [file sensors-23-03343-s001.zip › Dataset/ni/ni_SCENA_69_1170_34_353_72.csv]

108	154	195
108	154	195
108	154	195
109	158	198
109	158	198
109	158	198
109	158	198
109	158	198
109	158	198
109	158	198
109	158	198
104	153	193
104	153	193
104	153	193
104	153	193
103	152	192
103	152	192
103	152	192
103	152	192
107	153	194
107	153	194
109	155	196
110	156	197
110	159	199
111	160	200
112	161	201
113	162	202
117	168	208
117	168	208
119	170	210
121	172	212
122	174	214
124	176	216
124	176	216
124	176	216
123	180	219
124	181	220
125	182	221
126	183	222
128	185	224
129	186	225
131	188	227
131	188	227
134	191	230
134	191	230
135	192	231
135	192	231
136	193	232
136	193	232
136	193	232
136	193	232
137	196	236
137	196	236
136	195	235
136	195	235
135	194	234
135	194	234
135	194	234
134	193	233
132	191	231
132	191	231
131	190	230
130	189	229
128	187	227
127	186	226
126	185	225
126	184	226
123	182	227
122	181	227
120	179	225
119	178	224
118	177	223
119	178	224
120	179	225
121	180	226
122	181	227
123	180	225
122	179	224
120	177	222
118	175	220
116	173	218
114	171	216
114	171	216
111	169	211
111	169	211
109	167	209
107	165	207
105	163	205
103	160	205
102	159	204
101	158	203
97	153	200
97	153	200
96	152	199
93	149	196
89	145	194
88	144	193
98	154	203
102	158	207
91	144	195
75	128	179
71	124	175
78	131	182
70	122	175
53	105	158
58	110	163
79	131	184
69	120	176
69	120	176
71	122	178
72	123	179
74	124	182
76	126	184
77	127	185
78	128	186
72	125	182
72	125	182
71	125	180
70	121	177
74	124	177
73	120	174
68	115	166
65	110	161
66	110	157
64	104	152
59	101	144
61	98	142
60	98	140
59	94	137
55	90	130
53	85	126
56	82	122
53	76	114
47	69	105
45	64	97
46	63	90
47	61	84
44	55	75
44	52	69
41	49	62
46	51	60
52	58	65
77	80	88
100	104	109
101	105	110
82	87	90
63	68	71
92	95	99
92	95	99
98	99	103
107	106	110
113	112	116
122	116	121
128	122	127
135	128	133
139	132	137
144	137	142
149	142	147
152	145	150
152	146	151
155	149	154
159	155	160
163	159	164
162	161	165
164	163	167
165	165	171
167	166	175
169	168	177
168	168	180
168	170	181
165	168	183
159	166	183
159	166	185
153	167	186
151	165	187
144	165	187
139	161	186
136	160	184
128	157	184
123	156	189
117	155	189
113	153	188
108	152	189
107	152	190
104	152	194
103	153	195
100	153	196
96	151	196
94	151	196
92	151	196
92	151	196
92	151	196
92	151	196
92	152	194
94	152	194
94	149	194
97	149	195
97	149	195
99	151	197
100	152	198
101	153	199
104	155	198
104	155	198
105	154	198
106	155	199
109	159	201
110	160	202
113	161	203
112	160	202
111	160	200
110	159	199
114	161	199
114	161	199
116	161	199
117	162	200
117	162	199
118	163	200
119	163	200
119	163	200
121	166	200
121	166	200
123	166	199
124	167	200
124	167	200
124	167	200
125	168	201
129	170	202
131	171	200
131	171	199
131	171	199
132	172	200
132	172	200
132	172	200
133	173	201
133	173	201
133	173	201
134	174	202
134	174	202
134	174	202
135	175	203
135	175	203
135	175	203
137	176	204
142	179	207
144	178	207
144	178	207
144	178	207
144	178	207
147	182	208
147	182	208
147	182	208
147	182	208
147	182	208
147	182	208
147	182	208
147	182	208
147	182	208
147	182	208
147	182	208
147	183	207
147	183	207
148	184	208
148	184	208
148	184	208
149	185	209
149	185	209
149	185	209
150	186	210
151	187	211
153	189	213
153	189	213
154	190	214
154	190	214
154	190	214
155	191	215
152	191	213
153	192	214
154	193	215
155	194	216
156	195	217
157	196	218
158	197	219
158	197	219
158	197	219
159	198	220
159	198	220
160	199	221
161	200	222
161	200	222
162	201	223
162	200	224
169	207	231
169	207	231
169	207	231
169	207	231
170	208	232
170	208	232
171	209	233
171	209	233
176	214	238
177	215	239
179	217	241
180	218	242
178	216	240
175	213	237
172	210	234
169	207	231
176	212	236
176	212	236
177	213	237
177	213	237
178	214	238
180	216	240
180	216	240
180	216	240
178	214	238
178	214	238
178	214	238
178	214	238
178	214	238
178	214	238
178	214	238
178	214	238
178	215	235
178	215	235
178	215	235
178	215	235
178	215	235
178	215	235
178	215	235
178	215	235
180	217	237
180	217	237
180	217	237
182	219	239
182	219	239
182	219	239
182	219	239
182	219	241
178	218	243
178	217	245
176	216	244
176	216	244
176	216	244
175	215	243
173	216	243
173	216	243
171	214	241
171	214	241
168	213	240
167	212	239
166	211	238
164	209	236
163	208	235
163	207	236
162	207	240
162	207	241
159	205	239
158	204	238
154	202	238
153	201	237
148	200	236
147	199	235
143	198	235
143	198	235
140	198	234
139	197	233
133	195	233
132	194	232
131	193	231
131	193	231
127	188	228
127	188	228
126	186	228
125	185	227
124	184	226
122	182	224
123	182	227
123	182	227
121	180	225
122	181	226
122	181	227
120	179	225
120	179	225
124	183	229
131	189	238
136	195	244
128	191	235
120	185	229
115	178	222
112	175	219
112	175	219
112	175	219
111	172	216
107	168	212
105	166	210
104	165	209
103	162	207
100	159	204
98	157	202
96	155	200
97	154	199
98	153	198
96	150	191
94	148	189
94	146	187
92	144	185
91	141	183
90	138	180
87	133	174
86	128	170
82	125	164
83	122	161
78	117	156
76	112	152
73	109	147
74	107	146
73	106	145
76	107	146
75	107	143
74	107	146
75	109	145
77	109	145
75	107	142
75	106	139
73	104	137
74	103	134
73	103	132
72	101	128
68	97	124
66	93	119
62	89	115
62	88	112
61	87	111
63	87	109
59	81	99
62	80	97
57	78	93
58	77	92
57	76	91
60	76	92
59	78	93
62	78	94
66	83	96
71	87	100
75	91	104
79	92	106
80	93	107
86	97	111
94	105	119
100	111	125
106	115	129
110	119	133
118	127	141
129	138	152
135	146	160
135	146	160
128	139	153
122	133	147
129	140	154
130	141	155
133	144	158
137	148	162
142	151	165
144	153	167
148	157	171
150	161	175
147	163	179
148	167	182
151	170	185
152	172	189
152	175	191
153	177	195
157	181	199
159	184	204
155	182	203
155	184	205
155	186	209
158	189	212
159	190	215
159	190	215
157	191	215
155	191	215
155	195	220
154	195	220
155	195	223
156	196	224
155	198	225
156	199	226
155	199	228
156	200	229
157	201	230
157	201	230
155	201	232
155	201	232
154	201	232
154	201	232
154	201	233
154	201	233
156	203	234
156	203	234
156	203	234
156	203	234
156	203	234
156	203	234
156	203	234
152	201	233
153	202	234
153	202	234
153	202	234
154	203	235
154	203	235
155	204	236
155	204	236
155	204	236
155	204	236
155	204	236
155	204	236
155	204	236
154	203	235
154	203	235
154	203	235
153	202	234
151	200	232
151	200	232
151	200	232
150	199	231
148	197	229
147	196	228
147	196	228
147	196	228
149	196	228
148	195	227
147	194	226
145	192	224
144	191	223
142	189	221
141	188	220
140	187	219
137	184	216
136	183	215
135	182	214
134	181	213
132	179	211
131	178	210
129	176	208
129	176	208
130	177	209
129	176	208
125	172	204
124	171	203
124	171	203
125	172	204
125	173	207
126	174	208
123	173	209
123	173	209
123	173	209
122	172	208
120	172	209
120	172	209
119	171	208
119	171	208
115	167	204
114	166	203
113	165	202
111	163	200
110	161	201
108	159	199
106	158	198
103	155	195
101	155	196
100	154	195
97	151	192
94	148	189
88	143	186
85	140	183
83	138	181
83	136	179
80	132	173
82	130	172
79	128	168
78	124	165
74	120	161
73	117	158
71	114	153
72	113	152
71	110	149
71	107	147
69	106	144
68	104	142
70	103	142
69	101	137
67	99	135
65	97	132
61	95	125
61	95	124
60	94	123
60	94	123
59	95	125
62	98	128
63	101	133
65	103	135
70	107	141
69	106	140
67	105	139
68	106	140
69	109	144
71	111	146
69	109	144
68	107	145
62	101	140
70	105	148
65	100	144
78	113	156
92	127	170
92	127	167
74	109	149
57	90	129
61	95	131
63	95	131
62	94	129
62	92	127
60	91	124
61	89	123
60	89	120
62	89	116
60	83	105
61	81	99
60	76	92
60	73	87
63	72	81
71	75	80
80	81	79
89	83	78
87	81	74
98	89	76
113	98	82
123	106	87
132	111	89
141	119	94
152	127	101
161	135	105
160	137	105
167	142	110
173	148	116
179	153	123
183	156	129
185	159	135
188	161	140
189	163	146
190	167	151
190	168	156
189	171	160
191	174	165
189	176	168
191	178	170
189	179	172
188	179	175
186	179	176
183	178	177
182	177	178
179	175	180
173	173	179
168	170	180
160	168	181
156	166	183
151	166	185
135	158	180
125	154	181
125	159	189
123	162	194
114	159	192
108	156	190
106	155	193
94	146	187
92	144	190
89	144	189
88	143	186
85	143	185
84	142	184
83	141	183
83	141	183
86	144	186
88	143	186
88	144	185
92	144	185
92	144	185
93	143	185
95	143	185
95	142	186
93	142	186
93	143	189
93	143	189
93	143	189
94	144	190
94	144	190
94	144	190
95	145	191
93	143	189
93	143	189
92	142	188
92	142	188
94	144	190
96	146	192
98	148	194
99	150	193
99	153	194
100	155	194
101	156	195
102	157	196
103	158	197
104	159	198
105	160	199
105	160	199
107	162	201
107	162	201
108	163	202
108	163	202
109	164	203
109	164	203
108	160	200
108	160	200
106	159	196
107	159	196
107	159	196
106	158	195
106	158	195
106	158	195
106	158	195
106	158	195
104	156	193
104	156	193
104	156	193
103	155	192
103	155	192
102	154	191
102	154	191
102	154	191
106	156	192
108	156	192
108	156	192
109	157	193
109	157	193
109	157	193
109	157	193
109	157	193
110	158	194
110	158	194
111	159	195
111	159	195
111	159	195
112	160	196
112	160	196
114	159	196
114	159	193
114	159	193
114	159	193
114	159	193
114	159	193
114	159	193
114	159	193
114	159	193
110	155	189
115	158	191
116	159	192
116	159	192
116	159	192
117	160	193
118	161	194
119	162	195
129	173	204
127	171	202
125	169	200
123	167	198
121	165	196
121	165	196
123	167	198
124	168	199
123	167	198
123	167	198
123	167	198
123	167	198
123	167	198
123	167	198
124	168	199
126	167	199
127	169	198
129	169	198
129	169	198
129	169	198
128	168	197
128	168	197
128	168	197
127	167	196
128	168	197
128	168	197
127	167	196
127	167	196
126	166	195
126	166	195
126	166	195
126	166	195
122	162	191
122	162	191
122	162	191
123	163	192
127	167	196
127	167	196
127	167	196
126	166	195
125	165	194
125	165	194
125	165	194
125	165	194
124	164	193
124	164	193
124	164	193
