# Supplementary material for: Detection of Power Line Insulators in Digital Images Based on the Transformed Colour Intensity Profiles
Source: Sensors (Basel). 2023 Mar 22;23(6):3343. doi: 10.3390/s23063343 (PMC10051827; doi:10.3390/s23063343)
Supplement: Supplementary file 1 [file sensors-23-03343-s001.zip › Dataset/ni/ni_SCENA_19_2405_844_2010_937.csv]

165	134	103
164	133	102
164	133	102
165	134	103
165	134	103
168	134	104
167	134	101
170	135	102
170	135	102
170	135	102
169	134	101
169	134	101
169	134	101
169	134	101
168	133	100
171	135	105
171	135	105
170	134	104
170	134	104
169	133	103
169	133	103
169	133	103
169	133	103
168	132	102
168	132	102
168	132	102
168	132	102
169	133	103
170	134	104
171	135	105
169	133	103
169	133	103
169	133	103
169	133	103
169	133	103
169	133	103
169	133	103
169	133	103
167	132	99
167	132	99
168	133	100
167	131	101
168	132	102
168	132	102
169	133	103
171	135	105
168	132	102
168	132	102
168	132	102
168	132	102
168	132	102
168	132	102
168	132	102
168	132	102
168	132	102
168	132	102
168	132	102
169	133	103
170	134	104
170	134	104
170	134	104
170	134	104
170	134	104
170	134	104
170	134	104
170	134	104
170	134	104
170	134	104
170	134	104
170	134	104
167	131	101
168	132	102
169	133	103
170	134	104
171	135	105
169	133	103
169	133	103
168	132	102
171	135	105
171	135	105
169	135	105
170	134	104
168	134	104
167	134	101
167	136	103
169	136	103
168	132	102
167	131	101
168	132	102
168	132	102
168	132	102
169	133	103
171	135	105
171	135	105
170	134	104
169	133	103
169	133	103
168	132	102
168	132	102
169	133	103
169	133	103
170	134	104
169	133	103
169	133	103
169	133	103
168	132	102
168	132	102
168	132	102
168	132	102
168	132	102
170	134	104
169	133	103
169	133	103
168	132	102
168	132	102
169	133	103
169	133	103
169	133	103
168	132	102
169	133	103
171	135	105
172	136	106
171	135	105
170	134	104
169	133	103
169	133	103
170	135	102
169	134	101
169	134	101
168	133	100
168	133	100
169	134	101
169	134	101
172	134	102
171	134	100
173	135	103
169	133	103
162	130	101
161	131	106
151	124	103
124	101	85
95	76	63
87	71	59
79	64	55
71	60	52
66	54	48
62	51	43
62	51	43
66	55	47
76	60	47
91	70	48
136	105	80
157	127	100
162	132	105
162	130	101
167	133	104
170	135	109
168	133	107
169	132	104
169	132	104
169	133	103
169	133	103
171	133	103
171	133	103
171	133	103
171	133	103
169	133	103
169	133	103
169	133	103
169	133	103
169	133	103
169	133	103
169	133	103
169	133	103
169	133	103
169	133	103
169	133	103
169	133	103
169	133	103
169	133	103
169	133	103
169	133	103
171	135	105
171	135	105
170	134	104
169	133	103
169	133	103
170	134	104
170	134	104
170	134	104
169	133	103
169	133	103
169	133	103
169	133	103
169	133	103
169	133	103
169	133	103
169	133	103
170	135	102
170	135	102
170	135	102
169	134	101
169	134	101
168	133	100
168	133	100
168	133	100
170	135	102
170	135	102
170	135	102
169	134	101
169	134	101
168	133	99
168	133	99
168	133	100
170	134	104
170	133	105
170	133	105
170	133	105
170	133	105
167	131	101
167	131	101
167	131	101
167	131	101
167	131	101
168	132	102
169	133	103
169	133	103
170	134	104
171	135	105
171	135	105
170	134	104
170	134	104
170	134	104
170	134	104
170	134	104
170	134	104
170	134	104
170	134	104
169	133	103
169	133	103
169	133	103
169	133	103
169	133	103
169	133	103
169	133	103
169	133	103
171	135	105
171	135	105
171	135	105
170	134	104
170	134	104
169	133	103
169	133	103
168	132	102
168	132	102
168	132	102
168	132	102
169	133	103
169	133	103
170	134	104
170	134	104
170	134	104
169	133	103
169	133	103
168	132	102
168	132	102
168	132	102
168	132	102
169	133	103
170	134	104
169	133	103
169	133	103
169	133	103
169	133	103
169	133	103
169	133	103
169	133	103
169	133	103
169	133	103
169	133	103
169	133	103
169	133	103
169	133	103
169	133	103
169	133	103
169	133	103
170	134	104
170	135	102
170	135	102
169	134	101
169	134	101
169	134	101
169	134	101
168	133	100
169	133	103
169	133	103
169	133	103
169	133	103
169	133	103
169	133	103
169	133	103
169	133	103
169	133	103
169	133	103
169	133	103
169	133	103
169	133	103
169	133	103
169	133	103
170	134	104
171	135	105
171	135	105
170	134	104
170	134	104
170	134	104
169	133	103
169	133	103
169	133	103
169	133	103
169	133	103
169	133	103
170	134	104
170	134	104
170	134	104
170	134	104
170	134	104
171	135	105
171	135	105
169	133	103
169	133	103
169	133	103
170	134	104
170	134	104
171	135	105
170	134	104
170	134	104
170	134	104
170	134	104
170	134	104
170	134	104
170	134	104
170	134	104
170	134	104
170	134	104
170	134	104
170	134	104
170	134	104
170	134	104
170	134	104
170	134	104
170	134	104
171	135	105
171	135	105
171	135	105
171	135	105
169	133	103
169	133	103
169	133	103
170	134	104
170	134	104
170	134	104
170	134	104
170	134	104
170	134	104
170	134	104
170	134	104
171	135	105
171	135	105
170	134	104
170	134	104
170	134	104
170	134	104
170	134	104
170	134	104
171	134	106
170	133	105
171	134	106
171	134	106
170	133	105
170	133	105
170	133	105
170	133	105
169	132	104
169	132	104
169	132	104
170	133	105
170	133	105
171	134	106
171	134	106
172	135	107
170	132	102
171	131	102
171	131	102
171	131	102
171	131	102
171	131	102
