# Supplementary material for: Detection of Power Line Insulators in Digital Images Based on the Transformed Colour Intensity Profiles
Source: Sensors (Basel). 2023 Mar 22;23(6):3343. doi: 10.3390/s23063343 (PMC10051827; doi:10.3390/s23063343)
Supplement: Supplementary file 1 [file sensors-23-03343-s001.zip › Dataset/ni/ni_SCENA_92_4831_2098_5126_2964.csv]

38	93	74
67	119	101
47	100	80
26	78	55
19	67	43
34	83	55
41	89	60
50	96	67
52	97	70
48	93	67
44	90	67
48	94	71
51	97	74
49	95	76
43	92	76
53	107	90
64	129	104
73	149	118
86	170	135
85	173	137
58	148	113
42	128	98
38	116	93
57	128	108
64	126	112
47	106	91
42	101	86
54	116	98
57	123	98
39	106	79
42	107	81
46	108	84
40	99	79
37	92	77
54	104	92
74	122	110
88	131	120
104	147	132
78	117	101
65	101	84
48	87	66
47	83	66
43	78	64
50	84	74
51	82	79
63	90	87
78	104	98
79	104	94
63	93	80
35	74	58
17	62	43
12	59	37
24	76	52
20	72	48
8	63	38
9	61	38
13	62	42
11	58	42
8	51	38
8	48	37
7	46	38
6	41	31
11	47	33
15	52	36
12	49	33
17	54	38
22	62	44
27	67	49
31	73	55
36	82	63
44	93	73
46	99	79
45	97	79
35	90	71
30	86	67
12	71	51
10	69	49
26	84	66
41	96	81
38	92	79
26	76	66
16	57	52
13	52	50
14	48	47
13	40	44
17	42	46
15	40	44
11	34	36
7	32	34
6	37	36
17	51	45
17	56	48
27	69	58
45	89	76
58	102	89
69	115	102
48	88	77
31	68	58
20	55	45
14	41	32
13	37	29
10	33	28
11	37	31
21	51	46
28	63	59
51	95	89
55	105	101
43	98	95
51	111	103
44	107	97
36	103	88
56	123	102
66	131	109
77	141	119
100	163	137
105	166	140
116	178	148
119	181	151
119	181	151
122	186	156
122	186	156
114	181	150
102	170	139
105	173	142
105	176	143
112	181	148
105	175	144
100	170	139
99	167	136
96	165	132
95	162	130
87	152	120
86	149	117
78	138	107
58	118	88
52	111	83
49	110	84
39	101	79
41	103	85
39	101	87
37	98	88
39	105	94
48	121	105
41	116	102
48	123	109
47	119	106
35	104	93
30	98	87
29	92	82
19	79	68
16	74	63
19	75	64
25	77	67
26	78	68
23	73	61
12	62	52
13	63	53
18	68	56
16	69	55
35	90	75
51	105	92
52	111	96
59	121	103
67	127	109
59	115	96
48	100	82
64	110	91
71	116	97
77	122	103
102	148	129
109	162	142
111	167	148
106	169	149
102	166	144
103	160	135
102	157	132
98	152	129
87	142	123
94	148	135
95	150	141
82	138	133
54	111	112
95	153	158
125	184	193
135	197	207
131	196	205
116	181	190
53	120	129
25	93	100
40	112	112
60	139	120
71	154	129
79	160	135
76	155	128
72	148	124
63	138	117
58	128	111
53	122	109
44	110	99
34	99	90
41	102	98
35	93	92
16	73	72
20	76	77
38	92	93
37	89	89
56	107	103
50	103	94
41	97	86
33	93	82
43	105	93
58	123	114
69	135	130
78	141	145
76	137	147
91	147	164
84	135	155
79	129	147
70	118	130
74	119	122
75	120	117
77	123	111
90	139	119
86	138	114
88	143	118
82	140	116
77	137	113
74	136	114
64	127	107
56	121	100
47	109	91
46	105	90
57	115	97
68	122	105
68	118	106
66	114	102
64	110	97
39	90	82
41	97	84
50	110	92
54	122	99
60	130	107
61	134	108
42	115	89
34	108	84
26	100	76
20	91	71
19	86	71
20	81	71
27	82	79
31	80	82
60	106	114
97	139	151
131	172	181
125	165	170
70	109	111
31	69	69
32	68	68
31	68	66
29	63	62
27	64	60
42	79	75
48	88	83
87	130	127
122	167	164
146	193	191
177	223	230
169	216	224
132	181	191
63	113	125
26	84	89
30	91	93
57	115	120
67	123	128
57	112	117
48	102	109
46	98	105
47	99	105
75	126	136
95	147	154
119	174	179
122	180	186
97	158	162
108	169	173
99	156	165
104	162	168
62	124	124
88	150	150
64	128	123
53	118	109
52	113	103
48	111	95
44	112	89
40	105	80
35	102	75
42	109	80
54	119	93
67	134	107
70	135	113
80	148	125
88	156	133
67	134	113
61	123	107
67	128	114
47	109	97
65	129	117
85	151	140
79	144	135
91	158	149
93	160	151
88	156	145
84	152	141
75	141	129
67	133	121
52	119	104
46	111	95
42	110	93
50	118	101
46	116	99
50	122	102
44	112	95
40	103	87
47	108	94
44	102	91
36	96	86
36	96	90
39	103	97
40	107	98
51	118	113
63	130	123
76	136	128
109	169	168
106	165	161
66	122	117
34	84	82
45	95	91
70	121	117
98	152	147
100	157	149
73	134	124
53	114	104
29	91	77
19	79	68
20	81	67
25	83	65
35	90	73
34	89	70
32	85	65
32	85	65
31	81	63
28	77	63
31	81	71
32	84	74
37	90	77
41	94	85
51	104	94
59	113	100
61	115	102
63	118	103
57	111	94
53	106	92
49	101	84
56	106	88
64	113	99
50	97	81
39	87	75
20	66	67
11	61	59
11	72	62
24	96	76
26	110	82
23	114	81
32	124	89
31	120	87
42	123	96
20	96	72
12	80	63
24	85	71
39	101	87
47	105	94
48	103	94
52	107	98
51	107	96
41	97	86
49	105	94
53	109	98
58	113	104
63	120	111
70	127	119
63	121	116
52	111	107
41	102	98
40	105	103
46	113	110
47	115	114
42	112	112
40	112	112
36	110	112
36	106	113
34	103	112
30	99	108
37	107	114
32	104	111
30	103	107
38	112	116
50	124	128
60	135	137
70	143	147
72	143	147
72	140	147
77	139	149
71	133	144
70	130	142
77	129	145
76	129	142
85	137	149
104	156	168
128	180	192
130	183	193
140	190	202
141	190	200
133	182	192
60	107	115
37	84	92
25	73	79
37	84	81
57	108	101
83	136	127
89	144	129
68	125	110
52	108	95
48	107	93
66	125	110
72	134	118
87	150	130
94	158	136
89	152	132
77	140	120
75	137	119
89	154	138
105	170	155
107	170	160
104	167	158
106	168	162
101	162	158
73	137	131
70	134	129
62	122	121
50	107	104
52	108	103
64	118	113
103	154	146
135	184	176
134	184	174
103	150	141
73	121	109
75	125	113
62	115	102
44	99	84
37	92	77
15	71	58
19	72	62
9	58	50
13	59	53
17	69	62
17	75	70
20	84	78
18	90	84
26	104	97
31	119	105
42	130	116
28	116	102
18	105	79
24	108	84
35	117	94
57	135	111
80	160	137
85	165	142
100	175	154
111	185	167
115	188	172
97	169	156
77	146	135
60	129	119
51	118	111
59	126	119
55	120	111
53	118	109
37	100	90
19	81	67
13	75	59
13	75	57
40	102	80
69	131	107
77	142	116
114	178	149
111	172	144
90	149	121
71	130	102
51	109	81
27	82	57
24	79	54
18	75	50
26	87	61
40	107	80
45	119	91
47	127	98
41	129	99
42	135	104
44	135	109
48	129	114
62	137	129
74	148	144
70	144	144
68	141	145
60	134	140
44	118	122
52	127	129
64	143	140
65	148	133
81	166	146
94	181	155
79	168	135
61	151	115
55	147	106
63	152	113
60	147	109
59	144	106
59	142	104
65	145	110
63	140	106
42	117	85
33	106	74
43	116	84
47	120	88
57	129	99
59	130	103
54	125	98
41	112	86
36	104	79
32	100	75
31	99	74
36	103	82
51	120	99
61	130	110
64	131	116
67	130	120
77	140	131
76	134	133
90	145	148
92	145	148
73	125	131
69	119	125
66	116	122
64	112	116
67	116	118
72	122	122
64	115	118
68	119	129
68	120	132
65	115	127
68	120	126
69	122	119
67	126	112
68	129	109
70	132	108
70	136	111
68	133	111
68	133	111
67	130	114
64	124	113
49	108	100
35	91	86
28	76	77
35	73	77
46	81	85
55	93	93
60	106	100
61	108	100
59	109	97
69	122	108
74	128	111
65	119	102
44	97	84
39	91	81
49	98	90
56	103	100
68	115	113
77	123	124
92	135	138
96	138	137
93	135	134
85	129	130
91	133	132
98	140	139
95	136	138
94	134	133
87	125	125
86	123	121
83	118	114
81	115	109
89	123	113
91	125	115
97	129	118
98	133	119
112	136	124
139	147	137
163	162	152
195	195	177
218	219	193
228	230	194
233	235	193
233	234	190
237	234	190
236	230	189
237	228	190
237	228	191
237	229	192
238	230	193
238	234	193
238	237	193
238	237	193
240	236	195
241	234	195
241	234	195
240	233	194
240	233	194
241	234	195
241	234	195
242	235	196
240	233	194
240	233	194
240	233	194
240	233	194
240	233	194
240	233	194
239	232	193
239	232	193
240	231	193
240	231	193
240	231	193
240	231	193
240	231	193
240	231	193
240	231	193
240	231	193
241	232	194
241	232	194
241	232	194
240	231	193
240	231	193
239	230	192
239	230	192
239	230	192
243	230	192
243	230	192
243	230	192
240	229	191
240	229	191
239	228	190
238	229	191
238	229	191
238	229	191
238	229	191
238	229	191
239	230	192
239	230	192
240	231	193
240	231	193
239	232	193
235	229	192
235	229	192
235	229	192
235	229	192
235	229	192
235	229	192
235	229	192
235	229	192
237	231	194
233	227	190
232	226	189
229	223	186
226	220	183
226	220	183
216	210	173
196	193	162
151	147	128
92	92	78
60	64	52
60	69	56
53	67	56
42	59	50
32	56	48
32	60	54
32	62	57
31	62	59
36	67	64
38	67	64
36	60	58
24	46	44
23	44	42
29	51	46
27	55	42
29	58	43
24	52	39
23	48	38
24	46	41
21	42	39
30	51	48
34	59	55
43	70	67
42	73	70
45	82	80
37	77	75
25	72	69
26	77	73
30	84	79
41	99	94
69	134	125
101	168	159
109	177	170
84	155	152
41	111	110
26	99	97
44	115	118
59	130	133
78	147	150
65	129	133
58	119	121
42	101	103
40	94	95
39	88	90
43	91	92
44	95	91
41	100	92
38	101	91
45	104	96
43	102	94
39	98	90
39	98	90
45	104	96
51	110	102
57	114	111
56	113	110
58	113	110
69	124	121
70	120	118
63	112	110
58	106	107
52	101	99
62	112	108
75	126	122
75	127	127
85	142	143
69	129	135
43	105	115
30	98	111
43	112	127
79	148	163
98	167	182
114	182	195
96	162	173
81	143	153
53	115	121
44	105	109
53	116	120
51	115	116
53	117	117
52	114	114
47	109	109
47	108	110
46	106	106
48	108	108
49	109	108
44	104	98
55	115	107
63	123	115
45	104	96
40	100	90
35	95	85
35	92	83
33	92	84
36	96	88
30	90	82
25	85	75
18	79	65
15	72	57
17	73	54
21	79	55
27	85	57
27	87	56
23	89	54
18	89	49
16	92	51
15	97	55
17	102	58
16	105	61
16	106	63
17	107	64
19	107	67
21	101	64
20	96	62
19	89	58
16	84	53
14	78	49
13	74	48
16	77	51
21	82	56
28	91	65
31	98	71
40	110	80
45	118	86
42	117	85
42	118	84
46	123	86
44	120	86
42	116	82
40	110	79
42	108	79
41	105	76
40	101	75
41	97	74
50	103	83
65	117	99
81	134	120
84	137	124
82	133	125
71	122	118
53	103	103
38	86	87
37	83	84
35	79	78
40	82	81
58	99	101
81	120	122
96	134	134
79	116	120
49	87	89
46	84	86
53	92	94
58	100	99
61	105	104
57	106	104
54	107	104
53	108	105
58	114	109
63	114	106
70	117	114
58	109	102
49	102	93
53	108	99
49	107	96
44	107	91
45	114	94
39	108	87
40	112	90
45	119	95
44	116	93
43	116	90
41	115	89
32	106	80
22	94	71
22	89	74
19	85	73
16	84	73
22	93	83
27	102	94
