# Supplementary material for: Detection of Power Line Insulators in Digital Images Based on the Transformed Colour Intensity Profiles
Source: Sensors (Basel). 2023 Mar 22;23(6):3343. doi: 10.3390/s23063343 (PMC10051827; doi:10.3390/s23063343)
Supplement: Supplementary file 1 [file sensors-23-03343-s001.zip › Dataset/ni/ni_SCENA_64_27_277_39_9.csv]

77	130	150
76	129	149
76	129	149
76	129	149
74	127	147
72	124	147
83	130	161
81	127	161
76	124	158
74	125	158
71	125	156
72	126	156
54	97	118
52	94	113
73	111	129
74	107	122
72	100	111
58	79	87
0	11	19
0	0	4
18	23	26
26	27	31
5	4	8
6	8	16
53	59	70
117	133	146
46	71	87
95	130	150
127	171	194
76	127	153
73	128	155
71	127	156
61	117	146
45	99	129
121	164	191
143	180	208
142	175	201
152	179	205
85	109	133
0	2	24
69	93	115
136	163	183
153	186	202
138	173	187
69	109	121
145	188	197
212	255	255
194	240	251
188	236	248
195	242	255
101	147	164
49	95	113
128	174	192
147	189	208
93	129	147
16	49	68
0	13	27
118	144	160
141	167	184
29	53	71
51	75	93
63	83	101
0	14	31
0	12	28
17	26	40
8	14	25
0	0	6
32	30	36
50	46	51
7	4	13
13	15	33
1	6	27
21	24	39
23	25	36
17	17	23
19	19	25
6	10	15
123	131	138
196	206	216
0	0	11
64	72	89
123	131	148
154	159	174
121	123	134
6	5	14
6	2	7
56	49	52
5	0	0
10	5	6
21	21	21
4	6	7
5	9	10
0	1	2
5	8	12
20	21	25
26	26	32
23	22	26
30	29	33
3	2	4
14	15	13
6	7	3
6	15	5
2	12	0
5	11	0
18	18	24
26	23	38
14	11	27
1	0	11
1	4	2
5	11	0
6	13	0
0	3	0
7	8	12
24	20	32
22	16	33
10	5	20
6	5	9
10	8	7
8	3	0
16	11	10
0	0	3
0	3	11
21	27	40
12	22	40
1	8	23
1	3	14
10	5	7
17	8	5
16	4	0
18	5	3
28	19	22
29	23	34
10	10	28
0	0	12
3	4	8
11	11	11
7	7	7
10	10	10
24	24	24
19	19	19
5	5	5
8	8	8
5	4	6
11	10	12
4	3	5
9	8	10
29	30	34
19	20	24
0	0	4
0	0	1
0	0	0
5	7	7
6	8	8
12	14	14
23	23	23
10	10	10
0	0	0
5	5	5
2	0	0
8	6	6
30	28	28
31	29	29
8	3	4
5	0	1
22	17	18
28	25	21
10	7	0
20	18	7
18	19	15
26	25	21
11	10	6
6	3	0
14	9	6
16	11	8
15	8	5
29	22	19
40	31	28
37	28	25
31	19	17
24	12	10
23	10	8
25	12	10
25	14	10
36	25	21
35	23	17
36	24	18
39	28	20
17	4	0
14	2	0
24	9	0
42	30	28
42	30	26
28	16	12
19	7	1
26	14	8
30	17	9
24	11	3
22	8	2
40	25	23
35	21	22
15	8	5
9	6	1
10	11	1
13	15	3
15	14	0
11	3	0
29	16	2
26	7	0
25	1	0
51	25	13
121	99	88
137	119	108
76	62	50
27	22	21
19	18	27
37	39	49
33	41	48
31	43	47
37	54	57
35	58	60
55	84	89
90	120	131
44	78	94
42	79	101
84	126	149
135	181	205
136	186	206
110	164	181
101	159	171
113	162	176
122	151	172
131	150	171
135	151	167
140	153	161
147	154	151
149	158	155
160	154	141
171	150	128
182	150	121
193	150	117
198	150	116
202	150	114
197	149	113
194	149	115
190	149	116
182	149	116
158	135	103
124	107	80
31	19	1
39	31	24
37	34	36
0	0	7
57	57	73
106	106	122
109	106	121
73	69	80
121	117	123
115	114	118
134	130	129
153	146	143
165	156	153
163	146	137
179	145	121
187	146	114
184	143	111
190	147	114
197	152	118
192	147	113
190	145	108
