# Supplementary material for: Detection of Power Line Insulators in Digital Images Based on the Transformed Colour Intensity Profiles
Source: Sensors (Basel). 2023 Mar 22;23(6):3343. doi: 10.3390/s23063343 (PMC10051827; doi:10.3390/s23063343)
Supplement: Supplementary file 1 [file sensors-23-03343-s001.zip › Dataset/ni/ni_SCENA_90_3327_136_2962_121.csv]

48	121	111
48	121	111
48	121	111
49	122	112
49	123	111
50	124	112
50	125	111
50	125	111
51	126	112
51	126	112
51	126	110
51	126	110
51	126	110
53	129	111
53	129	111
53	129	111
53	128	112
53	128	112
53	128	112
52	127	111
52	127	111
51	126	110
51	126	110
50	125	109
54	129	113
54	129	113
54	129	113
54	129	113
54	129	113
54	129	113
54	129	113
54	129	113
53	128	114
53	127	115
54	129	115
55	129	117
56	131	117
56	130	118
57	131	119
57	131	119
60	134	122
60	134	122
61	135	123
62	136	124
63	137	125
64	138	126
64	138	126
65	139	127
67	139	127
66	138	126
65	137	125
64	136	124
60	134	122
59	133	121
58	132	120
58	132	120
53	129	117
52	128	116
49	128	115
47	126	113
46	125	112
50	126	115
49	127	116
49	127	116
48	125	117
49	126	118
49	126	118
50	127	119
50	129	118
51	130	119
52	131	120
53	132	121
49	131	118
50	132	119
50	132	119
51	133	120
50	135	120
50	135	120
51	136	121
51	136	121
55	141	123
55	142	122
55	142	122
55	142	122
53	143	120
53	143	120
49	141	116
49	141	116
43	137	112
42	137	110
40	137	110
39	136	109
36	136	108
35	135	107
32	135	104
32	135	104
35	137	102
36	136	100
36	136	100
38	135	101
38	135	101
41	135	104
44	137	106
46	136	107
49	136	110
51	135	110
53	135	112
55	135	112
58	135	114
58	135	114
57	131	113
57	131	113
55	132	111
55	132	111
55	132	111
55	132	111
55	132	111
55	132	111
57	132	111
57	132	111
57	132	111
57	132	111
59	131	111
59	131	111
59	131	111
58	130	110
59	130	110
59	130	110
60	132	112
60	132	112
60	131	114
59	130	113
59	130	113
59	130	113
59	130	114
59	130	114
61	132	116
61	132	116
60	130	117
59	129	116
59	129	116
60	130	117
61	131	118
61	131	118
60	129	118
60	129	118
59	131	119
61	133	121
61	133	121
62	134	122
59	133	121
59	133	121
56	130	118
56	130	118
54	130	118
54	130	118
53	129	117
53	129	117
52	128	116
53	129	118
51	128	120
51	128	121
51	128	121
51	128	121
51	128	121
51	128	121
51	128	121
51	128	121
53	130	123
53	130	123
54	131	124
54	131	124
55	132	125
56	133	126
57	134	127
57	134	127
56	133	126
56	133	126
56	132	128
57	133	129
57	133	129
57	133	129
58	133	131
60	134	130
60	134	130
60	134	130
60	133	131
60	133	131
60	133	131
60	133	131
60	133	131
60	133	131
53	129	125
53	129	125
53	130	126
53	131	124
52	131	122
52	131	122
49	131	119
48	130	118
49	132	117
48	131	116
46	132	114
45	132	112
43	131	108
41	129	106
39	127	104
40	128	105
35	126	101
34	127	100
34	127	100
35	126	100
35	126	100
34	125	99
34	125	99
36	125	99
36	125	99
38	125	99
39	126	100
40	127	101
41	128	100
41	128	102
40	127	99
42	126	101
38	122	97
39	122	97
38	121	96
40	121	96
41	119	96
43	118	96
44	117	95
45	117	95
45	116	96
48	114	95
47	113	94
48	110	92
48	110	94
49	108	93
51	108	93
52	109	94
50	109	95
50	109	95
51	109	98
52	109	100
53	110	101
53	110	102
54	110	105
55	111	106
55	111	106
55	111	106
54	111	103
54	111	103
53	111	100
52	110	99
52	111	97
51	110	96
51	109	98
51	109	98
51	109	98
50	108	97
48	108	97
48	108	97
45	109	97
45	109	97
41	107	95
38	107	94
37	107	94
36	106	93
33	105	92
34	106	93
34	106	93
34	106	93
39	108	97
40	109	98
39	111	98
40	112	99
41	113	100
42	114	101
41	116	100
42	117	101
44	120	102
44	120	102
43	122	101
44	123	102
46	125	104
47	126	105
48	128	105
51	129	106
53	131	108
55	130	109
56	131	110
57	132	111
58	133	112
59	133	115
60	134	116
61	135	117
62	135	119
62	135	119
62	134	121
62	134	121
62	134	121
62	134	121
62	134	122
62	134	122
57	135	118
56	134	117
56	134	117
56	134	117
55	133	116
55	133	116
55	133	116
55	133	116
54	132	115
54	132	115
55	133	116
55	133	116
55	133	116
55	133	116
55	133	116
55	133	116
54	132	115
53	131	114
54	132	115
54	132	115
55	133	116
57	135	118
60	135	119
61	136	120
58	133	117
57	132	116
59	132	116
59	132	116
58	131	115
57	130	114
58	129	113
58	129	113
56	127	110
56	127	110
55	126	109
55	126	109
54	125	108
53	124	107
52	123	106
52	123	106
51	122	105
50	121	104
50	121	104
49	120	103
48	119	102
48	119	102
47	118	101
47	118	101
46	117	100
44	115	98
43	114	97
42	113	96
42	113	96
42	113	96
42	113	96
42	113	96
43	114	97
44	115	98
45	116	99
47	118	101
49	120	103
51	122	105
