# Supplementary material for: Detection of Power Line Insulators in Digital Images Based on the Transformed Colour Intensity Profiles
Source: Sensors (Basel). 2023 Mar 22;23(6):3343. doi: 10.3390/s23063343 (PMC10051827; doi:10.3390/s23063343)
Supplement: Supplementary file 1 [file sensors-23-03343-s001.zip › Dataset/ni/ni_SCENA_15_1668_1559_2212_1533.csv]

82	65	68
89	72	75
97	80	83
103	86	89
107	90	93
107	90	93
106	89	92
107	90	93
109	92	95
112	95	98
114	97	100
70	49	52
66	47	50
69	50	53
67	48	51
62	43	46
67	48	51
76	57	60
73	54	57
63	44	47
69	50	53
88	69	72
87	68	71
73	54	57
74	55	58
80	61	64
81	62	65
81	64	67
92	78	82
91	80	83
93	82	85
95	84	87
60	47	49
62	49	51
63	50	52
64	51	53
62	49	51
66	53	55
66	53	55
65	52	54
68	55	57
74	61	63
78	65	67
77	64	66
74	60	62
74	60	61
76	60	61
74	60	61
77	61	62
75	61	62
77	61	62
76	62	63
79	63	64
65	49	50
68	50	51
66	50	51
68	50	51
64	48	49
65	47	48
62	46	47
53	38	36
53	40	38
58	45	43
65	52	50
71	58	56
75	62	60
75	62	60
74	61	59
77	64	62
77	64	62
81	68	66
92	79	77
102	89	87
102	89	87
61	46	44
53	40	38
69	56	58
68	55	57
68	55	57
69	56	58
72	59	61
74	61	63
74	61	63
73	60	62
82	69	71
80	67	69
83	70	72
89	76	78
91	78	80
86	73	75
80	67	69
78	65	67
97	84	86
96	83	85
96	83	85
57	44	46
66	53	55
72	59	61
74	61	63
73	60	62
73	60	62
76	63	65
79	66	68
81	68	70
81	68	70
79	66	68
76	63	65
74	60	62
85	67	68
83	65	66
82	64	65
80	64	65
85	67	68
88	72	73
93	77	78
94	80	81
73	55	56
73	57	58
73	57	58
69	55	56
67	51	52
64	50	51
64	50	51
64	50	51
64	51	49
67	54	52
73	58	56
75	62	60
81	66	64
83	70	68
87	72	70
87	74	72
96	81	79
96	83	81
99	84	82
97	84	82
61	43	42
58	43	41
62	44	43
64	49	47
63	47	48
61	47	48
56	42	43
75	61	62
80	66	67
69	55	56
77	63	64
77	63	64
76	62	63
66	52	53
85	71	72
104	90	91
99	85	86
99	85	86
108	94	95
105	91	92
105	91	92
65	48	45
68	51	48
79	62	59
81	64	61
84	67	64
83	66	63
75	58	55
109	92	89
110	93	90
108	91	88
104	87	84
101	84	81
102	85	82
107	90	87
109	94	91
118	105	103
110	98	96
105	93	93
109	97	95
120	108	108
127	115	113
92	79	77
93	80	78
94	81	79
94	81	79
99	86	84
108	95	93
119	106	104
126	113	111
126	113	111
123	111	109
124	117	114
119	114	111
114	109	106
111	106	103
111	106	103
112	107	104
114	109	106
114	109	106
114	109	106
112	107	104
110	105	102
93	86	83
94	87	84
97	90	87
100	93	90
101	96	93
99	94	91
100	97	93
103	98	95
104	101	97
106	101	98
105	102	98
105	100	97
103	100	96
117	112	109
129	126	122
124	119	116
134	131	127
122	117	114
111	108	104
142	137	134
134	131	127
94	88	89
94	88	89
97	91	92
103	97	98
106	100	101
108	102	103
114	108	109
122	116	117
113	107	108
114	108	109
120	114	115
127	121	122
129	123	124
124	118	119
123	117	118
124	119	120
115	112	114
117	114	116
120	117	119
120	117	119
119	118	120
110	105	107
116	111	113
122	117	119
117	112	114
114	109	111
113	108	110
115	110	112
117	112	114
116	111	113
116	111	113
116	111	112
125	120	117
130	126	121
117	113	108
111	107	102
135	132	124
153	150	142
139	136	128
119	116	108
122	120	110
71	69	59
157	150	141
205	198	189
223	217	206
192	186	175
181	175	164
186	177	167
185	172	164
152	136	129
160	141	136
156	140	133
146	127	122
162	146	139
178	159	154
178	162	155
150	131	126
137	121	114
133	114	109
138	122	115
152	133	128
157	141	134
161	142	137
175	159	153
162	155	146
160	155	146
159	154	145
155	150	141
154	149	140
159	154	145
170	165	156
179	174	165
181	176	167
179	174	165
177	172	163
175	170	161
172	167	158
167	162	153
160	155	146
156	150	143
181	172	168
143	131	129
106	94	92
94	82	80
120	111	108
109	100	97
114	107	104
137	132	129
139	134	131
122	119	115
139	136	132
145	144	140
121	120	116
119	120	116
125	126	122
99	103	98
130	137	130
113	121	114
101	109	102
101	109	102
97	105	98
89	97	90
88	96	89
94	102	95
103	111	104
93	97	91
79	83	77
88	92	86
103	107	101
106	110	104
103	107	101
101	109	102
92	107	99
100	119	110
96	115	106
102	121	112
109	130	121
83	104	95
71	95	85
105	129	119
116	140	130
97	121	111
95	120	110
107	132	122
104	129	119
97	122	112
101	122	113
91	115	105
79	103	95
96	123	114
102	126	118
126	150	142
111	134	126
99	122	114
134	155	147
118	139	131
79	97	90
59	77	70
92	108	101
93	109	102
94	108	102
105	119	113
87	99	93
96	107	104
102	110	109
102	110	110
103	111	111
98	103	104
99	104	105
101	106	107
104	109	110
105	110	111
105	110	111
108	113	114
108	113	114
106	111	112
101	106	107
89	94	95
98	103	104
124	132	131
113	130	127
144	164	159
111	131	126
87	107	102
121	141	136
114	134	129
84	104	99
102	122	117
130	145	141
124	139	135
118	133	129
116	131	127
118	133	129
120	135	131
121	136	132
120	135	131
109	122	120
107	120	118
91	104	102
87	100	98
77	90	88
84	97	95
113	126	124
102	115	113
98	111	109
93	106	104
96	109	107
98	111	109
147	153	152
129	135	134
115	121	120
102	107	106
120	122	122
136	136	136
144	144	144
132	132	132
113	111	111
101	99	99
104	101	103
110	107	109
108	103	105
105	100	102
106	100	105
107	101	106
105	98	103
104	97	102
121	113	120
143	136	141
154	150	149
130	127	123
139	135	134
151	147	146
162	158	157
173	169	168
180	175	176
185	180	181
175	170	171
169	164	165
164	159	161
161	156	158
148	143	145
157	152	154
153	147	152
95	88	91
118	106	106
96	83	81
81	68	66
96	83	81
75	62	60
49	36	34
57	42	39
70	55	52
124	109	106
137	122	119
145	130	127
111	96	93
168	153	150
186	171	168
207	192	189
201	190	186
200	200	194
189	193	187
176	180	174
88	92	86
88	92	86
113	117	111
110	114	108
117	121	115
112	116	110
97	101	95
118	122	116
184	188	182
172	176	170
169	173	167
178	182	176
167	169	163
95	95	89
91	91	85
89	86	81
114	111	106
92	89	84
90	87	82
100	100	94
144	144	138
200	200	194
201	201	195
206	206	200
199	199	193
209	209	203
179	179	173
114	114	108
117	118	109
125	123	113
139	135	124
142	138	127
123	119	108
154	150	139
147	143	132
148	147	133
148	147	133
136	135	121
151	150	136
134	135	119
136	137	121
129	131	112
145	147	128
126	128	109
122	126	107
135	138	122
166	169	153
163	166	151
120	123	108
124	126	114
108	113	98
125	129	118
152	156	145
171	174	165
162	165	156
151	152	148
141	142	138
135	136	134
131	132	130
127	127	127
122	124	124
146	151	150
128	134	133
121	127	126
132	140	139
104	112	111
111	119	118
121	129	128
132	143	141
133	144	142
116	127	125
131	144	142
127	141	139
60	74	72
127	141	139
111	125	123
106	120	119
100	113	115
104	119	122
98	113	116
97	112	115
117	132	135
