# Supplementary material for: Detection of Power Line Insulators in Digital Images Based on the Transformed Colour Intensity Profiles
Source: Sensors (Basel). 2023 Mar 22;23(6):3343. doi: 10.3390/s23063343 (PMC10051827; doi:10.3390/s23063343)
Supplement: Supplementary file 1 [file sensors-23-03343-s001.zip › Dataset/ni/ni_SCENA_74_1252_536_684_682.csv]

132	177	211
138	183	220
103	163	205
84	145	189
71	130	179
70	130	182
64	119	164
61	116	161
60	115	160
60	115	160
51	96	129
48	93	126
45	90	123
52	97	130
22	51	72
21	50	71
20	49	70
19	48	69
0	5	18
0	5	18
0	4	17
0	3	17
3	3	15
3	3	15
3	3	15
3	3	15
7	1	12
6	2	13
8	2	13
3	0	10
6	2	13
4	3	13
6	2	13
4	3	13
4	3	13
4	3	13
4	3	13
3	4	14
3	4	14
3	4	14
3	4	14
2	3	13
2	3	13
2	3	13
2	3	13
1	2	12
1	2	12
1	2	12
1	2	12
1	2	12
1	2	12
1	2	12
1	2	12
1	2	12
1	2	12
1	2	12
1	2	12
1	2	12
1	2	12
1	2	12
1	2	12
5	6	16
4	5	15
3	4	14
3	4	14
4	5	15
4	5	15
5	6	16
6	7	17
7	6	16
7	6	16
6	5	15
5	4	14
5	4	14
5	4	14
5	4	14
6	5	15
5	4	14
5	4	14
5	4	14
5	4	14
5	4	14
5	4	14
5	4	14
5	4	14
4	4	10
4	4	10
4	4	10
4	4	10
4	4	10
4	4	10
4	4	10
4	1	10
4	1	10
4	1	10
4	1	10
4	1	10
4	1	10
4	1	10
4	1	10
4	1	10
5	2	11
5	2	11
5	2	11
4	1	10
4	1	10
4	1	10
4	2	8
4	2	8
4	2	8
4	2	8
3	1	7
3	1	7
3	1	7
3	1	7
3	1	7
3	1	7
4	2	8
4	2	8
4	2	8
4	2	8
4	2	8
4	2	8
3	2	6
3	2	6
3	2	6
3	2	6
3	2	6
3	2	6
3	2	6
3	2	6
3	2	4
3	2	4
3	2	4
3	2	4
2	1	3
2	1	3
2	1	3
2	1	3
2	1	3
2	1	3
2	1	3
1	0	2
1	0	2
1	0	2
1	0	2
1	0	2
1	0	2
1	0	2
1	0	4
1	0	4
1	0	2
1	0	4
1	0	2
3	0	2
3	1	1
3	0	2
3	1	1
3	1	1
3	1	1
3	1	1
3	1	1
1	2	0
1	2	0
1	2	0
0	1	0
0	1	0
0	1	0
0	1	0
0	1	0
0	2	0
0	2	0
0	2	0
0	2	0
0	4	2
0	4	2
0	4	2
0	4	2
2	4	4
2	4	4
2	4	4
3	5	6
3	5	6
3	5	6
3	5	6
4	4	10
4	4	10
4	4	10
4	4	10
6	7	17
5	6	16
5	6	16
5	6	16
1	6	21
1	6	21
0	5	20
0	5	20
47	62	81
45	62	83
46	63	82
47	64	85
73	97	121
73	96	122
74	98	122
75	98	124
57	87	116
58	86	116
58	88	117
60	88	118
56	91	124
58	91	124
57	92	125
57	92	125
53	91	125
53	91	125
51	92	125
53	89	125
52	90	125
53	89	125
52	90	125
55	91	127
56	92	128
57	93	129
59	95	131
58	94	130
57	93	129
57	93	129
58	94	130
60	96	132
59	97	131
57	98	131
57	98	130
59	97	132
57	98	131
57	97	132
57	98	131
58	98	133
61	101	136
59	99	134
57	99	134
55	97	132
55	100	134
55	100	134
54	99	132
59	102	135
58	99	131
57	96	128
53	91	121
48	81	107
44	78	102
43	74	97
37	61	81
35	57	75
33	51	68
31	47	63
19	31	43
19	28	38
17	26	35
16	24	31
17	20	28
16	19	27
16	18	28
18	20	30
17	26	40
20	29	43
20	30	47
22	35	51
40	57	78
41	62	84
39	61	86
40	65	91
54	83	114
56	87	120
56	91	124
57	94	128
62	101	140
66	103	141
67	104	138
69	104	137
64	100	136
65	102	140
66	103	141
66	103	141
64	101	139
64	101	139
64	101	139
65	104	142
66	105	143
65	104	142
64	103	141
64	103	141
67	106	144
72	109	147
68	103	143
67	102	145
67	102	145
66	104	146
62	104	146
61	103	145
63	104	143
64	104	139
69	106	140
75	103	133
57	79	104
20	35	54
0	4	21
9	13	24
14	15	25
6	2	13
17	8	21
0	0	14
0	0	15
0	6	21
11	22	36
36	58	76
24	49	69
17	44	65
19	49	74
55	86	117
75	106	139
81	111	146
80	108	143
80	106	143
78	104	141
76	101	141
73	102	141
71	101	142
69	101	142
69	101	142
69	101	142
69	101	142
68	103	143
68	103	143
68	104	144
69	105	145
67	106	145
66	105	144
64	103	142
62	101	140
63	102	141
65	104	143
74	110	148
70	106	144
67	103	141
66	102	140
69	105	143
70	106	144
69	105	143
68	104	142
70	106	144
71	107	145
72	108	146
73	109	147
72	108	146
71	107	145
70	106	144
69	105	141
71	105	141
71	105	141
70	104	140
69	103	139
67	103	139
66	102	138
66	102	138
66	102	138
68	106	141
68	106	141
66	106	141
65	105	140
66	106	141
67	107	142
69	109	144
69	109	144
69	111	146
68	110	145
67	109	144
64	106	141
65	107	142
67	109	144
68	110	145
70	115	149
71	116	150
72	117	151
72	117	151
73	118	152
72	117	151
71	116	150
70	115	149
69	110	142
83	117	147
122	152	181
149	179	206
150	180	207
153	183	210
148	181	207
100	139	167
99	140	172
68	114	148
68	119	159
57	119	165
60	126	177
64	138	194
69	145	204
63	142	199
67	143	196
79	147	192
67	129	169
81	133	163
110	156	187
137	176	208
148	179	210
172	202	231
165	193	223
136	166	195
130	162	191
188	227	255
185	228	255
165	212	239
163	214	240
173	222	248
173	220	247
176	220	243
161	204	225
179	215	231
176	212	228
177	211	227
211	246	255
174	209	222
123	161	173
68	105	119
43	86	101
6	50	67
7	51	68
28	74	92
9	57	75
25	73	91
34	81	95
61	105	112
131	176	179
156	199	202
140	178	180
128	161	164
152	187	191
149	180	183
122	147	151
75	95	100
44	73	80
25	51	58
20	39	47
4	19	28
41	67	83
24	47	63
0	19	34
0	2	13
17	39	51
0	7	18
0	0	8
0	0	9
0	7	17
0	1	9
0	0	4
5	4	8
0	5	5
0	5	4
0	5	3
5	5	5
7	1	2
23	13	13
5	1	0
0	2	2
0	2	1
0	4	4
5	7	8
10	1	4
12	3	6
8	2	3
4	0	0
0	6	5
5	16	14
10	21	19
6	12	11
8	11	9
4	0	0
14	2	0
16	4	4
5	1	0
1	1	1
2	2	2
2	2	2
2	2	2
3	3	3
3	3	3
3	3	3
2	2	2
2	2	2
2	2	2
2	2	2
2	2	2
1	1	1
1	1	1
1	1	1
2	3	1
3	4	2
3	4	2
4	5	3
4	5	3
3	4	2
3	4	2
2	3	1
4	5	3
4	5	3
4	5	3
4	5	3
4	5	3
4	5	3
4	5	3
2	3	1
5	6	4
5	6	4
6	7	5
6	7	5
6	7	5
5	6	4
4	5	3
3	4	2
4	5	3
3	4	2
3	4	2
2	3	1
2	3	1
3	4	2
4	5	3
5	6	4
6	7	3
7	8	4
7	8	4
7	8	4
7	8	4
6	7	3
6	7	3
5	6	2
6	7	3
6	7	3
5	6	2
6	7	3
7	8	4
8	9	5
10	11	7
11	12	8
12	16	11
12	16	11
12	16	11
12	16	11
11	15	10
11	15	10
11	15	10
11	15	10
14	18	13
15	19	14
16	20	15
15	19	14
13	17	12
14	18	13
15	19	14
17	21	16
22	23	19
24	26	20
23	26	17
19	27	17
