# Supplementary material for: Detection of Power Line Insulators in Digital Images Based on the Transformed Colour Intensity Profiles
Source: Sensors (Basel). 2023 Mar 22;23(6):3343. doi: 10.3390/s23063343 (PMC10051827; doi:10.3390/s23063343)
Supplement: Supplementary file 1 [file sensors-23-03343-s001.zip › Dataset/ni/ni_SCENA_54_13_166_25_35.csv]

80	80	80
82	82	82
78	78	78
74	74	74
76	76	76
80	80	80
81	81	81
84	83	85
83	82	84
79	78	80
77	76	78
80	79	81
88	87	89
92	91	93
92	91	93
90	89	91
89	88	90
86	85	87
83	85	86
89	91	92
90	92	93
90	92	93
93	94	98
86	89	93
87	90	94
89	92	96
89	92	96
87	90	94
89	92	97
86	90	95
83	87	92
85	89	94
85	89	94
89	93	98
90	96	101
86	92	97
79	85	90
78	84	89
82	88	93
71	79	86
68	76	83
79	86	95
75	82	91
45	49	60
28	32	43
28	31	45
21	24	39
20	20	36
34	35	49
38	38	50
27	27	39
31	32	42
1	2	12
10	12	20
2	1	11
9	5	17
12	8	20
14	10	22
12	8	20
8	4	16
4	0	11
10	7	16
8	5	14
11	8	17
10	8	14
12	10	16
14	12	18
13	12	16
11	10	14
13	12	16
16	14	20
66	63	72
63	60	69
44	43	47
35	34	36
90	91	89
100	103	101
134	136	136
105	108	112
110	111	121
110	111	125
111	114	129
63	69	82
57	63	74
54	64	71
59	71	73
67	77	77
66	74	73
100	107	104
83	88	86
93	98	96
112	117	116
109	114	113
253	255	254
253	255	254
250	252	252
248	250	250
254	254	254
255	254	255
252	251	253
252	251	255
252	251	255
247	246	250
247	246	250
222	221	223
255	254	255
255	254	255
238	237	239
255	254	255
253	255	255
253	255	255
164	166	167
142	144	145
116	120	121
140	144	145
137	141	142
110	114	115
132	137	138
123	128	129
126	132	131
128	134	133
126	131	130
128	133	132
135	140	139
132	137	136
124	126	126
123	125	125
146	148	148
214	216	216
254	254	254
251	251	251
254	254	254
