# Supplementary material for: Detection of Power Line Insulators in Digital Images Based on the Transformed Colour Intensity Profiles
Source: Sensors (Basel). 2023 Mar 22;23(6):3343. doi: 10.3390/s23063343 (PMC10051827; doi:10.3390/s23063343)
Supplement: Supplementary file 1 [file sensors-23-03343-s001.zip › Dataset/ni/ni_SCENA_25_1168_88_1866_390.csv]

155	119	89
153	119	90
155	119	89
155	119	89
158	118	89
157	117	88
156	116	87
155	117	87
156	117	89
150	116	87
143	112	87
134	106	82
120	97	75
103	84	63
87	70	51
74	59	43
57	45	41
54	42	42
47	42	39
46	41	38
44	41	37
45	42	38
46	43	39
47	44	40
47	44	40
48	45	41
48	45	41
48	45	41
48	45	41
49	46	42
49	46	42
49	46	42
49	45	44
48	44	43
45	41	40
43	39	38
45	41	40
45	41	40
45	41	40
46	42	41
46	42	41
45	41	40
45	41	40
45	41	40
45	41	40
47	43	42
48	44	43
49	44	45
49	46	48
51	47	52
53	49	54
53	49	54
53	50	52
53	50	52
55	52	54
55	51	50
54	50	49
54	49	48
52	47	44
49	44	41
47	40	37
42	35	32
37	31	26
35	29	24
36	27	23
35	26	22
33	24	20
32	23	19
31	22	18
32	23	19
33	24	20
34	25	21
32	23	19
32	23	19
33	24	20
33	24	20
31	22	18
30	21	17
31	22	18
33	25	18
34	27	18
35	28	19
37	30	21
39	32	23
40	33	24
39	32	23
41	32	23
40	31	22
42	32	22
44	34	24
45	33	21
50	34	21
58	46	36
70	58	46
70	61	52
76	67	57
65	55	45
66	57	44
63	54	44
48	39	30
44	35	26
36	28	21
38	29	25
39	30	26
39	32	29
39	32	29
39	31	31
39	31	31
39	31	31
39	31	31
37	28	25
37	28	24
44	35	26
44	35	25
45	36	26
46	37	27
48	38	28
50	40	30
50	40	30
51	41	31
55	43	31
55	43	31
57	43	31
58	44	32
59	43	31
59	43	31
59	40	32
62	40	29
72	44	33
82	46	28
89	53	35
107	68	46
114	75	53
132	94	70
140	102	78
145	107	83
151	114	88
152	115	89
154	115	87
156	117	89
158	119	91
159	120	92
159	121	91
158	120	90
157	117	88
157	117	88
157	117	88
158	118	89
158	118	89
159	119	90
159	119	90
159	119	90
160	120	91
160	120	91
159	119	90
158	118	89
158	118	89
157	117	88
157	117	88
157	118	86
157	118	86
157	119	85
157	118	86
158	119	87
158	119	87
158	119	87
158	118	89
158	118	89
157	117	88
156	116	87
156	116	87
157	117	88
159	119	90
160	120	91
158	118	89
156	116	87
156	116	87
158	118	89
159	119	90
159	119	90
160	120	91
159	119	90
157	117	88
157	117	88
162	122	93
159	119	90
158	118	89
158	118	89
160	120	91
159	119	90
159	119	90
160	120	91
156	116	87
155	115	86
156	116	87
157	117	88
158	118	89
159	119	90
158	118	89
159	119	90
157	117	89
156	117	89
157	117	89
154	117	91
156	116	91
155	118	92
154	117	89
155	119	89
159	121	89
158	120	88
157	119	87
157	119	87
157	119	87
157	119	87
156	118	86
155	117	85
156	118	86
157	119	89
157	119	89
158	120	90
158	120	90
154	116	86
153	115	85
153	115	85
159	117	88
159	117	88
160	118	89
160	118	89
159	117	88
159	117	88
156	116	87
156	116	87
155	117	87
155	117	87
155	117	87
156	118	88
154	118	88
153	119	89
153	119	89
153	119	89
143	115	81
143	115	81
138	112	82
139	113	83
128	105	79
124	102	77
118	97	75
95	80	61
93	77	60
72	60	48
69	59	49
59	51	44
58	52	47
59	53	48
52	48	47
51	47	46
49	48	44
46	47	43
43	44	42
41	44	42
43	44	42
41	44	42
43	43	43
41	44	42
41	42	40
41	42	40
43	41	40
46	43	39
45	42	38
45	42	38
46	41	38
45	42	38
42	41	37
40	41	39
40	41	39
40	41	39
40	41	39
40	41	39
39	40	38
40	41	39
39	40	38
40	41	39
39	40	38
39	40	38
39	40	38
40	41	39
38	39	37
39	40	38
42	40	40
42	40	40
42	40	40
42	40	40
42	40	40
42	40	40
42	40	40
43	41	41
41	39	39
42	40	40
43	41	41
44	42	42
45	43	43
45	43	43
43	41	41
43	41	41
43	41	40
42	40	39
42	40	39
41	39	38
41	39	38
42	40	39
42	40	39
43	41	40
41	39	38
40	38	37
39	40	38
39	40	38
35	39	34
35	39	34
34	38	33
36	37	33
40	38	37
40	38	37
40	38	37
40	38	37
39	37	36
38	36	35
39	35	34
39	35	34
41	36	33
42	35	32
43	34	31
43	34	31
45	33	29
45	33	29
51	32	27
52	34	27
48	28	17
58	32	16
59	33	17
78	45	26
81	48	29
109	70	48
113	74	52
115	76	54
138	97	72
137	97	72
148	108	80
149	109	81
152	112	83
153	113	84
153	113	84
159	120	88
157	116	83
155	117	82
153	117	81
150	116	80
147	115	79
140	113	76
129	104	70
119	98	66
98	81	54
82	67	41
56	44	26
47	37	20
41	32	19
33	24	15
26	18	11
22	14	7
25	19	14
21	17	12
21	17	12
22	18	13
24	18	13
25	19	14
27	18	14
27	18	14
29	18	14
29	18	14
31	16	13
31	16	13
34	17	14
37	20	17
42	23	20
53	26	22
73	34	26
98	50	38
110	65	52
121	76	63
141	98	77
142	101	79
135	94	69
119	82	56
104	73	48
87	61	37
69	48	27
56	40	23
44	32	20
37	28	18
32	26	19
34	31	23
34	31	23
33	30	22
34	29	20
34	29	20
33	28	19
33	28	19
33	27	16
33	27	16
39	30	20
41	32	22
44	35	26
47	38	29
49	39	32
50	40	33
51	41	34
52	42	35
57	43	37
62	46	39
67	50	41
79	60	47
93	67	53
112	82	65
124	91	71
136	99	77
155	117	93
150	113	87
156	116	88
153	113	84
152	112	83
154	115	83
154	116	82
152	114	80
156	116	87
157	117	88
159	119	90
160	120	91
159	119	90
159	119	90
157	117	88
157	117	88
154	114	85
154	114	85
155	115	86
156	116	87
156	116	87
157	117	88
157	117	88
157	117	88
160	122	92
160	122	92
158	120	90
157	119	89
154	118	88
154	118	88
155	119	89
156	120	90
154	118	88
154	118	88
155	119	89
158	120	90
158	120	90
158	120	90
154	114	85
156	114	85
162	115	88
161	114	87
160	115	88
159	116	89
156	115	92
150	113	91
141	110	89
133	106	86
113	90	74
99	81	64
80	67	53
63	54	40
50	44	33
41	37	26
34	32	22
31	29	19
35	29	24
36	27	23
35	26	22
33	24	20
31	22	18
29	20	16
28	19	15
27	18	14
26	17	13
26	17	13
26	17	13
25	16	12
25	16	12
24	15	11
24	15	11
22	16	11
19	13	6
19	16	8
22	16	9
23	15	8
23	15	8
23	15	8
23	15	8
23	15	8
23	15	8
23	15	8
23	15	8
23	15	8
23	15	8
24	16	9
25	17	10
25	17	10
23	15	8
23	15	8
23	15	8
22	14	7
22	14	7
24	16	9
24	16	9
24	16	9
22	14	7
23	15	8
23	15	8
24	16	9
24	16	9
23	15	8
23	15	8
22	14	7
23	15	8
24	16	9
24	16	9
25	17	10
25	17	10
26	18	11
26	18	11
26	18	11
29	19	12
28	18	11
27	17	10
26	16	9
26	16	9
28	18	11
29	19	12
33	19	13
42	20	15
54	28	22
70	42	35
89	59	48
107	73	60
124	88	72
139	99	80
148	107	85
155	111	87
152	109	82
157	115	86
155	115	86
155	115	86
151	113	83
147	109	79
147	109	79
148	109	81
149	109	81
141	102	74
139	101	71
125	88	60
103	71	42
96	66	37
78	54	26
75	51	27
61	43	20
55	37	20
44	28	15
35	25	15
35	26	13
29	23	10
30	21	11
26	17	14
26	16	16
25	15	15
25	16	12
23	18	9
21	19	8
23	19	8
20	19	5
22	19	5
20	19	5
23	19	8
22	18	7
24	17	8
22	15	6
21	14	5
20	15	6
22	16	9
20	16	11
20	16	11
20	16	11
19	15	10
19	15	10
19	15	10
19	15	10
22	18	13
22	18	13
22	18	13
24	20	15
24	20	15
25	21	16
26	22	17
28	22	15
22	16	11
22	16	11
25	17	10
22	16	9
22	16	9
21	15	8
19	16	8
19	16	8
17	14	6
18	15	7
20	14	7
20	14	7
22	14	7
22	14	7
24	14	7
24	14	7
21	13	6
21	13	6
21	13	6
22	14	7
22	14	7
23	15	8
23	15	8
24	16	9
23	15	8
23	15	8
22	14	7
22	14	7
22	14	7
22	14	7
23	15	8
24	16	9
24	15	11
24	15	11
24	15	11
24	15	11
24	16	9
24	16	9
24	16	9
24	16	9
27	19	12
26	18	11
25	17	10
24	16	9
23	15	8
23	15	8
23	15	8
21	15	8
24	18	11
21	18	10
21	18	10
20	17	9
19	16	8
18	15	7
18	15	7
18	15	7
20	17	9
19	16	8
20	17	9
20	17	9
18	15	7
18	15	7
19	16	8
20	17	9
22	14	7
23	15	8
25	14	10
26	15	11
26	15	11
25	14	10
25	14	10
24	13	9
25	14	10
22	13	9
22	13	9
22	16	9
22	16	9
23	17	10
22	19	11
23	21	11
25	23	13
25	21	10
26	20	9
31	22	12
43	31	21
54	38	31
68	50	43
67	51	44
74	56	49
67	54	46
63	52	44
