# Supplementary material for: Detection of Power Line Insulators in Digital Images Based on the Transformed Colour Intensity Profiles
Source: Sensors (Basel). 2023 Mar 22;23(6):3343. doi: 10.3390/s23063343 (PMC10051827; doi:10.3390/s23063343)
Supplement: Supplementary file 1 [file sensors-23-03343-s001.zip › Dataset/ni/ni_SCENA_39_1726_789_1219_41.csv]

128	116	82
129	117	83
129	117	83
129	117	83
129	117	83
129	117	83
127	114	82
128	115	83
129	116	84
129	116	84
130	117	85
131	118	86
132	119	87
132	119	87
130	117	85
129	116	84
129	116	84
128	115	83
128	115	83
129	116	84
129	116	84
130	117	85
129	115	86
129	115	86
129	115	86
129	116	84
129	116	84
129	116	84
129	116	84
129	116	84
128	115	83
128	116	82
128	116	82
129	117	83
129	117	83
129	117	83
129	117	83
129	117	81
128	116	82
128	116	82
128	116	82
127	115	81
127	115	81
127	115	81
127	115	81
128	116	82
129	117	83
129	117	83
129	117	83
129	117	83
129	117	83
129	117	83
129	117	83
129	116	84
126	112	83
127	113	84
128	115	83
130	118	84
130	118	82
129	117	81
129	118	80
128	117	79
129	118	80
129	118	80
130	118	82
130	118	84
130	118	84
130	117	85
129	115	86
129	116	84
132	119	87
130	117	85
129	116	84
128	115	83
128	115	83
129	116	84
128	115	83
127	114	82
128	115	83
128	115	83
130	117	85
130	117	85
129	116	84
128	115	83
126	113	81
125	112	80
130	116	87
130	116	87
129	116	84
130	117	85
130	117	85
130	117	85
130	118	84
128	116	82
127	115	81
127	115	81
129	117	83
131	119	85
131	119	85
130	118	84
129	117	83
129	117	83
125	113	79
126	114	80
128	116	82
129	117	83
128	116	82
128	116	82
128	116	82
127	115	81
129	117	83
129	117	83
129	117	83
129	117	83
129	117	83
129	117	83
129	116	84
129	116	84
128	115	83
129	116	84
129	116	84
130	117	85
130	117	85
129	116	84
129	116	84
128	115	83
128	115	83
128	115	83
129	116	84
129	116	84
129	116	84
129	116	84
129	116	84
127	117	83
119	114	75
118	119	77
120	118	78
124	120	79
127	116	78
130	116	80
132	116	80
133	117	81
126	112	76
128	116	80
128	117	85
127	118	85
123	115	86
121	116	91
125	121	96
119	125	108
119	136	132
114	139	141
119	147	148
117	147	152
112	146	152
109	145	151
103	142	150
99	138	146
100	140	145
106	146	151
109	150	153
105	147	146
102	143	138
103	141	135
73	107	96
48	73	59
34	50	33
33	41	24
38	38	22
54	47	28
73	58	39
104	83	61
126	104	79
127	108	81
129	113	84
127	116	86
126	117	84
126	117	84
129	116	84
133	115	84
135	113	85
135	113	85
130	114	85
128	114	85
128	114	85
128	114	85
128	114	85
129	115	86
129	116	84
129	116	84
127	114	82
128	115	83
128	116	82
127	115	81
128	116	82
129	117	83
128	116	82
126	114	80
128	116	82
128	116	82
128	116	82
128	116	82
128	116	82
128	116	82
128	116	82
128	116	82
128	116	82
128	116	82
128	116	82
128	116	82
128	116	82
130	116	87
129	115	87
128	114	85
131	116	84
131	116	83
131	116	84
131	116	84
131	115	86
131	115	86
133	115	86
133	115	86
131	114	87
129	116	90
124	116	93
119	115	96
112	115	99
112	120	109
117	129	123
117	136	133
112	142	143
107	144	148
110	148	153
113	153	158
105	150	153
106	151	154
103	150	148
100	143	140
93	133	128
64	98	91
35	60	50
27	47	35
29	39	27
33	35	23
38	36	25
38	34	23
33	32	18
34	34	20
31	34	18
29	32	16
29	32	16
32	35	19
35	37	18
35	35	17
37	33	15
43	35	18
50	38	20
59	43	26
84	60	40
109	82	61
126	97	76
133	109	85
130	114	85
127	114	82
126	113	81
127	114	82
129	116	84
130	117	85
129	116	84
128	115	83
127	114	82
127	114	82
127	114	82
127	114	82
128	115	83
128	115	83
128	115	83
129	116	84
127	114	82
127	114	82
127	114	82
128	115	83
128	116	82
128	116	82
128	116	82
128	116	82
128	116	82
128	116	82
128	116	82
128	116	82
128	116	82
128	116	82
128	116	82
128	116	82
129	116	84
129	116	84
129	116	84
128	115	83
128	115	83
127	114	82
127	114	82
127	114	82
128	115	83
129	116	84
129	116	84
130	114	85
130	114	85
130	114	85
130	115	83
130	115	83
129	115	86
129	115	86
128	115	83
128	115	83
127	114	82
126	113	81
126	114	80
126	114	80
127	115	81
128	116	82
129	117	81
129	117	81
129	115	79
126	114	78
128	115	77
130	116	80
126	114	78
126	113	81
126	113	81
124	113	83
127	113	84
128	114	85
127	114	82
123	110	78
127	114	82
124	113	81
123	112	80
124	114	80
122	113	80
122	112	82
122	112	82
117	109	80
115	111	83
116	112	84
113	108	83
111	106	81
110	106	82
112	108	83
106	106	82
94	97	75
92	98	75
85	94	73
74	85	65
77	89	69
60	71	51
36	47	27
28	39	19
24	30	13
27	27	15
27	27	15
26	26	14
25	25	13
25	25	13
25	25	13
25	25	13
24	24	12
24	24	12
24	24	12
24	24	12
23	23	11
23	23	11
23	23	11
22	22	10
20	22	10
24	26	14
22	26	14
22	23	14
22	23	14
24	21	16
24	22	14
23	20	15
24	20	15
24	21	17
26	23	19
24	21	17
24	21	16
24	20	15
24	20	15
28	22	15
28	21	12
28	24	13
27	23	12
26	22	11
25	21	10
25	21	10
26	22	11
24	22	11
25	23	12
23	21	11
22	21	11
22	19	11
24	18	13
25	19	14
24	18	13
23	17	10
21	18	10
21	19	11
22	20	12
24	22	12
25	23	13
27	23	12
27	23	12
29	23	12
32	23	13
35	26	13
40	28	16
55	39	26
72	56	39
75	58	39
94	73	51
106	86	61
104	82	57
110	91	64
119	103	74
115	99	70
117	102	70
125	107	78
123	105	76
129	108	80
129	108	80
129	111	82
129	111	82
123	109	80
122	111	81
122	110	82
125	115	85
121	113	83
115	113	79
104	114	78
90	106	72
80	95	63
58	69	43
37	44	23
34	38	19
36	37	21
28	28	12
34	31	16
34	34	16
34	34	16
33	33	15
35	32	17
36	33	18
36	33	18
37	34	20
39	31	18
40	31	18
47	36	22
54	38	25
59	40	25
76	56	39
102	81	60
119	98	77
131	109	84
131	110	83
129	111	82
127	111	82
127	112	79
126	114	80
125	116	79
128	116	82
131	118	86
131	117	88
131	118	86
131	118	86
129	116	84
128	115	83
127	114	82
127	114	82
128	115	83
126	113	81
126	113	81
125	112	80
127	114	82
127	114	82
128	115	83
129	116	84
129	114	81
132	115	82
132	115	82
132	115	82
133	116	83
133	116	83
133	116	83
133	116	83
129	117	83
130	118	84
131	119	85
130	118	84
129	117	83
128	116	82
129	117	83
129	117	83
127	115	81
127	115	81
128	116	82
129	117	83
129	117	83
129	117	83
129	117	83
128	116	82
129	117	83
129	117	83
129	117	83
129	117	83
127	115	81
126	114	80
129	114	81
129	117	83
129	117	83
129	117	81
129	117	81
128	116	80
128	116	80
127	115	79
127	115	79
127	115	79
128	116	80
128	116	80
128	116	80
128	116	80
128	116	80
129	117	81
129	117	81
129	117	81
134	117	84
134	117	84
133	116	83
132	115	82
130	113	80
129	112	79
128	111	78
128	110	79
131	113	82
131	113	82
131	113	82
131	113	82
132	114	83
132	114	83
132	114	83
133	115	84
128	116	82
128	116	82
128	116	82
127	115	81
130	115	82
131	116	83
131	116	83
129	114	81
134	117	84
133	116	83
132	115	82
132	115	82
134	115	82
134	117	84
135	118	85
132	117	84
129	117	83
128	116	82
128	116	82
127	115	81
127	115	81
128	116	82
128	116	82
129	117	83
127	115	81
127	115	81
127	115	81
127	115	81
127	115	81
127	115	81
127	115	81
128	116	82
129	117	83
128	116	82
128	116	82
127	115	81
126	114	80
125	113	79
128	116	82
128	116	82
128	116	82
128	116	82
128	116	82
129	117	83
129	117	83
128	116	82
127	115	81
126	114	80
131	116	83
134	117	84
132	115	82
132	115	82
132	115	82
132	115	82
132	115	82
132	115	82
132	115	82
132	115	82
132	115	82
132	115	82
132	115	82
132	115	82
130	119	81
133	119	83
132	115	82
132	115	82
132	115	82
132	115	82
131	114	81
131	114	81
131	114	81
133	116	83
131	114	81
132	115	82
133	116	83
132	115	82
132	115	82
131	114	81
131	114	81
131	114	81
127	115	81
126	114	80
126	114	80
125	113	79
126	111	78
126	111	78
127	112	79
129	112	79
129	112	79
129	112	79
129	112	79
129	112	79
129	112	79
129	112	79
129	112	79
129	112	79
130	112	81
129	111	80
127	109	78
128	110	79
128	110	79
129	111	80
127	109	78
126	108	77
128	110	79
128	110	79
129	111	80
129	111	80
130	112	81
128	110	79
128	110	81
128	110	81
128	111	78
129	112	79
129	112	79
129	112	79
129	112	79
130	113	80
130	113	80
129	112	79
128	111	78
129	112	79
128	111	78
128	111	78
129	112	79
130	113	80
131	114	81
131	114	81
131	114	81
131	114	81
131	114	81
131	114	81
131	114	81
132	112	81
133	112	84
134	113	85
136	115	87
135	114	86
132	112	81
128	111	78
129	112	79
130	114	78
130	114	77
129	113	76
134	118	81
132	116	79
131	115	79
130	114	78
130	114	78
130	114	78
131	114	81
131	114	81
132	115	82
132	115	82
132	114	83
132	114	83
130	115	82
128	116	82
128	116	82
128	116	82
130	115	82
132	115	82
131	114	81
132	115	82
132	115	82
132	115	82
133	116	83
133	116	83
133	116	83
133	116	83
133	116	83
132	115	82
132	115	82
132	115	82
132	115	82
132	115	82
132	114	83
132	114	83
132	114	83
132	114	83
131	118	86
131	118	86
129	116	84
127	114	82
128	115	83
128	115	83
128	115	83
127	114	82
128	115	83
128	115	83
128	115	83
130	115	83
128	113	80
130	113	80
130	113	80
131	114	81
131	114	81
132	115	82
132	115	82
