# Supplementary material for: Detection of Power Line Insulators in Digital Images Based on the Transformed Colour Intensity Profiles
Source: Sensors (Basel). 2023 Mar 22;23(6):3343. doi: 10.3390/s23063343 (PMC10051827; doi:10.3390/s23063343)
Supplement: Supplementary file 1 [file sensors-23-03343-s001.zip › Dataset/ni/ni_SCENA_28_2973_293_2914_897.csv]

59	59	59
59	60	58
59	60	58
58	59	57
58	59	57
58	59	55
60	61	57
59	60	56
58	59	55
57	59	53
56	57	53
60	61	59
61	62	60
62	63	61
63	64	62
63	64	62
63	64	62
62	63	61
62	63	61
60	61	59
60	61	59
60	61	59
60	61	59
60	61	59
60	61	59
60	61	59
61	62	60
60	63	61
60	63	61
60	63	61
59	62	60
59	62	60
60	61	59
60	61	59
60	61	59
61	59	58
61	59	58
63	59	58
63	59	58
63	59	58
63	59	58
63	59	58
63	59	58
63	60	56
64	61	57
64	61	57
64	61	57
62	59	55
58	55	51
53	50	46
50	47	43
44	41	37
42	39	35
37	34	30
31	28	24
24	21	17
21	18	14
20	16	11
18	15	11
16	14	13
16	14	13
17	15	14
18	16	15
19	17	16
21	19	18
22	20	19
23	21	20
31	29	28
27	25	24
23	21	20
22	20	19
25	23	22
34	32	31
43	41	40
49	47	46
50	50	50
51	51	51
54	54	54
54	54	54
54	54	54
55	55	55
55	55	55
55	55	55
56	56	56
56	56	56
57	57	57
57	57	57
57	57	57
59	59	59
59	59	59
59	59	59
58	57	59
58	57	59
58	57	59
58	57	59
58	57	59
58	57	59
59	58	60
60	59	61
58	57	59
58	57	59
59	58	60
59	58	60
60	59	61
61	60	62
62	61	63
63	62	64
60	60	60
63	63	63
64	64	64
64	64	64
64	64	64
64	64	64
65	65	65
65	65	65
65	65	65
64	64	64
64	64	64
65	65	65
64	64	64
64	64	64
64	64	64
63	63	63
64	64	64
64	64	64
65	65	65
65	65	65
66	66	66
68	66	65
68	66	66
66	66	66
68	68	68
68	68	68
68	68	68
67	66	68
67	66	68
67	66	68
66	65	67
66	65	67
72	71	73
71	71	71
70	70	70
69	69	69
68	68	68
67	67	67
66	66	66
66	66	66
67	67	67
67	67	67
69	69	69
69	69	69
69	69	69
69	69	69
69	69	69
69	69	69
70	70	70
70	70	70
70	70	70
70	70	70
71	71	71
71	71	71
70	70	70
70	70	70
74	74	74
74	74	74
74	74	74
74	74	74
74	74	74
74	74	74
77	77	77
77	77	77
73	73	73
74	74	74
75	75	75
77	77	77
77	77	77
76	76	76
75	75	75
74	74	74
73	73	73
74	74	74
74	74	74
74	74	74
74	74	74
75	75	75
76	76	76
75	77	77
75	80	79
74	79	78
74	79	78
75	80	79
76	81	80
77	82	81
79	84	83
80	85	84
81	86	85
79	84	83
78	83	82
76	81	80
75	80	79
77	79	79
78	80	80
78	80	80
78	77	79
77	76	78
76	75	77
75	74	76
74	73	75
75	74	76
75	74	76
76	75	77
74	73	75
75	74	76
75	74	76
75	74	76
76	75	77
76	75	77
76	75	77
77	76	78
76	76	76
76	76	76
75	75	75
75	75	75
75	75	75
77	77	77
79	79	79
80	80	80
74	74	74
74	74	74
74	74	74
73	73	73
73	73	73
73	73	73
72	72	72
72	72	72
75	77	77
75	77	77
73	75	75
72	74	74
72	74	74
72	74	74
72	74	74
73	75	75
71	73	73
71	73	73
71	73	73
71	73	73
71	73	73
71	73	73
71	73	73
71	73	74
71	73	74
71	72	76
71	72	76
71	72	76
71	72	76
71	72	76
71	72	76
71	72	76
68	69	73
69	70	74
69	70	74
71	73	73
71	73	73
70	72	72
68	70	70
68	70	70
70	70	70
72	70	70
71	71	71
69	71	71
67	72	71
67	72	71
66	72	71
66	72	71
65	71	70
65	71	70
66	71	70
68	70	70
70	70	70
70	70	70
72	70	70
69	67	67
66	66	66
66	66	66
67	67	67
69	69	69
71	71	71
72	72	72
70	70	70
69	69	69
69	69	69
69	69	69
68	68	68
67	67	67
67	67	67
66	66	66
65	65	65
65	65	65
65	64	66
64	63	65
62	61	63
56	55	59
55	54	58
55	54	56
55	54	56
56	55	57
53	53	53
53	53	53
52	53	51
45	46	44
38	39	37
36	37	33
38	39	35
41	42	40
40	42	42
36	38	39
29	31	32
22	24	25
20	20	20
18	18	18
18	19	17
19	20	18
40	41	37
39	40	36
38	38	32
34	34	28
34	34	28
37	37	31
37	38	29
34	34	28
25	26	22
27	30	28
35	37	37
38	40	41
39	40	44
41	42	46
46	46	52
50	50	56
53	53	59
53	53	59
53	54	58
52	53	57
54	56	56
54	56	56
54	57	55
53	56	54
51	56	55
47	51	52
40	45	44
32	37	36
29	31	31
28	30	30
29	32	30
32	35	33
34	35	33
34	35	33
33	34	32
35	34	30
36	35	31
38	37	33
40	39	35
42	40	39
40	38	37
45	45	45
43	43	43
41	41	41
36	38	38
37	39	39
39	41	41
42	44	44
42	47	46
43	48	47
43	48	47
43	48	49
40	45	46
40	45	46
43	48	49
47	52	53
55	60	59
58	60	60
58	60	60
59	61	61
60	62	62
59	61	61
58	60	60
58	60	60
65	67	67
65	67	67
65	67	67
64	66	66
62	64	64
60	62	62
58	60	60
57	59	59
59	61	61
58	60	60
58	60	60
57	59	59
58	60	60
59	61	61
60	62	62
61	63	63
56	58	58
56	58	58
61	63	63
61	63	63
61	63	63
62	64	64
62	64	64
62	64	64
60	60	60
59	59	59
57	59	60
58	60	61
62	64	65
61	63	64
57	60	64
54	59	62
49	56	59
50	57	60
49	58	62
50	59	63
49	60	64
51	62	66
52	64	70
54	64	71
56	65	69
56	65	69
59	65	70
59	65	70
63	68	71
64	69	72
66	69	73
67	70	74
67	69	70
71	70	72
73	71	71
73	71	71
75	70	71
75	70	71
77	71	72
76	71	72
69	68	70
66	68	69
65	67	68
64	69	68
65	70	69
65	70	69
64	69	68
63	68	67
62	67	66
62	67	66
62	67	66
62	67	66
61	66	65
63	68	67
60	65	64
59	64	63
61	66	65
62	67	65
63	68	66
65	70	68
65	70	68
65	70	68
64	69	67
68	69	67
68	69	67
69	70	68
69	70	66
67	68	64
67	68	64
64	65	61
56	57	53
47	49	43
31	33	27
23	25	19
19	19	13
21	18	13
24	20	15
26	22	17
31	25	20
34	28	23
34	28	23
35	29	24
33	29	24
32	28	23
25	24	20
26	25	21
27	28	24
32	31	27
36	33	29
33	30	26
29	26	22
24	21	17
21	18	14
22	19	15
33	31	30
38	36	35
40	41	39
43	43	43
48	48	48
53	52	54
54	56	57
55	57	58
54	56	57
54	56	57
55	54	56
56	55	57
56	55	57
57	56	58
57	56	58
58	57	59
58	57	59
61	58	60
63	60	62
64	61	63
62	59	61
61	58	60
61	58	60
60	59	61
63	62	64
63	64	68
63	66	71
62	65	73
61	67	74
62	68	75
61	69	76
59	69	76
58	70	76
59	71	77
56	68	74
56	68	74
58	68	75
58	68	75
60	68	75
61	67	74
61	64	72
59	63	68
58	64	69
59	68	72
62	71	75
63	72	76
62	71	75
61	70	74
61	70	74
61	70	74
63	72	76
57	63	68
60	66	71
64	70	75
64	70	75
59	65	70
59	65	70
65	69	74
63	66	70
59	60	64
54	55	59
54	55	59
57	58	62
61	62	66
61	62	66
60	61	65
60	61	65
60	61	65
61	62	66
62	63	67
62	63	67
63	64	68
65	64	66
65	64	66
60	58	58
63	59	58
62	60	59
63	61	60
63	61	60
63	61	60
60	61	59
60	61	59
63	64	62
62	63	61
60	63	61
60	63	61
60	63	61
59	62	60
57	62	60
57	62	60
59	63	58
59	63	58
57	60	58
57	60	58
59	62	60
60	63	61
62	64	64
63	65	65
60	62	62
62	64	64
65	67	68
67	69	70
65	67	68
63	65	66
61	62	66
59	61	62
63	66	64
64	68	63
