# Supplementary material for: Detection of Power Line Insulators in Digital Images Based on the Transformed Colour Intensity Profiles
Source: Sensors (Basel). 2023 Mar 22;23(6):3343. doi: 10.3390/s23063343 (PMC10051827; doi:10.3390/s23063343)
Supplement: Supplementary file 1 [file sensors-23-03343-s001.zip › Dataset/ni/ni_SCENA_11_566_85_685_179.csv]

168	144	126
168	144	126
168	144	126
168	144	126
170	146	128
170	146	128
169	145	127
168	144	126
168	144	126
167	143	125
168	144	126
168	144	126
168	144	126
168	144	126
167	145	127
166	144	126
166	144	126
165	143	125
166	144	126
166	144	126
166	144	126
166	144	126
166	144	126
166	144	126
167	145	127
166	144	126
168	144	126
168	144	126
168	144	126
168	144	126
168	144	126
168	144	126
168	144	126
168	144	126
169	145	125
169	145	125
168	144	124
168	144	124
168	144	124
168	144	124
168	144	124
168	144	124
167	143	125
167	143	125
168	144	126
168	144	126
168	144	126
168	144	126
168	144	126
168	144	126
169	145	127
169	145	127
169	145	127
169	145	127
168	144	126
167	143	123
167	144	122
167	144	122
168	144	126
168	144	126
168	144	126
168	144	126
168	144	126
168	144	126
168	144	126
168	144	126
168	144	126
168	144	126
168	144	126
168	144	126
168	144	126
168	144	126
168	144	126
168	144	124
166	142	122
166	145	124
166	144	126
166	144	126
166	144	126
165	143	125
165	143	125
165	143	125
165	143	125
165	143	125
165	143	125
166	144	126
166	144	126
166	144	126
166	144	126
166	144	126
162	142	124
161	144	125
161	144	125
162	145	126
164	144	126
165	142	126
167	142	126
167	142	126
168	143	127
167	142	126
167	142	126
167	142	126
167	142	126
168	143	127
168	143	127
168	143	127
166	143	128
166	143	128
166	143	127
166	144	126
166	144	126
166	145	124
166	145	123
166	145	123
166	145	124
165	143	125
165	143	125
166	144	126
166	144	126
167	145	127
