# Supplementary material for: Detection of Power Line Insulators in Digital Images Based on the Transformed Colour Intensity Profiles
Source: Sensors (Basel). 2023 Mar 22;23(6):3343. doi: 10.3390/s23063343 (PMC10051827; doi:10.3390/s23063343)
Supplement: Supplementary file 1 [file sensors-23-03343-s001.zip › Dataset/ni/ni_SCENA_4_1536_1261_3098_103.csv]

95	102	111
100	107	116
95	102	111
124	131	140
143	150	159
119	126	135
95	102	111
93	100	109
126	133	142
115	122	131
105	112	121
95	102	111
105	112	121
101	108	117
97	104	113
103	110	119
103	110	119
171	178	187
164	171	180
95	102	111
97	104	113
116	123	132
79	88	97
67	76	85
102	111	120
125	134	143
129	140	148
139	150	158
152	163	171
156	167	175
142	155	163
126	139	147
104	113	122
105	114	123
130	139	148
142	153	161
131	142	150
95	106	114
115	126	134
146	157	165
147	160	168
127	140	148
81	94	102
79	92	100
89	102	110
112	125	133
121	134	142
82	95	103
96	109	117
125	138	146
101	112	120
89	100	108
171	182	190
180	191	199
121	130	139
70	79	88
79	86	95
98	105	114
114	121	130
131	138	147
130	135	144
134	141	150
117	124	133
124	133	142
142	149	158
133	140	149
145	152	161
131	138	147
91	98	107
83	90	99
95	104	113
151	160	169
158	167	176
166	175	184
157	168	176
133	144	152
125	136	144
91	102	110
108	119	127
134	145	153
115	128	136
116	129	137
108	121	129
85	96	104
77	88	96
98	109	117
106	117	125
111	122	130
132	143	151
141	152	160
136	147	155
135	146	154
127	138	146
111	122	130
99	110	118
108	119	127
126	137	145
119	130	138
127	138	146
102	113	121
107	118	126
76	87	95
77	88	96
111	122	130
122	133	141
95	104	113
99	110	118
124	135	143
139	150	158
121	132	140
139	150	158
130	143	151
123	141	148
122	140	147
120	138	145
134	152	159
138	156	163
125	143	150
124	142	149
124	143	150
139	158	165
118	136	143
92	108	115
96	112	119
103	116	124
100	111	119
104	115	123
109	118	127
116	123	132
134	141	150
122	129	138
117	124	133
134	143	152
81	90	99
86	95	104
121	130	139
84	93	102
91	100	109
105	114	123
100	109	118
93	102	111
100	109	118
112	121	130
115	126	134
106	117	125
93	104	112
93	104	112
91	102	110
105	114	123
104	113	122
108	117	126
95	104	113
88	97	106
76	85	94
93	102	111
97	106	115
107	114	123
116	123	132
121	128	137
124	131	140
118	127	136
99	108	117
105	116	124
109	120	128
105	116	124
98	109	117
144	153	162
111	120	129
89	96	105
91	98	107
141	145	156
117	121	132
115	119	130
138	142	153
121	125	136
122	129	138
124	131	140
135	144	153
141	150	159
133	142	151
125	134	143
135	146	154
130	139	148
107	118	126
129	140	148
115	126	134
120	131	139
143	154	162
127	138	146
112	123	131
112	123	131
77	89	99
94	107	115
109	122	130
90	103	111
104	117	125
104	116	126
114	126	136
124	136	146
118	130	140
120	132	142
136	148	158
111	123	133
111	123	133
101	113	125
125	137	149
124	136	148
121	133	143
107	120	128
154	168	174
139	153	159
134	148	154
121	132	140
115	124	133
115	124	134
99	108	118
99	108	118
95	104	114
107	116	126
115	124	134
109	118	128
108	117	127
127	136	146
109	118	128
72	81	91
77	86	96
108	114	125
126	132	143
135	141	152
145	151	162
144	148	159
136	140	151
141	145	156
111	115	126
98	102	113
113	119	130
100	104	115
95	101	112
112	118	129
127	136	146
97	107	117
106	118	128
96	108	118
142	154	164
127	139	149
115	127	137
97	109	119
129	141	151
141	153	163
144	156	166
116	128	138
82	97	106
79	94	103
90	105	114
123	138	147
157	169	179
120	130	140
123	132	142
109	118	128
117	126	136
141	150	160
139	148	158
145	154	164
149	158	168
120	129	139
141	150	160
118	127	137
108	117	127
138	147	157
154	163	173
150	159	169
129	139	149
129	139	149
131	143	153
150	162	172
152	164	174
144	154	164
128	138	148
90	99	109
103	109	120
112	119	128
109	116	125
117	124	133
109	118	127
100	109	118
100	109	118
103	113	120
103	113	120
114	125	133
130	141	149
130	143	151
125	138	146
110	123	131
124	137	145
125	138	146
132	145	153
93	109	116
101	117	124
117	133	140
139	157	164
118	136	143
110	128	135
137	155	162
130	146	153
141	153	163
128	140	150
100	112	122
109	121	131
118	130	140
117	129	139
124	136	146
118	130	140
139	151	161
154	166	176
114	126	136
95	107	117
110	122	132
87	99	109
102	114	124
124	136	146
126	138	148
119	129	139
121	131	141
123	133	143
118	128	138
86	96	106
89	99	109
99	109	119
133	143	153
124	134	144
126	136	146
121	131	141
107	117	127
123	133	143
122	132	142
126	136	146
129	141	151
126	138	148
122	134	144
118	130	140
112	124	134
108	120	130
100	115	124
105	120	129
108	123	132
107	122	131
104	119	128
101	116	125
124	136	146
138	150	160
134	146	156
119	131	141
132	144	154
138	150	160
127	139	149
98	110	120
138	150	160
165	177	187
145	157	167
152	164	174
162	174	184
175	187	197
176	188	198
171	183	193
102	114	124
109	121	131
132	144	154
141	153	163
135	147	157
114	126	136
106	118	128
116	128	138
122	134	144
110	122	132
100	112	122
114	126	136
106	118	128
100	112	122
92	104	114
113	125	135
127	139	149
127	139	149
142	154	164
149	164	173
126	141	150
131	148	157
98	110	120
115	127	137
122	134	144
119	131	141
129	141	151
148	160	170
134	146	156
119	131	141
93	105	115
84	96	106
109	124	133
125	140	149
125	140	149
111	126	135
94	111	120
95	112	121
130	147	156
143	160	169
115	130	139
104	119	128
112	124	134
136	148	158
152	162	172
126	136	146
101	111	121
90	100	110
102	111	121
101	110	120
98	107	117
94	104	114
114	124	134
130	142	152
117	132	141
100	115	124
95	110	119
83	98	107
104	119	128
137	152	161
107	124	133
103	120	129
110	127	136
116	133	142
111	126	135
119	134	143
112	124	134
131	143	153
158	170	180
133	145	155
144	156	166
156	168	178
162	174	184
97	109	119
105	117	127
93	105	115
128	140	150
127	139	149
130	142	152
136	148	158
129	141	151
126	138	148
147	159	169
133	145	155
134	146	156
156	168	178
143	155	165
116	128	138
109	124	133
110	125	134
126	141	150
131	146	155
150	165	174
147	162	171
124	139	148
117	132	141
127	144	153
148	165	174
116	133	142
142	159	168
184	199	208
188	203	212
155	170	179
107	122	131
88	103	112
111	126	135
131	146	155
131	146	155
140	155	164
98	113	122
114	129	138
103	118	127
100	115	124
105	117	127
120	132	142
143	155	165
138	150	160
151	163	173
123	135	145
176	188	198
184	196	206
175	185	195
137	147	157
148	158	168
132	144	154
157	169	179
149	161	171
143	155	165
143	155	165
164	176	186
152	165	173
145	158	166
128	140	150
128	140	150
111	123	133
87	103	110
94	110	117
98	114	121
123	139	146
119	135	142
105	121	128
86	102	109
127	143	150
127	143	150
115	131	138
126	142	149
110	129	134
98	117	122
98	112	118
105	119	125
110	123	131
136	149	157
116	128	138
130	142	152
104	116	126
90	102	112
106	118	128
103	115	125
113	125	135
116	128	138
122	134	144
129	141	151
123	135	145
113	125	135
122	134	144
114	126	136
94	106	116
134	146	156
186	198	210
159	171	183
93	105	117
110	122	134
129	141	153
117	129	141
104	116	128
118	130	142
112	123	137
118	129	143
121	132	146
114	125	139
112	124	136
140	152	164
151	163	175
106	118	130
119	131	143
124	136	148
150	162	174
148	160	172
128	140	152
131	143	155
147	159	171
132	144	156
123	135	147
151	163	175
161	173	183
142	154	164
125	137	147
131	143	153
136	148	158
147	159	169
116	128	138
131	143	153
103	115	125
84	96	106
91	103	113
121	133	143
138	150	160
166	178	188
171	186	195
150	165	174
145	162	171
128	145	154
115	130	139
122	137	146
130	145	154
134	149	158
122	137	146
113	128	137
121	136	145
128	143	152
143	155	165
140	152	162
151	163	173
150	162	172
125	137	147
110	122	132
137	147	157
174	184	194
175	185	195
136	146	156
122	132	142
108	118	128
115	126	134
117	128	136
121	132	140
111	122	130
100	111	119
127	136	145
136	147	155
146	157	165
99	110	118
110	121	129
111	122	130
129	142	150
136	154	161
131	150	157
118	136	143
95	113	120
131	143	153
116	131	140
111	123	133
118	128	138
143	153	163
131	141	151
144	156	166
124	136	146
141	153	165
166	178	190
129	138	151
98	108	118
107	117	127
111	121	131
129	139	149
98	108	118
104	114	124
106	116	126
110	120	130
108	118	128
143	153	163
117	127	137
101	111	121
112	122	132
121	131	141
115	125	135
133	143	153
155	165	175
165	175	185
150	160	170
139	149	159
150	160	170
143	153	163
138	150	160
127	139	149
160	172	182
164	176	186
134	146	156
96	108	118
107	119	129
118	128	138
132	142	152
113	123	133
108	120	130
107	119	129
124	139	148
137	152	161
118	133	142
133	148	157
135	150	159
131	146	155
150	165	174
164	179	188
156	171	180
126	136	146
141	151	161
130	139	149
145	154	164
134	143	153
167	176	186
165	175	185
149	159	169
144	154	164
108	118	128
110	120	130
119	130	138
130	141	149
141	152	160
146	158	164
128	140	146
110	122	128
115	127	133
130	142	148
148	160	166
121	133	139
119	131	137
123	135	141
123	135	141
122	134	140
126	138	144
141	153	159
119	131	137
118	130	136
112	124	130
138	149	157
171	182	190
172	183	191
166	176	186
136	146	156
127	137	147
137	147	157
119	129	139
130	140	150
134	144	154
124	134	144
113	123	133
108	118	128
143	153	163
143	153	163
143	153	163
131	141	151
130	140	150
128	138	148
129	139	149
124	134	144
104	114	124
102	112	122
113	123	133
138	148	158
139	149	159
145	155	165
140	150	160
115	125	135
109	119	129
116	128	138
117	129	139
128	140	150
124	136	146
109	121	131
108	120	130
116	128	138
132	144	154
113	123	133
93	103	113
92	102	112
102	112	122
95	105	115
121	130	140
127	136	146
107	116	126
122	128	139
117	123	134
149	153	164
147	151	162
161	165	176
168	172	183
182	184	195
183	185	196
176	178	189
174	178	189
133	138	147
159	165	172
155	161	168
136	142	149
115	121	128
124	130	137
125	131	138
128	134	141
121	129	136
129	136	145
129	138	147
131	140	149
129	138	147
143	152	161
131	141	151
112	122	132
129	138	148
128	137	150
126	135	148
117	126	139
118	127	140
130	140	150
112	123	131
123	135	141
110	122	128
114	126	132
117	129	135
104	116	122
99	111	117
103	115	121
126	140	146
129	143	149
142	158	164
120	134	140
126	138	144
132	144	150
139	149	156
149	157	164
102	105	113
108	114	121
49	52	60
48	51	59
90	93	101
89	92	100
142	147	156
136	141	150
127	134	143
130	138	145
107	115	122
107	115	122
100	108	115
120	128	135
141	149	156
122	130	137
134	142	149
131	139	146
142	150	157
127	135	142
133	141	148
139	147	154
125	132	141
109	116	125
110	117	126
114	121	130
121	128	137
121	130	140
112	121	131
123	131	144
108	116	129
106	114	127
118	126	139
144	154	164
147	157	167
127	137	147
132	142	152
144	154	164
142	152	162
123	133	143
136	146	156
131	142	150
139	151	157
135	147	153
122	134	140
132	144	150
135	147	153
131	143	149
127	139	145
153	164	168
158	168	175
150	160	167
122	133	141
64	75	83
46	58	68
52	64	74
62	71	84
45	57	69
60	72	84
52	66	78
67	77	87
81	87	98
97	100	115
85	90	105
63	65	83
63	62	82
97	95	117
102	99	124
146	142	167
148	147	167
120	125	140
124	130	143
115	121	132
121	130	140
101	110	120
105	114	124
121	130	140
142	151	161
144	150	161
139	146	155
152	159	168
146	153	162
132	139	148
113	120	129
106	112	123
99	105	116
140	144	155
128	132	143
104	108	119
108	112	123
124	131	140
148	155	164
156	165	175
119	128	138
110	119	129
100	109	119
110	119	129
76	85	94
65	74	83
113	122	131
129	138	147
112	121	130
118	127	136
92	99	108
120	127	136
132	139	148
127	135	142
134	142	149
122	132	139
112	122	129
99	109	116
124	134	141
154	163	167
156	165	169
135	137	145
55	54	63
51	49	55
38	36	42
10	6	12
23	19	25
31	27	33
21	17	23
86	79	86
83	76	83
33	25	32
32	24	31
43	34	44
21	10	20
37	28	38
38	29	39
74	65	75
83	74	84
67	59	66
62	54	61
43	33	39
39	28	31
44	30	34
52	39	41
42	28	30
56	42	43
59	43	44
86	70	71
109	89	88
83	63	62
88	67	69
95	74	76
105	85	90
109	92	96
119	101	108
155	141	147
157	146	149
129	122	125
125	118	121
126	123	125
137	141	142
130	135	136
139	144	145
116	127	125
109	121	121
115	129	128
109	121	123
148	160	162
132	141	144
102	111	114
110	121	125
136	146	153
123	133	140
120	130	137
135	140	149
109	114	123
128	134	141
124	130	137
138	144	151
141	149	156
151	159	166
151	159	166
144	152	159
110	118	125
126	132	139
129	135	142
110	116	123
101	107	114
117	120	128
114	117	125
123	126	134
122	125	133
135	137	147
135	137	147
140	142	152
132	134	144
94	100	107
108	114	121
137	143	150
146	152	159
156	162	169
146	152	159
110	116	123
122	128	135
124	133	137
114	123	126
124	131	134
146	152	151
119	123	117
118	121	112
148	152	141
161	165	153
153	157	145
152	158	141
144	147	131
165	169	150
181	186	165
169	174	153
187	189	169
159	161	142
146	148	129
106	108	89
104	105	89
101	102	86
100	100	82
106	106	90
146	145	131
192	194	182
190	190	178
190	191	182
174	175	171
174	175	171
140	140	140
115	114	116
151	151	157
157	156	165
125	124	134
110	109	119
98	97	107
111	110	119
144	144	150
145	146	150
138	139	143
132	133	137
120	123	127
119	122	126
129	132	136
118	121	125
138	141	145
153	158	161
141	146	149
138	143	146
131	136	139
107	112	115
106	113	116
105	112	115
108	112	117
113	117	122
110	114	119
134	138	143
128	134	139
103	109	114
105	109	114
125	129	134
146	150	155
144	148	153
144	147	152
120	123	128
105	105	111
129	128	132
146	142	148
133	128	130
69	68	64
53	53	47
56	56	50
145	145	139
197	199	193
189	191	185
193	195	189
151	155	149
131	135	130
116	119	117
111	114	112
138	140	140
140	144	145
109	112	116
123	126	131
156	160	165
135	137	145
128	131	136
120	122	130
112	114	122
120	123	128
121	124	129
147	148	152
141	143	144
120	122	122
117	120	118
124	128	123
155	159	153
162	167	158
155	161	150
164	171	158
151	158	145
142	148	137
137	143	132
135	141	130
136	142	131
136	144	134
130	138	127
143	151	140
149	157	146
134	142	131
144	153	140
144	153	140
148	158	142
145	155	139
140	150	134
143	153	137
145	154	141
149	159	143
127	137	121
96	106	90
92	102	86
105	112	99
99	106	93
109	115	104
109	115	104
110	114	108
103	107	101
110	114	109
111	115	110
122	123	121
149	150	148
147	148	146
143	146	144
140	142	143
143	147	148
128	132	133
128	132	133
109	113	114
119	123	124
120	124	125
119	122	126
122	125	129
143	146	150
154	157	161
170	173	177
162	165	169
158	162	163
153	157	158
147	151	152
122	129	126
100	108	101
111	119	109
111	119	108
122	131	118
124	131	118
127	134	121
125	132	119
121	125	114
127	130	121
151	152	150
160	160	160
165	163	169
158	155	164
155	150	159
147	143	149
133	130	132
131	130	126
147	148	138
162	165	150
184	189	168
187	193	168
178	184	161
161	167	142
161	167	144
167	172	151
171	176	155
169	172	150
147	150	128
153	156	134
155	158	136
150	156	133
150	155	134
149	155	136
146	152	135
153	159	142
178	182	170
131	135	124
125	128	119
133	134	130
130	131	129
118	118	118
122	122	122
132	135	133
140	143	141
133	137	132
132	136	131
129	134	125
130	135	126
129	136	123
128	134	123
133	140	125
130	137	122
130	137	122
135	143	126
133	141	124
138	144	125
137	143	124
132	138	119
146	152	135
178	183	168
179	185	168
187	189	177
173	174	164
138	139	130
147	148	139
137	136	132
123	122	118
121	119	119
116	116	116
125	124	126
130	131	135
116	117	121
126	127	131
135	136	140
144	145	149
136	137	141
135	136	140
137	138	142
127	128	132
128	131	135
122	125	129
126	129	133
136	137	141
137	138	142
128	129	133
106	107	111
125	126	130
126	127	131
131	130	134
133	132	136
135	135	141
128	128	134
107	107	113
109	109	115
122	123	127
127	126	130
131	130	132
139	138	140
134	136	137
136	138	139
130	132	133
131	135	136
130	134	135
133	138	139
146	151	152
146	154	154
143	151	150
141	149	148
139	147	146
136	147	145
141	151	151
145	152	155
164	169	172
149	154	153
134	139	137
117	121	115
107	113	102
151	156	141
194	200	183
188	195	174
186	194	171
188	196	173
184	192	169
188	196	173
189	197	174
186	195	174
186	195	174
198	206	189
149	156	141
124	131	116
130	137	122
143	147	135
145	147	135
151	150	140
154	153	143
189	184	175
198	191	182
198	189	180
166	155	147
151	135	128
169	151	144
172	154	147
185	166	159
184	165	158
198	180	173
200	182	175
211	195	188
188	177	169
186	179	170
192	185	176
197	195	185
177	178	168
128	132	121
123	127	116
126	134	123
119	128	118
107	118	108
114	125	115
113	129	118
93	118	104
101	131	118
110	140	127
102	135	121
73	108	94
85	120	106
84	117	103
108	141	127
118	146	133
112	142	129
128	154	141
103	127	115
105	124	115
99	118	109
121	136	128
128	141	133
119	126	123
115	122	119
113	115	115
116	116	116
118	118	118
117	117	117
116	116	116
122	120	120
126	124	124
125	123	123
125	123	123
128	126	126
125	123	123
123	121	121
126	124	124
121	119	119
119	113	114
120	114	115
117	111	112
118	112	113
118	112	113
118	112	113
121	115	116
122	114	114
124	116	116
121	113	113
119	111	111
118	110	110
120	112	112
122	114	114
120	112	112
118	110	110
119	111	112
122	114	115
123	117	118
125	119	120
123	117	118
123	118	119
128	124	123
128	123	124
122	118	117
139	135	134
136	133	129
107	104	100
107	104	100
97	92	91
95	90	89
97	93	92
159	157	149
155	156	146
151	153	141
151	154	139
150	153	137
149	153	134
147	154	133
153	160	139
148	154	135
145	151	132
140	148	131
142	150	133
140	148	131
140	148	131
143	152	132
142	151	131
146	155	134
150	162	140
138	149	129
125	137	117
131	143	125
134	146	128
132	144	126
135	147	129
138	148	131
137	147	130
139	149	132
137	147	130
135	145	129
133	143	127
134	144	128
134	144	127
134	146	128
136	148	128
135	146	126
131	141	124
131	141	124
137	147	130
136	146	130
131	141	125
128	138	122
126	133	118
130	134	122
132	136	124
154	153	143
142	141	131
112	111	101
75	74	64
92	86	79
94	88	81
82	76	71
92	86	81
102	95	92
110	105	102
113	108	105
96	91	88
102	99	95
104	101	97
103	100	96
95	92	87
93	90	85
93	93	87
97	98	88
95	96	86
94	92	84
95	91	86
104	100	95
96	94	86
99	98	88
87	85	77
112	113	103
118	122	111
103	107	95
90	96	85
96	103	90
108	118	102
125	135	119
92	102	86
84	96	78
95	107	89
117	128	108
110	121	101
112	122	105
110	122	104
112	122	106
109	119	103
95	102	87
84	91	76
88	93	78
82	87	72
69	74	59
56	59	44
51	54	39
37	40	25
87	91	79
159	163	151
144	146	134
138	140	128
134	136	124
131	132	122
128	132	121
129	133	122
128	132	120
124	128	117
125	129	118
123	126	117
121	127	116
129	137	127
122	130	119
134	146	134
143	157	146
138	154	143
134	147	133
144	154	141
144	155	145
142	153	145
148	157	147
149	157	147
152	157	148
154	158	147
146	147	137
128	126	115
110	106	95
115	111	100
130	124	113
134	128	117
126	117	108
127	118	108
140	131	121
141	132	122
128	119	109
130	121	111
137	128	118
133	124	114
127	118	108
134	125	115
136	127	117
127	118	108
132	123	113
128	120	107
143	133	123
138	128	118
126	114	104
121	112	99
121	112	99
123	114	101
118	109	95
122	113	99
118	107	93
124	111	97
126	113	97
107	97	80
126	116	98
124	118	99
133	127	108
122	121	101
117	119	97
120	123	101
116	122	99
112	118	95
121	126	105
130	135	114
135	140	119
142	147	126
132	137	116
120	125	104
115	120	99
120	125	104
114	119	98
103	113	90
108	118	95
107	117	94
113	122	101
120	129	108
114	123	102
99	111	89
104	113	92
108	117	96
109	121	99
107	119	97
110	122	100
111	123	101
114	123	102
113	122	101
118	123	102
118	123	102
127	128	108
126	125	105
109	105	86
98	92	73
109	102	85
117	108	94
122	109	93
127	112	96
111	92	77
118	99	84
226	203	187
224	201	185
243	218	202
237	212	196
226	203	187
228	205	189
225	205	188
