# Supplementary material for: Detection of Power Line Insulators in Digital Images Based on the Transformed Colour Intensity Profiles
Source: Sensors (Basel). 2023 Mar 22;23(6):3343. doi: 10.3390/s23063343 (PMC10051827; doi:10.3390/s23063343)
Supplement: Supplementary file 1 [file sensors-23-03343-s001.zip › Dataset/ni/ni_SCENA_62_410_143_96_140.csv]

124	140	153
126	144	155
128	144	157
132	150	161
134	150	163
133	151	162
134	150	163
134	152	163
136	152	165
135	153	164
136	152	164
137	152	161
136	152	159
135	151	158
133	149	156
135	148	156
134	147	155
134	148	154
135	149	155
136	148	154
136	148	152
137	149	153
137	149	153
137	148	152
136	147	151
135	147	149
137	147	147
142	147	145
147	151	145
150	154	148
149	153	148
147	151	145
147	151	146
150	154	148
153	157	152
156	160	155
158	162	157
161	165	160
161	165	160
160	164	159
159	163	158
160	164	159
160	164	159
161	164	162
161	164	162
161	164	162
161	164	162
161	164	162
161	164	162
161	164	162
161	164	162
164	167	165
164	167	165
108	120	122
107	118	122
107	119	121
107	118	122
107	119	121
107	118	122
113	125	127
113	124	128
112	124	126
112	123	127
111	123	125
111	122	126
111	123	125
111	122	126
114	126	128
118	129	133
121	133	135
119	130	134
113	125	127
110	121	125
110	122	124
112	123	127
111	120	123
113	119	124
113	120	123
114	120	125
114	121	124
115	121	126
115	122	125
115	121	126
116	123	126
119	125	130
122	129	132
120	126	131
116	123	126
115	121	126
117	124	127
121	128	131
125	130	131
125	129	130
123	129	128
124	128	129
125	131	130
128	132	133
130	136	135
133	137	138
127	133	132
128	132	133
126	132	131
127	131	132
124	130	129
123	127	128
121	127	126
121	126	125
127	132	130
130	133	131
130	136	131
131	134	132
128	134	129
130	133	131
129	135	130
132	135	133
136	142	137
137	140	138
135	141	136
136	139	137
134	140	135
136	139	137
135	141	136
137	139	139
136	140	141
138	138	144
137	140	144
139	139	145
138	141	145
140	140	146
138	141	145
140	140	146
145	148	152
150	150	156
151	154	158
152	152	158
146	149	153
145	145	151
144	147	151
148	149	153
155	157	157
154	157	155
152	155	153
153	156	154
154	157	155
155	158	156
154	157	155
152	155	153
153	156	154
153	156	154
154	157	155
154	157	155
154	157	155
153	156	154
152	155	153
151	154	152
158	159	157
157	158	156
107	112	115
104	109	112
104	109	112
106	111	114
110	115	118
113	118	121
108	113	116
110	115	118
113	118	121
116	121	124
116	121	124
113	118	121
110	115	118
108	113	116
113	117	118
111	116	115
110	115	114
113	118	117
117	122	121
118	123	122
116	121	120
114	119	118
117	122	121
117	122	121
117	122	121
117	122	121
118	123	122
118	123	122
118	123	122
118	123	122
123	128	127
121	126	125
121	126	125
123	128	127
125	130	129
124	129	128
120	125	124
116	121	120
112	117	116
112	117	116
114	119	118
116	121	120
118	123	122
120	125	124
121	126	125
122	127	125
125	132	127
123	133	127
123	133	127
123	133	127
123	133	127
122	132	126
122	132	126
122	132	126
119	129	123
119	129	123
118	128	122
118	128	122
118	128	122
119	129	123
120	130	124
121	130	127
117	128	126
119	127	127
118	126	125
120	126	125
121	128	125
122	128	123
123	129	124
126	130	125
132	137	135
142	147	145
133	139	138
125	133	133
133	142	145
130	141	145
134	144	151
154	166	176
163	177	195
164	176	194
168	177	190
162	165	173
144	143	145
145	141	140
153	149	148
152	148	147
144	144	144
144	146	147
146	147	151
147	149	150
151	149	149
155	150	147
162	153	149
164	156	149
160	154	149
158	153	150
158	153	150
158	153	150
158	153	150
157	152	149
156	151	148
156	151	148
163	158	155
159	154	151
161	156	153
109	113	114
106	111	110
94	98	99
92	97	96
98	106	105
98	112	110
91	110	107
89	109	104
89	108	105
91	111	106
91	110	107
88	108	103
86	105	102
82	102	97
79	98	95
78	98	93
83	102	99
92	112	107
99	118	115
100	120	115
102	116	114
111	122	119
115	121	120
115	122	119
115	121	120
114	121	118
113	119	118
112	119	116
111	117	116
109	116	113
107	113	112
105	112	109
104	110	109
103	110	107
103	109	108
104	111	108
104	110	109
113	118	117
115	117	117
115	117	117
116	118	118
116	118	118
116	118	118
116	118	118
117	119	119
114	116	116
113	115	115
113	115	115
112	114	114
112	114	114
113	115	115
113	115	115
114	116	116
