# Supplementary material for: Detection of Power Line Insulators in Digital Images Based on the Transformed Colour Intensity Profiles
Source: Sensors (Basel). 2023 Mar 22;23(6):3343. doi: 10.3390/s23063343 (PMC10051827; doi:10.3390/s23063343)
Supplement: Supplementary file 1 [file sensors-23-03343-s001.zip › Dataset/ni/ni_SCENA_7_1080_1426_712_1827.csv]

94	85	81
95	86	82
94	85	81
94	85	81
93	84	80
93	84	80
93	84	80
93	84	80
93	84	80
93	84	80
95	86	82
96	87	84
96	87	84
96	86	86
95	86	82
95	86	82
95	86	82
96	87	83
96	87	83
97	88	84
97	88	84
97	88	84
96	87	83
96	87	83
96	87	83
96	87	83
96	87	83
97	88	84
97	88	84
97	88	84
97	88	84
97	88	84
97	88	84
98	89	85
98	89	85
99	90	86
98	89	85
98	89	85
97	88	84
98	89	85
98	89	85
99	90	86
99	90	86
98	89	85
98	89	85
94	90	85
94	90	85
94	90	85
94	90	85
93	89	84
95	89	84
94	88	83
94	88	83
94	88	83
97	88	84
97	88	84
97	88	84
96	87	83
98	87	83
97	86	82
97	86	82
97	87	80
93	87	80
91	87	82
91	87	82
90	86	81
92	86	81
91	85	80
91	85	80
91	85	80
93	84	80
94	85	81
93	84	80
92	83	79
94	83	79
94	83	79
95	84	80
95	84	80
92	83	79
92	83	79
93	85	78
92	84	77
91	83	76
91	83	76
90	82	75
89	81	74
90	82	75
90	82	75
89	81	74
89	81	74
91	83	76
91	83	76
90	82	75
89	81	74
89	81	74
89	81	74
89	81	74
90	82	75
90	82	75
90	82	75
90	82	75
90	82	75
89	81	74
89	81	74
89	81	74
89	81	74
90	82	75
90	82	75
90	82	75
89	81	74
85	82	74
85	82	74
85	82	74
87	81	74
89	80	76
88	79	75
88	79	75
88	79	75
89	80	76
89	80	76
88	79	75
88	79	75
86	77	73
89	80	76
88	79	75
88	79	75
88	80	73
88	80	73
88	80	73
88	80	73
88	80	73
88	80	73
89	81	74
89	81	74
89	81	74
89	81	74
89	81	74
88	80	73
88	80	73
87	79	72
87	79	72
88	80	73
90	80	73
90	80	73
90	80	73
89	79	72
87	79	72
86	78	71
86	78	71
87	78	74
87	78	74
87	78	74
87	78	74
87	78	74
87	78	74
87	78	74
87	78	74
87	78	74
90	82	75
88	80	73
87	79	72
87	79	72
87	79	72
87	79	72
86	78	71
85	77	70
87	79	72
86	81	72
86	81	72
86	81	72
85	80	71
83	80	72
82	79	71
82	79	71
79	80	71
78	78	72
52	52	46
50	50	44
26	27	23
22	23	19
25	26	22
23	24	20
23	24	20
22	23	19
22	21	17
25	22	18
26	23	19
27	24	20
30	26	21
30	25	22
41	36	35
69	64	61
82	77	74
83	79	74
83	79	74
83	80	72
83	80	72
83	81	71
84	82	72
84	82	72
86	81	72
86	81	72
86	80	73
88	80	73
88	80	73
88	80	73
88	79	75
87	78	74
87	78	74
87	78	74
88	79	75
88	79	75
88	79	75
88	79	75
89	80	76
89	80	76
89	80	76
88	79	75
88	79	75
85	78	75
77	70	67
61	56	53
35	31	30
29	27	26
26	24	23
25	23	22
28	26	25
44	42	41
74	70	69
81	77	76
84	79	78
85	80	79
86	81	80
86	81	80
89	81	81
90	82	82
87	83	78
87	83	78
87	83	78
86	82	77
85	81	76
85	81	76
87	83	78
87	83	78
86	82	77
86	82	77
85	81	76
86	82	77
86	82	77
86	82	77
86	82	77
86	82	77
87	83	78
90	84	79
90	84	79
87	81	76
85	82	78
82	79	75
58	59	55
29	30	26
12	17	15
14	19	17
8	13	11
7	12	10
6	11	9
6	11	10
7	12	11
12	14	14
16	18	18
18	20	20
18	24	23
16	22	21
16	21	20
17	19	19
17	19	19
16	18	18
17	19	19
18	20	20
21	21	21
22	22	22
22	22	22
26	26	26
27	25	25
27	25	25
42	40	40
69	65	64
73	70	66
88	84	79
89	83	78
90	81	78
85	76	73
61	52	49
31	24	21
29	24	21
66	61	58
82	79	75
85	82	78
87	84	80
87	84	80
88	85	81
89	84	81
88	83	80
88	83	80
88	83	80
88	83	80
87	82	79
85	83	75
87	85	77
85	83	75
82	80	72
83	81	73
85	82	77
75	72	67
48	45	40
21	18	13
12	9	5
17	14	10
16	12	11
31	28	24
63	60	56
80	77	73
81	78	74
84	81	77
84	81	77
85	81	76
85	81	76
84	80	75
84	80	75
84	80	75
85	81	76
85	81	76
86	82	77
87	83	78
87	83	78
86	81	78
86	81	78
85	80	77
85	80	77
84	79	76
84	79	76
84	79	76
85	81	76
82	78	73
84	80	75
84	80	75
84	80	75
85	81	76
84	80	75
71	67	62
56	51	48
28	23	24
25	22	24
23	22	24
25	24	26
24	23	25
22	21	23
19	21	22
20	22	22
19	24	23
36	41	40
46	51	50
27	29	29
10	12	12
11	13	13
10	12	12
14	14	14
19	20	18
22	23	21
27	28	26
24	25	23
23	24	22
23	24	22
28	29	27
27	28	26
31	32	30
55	53	52
78	77	73
82	79	75
84	81	77
84	81	77
83	80	76
83	80	76
87	82	79
86	81	78
84	79	76
85	80	77
85	80	77
85	80	77
85	80	77
85	80	77
85	80	77
85	80	77
85	80	77
86	81	78
86	81	78
86	81	78
86	81	78
86	81	78
85	80	77
85	80	77
85	80	77
86	81	78
