# Supplementary material for: Detection of Power Line Insulators in Digital Images Based on the Transformed Colour Intensity Profiles
Source: Sensors (Basel). 2023 Mar 22;23(6):3343. doi: 10.3390/s23063343 (PMC10051827; doi:10.3390/s23063343)
Supplement: Supplementary file 1 [file sensors-23-03343-s001.zip › Dataset/ni/ni_SCENA_8_1310_1180_585_1272.csv]

105	95	85
105	95	85
105	95	85
105	95	85
105	95	85
105	95	85
105	95	85
104	94	84
104	94	84
104	94	84
104	94	84
104	94	84
104	94	84
104	94	84
104	94	84
105	95	85
105	95	85
105	95	85
105	95	85
105	95	85
105	95	85
105	95	85
105	95	85
103	93	83
103	93	83
104	94	84
105	95	85
105	95	85
107	95	85
107	95	85
108	95	87
106	93	85
106	92	86
106	92	86
106	92	86
106	92	86
106	92	86
106	92	86
106	92	86
107	93	87
107	93	87
107	93	87
107	93	87
107	93	87
107	93	87
107	93	87
107	93	87
106	96	86
105	95	85
105	95	85
104	94	84
104	94	84
105	95	85
105	95	85
106	96	86
106	96	86
106	96	86
106	96	86
106	96	86
106	96	86
106	96	86
106	96	86
106	96	86
105	95	85
105	95	85
105	95	85
105	95	85
104	95	82
104	94	84
104	95	82
104	94	84
105	96	83
105	95	85
104	95	82
104	94	84
103	94	80
104	95	82
104	95	81
105	96	83
106	96	86
106	96	86
106	96	86
105	95	85
105	95	85
104	94	84
104	94	84
104	94	84
106	96	86
106	96	86
106	96	86
105	95	85
107	97	87
106	96	86
104	94	84
103	93	83
106	97	83
106	97	84
106	97	84
106	96	86
106	95	87
106	95	87
106	94	88
106	94	88
105	93	87
105	93	87
105	94	86
105	94	86
105	95	85
105	95	85
105	96	82
105	96	83
104	95	82
104	94	84
104	94	84
104	94	84
105	95	85
105	95	85
105	95	85
105	95	85
105	95	85
105	95	85
105	95	85
105	95	85
105	95	85
105	95	85
105	95	85
105	95	85
106	96	86
106	96	86
106	96	86
105	95	85
105	95	85
104	94	84
104	94	84
104	94	84
105	95	85
105	95	85
105	95	85
105	95	85
105	95	85
105	95	85
105	95	85
105	95	85
106	96	86
106	96	86
106	96	86
105	95	85
105	95	85
104	94	84
104	94	84
104	94	84
107	97	87
106	96	86
106	96	86
105	95	85
105	95	85
105	95	85
105	95	85
105	95	85
105	95	85
105	95	85
105	95	85
105	95	85
105	95	85
105	95	85
105	95	85
105	95	85
105	95	85
105	95	85
105	95	85
105	95	85
105	95	85
105	95	85
105	95	85
105	94	86
104	93	85
104	92	86
104	92	86
104	92	86
104	92	86
104	92	86
104	92	86
104	92	86
106	94	88
106	94	88
106	94	88
106	94	88
106	94	88
106	94	88
106	94	88
106	94	88
106	96	86
106	96	86
106	96	86
106	96	86
106	96	86
106	96	86
106	96	86
106	96	86
106	96	86
106	96	86
106	96	86
106	96	86
106	96	86
106	96	86
106	96	86
106	96	86
107	97	87
107	97	87
107	97	87
106	96	86
106	96	86
107	97	87
107	97	87
108	98	88
106	96	86
106	96	86
106	96	86
106	96	86
106	96	86
106	96	86
106	96	86
106	96	86
107	97	87
107	97	87
107	97	87
107	97	87
107	97	87
107	97	87
107	97	87
107	97	87
107	97	87
107	97	87
107	97	87
107	97	87
108	98	88
108	98	88
108	98	88
109	99	89
107	96	88
107	96	88
108	97	89
108	97	89
108	97	89
108	97	89
107	96	88
106	95	87
109	98	90
108	97	89
107	97	87
106	96	86
106	96	86
106	96	86
106	96	86
107	96	88
106	94	88
106	94	88
105	93	87
105	93	87
105	93	87
105	93	87
105	93	87
105	93	87
107	95	89
107	95	89
107	95	89
106	94	88
106	94	88
105	93	87
105	93	87
105	93	87
105	95	85
105	95	85
105	95	85
105	95	85
105	95	85
105	95	85
105	95	85
105	95	85
104	94	84
106	96	86
106	96	86
105	95	85
105	95	85
104	94	84
104	94	84
104	94	84
106	96	86
106	96	86
106	96	86
106	96	86
106	96	86
106	96	86
106	96	86
106	96	86
105	95	85
105	95	85
105	95	85
105	95	85
105	95	85
105	95	85
105	95	85
105	94	86
105	94	86
105	93	87
105	93	87
105	93	87
105	93	87
105	93	87
105	93	87
105	93	87
106	94	88
106	94	88
106	94	88
106	94	88
106	94	88
106	94	88
106	94	88
106	94	88
104	94	84
105	95	85
105	95	85
105	95	85
105	95	85
105	95	85
105	95	85
105	95	85
104	94	84
104	94	84
104	94	84
104	94	84
104	94	84
104	94	84
104	94	84
104	94	84
106	96	86
106	96	86
106	96	86
106	96	86
106	96	86
106	96	86
106	96	86
106	96	86
106	96	86
106	96	86
106	96	86
106	96	86
106	96	86
106	96	86
106	96	86
106	96	86
106	96	86
106	96	86
106	96	86
105	95	85
105	95	85
104	94	84
104	94	84
104	94	84
105	95	85
105	95	85
105	95	85
105	95	85
105	95	85
105	95	85
105	95	85
105	94	86
105	94	86
105	93	87
105	93	87
105	93	87
105	93	87
105	93	87
105	93	87
105	93	87
105	93	87
105	93	87
105	93	87
105	93	87
105	93	87
105	93	87
105	93	87
105	93	87
105	93	87
105	93	87
105	93	87
105	93	87
105	93	87
105	93	87
105	93	87
105	93	87
105	93	87
105	93	87
105	93	87
105	93	87
105	93	87
105	93	87
105	93	87
105	94	86
104	94	84
104	94	84
104	94	84
104	94	84
104	94	84
104	94	84
104	94	84
104	94	84
105	95	85
105	95	85
105	95	85
105	95	85
105	95	85
105	95	85
105	95	85
105	94	86
104	93	85
104	92	86
104	92	86
104	92	86
104	92	86
104	92	86
104	92	86
104	92	86
106	94	88
106	94	88
105	93	87
104	92	86
104	92	86
104	92	86
104	92	86
104	92	86
105	95	85
104	94	84
104	94	84
103	93	83
103	93	83
104	94	84
104	94	84
105	95	85
105	95	85
105	95	85
105	95	85
105	95	85
105	95	85
105	95	85
105	95	85
105	94	86
103	92	84
103	91	85
103	91	85
104	92	86
104	92	86
105	93	87
105	93	87
105	93	87
105	93	87
105	93	87
105	93	87
105	93	87
105	93	87
105	93	87
105	93	87
105	93	87
105	93	87
105	93	87
105	93	87
105	93	87
105	93	87
105	93	87
105	93	87
105	93	87
104	92	86
104	92	86
104	92	86
105	93	87
105	93	87
106	94	88
106	94	88
106	94	88
106	96	86
105	95	85
105	95	85
104	94	84
104	94	84
103	93	83
104	94	84
104	94	84
106	96	86
106	96	86
105	95	85
105	95	85
105	95	85
105	95	85
105	95	85
105	95	85
104	94	84
104	94	84
104	94	84
104	94	84
104	94	84
104	94	84
104	94	84
104	94	84
104	94	84
104	94	84
104	94	84
104	94	84
104	94	84
104	94	84
104	94	84
104	94	84
103	93	83
103	93	83
103	93	83
103	93	83
104	94	84
104	94	84
103	93	83
102	92	82
104	94	84
104	94	84
104	94	84
104	94	84
104	94	84
104	94	84
103	93	83
103	93	83
104	94	84
104	93	85
104	94	84
104	93	85
104	94	84
104	92	86
104	93	85
103	91	85
103	92	84
103	91	85
103	92	84
104	92	86
104	93	85
105	93	87
105	93	87
105	93	87
105	95	85
104	94	84
104	94	84
103	93	83
103	93	83
104	94	84
104	94	84
105	95	85
104	94	84
104	94	84
104	94	84
104	94	84
104	94	84
104	94	84
105	95	85
106	96	86
104	94	84
104	94	84
104	94	84
104	94	84
104	94	84
104	94	84
104	94	84
104	94	84
104	94	84
104	94	84
104	94	84
104	94	84
104	94	84
104	94	84
104	94	84
104	94	84
105	96	82
104	95	82
104	95	82
103	93	83
103	92	84
104	93	85
104	92	86
105	93	87
104	92	86
104	92	86
104	93	85
104	93	85
104	94	84
104	94	84
104	95	81
104	95	82
103	94	81
103	93	83
103	93	83
103	93	83
103	93	83
104	94	84
104	94	84
104	94	84
105	95	85
105	95	85
105	95	85
105	95	85
105	95	85
105	95	85
105	95	85
105	95	85
104	94	84
104	94	84
104	94	84
104	94	84
104	94	84
104	94	84
104	94	84
104	94	84
104	94	84
104	94	84
104	94	84
104	94	84
104	94	84
104	94	84
104	94	84
104	94	84
103	93	83
103	93	83
103	93	83
104	94	84
104	94	84
105	95	85
105	95	85
105	95	85
105	95	85
105	95	85
105	95	85
105	95	85
105	95	85
105	95	85
106	96	86
106	96	86
104	94	84
104	94	84
104	94	84
104	94	84
104	94	84
104	94	84
104	94	84
104	94	84
103	93	83
103	93	83
103	93	83
104	94	84
104	94	84
105	94	86
105	95	85
105	94	86
104	93	85
104	92	86
104	93	85
104	92	86
104	94	84
104	93	85
104	94	84
104	93	85
103	93	83
103	92	84
103	93	83
103	93	83
103	93	83
103	93	83
103	93	83
103	93	83
102	92	82
103	93	83
103	93	83
104	94	84
104	94	84
104	94	84
103	93	83
103	93	83
105	95	85
105	95	85
105	95	85
104	94	84
104	94	84
104	94	84
104	94	84
104	94	84
105	95	85
105	95	85
105	95	85
104	94	84
104	94	84
103	93	83
103	93	83
103	93	83
101	91	81
101	91	81
101	91	81
102	92	82
103	93	83
103	93	83
103	93	83
104	94	84
104	94	84
103	93	83
103	93	83
103	93	83
103	93	83
104	94	84
105	95	85
106	96	86
104	94	84
104	94	84
104	94	84
104	94	84
104	94	84
104	94	84
104	94	84
104	93	85
102	92	85
103	92	88
103	92	88
103	92	88
103	93	86
103	93	86
103	93	86
