# Supplementary material for: Detection of Power Line Insulators in Digital Images Based on the Transformed Colour Intensity Profiles
Source: Sensors (Basel). 2023 Mar 22;23(6):3343. doi: 10.3390/s23063343 (PMC10051827; doi:10.3390/s23063343)
Supplement: Supplementary file 1 [file sensors-23-03343-s001.zip › Dataset/ni/ni_SCENA_15_1962_360_2415_917.csv]

61	50	46
83	73	66
125	115	108
177	168	159
174	165	156
134	125	115
76	68	55
116	113	98
119	122	107
121	125	113
89	96	83
94	101	88
126	134	123
119	127	116
125	133	122
119	128	118
126	134	127
122	133	125
121	133	127
121	133	127
119	133	129
117	131	127
115	128	126
117	130	128
120	129	126
120	129	126
121	131	125
119	130	122
115	126	118
114	125	117
114	125	117
118	129	121
118	128	122
118	128	122
119	128	125
119	128	125
119	128	125
120	129	126
121	130	127
127	136	133
129	136	133
128	135	132
126	133	130
125	132	129
124	131	128
124	131	128
123	130	127
120	129	126
126	135	132
131	140	137
124	133	130
121	130	127
122	131	128
122	131	128
120	129	126
124	133	130
121	126	125
138	143	142
144	146	147
106	105	109
52	51	55
38	31	38
49	40	50
50	41	51
45	36	46
52	44	51
43	37	38
50	44	45
44	42	41
49	47	46
43	44	42
68	74	69
135	143	136
134	145	135
123	134	124
122	133	123
110	121	111
116	127	117
128	139	129
124	135	125
117	128	118
114	125	115
114	125	115
116	127	117
123	134	124
132	143	133
112	123	113
111	125	114
109	126	113
115	133	120
119	137	124
118	136	123
122	138	127
122	138	127
116	132	121
107	123	112
111	124	116
118	131	123
120	132	126
119	131	125
119	129	123
120	130	124
117	127	121
116	126	120
119	126	121
123	130	125
84	94	88
43	53	47
39	49	43
71	81	75
126	136	130
141	151	145
111	121	115
118	128	122
102	112	106
113	123	117
117	127	121
117	127	121
116	126	120
113	126	118
109	124	116
112	129	118
112	129	118
109	127	114
116	132	121
113	126	118
123	136	128
123	134	126
120	131	123
123	134	126
123	134	126
120	131	123
117	128	120
115	126	118
120	131	123
119	130	122
127	134	129
120	127	122
115	125	119
112	122	116
123	130	125
131	138	133
131	138	131
136	143	136
132	139	132
131	137	132
110	117	112
102	109	104
123	130	125
126	133	128
132	142	136
148	156	149
173	177	171
184	185	176
198	201	192
194	195	186
193	194	185
175	173	165
132	129	121
113	110	102
96	90	83
102	96	89
95	92	84
97	95	87
114	111	103
118	115	107
119	113	106
123	117	110
115	113	105
110	108	100
111	109	101
114	112	104
109	110	101
104	105	96
107	108	99
103	104	95
106	109	100
104	107	98
108	113	104
123	126	117
128	133	124
122	127	118
121	129	119
123	131	121
127	141	130
120	136	125
116	133	122
118	135	124
120	135	127
118	131	123
115	128	120
117	130	122
135	145	139
121	131	125
124	131	128
127	134	131
128	137	134
132	141	138
127	136	133
120	129	126
123	130	127
127	134	131
128	135	132
123	130	127
121	128	123
125	132	127
121	128	123
127	134	129
127	134	129
131	138	133
129	136	131
115	122	117
110	117	112
134	141	136
123	130	125
113	120	113
146	148	136
176	176	162
185	184	170
184	181	167
164	156	143
99	91	78
100	94	83
108	102	91
112	110	100
104	105	95
119	123	112
132	138	127
133	138	129
120	125	116
120	128	118
138	146	136
142	151	138
162	169	156
175	179	167
176	180	168
165	165	153
112	112	100
97	95	84
112	110	99
109	107	96
100	98	87
102	102	90
127	130	121
123	126	117
114	119	110
116	121	112
128	136	126
131	139	129
129	138	128
129	138	128
130	138	127
117	125	114
73	80	67
93	100	87
96	103	90
98	101	86
99	102	87
101	102	86
100	101	85
100	101	85
98	100	81
97	99	80
101	101	83
98	95	80
97	94	80
97	94	80
91	88	74
88	88	72
93	93	77
98	98	82
94	94	78
99	99	83
99	99	85
109	109	95
99	100	90
98	99	89
130	131	122
137	137	131
134	135	133
132	134	135
123	127	128
109	113	114
115	120	121
131	137	136
124	130	129
128	134	133
128	134	133
141	147	146
122	128	127
121	127	126
129	135	134
129	135	134
129	135	134
120	126	125
119	125	124
122	129	124
119	126	121
120	127	122
124	131	126
128	135	130
128	135	130
131	138	135
132	139	136
129	134	132
131	136	134
129	132	130
126	129	127
126	129	127
126	129	127
130	133	131
137	142	140
127	133	132
126	132	131
117	123	122
81	86	84
81	86	84
112	117	115
124	129	127
130	135	133
115	121	116
114	120	115
125	132	129
123	130	127
138	142	137
136	140	135
124	128	122
122	123	114
142	142	130
120	117	103
121	118	104
131	128	113
138	134	116
138	134	116
137	135	117
137	135	117
135	133	115
133	133	115
133	133	115
131	132	116
133	133	117
134	134	118
135	133	115
135	133	115
133	131	113
131	131	113
131	131	113
131	131	113
131	131	113
131	131	115
131	131	115
131	131	115
138	138	122
129	129	113
133	132	118
115	114	100
122	121	107
135	134	120
137	136	122
132	132	120
118	124	113
120	128	121
122	130	123
110	120	114
103	113	107
112	122	116
123	133	127
130	140	134
112	122	116
112	122	116
120	130	124
121	131	125
125	135	129
127	137	131
125	135	129
114	124	118
130	135	134
124	129	128
122	127	126
119	124	123
121	127	126
125	133	132
125	133	132
119	127	126
100	108	107
84	92	91
80	86	85
108	114	113
133	139	138
135	141	140
126	132	131
125	130	129
120	124	125
120	122	123
128	130	131
131	133	134
129	131	132
123	125	126
118	120	121
126	128	129
124	126	127
127	126	128
128	128	128
127	127	127
119	119	119
116	116	116
120	120	120
120	122	122
120	125	124
100	106	105
105	111	110
108	114	113
114	122	121
123	131	130
120	128	127
112	120	119
119	130	128
100	111	109
112	123	121
124	135	133
137	146	143
126	135	132
115	122	119
95	102	99
108	114	113
104	110	109
99	105	104
89	95	94
109	115	114
113	119	118
120	126	125
112	118	117
93	99	98
106	112	111
117	123	122
121	127	126
122	128	127
125	131	130
123	129	128
118	124	123
119	124	123
122	127	126
130	135	134
130	135	134
116	121	120
123	128	127
123	128	127
114	119	118
112	117	116
130	135	134
128	133	132
122	127	126
120	125	124
120	125	124
120	125	124
126	131	130
122	130	129
127	135	134
128	136	135
127	133	132
126	129	133
125	128	132
127	130	134
128	131	135
127	130	134
121	124	128
121	124	128
112	115	119
108	111	115
137	140	144
125	128	132
134	135	139
139	138	142
134	130	135
131	127	132
130	126	131
124	120	125
115	111	116
104	100	105
124	123	125
112	111	113
131	130	132
127	126	130
124	123	127
127	126	130
138	137	141
146	144	150
133	131	137
131	132	136
125	126	130
144	145	149
147	148	152
125	126	130
114	115	119
115	118	122
117	120	124
109	114	117
114	119	122
134	139	142
128	132	133
125	129	130
124	128	129
119	123	124
120	124	125
123	129	128
117	123	122
99	105	104
115	121	120
130	136	135
121	127	126
110	116	115
126	132	131
121	127	126
123	129	128
122	128	127
119	125	124
116	122	121
119	125	124
118	126	125
117	128	126
120	130	130
121	131	131
103	113	113
119	129	129
99	107	107
115	123	123
123	131	131
131	139	139
141	149	149
121	126	127
97	102	103
85	89	90
99	103	104
120	124	125
128	132	133
116	120	121
122	128	127
119	125	124
125	130	133
120	125	128
108	113	116
114	117	121
138	141	145
155	158	162
151	154	158
169	172	176
153	154	158
141	142	146
53	54	58
39	40	44
40	41	45
42	38	43
38	33	35
68	60	60
144	139	138
166	162	161
164	160	159
155	153	152
