# Supplementary material for: Detection of Power Line Insulators in Digital Images Based on the Transformed Colour Intensity Profiles
Source: Sensors (Basel). 2023 Mar 22;23(6):3343. doi: 10.3390/s23063343 (PMC10051827; doi:10.3390/s23063343)
Supplement: Supplementary file 1 [file sensors-23-03343-s001.zip › Dataset/ni/ni_SCENA_20_2049_1551_2051_1755.csv]

58	48	41
44	40	35
93	92	88
126	127	123
130	131	127
131	135	130
134	140	135
144	152	145
163	171	164
171	180	170
180	189	179
146	154	144
109	117	107
130	136	125
167	173	162
180	184	173
178	184	173
175	183	173
134	141	134
114	121	116
140	147	142
163	173	167
157	169	163
144	158	154
143	158	154
115	132	128
121	138	134
133	152	149
133	154	151
121	144	140
121	144	140
121	144	140
108	131	126
76	100	92
83	107	97
108	130	118
119	136	125
122	136	125
144	155	145
164	172	161
171	177	166
177	181	170
183	184	174
194	196	184
182	184	172
148	152	140
140	144	132
142	149	136
129	137	126
91	99	92
96	103	98
132	140	133
158	166	159
160	168	161
170	178	171
172	180	173
146	154	147
105	116	106
88	99	89
86	97	87
110	121	111
134	145	135
136	147	137
123	134	124
109	122	114
125	142	139
125	143	142
103	121	120
88	106	105
90	108	107
73	91	90
55	75	76
66	86	87
71	90	93
91	110	113
88	109	111
75	96	98
89	109	114
114	134	139
112	134	139
94	119	123
72	98	104
49	78	83
84	113	118
110	139	144
105	132	136
109	136	140
108	133	137
103	125	130
94	117	119
86	107	109
95	114	117
76	95	98
70	90	91
90	110	111
48	66	67
105	123	124
136	154	153
139	157	156
138	156	155
125	143	142
117	134	131
118	135	132
114	129	125
95	110	106
71	85	79
109	123	117
156	168	162
188	200	194
199	212	204
188	201	193
177	190	182
179	192	184
187	199	193
150	162	156
125	137	131
137	151	145
139	153	147
142	158	151
152	167	163
127	142	138
123	138	134
125	139	135
136	147	144
133	142	139
110	117	114
104	109	107
135	140	138
172	178	173
190	200	188
191	201	188
171	181	168
128	138	125
104	114	98
124	134	118
156	166	149
166	176	159
148	159	139
130	141	121
165	176	156
200	211	191
191	200	179
193	202	181
199	208	187
172	184	162
95	113	90
70	90	67
67	86	65
95	114	93
129	148	127
95	116	94
104	124	105
111	133	114
82	102	83
48	70	51
57	79	61
72	96	78
79	103	85
83	107	89
87	111	93
107	130	115
116	141	127
109	133	121
104	128	116
103	127	115
99	123	113
102	126	116
116	140	130
129	153	143
117	140	132
104	127	119
117	140	132
141	164	156
146	168	163
140	162	157
113	135	130
72	94	89
93	116	108
117	141	131
115	140	130
110	135	125
122	150	137
117	145	132
88	116	103
72	100	87
82	108	94
98	123	109
111	134	120
105	125	112
89	108	93
95	112	98
140	155	141
191	202	186
163	175	153
163	173	150
159	171	149
170	182	160
167	180	158
114	130	107
58	75	54
42	61	40
84	105	83
57	78	56
31	53	34
55	80	60
