# Supplementary material for: Detection of Power Line Insulators in Digital Images Based on the Transformed Colour Intensity Profiles
Source: Sensors (Basel). 2023 Mar 22;23(6):3343. doi: 10.3390/s23063343 (PMC10051827; doi:10.3390/s23063343)
Supplement: Supplementary file 1 [file sensors-23-03343-s001.zip › Dataset/ni/ni_SCENA_18_851_888_970_1117.csv]

110	121	113
109	122	114
110	123	115
111	124	116
111	124	116
108	123	115
107	122	114
107	122	114
109	125	118
108	122	116
107	121	115
107	121	115
108	122	116
113	123	117
114	125	117
116	124	117
119	128	118
122	130	120
122	130	120
130	135	126
130	136	125
151	152	142
152	153	143
170	168	160
164	161	156
164	161	156
162	159	155
161	158	154
155	152	148
158	155	151
155	151	150
159	155	154
150	146	145
153	149	148
146	141	142
147	142	143
139	134	135
139	134	135
137	132	133
136	134	134
141	142	140
138	139	137
158	159	157
146	144	143
136	133	129
101	98	94
43	43	37
40	40	34
68	69	60
76	79	70
107	112	103
111	121	109
113	123	111
109	121	109
106	120	108
105	119	107
111	122	112
110	121	113
111	122	114
110	121	113
111	122	114
111	122	114
111	122	114
111	122	114
113	124	116
112	123	115
112	123	115
114	125	117
115	126	118
116	127	119
115	126	118
112	123	115
110	123	115
108	123	115
108	123	115
108	123	115
108	123	115
107	122	114
107	122	114
107	122	114
106	121	113
107	122	114
108	123	115
109	124	116
109	124	116
109	124	116
109	124	116
109	124	116
106	123	114
106	123	114
105	122	113
105	122	113
106	123	114
106	123	114
106	123	114
106	123	114
105	122	113
105	122	113
106	121	113
105	120	112
105	120	112
104	119	111
107	120	112
108	121	113
108	123	115
109	124	116
108	123	115
109	124	116
108	123	115
108	123	115
108	123	115
108	123	115
109	124	116
109	124	116
109	124	116
109	124	116
108	123	115
107	120	112
107	120	112
100	111	103
112	120	113
84	86	80
83	85	79
58	55	50
59	57	49
63	57	50
64	58	51
58	50	43
61	56	47
62	57	48
78	76	66
77	75	65
100	102	90
91	93	81
86	93	80
75	78	63
60	59	39
63	58	37
60	55	34
59	54	33
57	53	35
57	53	35
58	54	36
58	54	36
59	54	39
59	54	39
59	53	40
58	52	39
61	58	44
59	56	42
60	57	43
62	60	49
58	54	49
116	113	109
179	175	174
182	178	177
162	158	157
176	172	171
173	168	169
199	194	195
200	195	196
213	208	209
213	208	210
211	206	208
212	207	209
196	191	193
196	190	195
138	132	137
134	131	133
83	80	82
82	79	81
89	84	86
89	84	86
88	83	85
89	84	86
86	80	85
85	79	84
134	131	133
136	133	135
190	187	189
198	198	198
199	199	199
201	199	199
200	200	200
198	198	198
196	198	198
207	205	205
207	205	205
209	207	207
209	207	207
212	207	208
212	207	208
222	217	218
219	214	215
192	187	188
190	185	186
126	121	122
125	120	121
84	82	82
85	83	83
87	87	87
87	87	87
84	84	84
83	83	83
76	79	77
93	99	94
93	99	94
112	119	114
115	122	117
119	132	130
119	132	130
118	132	130
117	131	129
118	132	130
118	132	130
119	133	131
116	131	127
122	137	133
121	136	132
120	135	131
120	135	131
117	132	128
118	133	129
124	139	135
124	139	135
120	135	131
121	136	132
122	137	133
122	137	133
122	137	133
