# Supplementary material for: Detection of Power Line Insulators in Digital Images Based on the Transformed Colour Intensity Profiles
Source: Sensors (Basel). 2023 Mar 22;23(6):3343. doi: 10.3390/s23063343 (PMC10051827; doi:10.3390/s23063343)
Supplement: Supplementary file 1 [file sensors-23-03343-s001.zip › Dataset/ni/ni_SCENA_83_1986_883_2030_20.csv]

100	102	83
100	102	83
112	114	95
128	130	111
134	134	116
117	117	99
142	142	124
142	142	124
146	146	128
168	168	150
153	153	135
146	146	128
158	158	140
156	156	138
155	155	137
156	156	138
157	157	139
156	156	138
151	151	133
147	147	129
173	173	155
181	181	163
190	190	172
182	182	164
179	179	161
197	197	179
183	183	165
130	130	112
100	98	80
103	101	83
117	115	97
107	105	87
111	109	91
122	120	102
117	115	97
103	101	83
103	103	87
113	113	97
115	115	99
107	107	91
108	108	92
117	117	101
119	119	103
113	113	97
115	115	99
119	119	103
121	121	105
111	111	95
101	101	85
106	106	90
113	114	98
114	115	99
115	118	102
114	120	103
115	121	104
115	121	104
114	120	103
117	120	104
118	121	105
119	122	106
117	118	102
116	117	101
118	118	102
122	122	106
129	126	111
131	128	113
129	126	111
126	123	108
132	132	114
133	135	116
132	134	115
132	134	115
132	134	115
132	134	115
132	134	115
133	135	116
134	136	117
134	136	117
136	138	119
136	138	119
136	138	119
134	136	117
132	134	115
131	133	114
115	116	96
106	107	87
98	99	79
106	107	87
135	136	116
144	145	125
183	184	164
177	178	158
186	187	167
167	168	148
149	150	130
140	141	121
136	137	117
132	133	113
131	132	112
133	134	114
139	141	121
144	146	126
148	150	130
147	149	129
142	144	124
140	142	122
144	146	126
149	151	131
144	146	126
155	157	137
159	161	141
155	157	137
148	150	130
144	146	126
155	157	137
175	177	157
184	188	169
184	188	169
162	166	147
135	139	120
133	139	120
147	156	136
156	167	147
156	171	150
154	173	152
166	189	167
143	171	148
113	145	121
122	162	137
110	152	127
106	151	125
114	161	135
120	166	143
119	165	142
112	158	135
112	160	136
127	175	151
129	177	153
108	156	132
85	135	111
85	135	111
113	163	139
144	194	170
155	207	183
143	195	171
121	173	149
106	158	134
101	153	129
112	167	140
121	174	147
150	198	172
153	198	172
119	158	133
99	131	107
110	136	113
124	143	122
128	140	120
134	140	121
137	139	120
136	136	118
140	136	118
142	135	118
139	132	115
132	128	110
145	144	124
156	157	137
161	162	142
161	162	142
162	163	143
162	163	143
155	156	136
151	152	132
159	160	140
171	172	152
187	188	168
200	201	181
185	186	166
179	180	160
194	195	175
179	180	160
155	156	136
145	146	126
136	137	117
135	136	116
138	139	119
138	139	119
137	138	118
135	136	116
134	135	115
138	139	119
138	139	119
130	131	111
127	128	108
133	134	114
131	132	112
120	121	101
97	98	78
88	89	69
106	107	87
126	127	107
111	112	92
86	87	67
77	78	58
76	77	57
112	113	93
153	154	134
165	166	146
156	157	137
136	137	117
135	136	116
140	141	121
139	141	121
140	144	125
136	142	123
135	139	120
136	138	119
139	139	121
140	140	122
141	141	123
140	142	123
130	136	117
129	141	121
132	149	128
136	159	137
140	169	146
135	171	147
113	158	132
108	159	132
111	170	142
112	173	145
108	166	138
116	169	142
134	182	156
134	176	151
119	155	131
115	147	123
121	147	124
124	143	122
131	146	125
141	152	132
149	155	136
151	155	136
156	158	139
161	161	143
159	158	138
157	156	136
161	157	138
165	164	144
159	158	138
147	146	126
152	151	131
168	167	147
195	194	174
193	194	174
202	203	183
198	197	177
159	158	138
128	127	107
136	135	115
156	157	137
149	149	131
154	154	136
150	150	132
150	152	133
159	161	142
138	153	132
134	153	132
133	159	136
122	151	128
112	146	122
108	147	122
105	147	122
98	145	119
99	147	121
100	151	124
96	149	122
98	149	122
109	160	133
105	158	131
94	147	120
91	146	119
90	145	118
86	139	112
83	134	107
90	137	111
121	163	138
114	150	126
94	123	100
89	112	90
87	104	83
66	78	58
64	75	55
129	138	118
194	203	183
180	189	169
173	182	162
115	124	104
113	122	102
93	102	82
98	107	87
109	118	98
113	122	102
124	133	113
98	107	87
75	84	64
73	82	62
66	75	55
91	103	83
162	184	165
156	184	164
107	138	117
106	142	120
123	165	142
113	159	136
109	159	135
86	141	116
75	132	107
85	143	118
89	146	121
81	138	113
74	129	104
75	127	103
96	146	122
121	173	149
146	198	174
139	194	169
129	186	161
115	172	147
96	154	129
84	145	119
92	155	129
109	172	146
122	185	159
111	174	148
91	152	126
104	162	137
113	170	145
102	159	134
117	172	147
137	187	163
136	178	153
126	165	140
115	149	125
110	139	116
111	137	114
107	126	105
112	127	106
122	133	113
127	133	114
111	115	96
103	107	88
106	110	91
97	103	84
83	89	70
94	103	83
123	132	112
170	181	161
176	191	170
165	184	163
146	172	149
137	169	145
130	169	144
132	174	149
144	183	158
136	175	150
101	137	113
104	136	112
121	147	124
114	133	112
121	136	115
136	147	127
132	138	119
136	137	117
136	135	115
134	133	113
135	136	116
131	133	113
118	123	102
120	127	106
135	147	125
182	195	173
190	206	183
178	196	173
111	137	113
105	134	109
125	155	130
135	165	140
126	158	133
115	152	126
106	145	119
103	142	116
107	146	120
120	159	133
136	175	149
135	174	148
119	158	132
130	169	143
137	176	150
123	162	136
112	151	125
116	155	129
109	148	122
95	134	108
89	130	103
109	144	118
117	152	126
121	158	132
116	153	127
109	148	122
117	156	130
117	158	131
106	147	120
110	151	124
124	163	137
132	169	143
117	152	126
100	132	107
101	131	106
102	131	106
98	118	95
104	110	91
126	126	108
111	115	96
105	109	90
100	104	85
90	94	75
83	87	68
85	91	72
137	148	128
161	176	155
183	200	179
146	167	145
138	164	141
129	158	135
136	168	144
111	147	123
119	158	133
117	157	132
122	162	137
121	161	136
100	142	117
137	179	154
123	165	140
111	153	128
112	157	131
110	155	129
108	155	129
108	155	129
108	155	129
112	159	133
112	159	133
105	152	126
119	167	141
118	166	140
119	167	141
123	171	145
125	173	147
123	171	145
119	167	141
116	164	138
116	164	138
123	170	144
123	170	144
119	166	140
113	160	134
109	156	130
112	159	133
116	163	137
123	171	143
121	169	141
121	169	141
115	163	135
103	151	123
102	150	122
110	158	130
114	162	134
123	171	143
135	183	155
140	188	160
129	177	149
113	161	133
120	168	140
124	172	144
128	171	144
126	164	136
129	162	135
136	165	139
135	162	136
127	149	124
127	148	123
135	151	127
135	148	124
133	141	118
128	134	111
118	121	99
111	114	92
114	116	94
116	118	96
116	118	96
115	117	95
116	118	98
111	113	94
108	110	91
108	110	91
113	113	95
114	114	96
111	111	93
108	108	90
92	90	72
95	93	75
95	93	75
90	88	70
88	84	66
87	83	65
84	80	62
80	75	60
84	78	65
72	66	53
70	65	50
95	90	75
138	133	118
175	170	155
193	189	171
197	193	175
207	203	185
213	209	191
211	207	188
199	195	176
190	186	167
183	179	160
168	165	144
151	148	127
159	155	136
157	153	134
156	152	133
156	152	133
158	154	135
160	156	137
159	155	136
159	155	136
159	155	136
156	152	133
161	157	138
157	153	134
161	157	138
157	153	134
148	144	125
172	168	149
186	182	164
192	188	170
198	196	178
203	205	186
202	206	187
186	195	175
169	184	163
163	182	161
132	158	135
135	164	141
134	170	146
134	174	149
130	172	147
127	174	148
133	181	155
139	190	163
129	180	153
120	171	144
114	167	140
118	171	144
121	176	149
125	178	151
129	182	155
140	188	162
122	167	141
143	183	158
146	180	156
132	160	137
129	150	128
134	149	128
134	145	125
141	150	129
143	148	127
145	148	126
145	148	126
145	148	126
145	148	126
145	148	126
145	148	126
145	149	124
148	152	127
150	154	129
146	150	125
145	149	124
152	157	130
151	156	129
143	148	121
138	145	118
159	168	141
150	164	136
154	168	140
154	172	143
141	161	132
132	154	125
133	157	127
136	160	130
128	152	122
132	156	126
135	159	129
138	162	132
144	166	137
145	167	138
139	159	130
130	148	119
153	164	138
170	179	153
181	190	164
180	189	163
175	184	158
171	180	154
166	172	147
162	168	143
159	165	140
160	166	141
160	164	139
160	164	139
163	167	142
160	164	139
158	161	136
163	166	141
172	175	150
164	167	142
161	164	139
173	176	151
154	157	132
137	140	115
90	93	68
99	102	77
143	146	121
162	165	140
165	168	143
160	163	138
157	160	135
156	159	134
152	155	130
151	154	129
156	156	132
162	160	136
164	162	138
166	164	140
177	175	151
194	192	168
199	197	173
190	188	164
164	162	138
131	129	105
117	115	91
118	116	92
135	133	109
140	138	114
132	130	106
134	132	108
136	133	112
139	136	115
137	134	113
137	134	113
147	144	123
153	150	129
152	149	128
153	150	129
153	150	129
155	152	131
150	147	126
157	154	133
154	151	130
157	154	133
165	162	141
142	139	118
125	123	99
124	122	98
145	143	119
178	176	152
190	188	164
182	180	156
176	174	150
175	173	149
172	170	146
169	167	143
169	167	143
164	162	138
164	162	138
175	173	149
164	162	138
129	129	105
77	79	57
73	75	53
76	77	57
109	110	90
151	151	133
156	155	141
153	151	140
159	157	146
135	133	122
111	109	98
108	106	95
112	110	99
125	124	110
123	122	108
105	105	89
114	114	98
144	144	126
148	148	130
159	159	141
164	164	146
155	155	137
149	149	131
152	153	133
154	155	135
150	151	131
150	151	131
162	164	142
177	179	157
161	163	141
112	114	92
80	83	58
85	88	63
80	80	56
137	135	111
187	185	161
193	191	167
173	171	147
158	156	132
155	153	129
153	151	127
155	153	129
156	154	130
156	154	130
157	155	131
155	153	129
146	144	120
156	154	130
182	180	156
155	150	129
139	134	113
142	137	116
149	144	123
151	146	125
172	167	146
192	187	166
188	183	162
179	174	153
168	163	142
163	158	137
167	162	141
168	163	142
163	158	137
161	156	135
165	159	140
160	154	135
162	155	138
159	152	135
186	179	162
168	161	144
98	91	74
73	66	49
76	69	52
76	69	52
94	87	70
109	102	85
122	115	98
139	132	115
143	136	119
131	124	107
120	113	96
100	95	80
99	94	79
83	78	63
105	100	85
155	150	135
188	183	168
181	176	161
162	157	142
160	155	140
168	163	148
183	178	163
181	176	161
169	164	149
171	166	151
169	164	149
149	144	129
139	133	120
120	114	101
97	91	78
85	79	66
84	78	65
90	84	71
100	94	81
108	102	89
106	100	87
106	100	87
110	104	91
117	111	98
120	114	101
118	112	99
117	111	98
118	113	98
117	113	95
103	99	81
104	100	82
128	124	106
155	151	133
163	159	141
157	153	135
150	146	128
149	145	127
157	153	135
158	154	136
170	166	148
178	174	156
163	159	141
132	128	110
107	104	89
113	112	98
122	122	108
125	125	111
119	119	105
119	119	107
125	125	113
125	125	113
118	118	106
117	116	106
118	117	107
119	118	108
119	118	108
119	117	109
118	116	108
127	125	117
130	128	120
129	127	117
125	123	113
122	121	111
122	123	113
124	128	116
122	126	114
115	119	107
107	111	99
112	115	100
118	117	103
123	116	101
154	143	129
202	185	172
209	185	173
192	166	154
197	170	156
200	175	159
198	173	157
211	186	170
217	192	176
214	191	175
213	190	174
210	187	171
203	180	164
201	181	164
230	210	193
249	229	212
250	230	213
