# Supplementary material for: Detection of Power Line Insulators in Digital Images Based on the Transformed Colour Intensity Profiles
Source: Sensors (Basel). 2023 Mar 22;23(6):3343. doi: 10.3390/s23063343 (PMC10051827; doi:10.3390/s23063343)
Supplement: Supplementary file 1 [file sensors-23-03343-s001.zip › Dataset/ni/ni_SCENA_87_2939_306_2926_309.csv]

72	60	60
68	55	57
67	54	56
59	46	44
43	31	31
49	35	36
56	44	44
44	29	27
40	27	25
41	26	24
39	26	24
33	18	15
36	24	20
33	21	17
