# Supplementary material for: Detection of Power Line Insulators in Digital Images Based on the Transformed Colour Intensity Profiles
Source: Sensors (Basel). 2023 Mar 22;23(6):3343. doi: 10.3390/s23063343 (PMC10051827; doi:10.3390/s23063343)
Supplement: Supplementary file 1 [file sensors-23-03343-s001.zip › Dataset/ni/ni_SCENA_21_2259_496_1877_782.csv]

170	133	99
171	134	100
171	134	100
171	134	100
171	134	100
171	134	100
171	134	100
171	134	100
172	135	101
173	136	102
173	136	102
173	136	102
172	135	101
171	134	100
171	134	100
170	133	99
170	133	99
171	134	100
171	134	100
172	135	101
172	135	101
171	134	100
171	134	100
171	134	100
171	134	100
171	134	100
171	134	100
171	134	100
170	133	99
170	133	99
170	133	99
171	134	100
171	134	100
171	134	100
171	134	100
171	134	100
171	134	100
171	134	100
171	134	100
171	134	100
171	134	100
170	133	99
170	133	99
169	134	101
169	134	101
169	134	101
167	134	101
168	135	102
166	135	102
166	137	106
165	138	104
162	138	108
158	139	112
160	143	122
159	144	125
158	145	129
153	144	134
144	138	131
143	137	130
136	133	128
134	134	128
134	132	124
132	133	124
133	134	125
130	130	124
130	129	125
130	129	125
129	128	124
125	125	119
124	125	116
123	124	115
122	123	114
123	124	114
124	125	115
125	126	116
129	130	121
127	128	119
122	121	117
119	119	113
110	108	107
97	95	94
79	77	77
74	72	72
57	55	55
47	46	42
36	32	31
34	30	29
32	27	28
29	27	26
30	28	27
30	29	25
28	29	25
30	32	26
29	31	25
27	30	21
28	29	20
36	35	25
37	32	23
38	33	24
40	34	23
45	37	24
54	41	25
57	44	28
71	56	37
98	78	53
126	102	74
135	109	79
156	125	92
162	130	95
164	132	97
164	132	97
166	134	99
168	133	99
168	133	99
167	132	98
166	131	97
171	134	100
168	131	97
168	131	97
168	131	97
170	133	99
170	133	99
170	133	99
169	132	98
171	134	100
171	134	100
171	134	100
171	134	100
170	133	99
171	134	100
171	134	100
172	135	101
172	135	101
172	135	101
171	134	100
171	134	100
171	134	100
172	135	101
172	136	100
171	135	99
171	135	97
171	135	97
171	135	97
171	135	97
171	136	96
171	136	96
171	136	96
171	135	97
170	134	98
171	134	100
171	134	100
171	134	100
171	134	100
171	134	100
171	134	100
171	134	100
171	134	100
171	134	100
171	134	100
171	134	100
171	134	100
170	133	99
170	133	99
169	132	98
172	135	101
172	135	101
172	135	101
172	135	101
172	135	101
172	135	101
172	135	101
172	135	101
171	134	100
173	136	102
173	136	102
173	136	102
171	134	100
170	133	99
170	133	99
170	133	99
171	134	100
170	133	99
170	133	99
171	134	100
171	134	100
172	135	101
172	135	101
172	135	101
172	135	101
172	135	101
172	135	101
172	135	101
171	134	100
172	135	101
172	135	101
172	135	101
169	134	100
169	134	100
169	134	100
169	134	100
169	134	100
169	134	100
169	134	100
169	134	100
170	135	101
170	135	101
170	135	101
170	135	101
170	135	101
170	135	101
171	136	102
172	137	103
171	135	99
171	135	99
170	134	98
170	134	98
171	135	99
172	136	100
172	136	100
171	135	99
171	135	99
171	135	99
171	135	99
171	135	99
169	133	97
170	134	98
170	134	98
171	135	99
173	136	102
173	136	102
173	136	102
173	136	102
173	136	102
172	135	101
172	135	101
172	136	100
173	137	101
173	137	101
172	136	100
172	136	100
172	136	100
172	136	100
173	137	101
173	137	101
171	134	100
170	133	99
172	135	101
173	136	102
173	136	102
174	137	103
174	137	103
174	137	103
171	134	100
171	134	100
171	134	100
172	135	101
172	136	100
171	135	99
171	135	99
171	135	99
172	136	100
172	136	100
172	136	100
172	136	100
172	136	100
171	135	99
171	135	99
172	136	100
172	136	100
172	136	100
172	136	100
172	136	100
172	136	100
172	136	100
173	137	101
174	138	102
174	137	103
174	137	103
171	134	100
172	135	101
172	135	101
172	135	101
173	137	101
173	137	101
171	135	97
172	136	98
172	136	98
173	137	99
172	137	97
171	136	96
171	136	96
171	135	97
171	135	97
171	135	99
171	135	99
171	135	99
171	135	99
171	135	99
171	135	99
173	138	104
170	135	101
170	135	101
170	135	101
170	135	101
170	135	101
170	135	101
170	135	101
170	135	101
171	135	99
171	135	99
171	135	99
172	136	100
172	136	100
172	136	100
171	135	99
170	134	98
170	134	98
171	135	99
171	135	99
171	135	99
171	137	101
171	137	101
171	137	101
171	137	101
172	136	100
172	136	100
172	136	100
172	136	100
172	136	100
171	135	99
171	135	99
171	135	99
172	136	100
172	136	100
172	136	100
171	135	99
171	135	99
171	135	99
172	136	100
172	136	100
170	136	100
170	136	100
173	137	101
172	136	100
172	136	100
172	136	100
173	137	101
173	137	101
173	137	101
173	137	101
174	138	102
175	139	103
174	138	102
175	139	103
175	139	103
175	139	103
172	136	100
172	136	100
172	136	100
174	138	102
173	137	101
173	137	101
171	135	99
169	135	99
172	138	102
172	138	102
172	138	102
171	137	101
171	137	101
170	136	100
170	136	100
170	136	100
168	136	100
168	136	100
170	137	98
169	136	97
169	136	97
170	137	98
170	137	98
173	138	98
171	136	96
171	136	96
171	136	96
