# Supplementary material for: Detection of Power Line Insulators in Digital Images Based on the Transformed Colour Intensity Profiles
Source: Sensors (Basel). 2023 Mar 22;23(6):3343. doi: 10.3390/s23063343 (PMC10051827; doi:10.3390/s23063343)
Supplement: Supplementary file 1 [file sensors-23-03343-s001.zip › Dataset/ni/ni_SCENA_44_614_1215_534_1540.csv]

147	103	72
145	101	70
146	102	71
147	103	72
148	104	73
148	104	73
146	102	71
145	101	70
144	100	69
147	103	72
147	103	72
147	103	72
146	102	71
146	102	71
145	101	70
144	100	69
144	101	68
146	104	69
147	105	68
148	106	69
147	105	68
145	103	68
144	102	67
147	102	69
148	103	70
148	103	70
148	103	70
147	101	70
148	102	71
148	102	71
149	103	72
150	103	72
149	103	72
146	102	71
147	103	72
148	104	73
147	103	72
146	102	71
145	101	70
144	103	71
145	104	72
144	103	71
144	103	71
142	103	71
143	104	72
143	104	72
144	105	73
143	105	73
144	105	73
145	104	72
147	103	72
147	103	72
146	102	71
146	102	71
145	101	70
144	100	69
143	99	68
152	108	77
151	107	76
148	104	73
147	103	72
145	101	70
144	100	69
144	100	69
143	99	68
142	98	67
147	103	72
151	107	76
149	105	74
146	102	71
145	101	70
146	102	71
150	106	75
146	102	71
147	103	72
149	105	74
151	107	76
150	106	75
148	104	73
146	102	71
144	100	69
146	102	73
146	102	73
145	101	72
144	100	71
144	100	71
145	101	72
147	103	74
148	104	75
147	103	74
148	104	75
148	104	75
148	104	73
148	104	73
149	105	74
149	105	74
151	105	74
150	103	72
152	102	72
150	103	72
149	102	71
147	101	70
147	101	70
145	101	70
144	100	69
145	101	70
145	101	70
143	102	70
144	103	71
145	104	72
145	104	72
146	105	73
146	105	73
145	105	76
144	104	75
145	104	72
144	103	71
144	103	70
144	103	70
147	104	71
147	103	72
147	103	72
147	104	71
149	104	71
149	103	72
149	103	72
148	102	71
149	102	71
149	102	70
151	106	72
148	106	71
146	104	69
145	103	68
147	102	68
148	103	69
148	103	70
148	103	70
150	105	72
150	105	72
150	104	73
148	102	71
145	99	68
145	99	68
148	102	71
150	104	73
146	103	70
146	103	70
146	103	70
147	104	71
147	105	70
148	106	71
148	106	71
148	106	71
149	107	72
149	107	72
148	106	71
148	106	71
147	105	68
147	105	68
147	105	68
147	105	70
147	104	71
146	103	70
146	103	70
146	103	70
146	103	70
147	104	71
148	105	72
149	106	73
147	104	71
147	104	71
147	104	71
147	104	71
147	104	71
147	104	71
147	104	71
147	103	72
148	104	75
148	103	76
148	103	76
148	103	76
148	104	73
148	104	73
145	104	72
143	103	74
147	106	74
145	105	76
145	106	78
140	105	79
141	104	76
139	104	78
140	104	80
133	103	84
123	104	89
118	108	98
117	108	99
112	106	99
114	111	107
114	112	111
109	113	114
104	113	116
104	116	122
99	113	119
88	106	113
75	94	101
61	83	89
65	89	95
59	83	89
56	80	86
51	76	80
50	75	77
46	71	75
46	70	76
49	73	79
53	74	82
54	74	85
54	74	85
57	77	88
56	76	87
53	74	82
52	75	83
51	77	83
56	85	90
51	82	85
44	75	78
51	80	87
56	81	91
59	86	96
63	92	101
69	100	109
59	92	101
63	98	108
68	103	113
92	127	137
78	110	121
96	126	137
107	137	148
110	137	151
105	132	146
106	132	146
104	131	145
97	126	140
92	125	141
91	124	140
91	122	137
92	121	135
90	121	136
91	120	134
95	121	133
99	122	130
91	117	124
92	117	121
102	123	125
112	130	129
100	121	122
103	124	122
115	129	125
113	117	106
114	119	110
112	115	106
109	110	100
107	105	94
110	102	89
106	102	91
108	99	86
121	105	92
123	103	86
122	101	86
129	105	87
138	108	89
141	108	88
131	104	84
133	100	80
142	104	80
144	103	78
143	102	77
142	102	74
142	102	73
142	104	70
142	106	70
142	106	68
142	106	68
142	106	68
143	105	70
143	105	71
143	104	72
143	104	72
148	104	75
143	101	72
146	106	77
146	106	77
145	105	76
145	106	74
145	107	73
143	106	72
144	107	69
144	107	69
144	107	69
143	106	68
142	104	69
142	104	70
142	103	71
143	104	72
145	105	76
147	105	76
147	106	74
148	104	73
147	103	72
149	103	72
151	105	74
151	105	74
151	104	72
150	103	71
149	103	72
149	103	72
147	103	74
145	103	74
143	103	75
142	102	77
136	102	79
130	98	79
129	101	90
113	87	80
71	53	46
52	36	29
39	29	19
