# Supplementary material for: Detection of Power Line Insulators in Digital Images Based on the Transformed Colour Intensity Profiles
Source: Sensors (Basel). 2023 Mar 22;23(6):3343. doi: 10.3390/s23063343 (PMC10051827; doi:10.3390/s23063343)
Supplement: Supplementary file 1 [file sensors-23-03343-s001.zip › Dataset/ni/ni_SCENA_88_2406_396_1858_373.csv]

104	143	118
96	137	110
86	127	100
95	136	109
112	153	126
103	144	116
79	120	92
67	111	82
82	126	97
107	151	122
102	146	117
91	135	106
89	133	104
92	136	107
75	119	90
81	125	96
73	117	88
60	104	75
61	105	76
88	132	103
113	157	128
115	159	130
107	151	122
118	164	135
127	173	144
115	161	132
116	162	133
124	170	141
132	178	149
141	187	158
126	172	143
120	166	137
103	149	120
103	149	120
106	152	123
104	150	121
82	128	99
77	123	94
79	125	96
82	128	99
111	157	128
134	180	151
120	166	137
94	140	111
93	139	110
94	140	111
78	124	95
96	142	113
96	142	113
90	136	107
75	121	92
57	103	74
50	96	67
58	104	75
70	116	87
56	100	71
39	83	54
43	87	58
74	118	89
100	144	115
97	141	112
104	148	119
106	150	121
98	142	113
71	115	86
58	102	73
72	116	87
86	130	101
90	134	105
96	140	111
106	150	121
92	136	105
74	118	87
58	102	71
79	123	92
93	137	106
87	131	100
82	126	95
59	103	72
81	125	94
86	130	99
104	148	117
110	154	123
108	152	121
104	148	117
77	121	90
99	143	112
92	138	109
94	140	111
92	136	107
77	121	92
69	113	84
83	127	98
86	127	99
65	106	78
116	157	129
114	155	127
98	138	110
88	128	100
75	115	87
71	111	83
96	136	108
120	158	130
87	122	96
85	115	90
140	164	140
187	203	180
177	184	163
181	182	162
182	183	163
170	171	151
179	181	161
172	177	156
167	176	155
175	184	163
168	175	154
144	149	128
147	149	129
180	181	161
214	216	194
206	208	186
201	203	181
202	204	182
204	206	184
202	204	182
201	203	181
202	204	182
203	205	183
201	203	181
201	203	181
203	205	183
202	204	182
199	201	179
202	204	182
209	208	187
214	213	193
192	188	169
166	162	143
193	189	170
219	215	196
211	207	188
210	206	187
209	205	186
209	205	186
208	204	185
208	204	185
209	205	186
211	207	188
211	207	188
209	205	186
207	203	184
207	206	186
210	209	189
216	215	195
191	190	170
167	163	144
179	175	156
174	173	153
177	176	156
165	166	146
164	166	146
179	184	163
174	181	160
119	131	109
96	109	87
116	132	109
137	159	135
123	154	127
84	119	92
63	101	73
80	118	90
103	141	113
107	145	117
100	140	112
97	137	109
98	139	111
101	142	114
108	149	121
94	135	107
82	126	97
82	126	97
93	137	108
95	139	110
71	117	88
58	102	73
71	115	86
85	126	98
96	136	108
105	143	115
112	145	118
139	168	142
129	156	130
127	149	124
124	145	120
127	143	119
124	140	116
123	137	113
127	140	116
134	144	121
133	143	120
135	143	120
132	142	119
134	142	119
133	139	116
132	138	115
139	145	122
146	152	129
140	146	123
147	150	128
155	158	136
162	165	143
166	169	147
167	170	148
167	170	148
165	171	148
167	175	152
163	176	152
162	176	152
145	164	139
134	156	131
142	167	141
128	155	129
88	117	91
89	118	92
122	149	123
153	178	152
163	185	160
148	170	145
169	188	163
161	177	153
143	153	130
151	154	132
156	155	134
158	157	136
159	158	137
155	157	135
150	152	130
144	146	124
140	142	120
128	130	108
135	137	115
145	147	125
155	157	135
166	168	146
179	181	159
193	195	173
205	204	183
200	197	176
202	199	178
203	200	179
198	195	174
202	199	178
196	195	174
190	189	168
184	186	164
165	167	145
145	148	126
137	143	120
115	121	98
104	112	89
116	124	101
109	117	94
102	112	89
83	100	73
90	112	84
91	113	85
83	105	77
112	135	107
127	150	122
91	116	88
75	103	74
75	105	76
68	99	70
78	109	80
125	155	126
143	173	144
132	163	134
136	167	138
134	165	136
119	147	118
132	160	131
130	158	129
115	140	112
115	138	110
126	148	120
119	141	113
100	119	92
103	120	93
122	139	112
131	148	121
109	124	97
106	121	94
120	133	107
110	125	98
112	129	102
133	152	125
141	163	135
140	163	135
96	125	99
76	105	79
78	109	82
105	136	109
96	127	100
93	124	97
118	149	122
117	148	121
102	135	108
124	157	130
154	187	160
145	178	151
115	150	123
105	145	117
142	183	155
157	198	170
114	155	127
83	124	96
75	116	88
81	122	94
121	162	134
140	180	152
102	142	114
103	141	113
119	159	131
83	124	96
100	140	112
146	186	158
161	194	167
172	192	169
174	187	165
165	177	155
158	167	146
161	168	147
174	176	156
179	180	160
179	178	158
162	161	141
154	150	131
141	140	120
133	132	112
126	125	105
124	123	103
128	129	109
137	138	118
135	137	117
135	137	117
135	140	119
136	138	118
134	139	118
129	136	115
129	136	115
131	140	119
121	133	111
113	126	104
120	133	111
139	155	132
151	167	144
145	163	140
140	158	135
143	159	136
147	156	136
154	158	139
156	160	141
155	159	140
153	157	138
153	157	138
156	160	141
159	163	144
153	157	138
149	153	134
149	153	134
180	184	165
191	195	176
197	201	182
203	207	188
210	214	195
204	209	188
198	203	182
192	197	176
187	192	171
187	192	171
189	194	173
194	199	178
199	204	183
197	202	181
192	197	176
187	192	171
177	182	161
158	163	142
132	137	116
110	115	94
100	105	84
119	124	103
134	139	118
139	144	123
135	140	119
125	130	109
127	132	111
133	138	117
139	144	123
145	150	129
133	138	117
120	125	104
115	120	99
119	124	103
124	129	108
124	129	108
122	127	106
123	125	105
132	134	114
146	148	128
155	157	137
157	159	139
156	158	138
153	155	135
152	154	134
151	153	133
153	155	135
155	157	137
157	159	139
155	157	137
154	156	136
153	155	135
153	155	135
157	159	139
156	158	138
156	158	138
155	157	137
155	157	137
154	156	136
153	155	135
153	155	135
154	156	136
154	156	136
155	157	137
155	157	137
155	157	137
155	157	137
154	156	136
154	156	136
154	156	136
155	157	137
148	150	130
137	139	119
141	143	123
157	159	139
159	161	141
149	151	131
154	156	136
152	154	134
144	146	126
136	138	118
142	144	124
154	156	136
156	158	138
147	149	129
146	151	130
143	148	127
125	130	109
111	116	95
158	163	142
202	207	186
186	191	170
176	181	160
179	184	163
179	184	163
180	185	164
179	184	163
178	183	162
177	182	161
176	181	160
175	179	160
181	185	166
186	189	173
185	188	172
178	181	165
180	183	167
186	189	173
180	183	167
168	171	155
178	181	165
184	187	171
208	211	195
193	196	180
187	190	174
196	199	183
183	186	170
190	193	177
202	202	188
199	199	185
200	201	185
203	204	188
198	199	183
200	201	185
206	206	188
200	200	182
198	196	178
201	199	181
204	203	183
205	204	184
206	202	183
206	202	183
206	203	182
207	204	183
196	195	175
196	197	177
198	200	180
199	204	183
199	206	185
202	207	186
203	205	185
205	204	184
209	203	184
203	196	177
207	203	184
222	223	203
190	197	176
113	129	106
118	140	116
97	127	102
71	112	84
81	129	100
99	148	120
95	149	120
102	158	129
96	156	126
75	139	110
91	157	128
119	186	157
115	182	153
121	188	161
128	193	167
128	193	167
119	182	156
105	167	143
109	169	145
73	134	108
66	127	101
89	150	124
93	154	128
58	119	93
63	124	98
98	159	133
107	168	142
95	156	130
93	154	128
56	117	91
45	106	80
62	123	97
77	138	112
