# Supplementary material for: Detection of Power Line Insulators in Digital Images Based on the Transformed Colour Intensity Profiles
Source: Sensors (Basel). 2023 Mar 22;23(6):3343. doi: 10.3390/s23063343 (PMC10051827; doi:10.3390/s23063343)
Supplement: Supplementary file 1 [file sensors-23-03343-s001.zip › Dataset/ni/ni_SCENA_11_354_986_800_886.csv]

78	64	58
75	61	55
70	56	50
60	46	40
64	50	44
68	54	48
73	57	51
75	59	53
77	61	55
79	63	57
78	62	56
76	60	54
68	52	46
65	51	45
61	49	43
64	52	46
68	58	51
68	58	51
65	55	48
65	53	47
65	53	47
71	59	53
71	59	53
78	64	58
80	66	60
61	47	41
64	48	42
71	55	49
78	62	56
88	74	68
90	73	70
83	68	65
80	63	60
75	60	57
62	47	44
59	47	43
61	46	43
59	47	43
66	54	50
66	55	51
69	57	53
69	58	54
71	59	55
76	67	63
74	65	61
75	65	58
69	53	47
77	62	53
68	52	45
65	49	42
67	51	44
69	53	46
66	50	43
54	41	33
80	64	58
80	66	60
77	63	57
76	64	58
78	63	60
74	62	58
72	57	54
62	50	46
72	60	56
75	60	57
76	61	58
71	59	55
70	58	54
72	57	54
73	58	55
74	59	56
71	59	55
73	58	55
74	59	56
75	60	57
76	61	58
76	61	58
75	60	57
74	59	56
77	61	55
72	58	52
73	57	51
71	57	51
73	57	51
66	54	50
69	54	51
68	56	52
67	52	49
74	63	59
74	63	59
72	61	57
70	59	55
69	58	54
77	68	65
78	69	66
82	70	68
85	72	70
78	66	64
72	60	58
67	55	53
65	53	51
66	53	51
74	62	60
78	66	64
81	68	66
84	71	69
83	70	68
81	66	64
75	60	58
70	55	53
66	51	49
62	50	46
62	50	46
62	50	46
63	51	47
84	71	69
84	72	68
86	71	68
87	72	69
71	54	51
69	57	53
72	57	54
78	61	58
85	66	61
73	57	51
74	58	52
75	59	53
68	52	46
66	52	46
68	54	48
69	57	51
73	59	53
70	58	52
70	60	53
68	58	51
62	52	45
64	54	47
68	58	51
70	62	55
69	61	54
68	60	53
67	59	52
83	77	70
88	76	70
75	61	55
77	63	57
75	65	58
78	68	61
76	66	59
73	63	56
70	60	53
66	60	53
68	62	55
71	65	58
73	67	60
95	92	84
94	92	84
81	78	70
69	63	56
69	59	52
76	66	59
74	64	57
70	60	53
68	56	50
68	60	53
73	65	58
80	72	65
81	71	64
79	69	62
70	64	57
64	58	51
64	56	49
64	56	49
65	62	54
66	63	55
65	62	54
63	60	52
61	58	50
76	73	65
68	65	57
63	60	52
65	59	52
82	79	71
96	90	83
93	87	80
89	81	74
84	76	69
90	87	79
84	81	73
72	66	59
58	52	45
78	75	70
66	62	57
57	53	48
62	58	53
70	66	61
105	102	97
94	91	86
88	84	79
97	93	88
118	115	110
107	104	99
86	82	77
67	63	58
91	88	83
83	80	75
79	75	70
80	71	67
83	72	68
108	99	95
103	94	90
102	93	89
89	80	76
104	100	95
108	104	99
117	113	108
102	98	93
83	79	74
98	95	90
91	88	83
88	85	80
85	82	77
90	92	86
93	93	87
91	93	87
93	93	87
91	93	87
114	116	110
109	113	107
109	111	105
106	110	104
98	102	96
104	108	102
109	113	107
107	111	105
97	101	95
105	109	103
101	105	99
102	104	98
85	85	79
129	129	123
122	122	116
114	111	106
117	114	109
125	122	117
122	122	116
123	120	115
119	116	111
110	107	102
135	131	126
128	124	119
122	118	113
114	110	105
128	125	120
128	124	119
121	112	108
120	109	105
115	104	100
120	114	109
120	114	109
120	114	109
110	104	99
121	122	118
127	128	124
125	126	122
123	124	120
120	121	117
116	122	117
117	123	118
117	123	118
117	121	116
144	141	136
142	138	133
138	134	129
134	130	125
129	125	120
137	133	128
134	130	125
133	129	124
140	136	131
141	138	133
146	143	138
145	142	137
138	135	130
131	128	123
143	140	135
148	145	140
146	143	135
140	137	129
143	141	133
142	140	132
138	136	128
133	131	123
129	127	119
127	130	121
119	120	111
123	126	117
127	128	119
105	109	103
130	132	126
135	139	133
129	131	125
141	143	137
142	142	136
145	145	139
144	141	136
131	131	125
127	127	121
120	122	116
114	114	108
103	105	99
124	126	120
130	134	128
140	142	136
138	142	136
139	141	135
121	128	121
134	138	132
140	145	136
139	144	135
130	136	125
123	129	118
127	133	122
140	143	134
148	151	142
148	153	144
147	152	143
125	127	121
124	126	120
133	137	132
134	138	133
131	135	130
126	130	125
129	130	126
129	135	130
137	138	134
132	131	127
130	129	125
131	132	128
143	144	140
149	150	146
143	144	140
135	136	132
142	146	141
139	143	138
136	140	135
136	140	135
133	137	132
131	137	132
134	138	133
134	138	133
142	141	137
130	131	127
135	134	130
136	137	133
140	139	135
131	135	130
136	137	133
136	140	135
135	136	132
132	136	131
130	134	129
131	137	132
130	134	129
122	128	123
119	125	120
128	134	129
126	133	126
125	132	125
123	130	123
123	131	124
124	131	124
126	133	126
128	135	128
126	133	126
133	137	131
134	138	132
135	139	133
133	137	131
135	139	133
136	140	134
137	141	135
139	141	135
132	135	133
135	138	136
138	139	137
133	136	134
119	122	120
116	121	119
124	127	125
128	133	131
124	127	125
128	133	131
127	132	130
130	135	133
130	135	133
127	134	131
132	139	136
139	146	141
128	135	130
130	137	130
120	128	121
116	124	117
117	124	117
123	130	123
125	133	126
123	131	124
127	134	129
126	133	128
123	130	125
118	127	124
117	126	123
117	126	123
117	126	123
118	127	124
123	133	127
116	126	120
115	122	117
120	127	122
125	132	127
125	132	127
127	133	128
129	135	130
127	133	128
122	128	123
119	125	120
122	128	123
122	126	121
125	129	124
123	127	122
120	124	119
129	135	130
124	131	126
123	130	125
121	128	123
118	125	120
116	126	120
119	129	123
122	132	126
121	131	125
124	134	128
120	132	126
119	131	125
119	131	125
120	132	126
120	132	126
122	132	126
122	129	124
