# Supplementary material for: Detection of Power Line Insulators in Digital Images Based on the Transformed Colour Intensity Profiles
Source: Sensors (Basel). 2023 Mar 22;23(6):3343. doi: 10.3390/s23063343 (PMC10051827; doi:10.3390/s23063343)
Supplement: Supplementary file 1 [file sensors-23-03343-s001.zip › Dataset/ni/ni_SCENA_83_1707_290_1050_429.csv]

157	166	175
158	167	176
159	168	177
160	169	178
161	170	179
160	169	178
158	167	176
159	168	177
166	175	184
167	176	185
164	173	182
161	170	179
159	168	177
166	175	184
167	176	185
158	167	176
155	164	173
160	169	178
158	167	176
156	165	174
160	169	178
152	161	170
144	153	162
157	166	175
161	170	179
155	164	173
155	164	173
161	170	179
160	172	178
156	166	173
161	169	176
168	174	179
169	174	177
165	168	172
167	169	170
177	175	175
164	159	158
158	151	148
157	151	146
157	149	142
154	147	138
163	156	147
165	159	148
156	147	138
155	144	136
137	123	117
137	122	119
137	122	119
115	100	97
103	88	85
152	139	137
183	170	168
161	149	147
161	149	147
152	140	140
136	124	124
123	112	114
107	96	98
129	118	120
177	171	172
172	177	180
163	172	176
176	185	189
178	187	191
161	171	178
159	168	177
159	168	177
160	169	178
162	171	180
166	175	184
162	171	180
154	163	172
157	166	175
167	176	185
167	176	185
163	172	181
157	166	175
153	162	171
166	175	184
167	176	185
151	160	169
168	177	186
183	192	201
165	174	183
156	165	174
161	170	179
162	171	180
160	169	178
165	174	183
176	185	194
174	183	192
159	168	177
151	160	169
177	186	195
178	187	196
169	178	187
164	173	182
164	173	182
163	172	181
165	174	183
168	177	186
165	174	183
164	173	182
165	174	183
166	175	184
165	174	183
163	172	181
168	175	184
162	169	178
167	172	181
169	174	183
169	174	183
170	175	184
166	171	180
162	167	176
161	166	175
162	167	176
163	168	177
167	172	181
171	176	185
169	174	183
158	163	172
158	163	172
164	169	178
158	167	176
157	166	175
164	173	182
164	173	182
167	176	185
159	168	177
151	160	169
155	164	173
142	151	160
141	150	159
164	173	182
161	170	179
154	163	172
161	170	179
157	166	175
158	167	176
162	173	181
151	162	170
159	170	178
164	175	183
154	165	173
163	174	182
176	187	195
171	182	190
163	174	182
161	172	180
164	175	183
167	178	186
162	173	181
154	165	173
156	167	175
181	192	200
166	175	184
158	167	176
157	166	175
163	172	181
164	173	182
160	169	178
160	169	178
164	173	182
154	163	172
165	174	183
176	185	194
166	175	184
154	163	172
155	164	173
163	172	181
161	170	179
162	171	180
165	174	183
156	165	174
149	158	167
152	161	170
160	169	178
154	163	172
161	170	179
161	170	179
161	170	179
152	161	170
152	161	170
154	163	172
155	164	173
155	164	173
157	166	175
146	155	164
143	152	161
149	158	167
163	172	181
164	173	182
161	170	179
159	168	177
160	169	178
161	170	179
156	165	174
158	167	176
143	152	161
149	158	167
185	194	203
164	173	182
146	155	164
151	160	169
160	169	178
164	173	182
164	173	182
159	168	177
154	163	172
152	161	170
151	160	169
140	149	158
155	164	173
169	178	187
169	178	187
155	166	174
150	161	169
161	172	180
158	169	177
165	176	184
162	173	181
153	164	172
156	167	175
170	181	189
163	174	182
159	170	178
163	174	182
164	175	183
156	167	175
157	168	176
167	178	186
177	188	196
151	162	170
137	148	156
171	182	190
176	185	194
166	175	184
153	162	171
155	164	173
159	168	177
160	169	178
155	164	173
148	157	166
138	147	156
148	157	166
162	171	180
170	179	188
166	175	184
156	165	174
157	166	175
163	172	181
163	172	181
157	166	175
159	168	177
164	173	182
165	174	183
163	172	181
164	173	182
169	178	187
160	169	178
159	168	177
159	168	177
167	176	185
168	177	186
163	172	181
159	168	177
159	168	177
155	164	173
161	170	179
157	166	175
145	154	163
159	168	177
172	181	190
179	188	197
178	187	196
148	157	166
153	162	171
158	167	176
140	149	158
140	149	158
160	169	178
153	162	171
164	173	182
169	178	187
169	178	187
168	177	186
162	171	180
152	161	170
149	158	167
157	166	175
152	161	170
158	167	176
159	168	177
159	168	177
158	167	176
170	179	188
162	171	180
148	157	166
138	147	156
135	144	153
169	178	187
168	177	186
167	176	185
163	172	181
155	164	173
154	163	172
135	144	153
151	160	169
159	168	177
168	177	186
169	178	187
166	175	184
159	168	177
147	156	165
157	166	175
170	179	188
164	173	182
149	158	167
142	151	160
156	165	174
164	173	182
159	168	177
139	148	157
154	163	172
152	161	170
158	167	176
163	172	181
155	164	173
154	163	172
154	163	172
153	162	171
159	168	177
147	156	165
139	148	157
151	160	169
161	170	179
159	168	177
155	164	173
157	166	175
152	161	170
163	172	181
174	183	192
171	180	189
163	172	181
153	162	171
153	162	171
159	168	177
151	160	169
159	168	177
169	178	187
164	173	182
155	164	173
155	164	173
163	172	181
159	168	177
143	152	161
148	157	166
157	166	175
159	168	177
149	158	167
151	160	169
162	171	180
162	171	180
164	173	182
166	175	184
167	176	185
165	174	183
159	168	177
152	161	170
155	164	173
163	172	181
154	163	172
160	169	178
157	166	175
157	166	175
161	170	179
160	169	178
155	164	173
159	168	177
156	165	174
166	175	184
166	175	184
159	168	177
159	168	177
158	167	176
147	156	165
152	161	170
155	164	173
155	164	173
160	169	178
163	172	181
161	170	179
156	165	174
158	167	176
170	179	188
168	177	186
161	170	179
158	167	176
160	169	178
163	172	181
161	170	179
155	164	173
155	164	173
138	147	156
162	171	180
158	167	176
159	168	177
165	174	183
159	168	177
146	155	164
151	160	169
141	152	156
150	161	165
163	174	178
164	175	179
154	165	169
146	157	161
153	164	168
152	163	167
160	171	175
158	169	173
161	172	176
163	174	178
149	160	164
140	151	155
147	158	162
160	170	177
158	168	175
156	165	174
155	164	173
158	167	176
164	173	182
175	184	193
178	187	196
172	181	190
172	181	190
159	168	177
155	164	173
156	165	174
161	170	179
174	183	192
153	162	171
151	160	169
154	163	172
161	168	177
164	173	182
162	171	180
156	165	174
166	175	184
172	181	190
161	170	179
167	176	185
175	184	193
174	183	192
160	169	178
150	159	168
161	170	179
162	171	180
157	166	175
161	170	179
150	159	168
145	154	163
145	154	163
152	161	170
162	171	180
169	178	187
162	171	180
168	177	186
156	165	174
154	163	172
171	180	189
171	180	189
161	170	179
163	172	181
174	183	192
160	169	178
160	169	178
158	167	176
155	164	173
159	168	177
154	163	172
157	166	175
163	172	181
157	166	175
162	171	180
153	162	171
145	154	163
153	162	171
168	177	186
173	182	191
173	180	189
156	165	169
150	156	161
147	153	158
160	166	171
172	178	183
172	178	183
161	167	172
138	144	149
150	156	161
148	154	159
162	168	173
173	179	184
165	171	176
157	163	168
159	165	170
160	166	171
161	167	172
164	170	175
164	170	175
164	170	175
165	171	176
159	165	172
162	171	175
164	170	177
160	169	173
154	160	167
157	167	174
166	173	182
158	168	175
167	174	183
178	188	195
148	155	164
148	155	164
174	179	188
176	181	190
160	165	174
155	160	169
171	176	185
176	181	190
173	178	187
187	192	201
173	178	187
151	156	165
161	166	175
167	172	181
151	156	165
160	165	174
158	163	172
155	166	170
150	161	165
150	161	165
155	166	170
161	172	176
163	174	178
168	179	183
161	172	176
158	169	173
153	164	168
159	170	174
161	172	176
148	159	163
149	160	164
160	171	175
156	166	173
161	171	178
169	178	187
156	165	174
152	161	170
147	156	165
147	156	165
150	159	168
151	160	169
159	168	177
154	163	172
158	167	176
170	179	188
179	188	197
170	179	188
142	151	160
162	171	180
156	167	171
157	168	172
158	169	173
162	173	177
154	165	169
150	161	165
163	174	178
180	191	195
161	172	176
159	170	174
156	167	171
157	168	172
164	175	179
172	183	187
172	183	187
167	178	182
158	170	172
164	176	178
168	180	182
167	179	181
161	173	175
157	169	171
155	166	170
147	158	162
148	159	163
160	171	175
146	157	161
146	157	161
144	155	159
131	142	146
134	145	149
164	175	179
164	176	178
167	179	181
153	163	163
141	151	151
158	166	166
175	180	181
177	182	181
180	180	180
122	122	122
90	85	86
96	91	90
118	110	110
129	119	119
144	134	134
136	124	122
148	136	136
143	129	130
142	128	130
138	127	129
120	112	113
116	110	111
158	156	156
183	185	186
157	161	162
160	168	168
158	166	166
156	165	168
160	169	172
154	166	168
166	178	180
183	192	196
183	192	196
178	190	194
166	178	182
162	174	178
163	175	179
159	171	175
163	175	179
166	178	182
165	177	181
165	177	181
153	165	169
152	164	168
165	177	181
164	176	180
157	169	173
155	167	171
154	166	170
158	173	176
161	176	179
163	178	181
155	170	173
144	159	162
150	165	168
