# Supplementary material for: Detection of Power Line Insulators in Digital Images Based on the Transformed Colour Intensity Profiles
Source: Sensors (Basel). 2023 Mar 22;23(6):3343. doi: 10.3390/s23063343 (PMC10051827; doi:10.3390/s23063343)
Supplement: Supplementary file 1 [file sensors-23-03343-s001.zip › Dataset/ni/ni_SCENA_7_2025_1551_1740_304.csv]

126	128	129
115	114	116
105	104	106
102	101	103
127	126	128
138	137	139
118	117	119
126	126	126
121	121	121
119	119	119
117	117	117
122	122	122
119	119	119
117	117	117
107	107	107
124	122	122
144	142	141
145	141	140
136	132	131
121	117	116
99	95	94
91	87	86
108	104	103
131	127	126
131	127	126
126	125	121
124	123	119
127	126	122
130	129	125
126	125	121
118	117	113
124	123	119
124	125	121
113	114	110
117	118	114
114	115	111
121	122	118
121	122	118
97	98	94
94	95	91
99	100	96
104	105	101
122	123	114
140	141	132
150	151	142
146	147	138
117	118	109
111	112	103
111	113	107
114	116	110
113	115	109
115	117	111
108	110	104
109	111	105
113	114	110
117	116	112
120	119	115
122	121	117
123	122	118
126	124	123
191	191	185
184	184	178
181	181	175
183	183	177
202	202	196
199	201	195
197	199	193
196	198	192
190	190	184
193	193	187
195	195	189
196	196	190
201	201	195
185	185	179
187	187	181
186	186	180
186	186	180
190	191	182
190	191	182
190	191	182
172	175	166
186	190	179
185	189	178
184	188	177
183	187	176
182	186	175
176	179	164
175	178	163
175	178	163
175	178	163
190	193	177
187	190	174
184	187	171
181	184	168
179	182	166
192	194	175
183	184	168
183	184	168
180	181	165
183	184	168
179	180	164
180	181	165
187	190	174
185	187	168
190	192	173
187	188	172
187	188	172
188	189	173
191	191	175
190	190	174
189	189	173
189	189	173
195	196	176
195	196	176
194	195	175
193	194	174
183	182	161
184	183	162
186	185	164
186	185	164
183	182	161
168	167	146
169	168	147
168	167	146
167	166	145
173	172	151
174	173	152
175	174	154
172	170	152
171	169	151
188	188	170
192	192	174
194	194	176
195	195	177
193	193	175
194	194	176
187	187	169
187	187	169
187	187	169
186	186	168
186	186	168
187	187	169
187	187	169
190	190	172
190	191	171
190	191	171
190	191	171
187	188	168
187	188	168
187	188	168
187	188	168
186	187	167
187	188	168
187	188	168
187	188	168
186	187	167
186	188	166
186	188	166
186	188	166
186	187	167
187	185	167
186	184	166
186	184	166
186	184	166
186	184	166
185	183	165
186	185	165
187	186	166
184	183	163
183	182	162
184	183	162
184	183	162
185	184	163
184	181	160
184	181	160
183	180	159
185	181	162
185	181	162
184	180	162
184	180	162
182	180	162
182	180	162
186	182	164
183	179	161
183	179	161
183	179	161
184	179	164
180	175	160
178	173	158
180	175	160
182	177	162
190	184	171
194	185	175
196	187	177
197	188	178
192	183	174
196	187	178
194	185	176
193	184	175
192	183	174
192	183	174
192	183	174
194	185	176
195	186	177
157	146	142
159	148	144
161	150	146
162	152	145
120	111	102
118	109	100
118	109	100
125	116	107
136	127	118
138	129	120
139	130	121
138	129	120
143	134	125
129	124	115
110	105	96
106	101	92
136	131	122
144	139	130
145	140	131
145	141	130
149	143	130
142	137	122
136	131	116
150	145	130
179	174	159
190	185	170
186	181	166
183	178	163
180	175	160
175	170	155
181	176	161
190	187	173
192	189	175
189	186	172
189	186	172
189	186	172
188	185	170
187	185	167
187	185	167
180	178	160
181	179	161
183	181	163
185	183	165
186	184	166
191	189	171
191	189	171
192	190	172
194	192	174
204	202	184
203	201	183
202	200	182
204	202	184
199	197	179
194	192	174
190	188	170
194	192	174
197	195	177
150	148	130
156	154	136
155	153	135
152	151	131
134	133	113
135	134	114
135	134	114
134	133	113
133	132	112
140	139	119
133	132	112
129	127	109
128	126	108
166	164	146
167	165	147
169	167	149
170	168	150
169	167	149
169	167	149
168	166	148
168	166	148
168	166	148
158	156	138
160	158	140
160	158	140
162	160	142
160	158	140
163	159	141
164	160	142
166	162	144
155	151	133
156	152	134
156	152	134
157	153	135
157	153	135
149	147	129
148	146	128
147	145	127
147	145	127
143	141	123
144	142	124
147	145	127
149	147	129
150	147	132
148	148	130
148	148	130
148	148	130
147	147	129
150	150	132
149	149	133
148	148	132
151	151	135
146	146	128
145	145	129
144	144	128
147	147	131
151	151	135
145	145	129
140	140	124
143	143	129
132	135	120
143	146	131
140	143	128
140	143	128
139	142	127
136	139	124
136	139	124
136	139	124
137	140	125
141	144	129
138	139	123
143	144	128
144	145	129
128	129	113
132	133	117
169	170	154
206	207	191
212	213	197
211	212	196
206	207	191
198	199	183
192	193	177
187	188	172
174	176	157
156	158	139
150	152	133
151	153	134
153	154	134
153	154	134
151	152	132
152	153	133
150	152	133
148	150	131
149	151	132
149	151	132
149	151	132
149	151	131
149	151	132
152	154	135
150	152	133
149	151	132
149	151	132
149	151	132
149	151	132
150	152	133
150	152	132
151	153	134
147	150	134
147	150	134
146	150	131
145	149	130
147	149	130
148	150	131
148	150	130
149	151	131
149	152	130
148	151	129
148	151	129
147	149	129
148	149	129
147	148	128
146	147	127
146	146	128
151	149	131
151	149	131
151	149	131
151	149	131
151	149	131
151	149	131
151	149	131
151	150	130
147	147	129
148	148	130
149	149	131
149	149	131
149	149	131
150	150	132
148	148	130
146	146	128
152	150	132
149	149	133
148	148	132
150	150	134
151	151	135
151	150	136
150	149	135
150	150	134
148	148	132
150	150	134
149	150	134
149	150	134
149	150	134
148	149	133
148	148	136
148	148	134
149	148	134
148	147	133
146	146	132
145	145	131
145	146	130
146	147	131
149	149	133
150	150	134
149	149	133
149	149	133
150	147	132
146	146	130
148	148	132
145	145	129
142	142	126
148	147	133
147	146	132
147	145	134
148	146	135
148	146	135
141	143	131
143	143	131
145	145	133
147	147	135
144	145	136
147	146	136
148	147	137
149	148	138
149	148	138
139	142	133
140	143	134
144	145	135
145	145	131
141	141	129
141	141	129
141	141	129
141	141	129
140	140	128
143	143	131
145	145	133
140	140	128
142	142	130
148	145	140
145	143	135
133	131	123
134	132	124
137	139	133
148	148	142
149	147	139
146	145	135
135	134	124
125	124	114
115	115	103
110	110	98
128	128	116
160	160	148
201	200	190
204	203	193
199	197	189
213	211	203
169	168	158
121	120	110
139	138	128
149	148	138
146	146	134
150	150	138
149	149	137
145	145	133
146	144	136
150	148	140
150	148	140
147	146	136
152	150	142
133	131	123
125	123	115
124	123	113
113	112	102
138	137	127
195	194	184
223	223	211
220	222	210
214	215	205
216	220	209
219	223	212
191	197	186
185	190	181
140	145	136
140	145	136
143	150	143
127	134	127
85	89	84
104	108	103
128	132	127
135	139	134
140	143	141
142	145	143
141	145	140
142	146	141
142	146	141
140	145	143
150	155	153
142	147	145
113	118	116
116	121	119
120	125	123
125	130	128
134	139	137
148	153	152
139	144	143
131	136	135
130	135	134
140	145	143
141	143	143
144	145	143
142	143	141
143	144	142
145	145	145
140	140	140
139	139	139
142	142	142
141	143	143
144	146	146
146	148	149
147	149	150
140	144	145
125	129	130
115	119	120
125	129	130
137	138	142
138	138	144
138	138	144
139	139	145
139	140	144
139	140	144
145	148	152
145	148	152
130	133	137
134	137	141
133	136	140
135	138	142
136	140	141
140	144	145
139	143	144
135	139	140
138	143	142
138	143	142
138	143	142
147	152	151
141	146	144
132	137	135
140	145	143
134	139	137
135	140	139
139	144	143
139	144	143
144	149	148
140	144	145
136	140	141
137	141	142
139	142	146
144	144	150
143	143	149
141	141	147
143	143	149
146	146	152
148	148	154
145	145	151
139	139	145
140	141	145
140	142	143
140	142	143
140	142	143
140	142	143
140	142	143
139	141	142
138	140	141
139	142	146
130	133	137
131	134	138
140	143	147
144	148	149
145	149	150
136	140	141
132	136	137
133	137	138
139	143	144
135	139	140
131	135	136
133	135	136
137	139	140
141	142	146
140	143	147
139	144	145
136	144	143
136	144	143
137	145	144
137	145	144
132	140	139
122	130	129
134	142	141
137	143	142
159	165	164
153	159	158
126	132	131
125	131	130
134	140	139
141	147	146
140	145	144
138	140	141
147	149	150
152	154	154
150	152	152
135	136	132
129	130	126
124	126	120
116	118	112
99	100	91
134	135	125
181	182	172
204	205	195
194	198	187
195	198	189
188	191	182
175	177	171
129	132	130
127	129	129
146	148	149
141	143	144
135	139	140
135	139	140
139	143	144
140	144	145
142	147	146
142	147	145
146	150	145
147	151	146
143	147	141
146	150	144
145	148	139
133	135	129
135	135	129
141	141	135
136	137	128
143	144	135
162	163	153
140	141	131
120	122	110
129	132	117
131	134	119
126	129	114
129	132	117
114	117	102
140	143	128
196	198	186
209	211	199
201	202	192
217	218	209
190	191	182
182	183	174
165	166	156
117	118	108
105	106	96
86	88	76
108	110	98
188	191	176
206	209	193
218	221	205
210	213	197
206	212	195
209	214	199
210	214	202
198	202	190
186	187	177
137	138	128
121	125	114
135	139	128
143	146	137
145	147	141
146	147	145
144	144	144
144	143	145
142	141	145
137	136	140
144	143	147
149	148	152
148	147	149
149	148	150
143	142	144
135	137	137
123	128	126
119	124	123
145	148	146
140	143	141
132	135	133
137	142	141
145	150	149
135	140	139
127	132	131
128	134	133
141	147	146
144	150	149
134	140	139
139	145	144
137	143	142
126	132	131
127	133	132
136	142	141
138	144	143
147	153	152
119	124	125
121	127	126
138	144	143
139	145	144
137	143	142
122	127	125
102	106	101
118	120	114
152	154	148
213	214	205
226	229	220
215	219	213
216	220	214
219	221	215
199	201	195
136	138	132
115	119	113
144	145	141
145	149	144
141	145	140
137	141	136
141	145	140
141	145	140
136	140	134
125	129	123
123	127	121
137	141	135
141	145	140
138	141	139
135	138	136
139	142	140
143	148	147
144	149	148
141	146	145
138	143	142
143	148	147
146	151	150
146	151	150
147	152	151
140	145	146
140	145	146
142	147	148
142	147	148
145	152	149
129	136	133
114	121	118
133	140	137
156	163	160
140	147	144
129	136	133
131	138	135
143	150	147
143	150	147
140	147	144
138	145	142
143	150	147
144	151	148
141	148	145
142	149	146
154	159	158
158	163	162
134	140	139
132	138	137
155	161	160
156	162	161
144	150	149
148	156	155
153	161	160
154	162	161
147	155	154
145	153	152
143	151	150
138	146	145
139	147	146
142	150	149
151	162	160
148	159	157
133	144	142
118	129	127
125	136	134
135	146	144
138	149	147
137	148	146
136	144	143
129	137	136
130	138	137
132	140	139
125	133	132
131	139	138
142	150	149
152	158	157
143	149	148
140	145	144
141	146	145
142	147	146
140	145	144
123	128	127
113	118	117
119	124	123
131	134	132
143	146	144
146	149	147
148	151	149
145	148	146
143	146	144
149	152	150
146	149	147
146	151	150
148	153	152
137	142	141
133	138	137
159	164	163
161	166	165
144	149	148
134	139	138
144	149	148
150	155	154
139	144	143
142	147	146
140	145	144
138	143	142
140	145	144
141	146	145
153	158	159
150	155	156
144	149	150
138	143	144
138	143	144
138	143	144
140	145	146
142	147	148
148	154	153
143	149	148
138	144	143
140	146	145
143	149	148
142	148	147
137	143	142
134	140	139
147	152	151
142	144	144
128	130	130
124	126	126
140	142	142
146	148	148
147	149	149
136	138	138
143	145	145
144	146	146
148	150	150
149	151	151
132	134	134
113	115	115
123	125	125
137	139	139
140	145	144
138	143	142
137	142	140
138	143	141
146	151	149
149	154	152
144	151	148
144	151	148
143	150	147
145	152	149
142	151	148
145	154	151
147	156	153
141	150	147
139	148	145
149	158	155
133	145	139
114	126	120
104	118	112
119	133	127
121	136	128
128	143	135
132	147	139
128	143	135
126	142	131
127	143	132
130	144	133
133	147	136
125	138	130
127	140	132
129	142	134
130	143	135
134	145	137
132	143	135
136	146	140
136	146	140
135	142	137
134	141	136
136	143	140
130	137	134
132	139	136
138	145	142
138	145	140
141	148	143
141	147	142
137	143	138
144	150	145
146	153	148
137	146	143
129	138	135
133	142	139
145	154	151
159	166	161
145	152	147
124	132	125
149	157	150
139	147	140
139	147	140
147	156	146
148	157	147
145	153	142
133	141	130
134	142	131
131	139	128
132	137	128
130	133	124
130	131	121
131	132	122
135	135	121
134	134	120
131	132	116
120	121	105
135	137	118
180	181	165
194	197	182
196	201	186
207	214	201
173	182	169
153	163	151
132	141	131
139	150	142
137	147	141
137	147	141
138	148	142
140	150	144
140	150	144
142	152	146
144	154	148
157	167	161
145	155	149
135	145	139
138	148	142
137	147	141
138	148	142
141	151	145
141	151	145
142	151	148
140	149	146
145	154	151
145	154	151
139	148	145
136	145	142
133	145	139
136	148	142
133	145	139
137	149	143
139	153	147
134	147	139
142	155	147
141	154	146
133	146	138
130	143	135
137	150	142
136	149	141
134	148	142
135	149	143
136	150	144
136	150	144
134	149	145
134	149	145
136	151	147
139	154	150
142	156	150
141	155	149
138	152	146
137	151	145
141	154	146
144	157	149
139	151	145
142	154	148
142	154	148
145	157	151
147	159	153
137	149	143
137	149	143
136	148	142
134	146	140
134	146	140
140	152	146
136	148	142
136	148	142
138	150	144
136	149	141
134	145	137
136	143	138
133	140	135
136	143	138
146	153	148
136	146	140
125	135	129
124	136	130
132	144	138
138	152	146
141	155	149
138	153	145
139	154	146
143	158	150
135	150	142
132	148	137
136	152	141
140	154	142
142	157	143
143	156	142
134	147	133
117	127	111
113	120	105
116	121	106
117	120	105
117	120	104
117	118	102
115	116	100
112	113	97
108	109	93
97	98	82
87	89	70
81	84	68
143	147	135
175	183	173
175	183	173
150	158	148
127	135	128
130	138	131
132	142	136
130	140	134
134	144	138
136	146	140
133	145	139
130	142	136
131	143	137
136	148	142
142	152	146
147	155	148
141	146	137
132	136	125
118	122	111
114	118	106
121	124	109
125	125	111
125	124	110
125	124	110
128	127	113
132	131	117
122	121	107
121	120	106
105	105	91
151	151	137
207	207	195
225	227	215
209	215	204
213	221	210
179	187	176
136	144	133
128	136	126
149	157	147
146	155	145
147	156	146
135	146	136
146	157	147
136	147	137
126	137	127
130	138	131
132	143	135
136	147	139
139	150	142
140	150	144
132	142	136
133	143	137
130	140	134
135	145	139
132	142	136
138	146	139
135	143	136
145	152	145
156	160	154
118	118	112
56	53	48
39	35	30
53	49	44
70	64	59
60	54	49
56	47	43
76	67	63
81	72	68
64	58	53
108	102	97
158	154	149
156	153	148
140	142	136
143	147	141
138	145	138
141	149	142
146	157	149
150	163	155
140	153	145
132	145	137
133	146	138
141	153	147
140	152	146
138	152	146
139	153	147
138	152	146
137	151	145
135	147	141
131	143	137
133	147	141
136	150	144
137	153	146
133	149	142
136	150	144
140	150	144
135	142	137
71	74	72
41	41	41
54	49	51
72	65	70
69	58	66
70	56	67
75	59	70
73	58	66
75	60	68
74	61	69
73	60	68
70	60	66
62	55	60
54	48	53
63	62	64
107	111	112
140	146	145
142	151	148
142	152	146
139	152	144
138	151	143
135	151	140
134	150	139
133	149	138
133	149	138
136	150	139
132	146	135
144	155	145
151	160	150
144	151	144
133	137	131
110	114	108
85	88	79
84	85	76
104	103	93
88	85	77
79	76	68
80	77	69
80	77	69
70	67	59
80	77	69
132	129	121
160	157	149
198	196	188
189	190	181
203	204	195
173	176	167
149	152	143
137	140	131
146	148	142
138	140	134
159	156	151
122	119	114
87	84	80
117	114	110
134	129	126
186	181	178
208	204	199
221	217	212
217	211	206
150	144	139
86	79	76
82	75	72
90	83	80
69	59	59
155	145	145
231	221	221
220	210	210
191	179	179
100	88	88
98	86	86
113	101	101
53	41	41
59	47	45
147	135	133
221	209	207
210	198	196
163	151	147
122	110	106
93	81	77
87	75	71
47	32	29
50	35	32
140	125	122
208	196	192
189	177	173
123	108	105
89	77	73
104	92	88
61	49	45
47	32	29
48	36	32
141	129	125
183	171	167
94	82	78
106	94	90
107	95	91
