# Supplementary material for: Detection of Power Line Insulators in Digital Images Based on the Transformed Colour Intensity Profiles
Source: Sensors (Basel). 2023 Mar 22;23(6):3343. doi: 10.3390/s23063343 (PMC10051827; doi:10.3390/s23063343)
Supplement: Supplementary file 1 [file sensors-23-03343-s001.zip › Dataset/ni/ni_SCENA_1_3250_401_2731_163.csv]

145	135	135
144	134	134
146	136	136
141	133	133
137	128	125
141	132	129
141	132	129
142	133	130
141	131	131
147	137	137
145	135	135
148	138	138
144	134	134
144	134	134
142	132	132
136	126	126
136	126	126
142	132	132
144	134	134
157	147	147
152	142	142
145	135	135
147	137	137
149	139	139
146	136	136
148	138	138
143	133	133
141	131	131
139	129	129
138	128	128
132	122	122
130	120	120
137	127	127
142	132	132
145	135	135
144	134	134
141	131	131
144	134	134
147	137	137
144	134	134
130	120	120
138	128	128
142	132	132
144	134	134
138	128	128
148	138	138
153	143	143
148	138	138
145	135	135
137	127	127
145	135	135
146	136	136
145	134	136
145	135	135
145	135	135
145	135	135
146	135	137
152	142	142
140	130	130
148	138	138
139	129	129
140	130	130
137	127	127
135	125	125
144	134	134
141	131	131
141	131	131
146	136	136
144	134	134
155	145	145
159	149	149
162	152	152
161	151	151
155	145	145
151	141	141
152	142	142
150	140	140
151	141	141
148	138	138
148	137	139
151	140	142
152	141	143
142	131	133
140	130	130
150	140	140
151	140	142
150	139	141
151	140	142
151	140	142
148	137	139
148	137	139
147	136	138
148	137	139
140	129	131
140	129	131
143	132	134
145	134	136
147	137	137
143	133	133
147	136	138
144	133	135
141	131	131
150	140	140
147	137	137
153	143	143
153	143	143
147	138	135
146	137	134
152	141	137
153	142	138
150	139	135
145	134	130
145	134	130
143	132	128
145	133	131
145	136	133
146	136	136
147	137	137
148	138	138
145	135	135
145	135	135
144	134	134
148	139	136
152	143	140
147	138	135
147	138	135
149	140	137
149	140	137
146	137	134
145	136	133
142	133	130
144	132	132
148	136	136
148	136	136
147	135	135
147	137	137
151	141	141
146	136	136
143	133	133
145	135	135
148	138	138
145	136	133
147	137	137
143	137	132
146	140	135
144	138	133
144	138	131
147	138	134
149	140	136
148	139	135
144	135	131
143	134	130
138	129	126
139	130	127
141	132	129
143	134	131
143	134	131
142	133	130
142	133	130
139	130	127
138	129	126
139	130	127
139	130	127
145	136	133
144	135	132
145	136	133
143	134	131
140	131	128
143	134	131
143	134	131
138	129	126
142	133	130
130	121	118
135	126	123
144	135	132
140	131	128
139	130	127
138	129	126
142	133	130
141	135	130
137	131	126
139	133	128
141	135	130
143	137	132
144	138	133
139	133	128
136	130	125
138	132	127
140	134	129
139	133	128
138	132	127
137	131	126
135	129	124
135	129	124
137	131	126
153	146	143
138	131	128
139	132	129
128	121	118
130	121	118
129	120	117
136	127	124
137	128	125
143	134	131
144	135	132
147	138	135
149	140	137
142	131	127
143	132	128
146	135	131
145	134	130
146	134	132
150	138	136
143	135	135
148	138	138
144	136	136
141	133	133
147	137	137
147	137	137
146	136	136
145	135	135
144	134	134
146	137	134
146	137	134
145	136	133
146	134	132
146	137	134
146	137	134
149	140	137
146	137	134
149	140	137
146	137	134
142	133	130
146	137	134
147	138	135
146	137	134
147	138	135
147	138	135
146	137	134
147	138	135
145	136	133
144	135	132
143	134	131
143	136	133
147	140	137
148	141	138
149	140	137
144	137	134
149	137	135
146	137	134
147	135	133
147	135	133
150	138	138
150	138	138
150	138	138
147	135	135
148	136	136
146	136	136
145	135	135
142	134	134
144	136	136
145	137	137
145	137	137
143	135	135
140	132	132
159	151	151
156	148	148
154	146	146
160	152	152
157	149	149
156	148	148
156	148	148
157	149	149
157	149	149
162	154	154
157	149	150
156	148	149
157	149	150
157	149	150
157	149	150
158	150	151
156	148	148
156	148	149
158	153	150
158	153	152
158	153	150
158	153	150
160	155	152
159	154	151
154	149	146
154	149	146
160	155	152
146	143	139
146	143	139
145	142	138
151	148	144
151	151	145
150	150	144
152	152	146
151	151	145
152	152	146
157	157	151
153	153	147
144	144	138
143	143	137
143	146	137
144	145	136
145	146	137
142	143	134
145	146	137
145	146	137
144	145	136
144	145	136
146	147	138
152	153	144
150	151	142
138	141	132
138	141	132
138	146	135
136	144	133
135	145	133
137	147	135
140	150	138
142	152	136
146	156	140
146	156	140
142	152	136
141	154	140
139	152	138
140	153	139
132	145	131
134	149	135
138	153	139
137	152	138
137	152	138
139	153	141
138	152	140
139	151	139
141	153	141
137	151	139
141	155	143
139	153	141
137	151	139
139	153	141
140	155	141
141	154	140
142	155	141
139	152	138
141	154	140
142	152	139
146	156	143
147	157	144
147	157	144
149	159	143
147	157	144
148	161	147
149	161	149
145	157	145
145	157	145
143	155	143
144	156	144
143	152	142
137	146	136
140	149	139
145	154	144
147	156	146
145	154	144
145	154	144
146	155	145
148	157	147
156	165	155
156	165	152
159	166	153
162	169	156
132	138	127
136	142	131
149	155	144
112	118	107
108	114	103
87	93	82
96	102	91
105	111	100
99	105	94
124	132	121
128	136	125
136	144	134
134	143	133
132	140	133
135	145	139
136	148	142
136	148	142
136	148	142
140	154	148
141	155	149
139	153	147
133	148	140
142	157	149
143	158	150
142	157	149
142	157	149
144	159	151
138	155	144
141	157	146
139	154	146
139	154	146
144	161	152
144	161	152
143	160	151
144	161	152
145	160	152
143	158	150
145	160	152
146	161	153
146	161	153
146	161	153
146	161	153
150	165	157
151	166	158
145	158	150
140	157	144
150	167	154
143	160	147
151	165	154
151	165	154
151	165	154
149	163	152
148	162	151
149	164	156
143	158	150
140	155	147
142	157	149
139	154	146
142	157	149
150	165	157
152	167	159
153	169	158
153	166	158
151	165	154
148	162	151
148	162	151
149	163	152
149	163	151
151	165	153
147	161	149
148	159	149
147	158	148
149	160	150
148	159	151
146	157	149
144	152	145
151	159	152
146	153	148
146	153	148
154	161	156
155	162	157
154	161	156
151	158	153
126	131	129
121	126	124
125	132	129
128	133	131
125	130	128
129	134	132
127	132	130
134	139	137
137	142	140
154	161	156
151	158	153
160	167	162
154	161	156
158	165	160
161	168	163
165	172	167
163	170	165
166	173	168
161	168	163
161	168	163
164	171	166
166	173	168
164	171	166
158	165	160
160	167	162
168	175	170
168	180	174
150	162	156
154	166	160
138	150	144
151	163	157
154	164	158
148	158	152
155	162	157
141	151	145
156	163	156
155	163	156
152	159	152
151	158	151
152	159	152
158	162	156
154	161	154
159	167	160
160	171	163
162	170	163
159	167	160
156	164	157
155	163	156
154	165	155
158	169	159
157	168	158
151	162	152
155	169	158
153	167	156
151	167	156
147	163	152
145	161	150
146	163	150
147	161	150
149	160	150
147	158	148
151	165	153
147	161	149
