# Supplementary material for: Detection of Power Line Insulators in Digital Images Based on the Transformed Colour Intensity Profiles
Source: Sensors (Basel). 2023 Mar 22;23(6):3343. doi: 10.3390/s23063343 (PMC10051827; doi:10.3390/s23063343)
Supplement: Supplementary file 1 [file sensors-23-03343-s001.zip › Dataset/ni/ni_SCENA_18_1326_1090_2045_177.csv]

144	146	156
141	147	154
109	115	120
81	85	90
148	152	157
156	160	165
153	157	162
149	153	158
125	129	134
116	120	125
112	116	121
104	108	113
108	112	117
97	101	106
111	115	120
116	120	125
120	124	129
111	115	120
106	110	115
110	114	119
128	132	137
120	124	129
116	120	125
110	114	119
101	105	110
76	80	85
82	86	91
129	133	138
121	127	132
90	96	101
122	128	133
127	133	138
118	124	129
132	141	145
100	109	113
92	96	101
105	109	114
122	126	131
103	107	112
101	107	112
130	136	141
145	151	156
98	107	111
73	84	88
108	119	123
100	112	116
92	104	108
95	107	111
106	118	122
108	120	124
121	132	136
139	149	156
114	124	131
86	97	101
123	134	138
144	155	159
132	141	144
124	133	136
95	102	105
97	104	107
95	102	105
98	103	106
100	105	108
97	100	104
111	114	118
125	126	130
120	123	127
134	138	143
132	135	143
109	112	120
104	107	115
119	125	132
126	132	139
127	133	140
126	131	140
96	103	112
128	135	144
162	169	178
162	169	178
105	114	124
111	120	130
113	122	132
84	91	100
96	101	110
102	107	116
103	108	117
124	129	138
118	123	132
119	124	133
126	131	140
144	149	158
117	122	131
105	110	119
108	113	122
141	146	155
116	121	130
110	115	124
112	117	126
92	97	106
100	105	114
140	145	154
133	138	147
110	115	124
81	86	95
89	94	103
100	105	114
89	94	103
74	79	88
100	105	114
123	128	137
122	127	136
114	119	128
105	110	119
145	150	159
113	118	127
127	132	141
139	144	153
123	128	137
85	90	99
103	108	117
152	157	166
168	173	182
137	142	151
98	103	112
111	116	125
157	162	171
146	151	160
147	149	159
170	172	182
150	152	162
109	111	121
109	114	123
107	112	121
107	112	121
95	100	109
94	99	108
130	135	144
118	123	132
108	113	122
113	118	127
116	121	130
112	117	126
116	121	130
126	132	139
123	129	136
136	142	149
121	127	132
141	147	152
136	142	147
119	125	130
137	143	150
140	146	153
116	122	129
111	117	124
83	89	96
59	64	73
97	102	111
97	102	111
99	104	113
95	100	109
117	121	132
133	137	148
111	115	126
110	114	125
110	114	125
108	113	122
138	143	152
96	101	110
97	102	111
103	108	117
70	75	84
74	79	88
84	89	98
109	114	123
113	118	127
102	107	116
118	123	132
113	118	127
115	120	129
111	113	123
106	108	118
134	136	146
155	157	167
130	135	144
78	83	92
73	78	87
94	99	108
98	105	114
93	100	109
110	117	126
132	139	148
128	137	146
105	114	123
92	101	110
103	112	121
118	123	132
121	126	135
124	129	138
142	147	156
160	167	176
139	146	155
95	102	111
84	91	100
107	116	125
111	120	129
106	115	124
114	125	133
110	121	129
107	118	126
109	120	128
104	113	122
122	129	138
115	120	129
120	125	134
122	127	136
111	116	125
102	107	116
113	118	127
122	127	136
122	127	136
126	131	140
113	118	127
171	176	185
169	174	183
160	165	174
138	145	154
102	111	120
152	163	171
150	161	169
151	162	170
158	169	177
150	161	169
179	190	198
159	170	178
156	167	175
152	163	171
148	159	167
156	167	175
144	155	163
128	139	147
85	96	104
84	95	103
101	112	120
129	140	148
135	146	154
134	145	153
100	109	118
109	118	127
119	128	137
131	140	149
119	128	137
114	125	133
138	149	157
115	128	136
112	125	133
136	149	157
93	106	114
96	109	117
93	106	114
115	128	136
146	159	167
112	125	133
114	127	135
158	171	179
153	166	174
126	137	145
82	93	101
91	102	110
99	110	118
121	132	140
121	132	140
139	150	158
144	155	163
132	143	151
142	153	161
141	152	160
142	153	161
140	151	159
125	136	144
122	133	141
134	145	153
120	131	139
105	116	124
86	97	105
101	112	120
119	130	138
131	142	150
117	126	135
104	113	122
101	110	119
94	101	110
113	118	127
118	120	130
107	109	119
118	120	130
128	133	142
123	128	137
118	123	132
121	126	135
134	141	150
127	134	143
121	128	137
123	130	139
118	127	136
99	108	117
92	101	110
107	118	126
136	147	155
145	154	163
161	170	179
132	141	150
132	141	150
143	152	161
165	174	183
123	132	141
86	95	104
115	124	133
133	142	151
136	145	154
120	129	138
129	138	147
135	144	153
133	140	149
122	127	136
114	119	128
126	131	140
110	115	124
102	107	116
108	113	122
110	115	124
116	121	130
148	153	162
128	133	142
100	105	114
96	101	110
102	107	116
102	107	116
104	109	118
130	135	144
132	134	144
115	117	127
130	132	142
147	149	159
124	129	138
124	129	138
136	141	150
147	152	161
157	164	173
143	150	159
143	150	159
125	132	141
100	109	118
119	128	137
155	164	173
137	146	155
101	107	118
109	115	126
133	139	150
144	150	161
156	165	174
133	142	151
115	124	133
108	117	126
94	106	112
117	129	135
124	138	144
118	132	138
97	112	115
101	113	117
130	142	146
137	149	153
127	138	146
129	142	150
142	155	163
156	172	179
145	161	168
141	159	166
103	121	128
109	127	134
122	140	147
105	123	130
126	142	149
147	163	170
124	135	143
114	125	133
124	135	143
132	141	150
139	148	157
113	118	127
112	117	126
120	125	134
127	132	141
127	132	141
117	122	131
113	118	127
118	123	132
116	121	130
113	118	127
122	127	136
125	130	139
114	119	128
114	119	128
98	103	112
141	143	153
149	151	161
155	157	167
161	163	173
125	131	138
120	126	133
152	158	165
154	160	165
100	109	113
127	136	140
165	174	178
132	140	147
90	100	107
79	89	96
88	98	105
87	95	102
112	117	126
121	123	133
139	141	151
144	146	156
116	121	130
115	119	130
129	133	144
122	126	137
114	120	131
124	130	141
136	143	152
117	124	133
114	123	132
138	147	156
128	137	146
142	151	160
124	133	142
120	129	138
82	91	100
119	128	137
115	124	133
119	128	137
127	136	145
139	148	157
121	130	139
126	135	144
121	130	139
109	118	127
120	129	138
127	136	145
126	135	144
154	163	172
164	173	182
153	162	171
143	152	161
106	115	124
110	119	128
133	142	151
145	154	163
131	140	149
147	156	165
124	133	142
113	122	131
108	117	126
119	128	137
106	115	124
96	105	114
121	130	139
128	139	147
124	135	143
132	143	151
146	159	167
163	176	184
151	164	172
141	154	162
129	142	150
109	122	130
124	137	145
108	119	127
110	121	129
111	122	130
116	125	134
118	127	136
118	127	136
128	138	148
161	171	181
159	169	179
176	186	196
133	142	151
91	100	109
94	103	112
119	124	133
119	125	132
125	131	138
132	138	145
160	166	173
141	147	152
121	127	132
130	136	141
155	161	168
135	141	148
120	125	134
150	155	164
148	153	162
137	142	151
137	142	151
166	171	180
160	165	174
164	169	178
164	169	178
160	165	174
142	147	156
160	165	174
139	144	153
109	114	123
116	121	130
97	102	111
120	125	134
151	156	165
137	142	151
116	121	130
106	111	120
109	114	123
95	100	109
117	122	131
126	131	140
134	139	148
118	123	132
115	120	129
136	141	150
150	155	164
149	154	163
121	126	135
126	131	140
135	140	149
139	144	153
125	130	139
95	100	109
92	97	106
105	110	119
132	137	146
153	158	167
159	164	173
153	158	167
147	152	161
114	119	128
102	107	116
103	108	117
101	106	115
136	141	150
125	130	139
105	110	119
107	114	123
121	128	137
110	117	126
111	118	127
126	131	140
134	139	148
134	139	148
124	129	138
121	123	133
136	138	148
106	108	118
124	126	136
129	131	141
158	160	170
152	154	164
129	131	141
99	104	113
113	118	127
114	119	128
115	120	129
129	136	145
115	122	131
145	152	161
170	177	186
147	156	165
136	145	154
130	139	148
108	117	126
100	105	114
115	120	129
123	128	137
120	125	134
115	120	129
133	138	147
153	158	167
150	155	164
145	150	159
153	158	167
124	129	138
151	156	165
133	138	147
129	135	142
142	148	153
147	153	158
123	134	138
124	135	139
123	134	138
123	134	138
125	134	138
121	130	134
122	131	135
147	156	160
122	128	133
114	120	125
111	117	122
125	131	136
97	101	106
91	95	100
105	109	114
120	123	131
122	127	136
115	117	128
136	138	149
117	119	130
117	122	131
152	157	166
159	164	173
156	161	170
158	166	173
155	163	170
140	148	155
135	143	150
121	132	136
113	124	128
126	137	141
130	139	143
119	124	133
112	114	124
116	118	128
125	127	137
131	133	143
124	125	135
131	133	143
154	156	166
141	146	155
119	124	133
109	114	123
108	113	122
142	149	158
161	168	177
131	138	147
114	121	130
119	124	133
131	136	145
129	134	143
116	121	130
112	117	126
121	126	135
123	128	137
147	152	161
163	168	177
146	151	160
116	123	132
132	139	148
162	171	180
190	199	208
171	180	189
149	158	167
122	133	141
111	122	130
140	151	159
142	153	161
147	156	165
132	141	150
150	159	168
134	143	152
131	138	147
101	108	117
117	124	133
123	130	139
119	124	133
137	142	151
136	141	150
104	109	118
123	128	137
131	136	145
117	122	131
104	109	118
111	116	125
126	131	140
155	160	169
177	182	191
134	139	148
133	138	147
130	135	144
122	127	136
127	132	141
146	151	160
164	169	178
147	152	161
115	120	129
116	122	129
138	146	153
122	131	135
138	144	149
130	136	141
130	136	141
135	141	146
134	138	143
147	151	156
160	163	168
136	139	144
115	118	123
119	122	127
131	134	139
125	128	133
126	134	134
121	129	129
118	126	126
134	142	142
132	140	140
133	140	143
132	139	142
127	133	140
130	135	144
131	136	145
146	151	160
128	133	142
111	115	126
121	125	136
118	122	133
119	123	134
127	132	141
128	133	142
97	102	111
123	128	137
118	123	132
109	114	123
110	115	124
129	134	143
126	131	140
129	134	143
134	139	148
114	119	128
136	141	150
164	169	178
136	141	150
122	127	136
121	126	135
128	133	142
145	150	159
143	148	157
128	133	142
133	138	147
138	143	152
136	141	150
132	137	146
128	133	142
134	139	148
121	126	135
128	133	142
135	140	149
111	117	124
114	118	123
121	124	129
131	134	139
163	166	171
145	148	153
140	143	148
126	129	134
99	102	107
117	120	125
129	132	137
132	135	140
126	129	134
121	124	129
132	135	140
130	133	138
127	130	135
128	127	136
122	121	131
129	125	137
121	117	128
127	126	135
118	117	126
125	124	133
132	131	140
140	139	148
134	133	142
141	141	147
116	116	122
132	132	138
143	143	149
140	140	146
145	146	150
114	117	121
112	115	119
129	134	137
137	142	145
141	148	151
151	158	161
149	156	159
136	143	146
110	117	120
132	136	137
116	120	121
118	122	123
138	142	143
139	143	144
145	149	150
137	141	142
128	129	133
129	127	133
136	133	142
158	153	162
132	127	136
121	117	123
132	128	134
141	137	143
139	135	141
138	137	141
136	137	141
140	142	143
140	144	145
132	137	138
133	141	141
117	127	127
111	119	119
124	132	132
131	136	137
115	125	125
105	117	117
122	136	135
138	156	155
142	160	159
123	144	142
105	123	122
121	137	136
121	135	134
101	111	111
104	112	112
110	114	115
115	117	118
110	110	110
101	98	94
110	104	99
131	125	120
136	129	126
133	128	125
129	124	121
117	114	110
117	114	110
102	100	99
134	132	131
137	135	134
134	135	133
124	125	123
109	111	111
98	100	100
103	106	104
113	114	112
118	119	115
119	123	118
127	131	126
128	134	129
118	121	119
108	114	109
121	127	122
115	123	116
114	122	115
126	134	127
124	132	125
136	147	137
127	138	128
86	97	87
86	94	87
136	143	136
134	138	133
136	140	135
136	140	135
100	104	99
94	98	93
90	94	89
111	115	110
133	137	132
140	140	134
146	146	140
144	144	138
133	133	127
136	136	130
138	138	132
118	119	110
121	120	110
125	124	114
141	140	130
138	137	127
138	136	128
134	132	124
127	125	117
133	131	123
137	134	129
134	131	126
135	132	128
138	135	131
136	133	129
135	132	128
132	129	125
128	127	123
130	128	127
132	133	131
134	135	133
135	136	134
133	134	132
133	134	132
135	136	134
135	136	134
131	132	130
131	132	130
130	131	129
142	143	141
145	146	144
135	136	134
132	133	131
