# Supplementary material for: Detection of Power Line Insulators in Digital Images Based on the Transformed Colour Intensity Profiles
Source: Sensors (Basel). 2023 Mar 22;23(6):3343. doi: 10.3390/s23063343 (PMC10051827; doi:10.3390/s23063343)
Supplement: Supplementary file 1 [file sensors-23-03343-s001.zip › Dataset/ni/ni_SCENA_84_1455_808_1577_388.csv]

144	161	158
136	153	150
135	154	151
143	162	159
156	175	172
159	178	175
155	174	171
157	176	173
155	174	171
123	139	138
123	139	138
122	138	137
137	153	152
132	148	147
137	153	152
150	166	165
168	184	183
145	161	160
149	165	164
134	150	149
133	149	148
127	143	142
120	136	135
126	145	142
139	158	155
143	161	160
104	122	121
99	117	116
115	133	132
102	120	119
94	112	111
114	132	131
117	135	134
147	165	164
141	159	158
140	158	157
125	143	142
112	128	127
109	125	124
86	102	101
83	101	100
87	107	108
98	118	119
112	133	131
133	154	152
141	162	159
130	152	147
100	124	116
97	121	113
134	161	152
125	152	143
143	169	163
132	158	152
107	134	130
110	137	133
102	129	125
78	102	100
69	93	93
108	131	133
139	160	161
154	175	176
154	178	178
145	169	169
143	165	163
118	140	138
78	99	97
68	89	87
87	106	103
118	137	134
139	156	153
130	147	144
128	147	144
176	193	190
174	189	185
156	171	167
146	161	157
144	159	155
140	155	151
143	160	157
142	159	156
136	153	150
133	150	147
132	149	146
115	132	129
148	165	162
145	162	159
168	185	182
163	180	177
144	161	158
88	105	102
64	81	78
50	67	64
51	65	63
89	103	101
148	162	160
161	175	174
123	137	136
119	133	132
121	135	134
133	146	148
147	160	162
150	163	165
159	172	174
166	178	182
166	181	184
148	166	173
161	180	187
154	173	180
119	138	145
130	149	154
127	146	151
98	117	122
130	148	149
111	129	130
108	126	127
72	90	91
88	106	105
139	157	156
162	180	179
159	177	176
165	181	180
156	169	171
155	167	169
164	176	178
161	173	175
156	169	171
127	140	142
121	136	138
105	120	122
90	105	107
99	117	118
121	139	140
140	158	159
142	162	163
165	185	186
175	195	196
165	185	186
162	179	182
139	156	159
126	141	144
132	146	152
123	135	141
128	140	146
137	147	154
113	123	130
115	123	130
116	124	131
123	129	136
116	122	129
108	111	119
124	127	135
128	130	138
126	128	138
112	118	129
97	106	116
105	115	125
112	122	132
119	129	139
133	143	153
132	145	153
117	130	138
127	140	148
126	139	147
127	143	149
126	142	148
130	146	152
124	140	146
134	147	155
123	139	145
93	113	114
101	121	122
108	129	130
101	122	123
111	132	133
130	150	151
135	155	156
137	157	158
145	165	166
127	147	148
148	168	169
166	186	187
168	188	189
171	191	192
153	173	174
129	147	148
164	179	182
144	156	160
127	139	143
97	112	115
87	102	105
73	88	91
75	90	93
103	118	121
132	147	150
137	149	153
111	123	127
99	111	115
133	144	148
151	162	166
136	147	151
116	128	132
116	131	134
122	139	142
137	155	156
139	157	158
129	147	148
142	160	161
134	155	153
118	139	137
89	110	108
101	122	120
116	139	135
119	142	138
112	135	131
89	112	108
81	106	102
103	125	123
123	143	144
122	142	143
109	131	129
95	117	115
107	129	127
120	141	142
122	146	144
112	134	132
131	153	151
120	142	140
124	144	145
130	150	151
119	139	140
123	143	144
132	149	152
137	156	159
157	178	179
152	173	174
142	163	164
129	150	151
135	156	157
140	161	162
147	168	169
146	167	168
151	172	173
154	175	176
149	169	170
161	181	182
156	176	177
146	166	167
149	169	170
128	148	149
120	141	139
150	171	169
167	188	186
184	205	203
194	215	213
163	184	182
129	151	149
92	114	112
101	125	123
121	145	143
142	166	164
132	156	154
144	171	168
153	180	177
154	181	178
150	174	172
153	175	173
118	140	138
133	155	153
137	159	157
159	181	179
160	182	180
138	160	158
131	153	151
127	149	147
131	152	150
140	161	159
148	169	167
146	167	165
144	162	163
138	153	155
128	143	145
114	131	134
116	135	138
111	130	133
99	118	121
101	120	123
108	127	130
123	142	145
125	144	147
124	143	146
109	128	131
112	131	134
111	130	133
129	148	151
159	178	181
167	186	189
142	161	164
125	144	147
107	128	130
106	127	129
123	144	146
138	159	161
126	147	149
131	152	154
140	161	163
149	172	174
149	172	174
142	165	167
129	152	154
127	150	152
118	141	143
117	140	142
108	131	133
109	133	133
107	131	131
109	133	133
134	158	158
140	164	164
129	153	153
138	164	164
137	163	163
104	130	130
95	121	121
104	130	130
119	145	145
126	152	152
113	139	139
113	139	139
136	160	160
135	156	158
160	181	183
180	201	202
161	182	183
134	152	153
132	150	151
141	159	158
139	157	156
142	160	159
126	144	143
117	136	133
122	141	138
144	163	160
166	185	182
139	158	155
141	162	159
159	182	178
155	178	174
162	185	181
161	184	180
151	174	170
148	171	167
119	142	138
103	126	122
140	163	159
136	159	155
102	125	121
74	97	93
115	138	134
132	155	151
150	173	169
167	190	186
166	192	186
156	183	174
116	142	136
91	117	111
102	128	122
123	149	143
107	132	128
127	152	148
134	159	155
145	170	166
154	178	176
157	181	179
165	189	187
154	181	178
157	183	183
174	198	198
157	178	180
145	164	167
152	173	175
157	178	180
141	164	166
126	149	151
119	142	144
131	157	157
111	135	135
125	149	149
130	150	151
152	167	169
164	177	179
160	169	172
140	145	146
101	103	104
107	105	105
181	176	177
107	101	102
62	56	57
83	75	76
94	86	87
85	76	79
80	73	76
62	57	59
109	108	110
123	124	128
139	144	147
103	110	113
115	124	127
114	125	129
107	119	123
117	132	134
125	140	142
143	158	160
149	164	166
147	162	164
146	161	163
138	153	155
133	148	150
138	153	155
148	163	165
147	162	164
139	154	156
