# Supplementary material for: Detection of Power Line Insulators in Digital Images Based on the Transformed Colour Intensity Profiles
Source: Sensors (Basel). 2023 Mar 22;23(6):3343. doi: 10.3390/s23063343 (PMC10051827; doi:10.3390/s23063343)
Supplement: Supplementary file 1 [file sensors-23-03343-s001.zip › Dataset/ni/ni_SCENA_15_2100_1465_1962_360.csv]

169	171	159
165	167	155
175	176	166
180	181	172
178	178	172
160	160	154
103	102	98
99	97	96
127	125	125
118	118	118
104	106	106
97	102	101
100	105	104
111	116	115
113	118	117
114	119	118
120	124	125
129	133	134
132	136	137
123	127	128
114	117	121
107	112	115
106	111	114
108	113	116
119	123	128
132	135	139
134	136	137
117	119	119
105	107	107
120	122	122
128	130	130
119	121	121
112	114	115
116	118	119
113	115	116
120	122	123
125	127	128
126	128	128
110	112	112
111	113	113
112	115	113
95	98	96
97	102	100
96	103	100
105	112	109
96	103	100
87	94	91
112	119	116
147	153	152
160	166	165
166	172	171
139	145	144
115	120	121
98	102	103
106	110	111
103	107	108
105	108	112
112	115	119
115	118	123
125	127	135
119	121	129
100	102	110
108	111	116
120	123	128
122	125	130
121	124	129
118	121	125
115	118	122
111	115	116
104	108	109
101	105	106
98	102	103
101	105	106
108	112	113
113	118	121
113	117	122
112	115	119
113	116	120
115	118	122
121	124	128
127	129	130
128	130	131
120	122	123
111	113	114
90	90	90
99	99	99
144	144	144
186	186	186
182	182	182
176	176	176
122	124	125
92	94	95
98	100	101
117	119	120
111	113	114
110	112	113
121	124	128
121	124	128
115	119	124
117	121	126
115	119	124
126	130	135
134	140	147
120	126	133
96	102	109
85	91	98
96	100	105
102	106	111
113	116	120
125	128	132
123	126	130
119	122	126
117	119	120
113	115	116
105	107	108
110	112	113
121	121	121
121	121	121
115	115	115
107	107	107
109	109	109
118	119	117
128	129	125
125	126	122
123	124	120
117	118	114
120	121	117
125	126	122
129	129	123
128	128	122
125	126	117
128	129	120
131	129	121
122	120	112
112	111	101
111	110	100
148	146	136
199	197	187
204	203	193
201	200	190
200	198	190
215	212	208
190	188	187
136	134	134
110	109	111
102	101	105
121	121	127
116	119	124
115	119	124
115	119	124
112	119	122
120	127	130
132	140	140
136	141	142
119	122	126
114	115	119
116	117	121
130	131	135
116	117	121
97	98	102
105	106	110
130	131	135
124	125	129
126	127	131
125	126	130
117	120	125
114	117	122
120	123	128
125	128	133
123	126	131
110	113	118
111	114	119
116	119	124
126	129	134
129	132	137
117	120	125
114	114	120
124	124	130
121	121	127
131	131	137
139	137	143
141	140	144
136	135	139
126	125	129
116	115	119
111	108	110
133	130	126
132	128	123
129	127	119
116	114	106
134	133	123
175	175	163
195	198	183
185	188	172
178	182	163
186	190	171
186	192	173
154	160	143
113	119	102
99	104	89
136	141	126
183	189	178
175	183	173
169	176	169
140	146	141
134	140	135
112	118	113
100	106	101
108	113	111
126	131	129
120	125	123
116	121	119
118	123	122
118	123	122
111	116	115
108	113	112
112	117	116
114	119	118
119	126	123
118	125	122
115	122	119
116	123	120
115	124	121
103	112	109
98	107	104
106	115	112
113	124	121
106	117	114
109	120	117
106	117	114
109	123	119
109	123	119
104	118	114
101	112	109
110	120	114
141	148	143
130	137	132
94	101	96
100	106	101
109	115	110
132	136	130
174	176	170
170	170	164
169	169	163
146	144	136
94	91	86
112	109	101
124	121	113
118	115	107
122	119	111
110	107	99
99	97	87
128	127	117
141	140	130
153	153	141
159	159	147
168	171	156
169	172	157
170	172	160
125	127	115
99	103	92
109	112	103
128	130	124
142	144	138
139	140	136
132	133	131
132	134	134
112	114	114
104	106	106
114	116	116
114	116	116
96	98	98
100	103	101
123	126	124
135	138	136
139	142	140
142	146	141
169	173	168
180	184	179
177	181	176
157	161	155
137	141	135
115	121	116
105	112	109
108	115	112
120	125	124
116	121	120
121	126	125
125	130	129
119	124	123
116	121	120
125	130	129
126	131	130
125	127	127
124	126	126
121	123	123
122	124	124
123	125	125
120	125	123
113	120	117
104	111	108
102	109	104
119	129	123
133	143	137
126	133	128
108	115	110
113	119	114
117	121	116
112	113	109
117	115	114
127	123	122
111	103	103
100	90	90
119	110	107
198	189	185
219	210	206
253	244	241
253	246	243
225	220	217
204	199	196
172	168	167
129	127	126
107	108	106
104	107	105
105	110	109
110	116	115
113	121	120
110	118	117
107	118	116
110	121	119
110	119	116
125	134	131
130	139	136
117	126	123
120	129	126
120	129	126
110	119	116
98	107	104
103	112	109
104	113	110
103	112	109
118	126	125
106	114	113
99	107	106
102	110	109
110	118	117
114	123	120
121	130	127
120	129	126
116	125	122
117	126	123
116	125	122
115	124	121
119	128	125
121	130	127
119	128	125
116	125	122
123	134	131
126	137	134
127	138	135
124	135	132
124	133	130
96	103	98
74	80	75
94	98	93
120	124	119
148	152	147
164	168	163
163	165	159
147	149	143
121	124	115
121	124	115
111	112	103
108	109	100
103	104	94
102	103	93
153	152	142
197	198	188
192	195	186
192	195	186
198	202	196
175	178	176
120	125	124
98	103	104
108	115	118
112	121	124
115	127	129
106	118	120
112	121	124
122	131	134
124	132	132
123	131	131
130	136	135
135	141	140
122	126	127
96	100	101
91	95	96
121	125	126
130	134	135
130	134	135
135	139	140
141	145	146
123	127	128
117	121	122
125	129	130
136	140	141
124	128	129
115	119	120
120	124	125
124	128	129
139	140	144
140	139	143
142	141	143
142	141	143
149	149	149
150	151	149
144	143	139
136	136	130
130	131	122
125	126	117
124	122	114
119	119	113
115	115	109
111	111	105
144	141	136
192	189	184
213	213	207
210	209	205
208	207	203
211	209	208
197	195	194
152	150	149
121	119	118
126	124	124
135	133	133
136	134	133
125	123	122
105	104	100
122	121	117
150	150	144
176	176	170
195	195	189
192	193	189
188	189	185
187	191	186
169	173	168
136	139	137
112	115	113
109	114	112
122	127	126
115	120	119
118	123	122
122	127	128
126	131	132
123	130	133
119	126	129
121	128	131
126	133	136
122	132	132
111	121	121
109	119	119
112	122	122
97	105	105
76	84	84
73	81	81
84	92	92
106	111	112
114	119	120
123	127	128
127	131	132
127	131	132
126	130	131
121	125	126
115	119	120
116	121	122
120	125	126
109	114	115
111	116	117
137	142	143
140	145	146
122	127	128
117	122	123
124	129	130
126	131	132
128	133	134
132	140	140
123	131	131
98	106	106
102	110	110
130	138	138
127	132	133
119	124	125
112	120	120
114	122	122
112	122	122
112	122	122
113	125	125
119	131	131
113	125	125
108	120	120
99	109	109
90	100	100
98	106	106
112	120	120
118	123	124
111	117	116
101	111	105
110	121	113
114	124	118
123	133	127
126	133	128
117	124	119
106	113	110
103	110	107
111	116	114
122	127	125
125	127	127
121	123	123
113	115	115
116	118	118
120	122	122
118	121	119
121	124	115
118	122	111
116	120	108
121	125	113
117	122	107
108	113	98
121	126	111
150	155	140
176	180	168
183	187	176
186	189	180
191	193	187
167	168	164
130	131	129
112	112	112
114	116	116
116	121	120
116	122	121
122	128	127
131	136	135
129	134	133
115	120	119
112	117	116
120	125	124
140	145	144
132	137	136
118	123	122
120	124	125
127	131	132
126	130	131
120	124	125
117	121	122
122	127	128
116	124	124
112	120	120
113	121	121
117	125	125
121	129	129
118	126	126
111	119	119
105	113	113
101	109	109
108	116	116
123	131	131
133	141	141
137	145	145
132	140	140
120	128	128
114	125	123
120	131	129
121	132	130
114	125	123
114	122	121
126	134	133
132	140	140
129	137	137
139	144	145
123	128	129
117	120	124
130	133	137
135	138	142
128	131	135
120	123	128
119	122	126
125	129	130
125	129	130
129	133	134
135	139	140
136	140	141
134	138	139
134	138	139
137	141	142
129	133	134
134	138	139
138	142	143
135	138	142
126	129	133
121	124	128
128	131	135
138	142	143
130	135	136
125	130	131
134	139	140
141	146	147
130	135	136
118	123	124
121	126	127
129	134	135
120	125	126
111	116	117
127	132	133
134	138	139
119	123	124
103	107	108
106	110	111
118	123	124
129	137	136
116	124	123
109	117	116
113	121	120
116	124	123
114	122	121
115	123	122
121	129	128
124	132	131
117	125	124
113	121	120
89	97	96
84	92	91
99	107	106
114	122	121
115	123	122
124	130	129
125	130	129
126	131	130
123	128	127
122	127	126
123	128	127
123	128	127
122	127	126
129	134	133
128	133	132
126	131	130
116	121	120
114	119	118
118	123	122
125	130	129
131	136	135
127	134	131
110	117	114
100	107	104
102	109	106
117	122	120
119	124	122
119	125	120
123	129	124
118	122	116
139	143	137
133	135	129
132	136	130
137	140	131
106	109	100
70	73	64
68	69	60
95	92	84
101	95	88
99	96	88
104	102	94
98	95	90
72	69	64
73	72	68
118	117	113
186	187	185
197	198	196
204	204	204
192	193	189
192	193	189
165	166	162
134	135	131
129	132	130
128	134	133
121	129	128
119	127	126
126	132	131
122	128	127
110	116	115
100	106	105
97	103	102
103	109	108
108	114	113
111	117	116
113	119	118
122	128	127
133	139	138
134	140	139
124	132	131
124	134	134
130	140	140
124	134	134
121	131	131
128	138	138
124	134	134
116	126	126
122	132	132
128	138	138
119	129	129
120	130	130
126	134	134
128	136	136
124	132	132
118	126	126
110	120	120
100	111	109
106	117	115
114	125	123
117	128	126
117	128	126
116	127	125
115	126	124
114	125	123
99	110	108
107	118	116
121	132	130
130	140	140
130	140	140
124	134	134
121	131	131
122	132	132
126	135	138
122	131	134
124	134	134
126	136	136
131	139	139
124	132	132
117	125	124
117	125	124
116	122	121
137	143	142
142	147	145
138	143	141
137	142	140
128	133	131
124	130	125
130	135	133
136	142	141
131	136	137
124	129	130
125	130	131
132	137	138
131	136	137
128	133	134
131	136	137
135	140	141
140	145	146
134	139	140
128	133	132
126	131	130
128	133	132
126	131	130
124	129	128
124	129	128
124	129	128
130	135	134
132	137	136
133	136	134
136	140	135
139	143	137
138	140	134
110	113	104
102	105	96
99	100	90
113	114	104
115	115	103
98	98	86
102	102	88
134	133	119
158	152	139
183	175	162
186	180	167
134	128	115
96	90	77
102	96	83
109	106	92
92	89	75
83	82	68
83	82	68
122	122	108
200	200	186
193	196	181
180	183	168
173	176	161
158	162	151
140	144	139
133	135	135
127	129	129
113	118	117
107	112	111
123	128	127
132	137	136
122	127	126
126	133	130
132	139	136
135	144	141
139	145	144
136	142	141
124	131	128
125	132	129
140	146	145
126	132	131
122	128	127
122	128	127
127	133	132
131	139	138
129	137	136
122	131	128
115	124	121
114	125	122
124	135	132
122	134	128
113	125	119
118	132	126
124	138	132
115	130	122
106	121	113
110	125	117
117	132	124
129	143	137
118	132	126
121	133	127
125	137	131
124	135	132
116	127	124
117	126	123
124	133	130
126	134	133
127	135	134
132	138	137
129	135	134
123	129	128
125	131	130
127	134	131
124	131	128
125	132	129
131	138	135
129	136	133
123	130	127
122	129	126
124	131	128
127	134	131
132	139	136
136	143	140
127	133	132
127	133	132
133	139	138
134	140	139
132	139	136
124	134	128
122	132	126
119	129	123
111	121	115
113	123	117
118	128	122
120	130	124
119	129	123
122	132	126
121	131	125
121	131	125
134	144	138
128	138	132
115	125	119
114	124	118
120	130	124
125	136	133
124	135	133
122	133	131
117	128	126
120	131	129
120	131	129
119	130	128
117	128	126
117	128	126
121	132	130
122	133	131
123	134	132
126	137	135
128	139	137
123	134	132
117	128	126
120	128	128
118	125	128
122	130	130
137	145	145
147	155	155
145	153	153
135	143	142
127	135	134
123	131	130
136	144	143
134	143	140
125	134	131
125	134	131
126	135	132
119	129	123
112	122	116
120	132	126
126	138	132
132	144	138
134	146	140
121	131	125
117	127	121
123	133	127
124	134	128
127	134	129
125	132	127
122	128	123
126	133	126
127	134	127
128	135	128
129	136	129
128	134	129
125	132	129
127	133	132
126	132	131
130	136	135
136	142	141
129	136	133
117	124	121
115	122	119
124	131	128
117	124	121
121	128	123
115	127	121
110	122	116
111	123	117
117	129	123
121	133	127
124	136	130
116	130	124
110	124	118
109	123	117
115	129	123
119	133	127
119	133	127
116	130	124
117	131	125
123	137	131
123	137	131
112	126	120
113	127	121
121	135	129
125	139	133
124	138	132
118	132	128
119	133	129
104	118	114
104	118	114
116	130	126
123	137	133
120	134	130
119	133	129
124	138	134
123	137	133
119	133	129
120	131	128
126	137	134
123	134	131
117	128	125
118	129	126
116	130	126
117	131	127
118	132	128
118	132	128
117	131	127
116	130	126
117	131	127
119	133	129
120	134	130
120	134	130
119	133	129
115	129	125
115	129	125
116	130	126
116	130	126
114	129	125
115	133	126
118	136	129
116	132	125
120	132	126
115	122	117
120	124	119
139	139	133
128	124	119
62	56	49
33	25	18
46	36	29
72	62	55
57	46	38
64	53	45
66	55	47
71	62	53
83	80	72
120	118	110
139	137	129
129	127	119
122	120	112
123	121	113
119	117	109
112	110	102
106	104	96
112	110	102
113	111	103
105	103	95
101	99	91
109	107	99
106	104	96
92	93	84
84	88	77
148	154	143
188	196	185
191	199	188
189	198	188
157	166	156
123	131	124
115	123	116
117	124	119
136	141	139
133	135	135
103	105	105
46	46	46
34	32	32
51	46	48
52	47	49
50	44	49
49	43	48
52	44	51
54	46	53
55	44	54
53	42	52
54	42	54
57	45	57
63	54	64
103	95	105
133	129	135
131	133	134
118	123	122
118	124	123
119	128	125
116	125	122
120	126	125
120	126	125
121	127	126
124	131	128
126	133	130
128	133	131
130	135	133
130	135	134
131	136	135
126	131	130
121	126	125
133	131	131
164	161	163
119	116	118
64	61	63
81	76	78
124	119	120
138	134	133
103	99	98
59	54	53
69	64	63
119	114	113
138	133	132
123	118	117
98	93	92
110	105	104
137	132	131
97	92	91
104	99	98
95	90	89
59	54	53
22	17	16
85	80	81
163	158	159
205	201	200
211	208	204
154	151	146
92	90	82
79	78	68
109	109	97
110	110	96
111	111	97
110	110	96
120	118	107
115	113	102
98	96	86
101	99	89
121	116	107
153	146	137
181	172	163
187	178	169
120	110	103
132	122	115
134	124	117
98	87	83
61	50	46
