# Supplementary material for: Detection of Power Line Insulators in Digital Images Based on the Transformed Colour Intensity Profiles
Source: Sensors (Basel). 2023 Mar 22;23(6):3343. doi: 10.3390/s23063343 (PMC10051827; doi:10.3390/s23063343)
Supplement: Supplementary file 1 [file sensors-23-03343-s001.zip › Dataset/ni/ni_SCENA_23_2601_2399_2083_1547.csv]

134	146	152
143	157	163
148	163	166
129	141	143
128	138	138
118	123	124
96	97	95
90	88	87
62	57	54
58	52	47
53	45	38
57	47	40
58	49	40
57	47	37
60	50	40
62	51	43
58	50	43
58	49	45
55	46	42
55	44	40
55	43	39
58	43	40
61	45	39
63	47	41
62	44	37
62	44	37
61	46	37
61	46	37
62	48	36
61	47	35
64	48	36
65	48	35
61	45	28
73	49	25
78	49	18
86	53	20
135	94	55
161	118	75
195	146	96
201	147	94
206	152	97
206	152	97
206	155	99
208	157	101
207	157	99
206	156	98
204	154	96
206	155	99
209	157	104
208	156	103
208	156	103
207	155	102
207	155	102
207	155	102
208	156	103
209	157	104
207	155	102
206	154	101
205	153	100
206	154	101
208	156	103
209	157	104
208	156	103
207	155	102
208	153	102
209	154	103
210	155	104
210	155	104
208	153	102
207	154	103
206	153	102
207	154	103
207	154	103
207	154	103
207	154	103
206	153	102
206	153	102
205	152	101
205	152	101
205	152	101
206	153	102
206	153	102
207	154	103
207	154	103
206	153	102
206	153	102
206	153	102
205	152	101
206	153	102
206	153	102
206	153	102
206	153	102
206	153	102
207	154	104
209	156	106
209	155	108
207	154	104
207	154	104
207	154	104
207	154	104
207	154	104
207	154	104
207	154	104
207	154	104
207	154	104
206	153	102
205	152	101
204	151	100
206	154	101
210	158	105
209	157	104
205	153	100
205	152	101
206	153	102
207	154	103
206	153	102
206	153	102
205	152	101
205	152	101
205	152	101
206	153	102
208	155	104
208	155	104
207	154	103
207	154	103
206	153	102
206	153	102
206	153	102
203	153	101
203	153	101
204	154	102
205	155	103
206	156	104
205	155	103
204	154	102
205	155	103
203	153	101
203	153	101
203	153	101
204	154	102
204	154	102
205	155	103
205	155	103
205	155	103
205	152	101
206	153	102
205	152	101
206	153	102
206	153	102
207	154	103
207	154	103
207	154	103
205	152	101
204	151	100
205	152	101
205	152	101
206	153	102
206	153	102
207	154	103
208	155	105
206	152	105
207	152	107
207	153	106
206	152	105
206	153	102
206	154	101
205	153	100
205	154	98
204	154	96
205	155	97
205	154	98
206	155	99
207	155	102
207	155	102
208	155	104
204	151	100
203	150	100
206	153	103
207	154	104
206	153	103
206	153	103
206	153	103
206	153	103
204	151	101
205	152	101
205	152	101
205	152	101
204	152	99
204	152	99
206	154	101
206	154	101
205	153	100
205	152	101
205	152	102
205	152	102
206	153	103
206	153	103
206	153	103
206	153	102
207	154	103
206	153	102
205	152	101
205	152	101
205	152	101
205	152	101
206	153	102
206	153	102
206	153	102
204	153	103
204	153	103
204	153	103
204	153	103
204	153	103
203	152	102
203	152	102
203	152	102
201	150	100
203	152	102
203	152	102
203	152	102
203	152	102
203	152	102
203	152	102
201	151	99
202	152	99
205	156	100
204	155	99
204	155	99
204	154	101
204	154	101
204	154	101
204	154	101
205	155	103
204	154	102
203	152	102
202	151	101
204	153	103
205	154	104
205	154	104
205	154	104
205	152	101
205	152	101
205	152	101
205	152	101
205	152	101
205	152	101
205	152	101
205	152	101
204	151	100
206	153	102
206	153	102
206	153	102
205	152	101
203	154	98
203	154	98
203	153	100
205	155	103
205	155	103
204	154	102
204	154	102
204	154	102
204	154	102
205	155	103
205	155	103
204	154	102
206	156	104
201	151	99
201	151	99
201	151	99
202	152	100
203	153	101
204	154	102
203	152	102
203	152	102
202	151	101
202	151	101
202	151	101
202	151	101
202	151	101
202	152	100
202	152	100
203	153	100
204	154	101
204	154	101
204	155	99
203	154	98
203	154	98
203	154	98
203	153	101
203	153	101
203	153	101
203	153	101
200	150	98
202	152	100
202	152	100
200	150	98
201	151	99
201	151	99
202	152	100
202	152	100
204	154	102
204	154	102
203	153	101
203	152	102
202	150	103
203	151	104
204	153	103
206	153	103
206	152	105
208	152	103
208	152	103
209	151	102
210	153	102
208	153	102
207	152	101
205	152	101
203	152	102
199	151	103
197	151	103
188	147	108
170	138	115
168	138	121
152	131	116
146	127	114
122	112	102
93	87	80
85	82	74
71	69	61
68	65	60
63	60	52
70	63	54
77	68	59
68	64	53
70	64	53
68	66	56
70	66	55
78	70	57
80	71	58
76	67	54
70	62	49
69	63	52
75	69	58
77	72	63
76	70	63
75	71	66
69	63	58
66	59	56
58	49	45
60	46	40
61	47	41
64	47	38
67	48	33
81	52	25
88	52	16
98	62	24
162	122	80
179	137	94
194	148	100
205	155	103
207	154	103
204	148	99
204	148	99
202	149	99
200	148	101
202	148	101
200	148	102
203	150	100
203	150	100
202	152	100
202	152	100
202	151	101
202	151	101
203	150	99
205	152	101
205	153	100
203	150	99
202	152	100
202	152	100
199	151	99
199	150	100
197	150	99
195	149	101
194	151	102
192	150	105
194	147	103
183	141	106
170	136	107
152	122	95
78	56	31
49	35	13
44	33	13
42	34	17
38	29	15
35	26	13
33	24	11
35	23	11
38	22	10
39	23	11
43	26	13
42	26	13
39	25	13
37	25	13
36	24	12
34	22	10
34	22	10
35	23	11
37	25	13
37	25	13
38	26	14
35	23	11
34	22	10
37	26	12
35	26	12
36	29	14
35	28	13
34	25	12
37	21	15
38	22	16
38	22	15
39	23	16
39	24	15
37	25	13
36	25	11
35	24	10
38	28	11
37	27	10
37	26	12
39	26	12
40	26	14
39	25	13
40	25	16
42	26	14
43	28	12
40	27	11
43	35	18
43	39	28
49	47	39
62	58	57
87	86	88
104	100	105
107	106	110
119	120	124
124	125	129
130	133	137
126	131	130
123	128	127
124	129	128
128	127	123
144	133	125
149	136	128
145	133	123
145	129	112
155	134	113
170	143	116
177	146	113
188	151	113
193	149	108
197	150	106
200	150	104
203	151	105
205	150	105
205	150	105
203	150	107
203	151	105
200	152	104
199	152	101
199	152	101
198	151	100
198	149	99
198	149	99
198	150	98
198	150	98
201	151	98
200	150	97
202	150	97
203	151	98
205	154	98
205	154	98
205	154	98
205	153	100
203	150	99
204	151	101
205	152	102
204	151	101
202	149	99
202	149	99
203	150	100
205	152	102
207	154	104
205	152	102
201	150	100
201	150	100
201	150	100
202	151	101
203	152	102
204	153	103
201	150	100
201	150	100
202	151	101
203	152	102
202	151	101
201	150	100
200	149	99
201	150	100
202	151	101
202	151	101
202	151	101
202	151	101
202	151	101
202	151	101
202	151	101
202	151	101
200	150	98
203	153	101
203	152	102
201	150	100
201	149	102
201	149	102
202	150	104
203	151	104
202	150	103
202	150	103
202	151	101
202	151	101
202	152	100
202	152	100
202	152	99
202	152	99
201	151	99
201	151	99
201	151	99
201	151	99
200	150	98
201	151	99
201	151	99
201	151	99
199	149	97
199	149	97
200	150	98
201	151	99
202	152	100
202	151	101
202	150	103
203	151	104
202	150	103
201	150	100
200	149	99
200	149	99
202	151	101
202	151	101
201	150	100
200	149	99
204	153	103
202	151	101
199	148	98
199	148	98
201	150	100
201	150	100
201	150	100
201	150	100
202	150	103
202	150	103
202	150	103
201	149	102
201	149	102
200	148	101
200	149	99
200	149	99
200	150	98
199	149	97
201	151	99
205	155	103
204	154	102
201	151	99
201	151	99
201	151	99
198	148	95
196	144	91
205	150	99
206	150	101
198	144	97
198	146	105
189	144	106
139	102	68
76	48	18
52	35	9
39	28	6
36	28	11
35	28	13
34	27	12
38	27	13
39	28	14
38	26	14
37	25	13
37	25	13
34	24	14
34	24	14
35	25	15
35	25	15
36	26	16
38	28	18
37	27	17
37	27	17
36	26	16
36	26	16
36	26	16
37	27	17
38	28	18
36	27	14
35	26	13
33	24	11
32	23	10
32	23	10
33	24	11
34	25	12
35	26	13
36	27	14
36	27	14
40	31	18
40	31	18
42	33	20
40	30	20
41	31	21
44	32	22
43	29	17
43	29	17
40	28	16
37	28	15
36	27	17
35	26	16
34	25	15
34	25	15
36	27	18
34	25	16
33	22	14
33	22	14
34	22	16
33	21	15
29	21	14
31	23	16
33	26	17
34	28	17
37	31	20
39	33	22
38	34	23
38	34	23
37	32	23
36	31	22
43	37	30
40	34	29
37	30	27
42	35	32
40	35	32
33	28	25
47	42	39
72	73	69
88	100	94
117	135	128
126	141	137
116	130	129
114	126	128
115	124	128
110	116	123
106	110	121
102	105	119
106	109	124
107	111	129
111	115	134
110	116	135
111	117	136
112	119	138
114	124	142
115	125	142
114	125	139
119	128	141
119	128	141
115	124	133
108	117	126
106	117	125
106	117	125
111	121	131
116	125	138
111	120	134
110	118	135
111	118	137
112	119	139
111	118	137
115	123	140
110	117	132
118	124	137
114	121	136
107	116	130
109	118	132
108	121	135
113	128	144
111	126	142
111	127	143
113	129	145
114	130	147
115	129	147
121	136	152
115	130	146
121	137	153
116	135	150
112	133	148
107	130	145
112	135	150
121	141	159
119	139	157
113	133	151
107	126	147
109	128	149
103	124	146
103	124	146
98	121	143
94	117	139
97	120	142
100	125	145
104	132	149
107	135	152
100	126	142
94	120	136
105	130	146
121	147	163
119	144	160
119	142	158
119	139	156
113	132	147
102	117	133
107	122	138
92	108	120
95	111	123
86	98	108
81	90	99
82	91	100
72	80	87
58	68	78
66	75	84
56	62	69
46	52	59
41	45	50
35	37	38
33	35	35
29	30	28
28	29	27
37	37	31
41	39	31
39	40	31
38	36	28
38	39	30
43	43	31
37	37	25
36	38	26
37	38	28
37	38	28
42	41	31
44	43	33
44	43	33
43	42	32
42	41	31
42	40	32
42	40	32
43	41	33
43	41	33
43	41	33
42	40	32
38	35	30
38	36	28
41	38	33
42	38	33
44	38	33
48	37	33
49	36	34
51	38	36
53	41	37
52	41	37
54	45	36
51	42	32
55	42	28
79	59	42
117	92	72
159	130	109
176	145	120
142	114	90
107	83	63
112	88	68
94	75	60
96	77	62
90	76	64
92	80	74
90	78	72
91	80	76
92	82	75
91	81	74
101	88	80
98	87	79
105	89	76
95	75	57
99	79	61
78	50	26
82	55	34
75	41	12
104	62	27
94	53	20
147	102	64
144	100	63
187	145	102
191	146	102
196	153	110
192	145	101
194	146	104
196	144	103
199	146	103
198	145	102
200	145	102
204	154	112
197	152	109
187	146	107
184	144	102
182	147	107
177	149	114
176	149	112
161	142	109
169	148	116
153	140	114
147	141	122
144	136	119
138	133	124
136	130	123
143	141	140
140	144	145
137	141	142
136	142	141
132	138	137
133	138	137
138	144	143
130	136	135
166	174	173
152	160	159
132	143	141
139	152	150
133	146	144
137	151	149
147	161	159
145	159	157
146	163	160
156	173	170
170	184	182
199	209	209
184	194	194
150	158	158
150	160	160
153	162	159
