# Supplementary material for: Detection of Power Line Insulators in Digital Images Based on the Transformed Colour Intensity Profiles
Source: Sensors (Basel). 2023 Mar 22;23(6):3343. doi: 10.3390/s23063343 (PMC10051827; doi:10.3390/s23063343)
Supplement: Supplementary file 1 [file sensors-23-03343-s001.zip › Dataset/ni/ni_SCENA_73_317_358_253_558.csv]

202	232	243
201	231	242
203	235	246
198	230	243
197	229	242
206	241	254
210	245	255
207	242	255
207	242	252
205	240	250
202	238	246
205	241	247
207	243	249
211	247	253
212	248	254
211	243	249
210	242	248
211	243	249
218	246	253
213	241	248
213	241	248
223	249	255
225	251	255
222	248	255
220	245	255
222	247	255
222	247	255
211	239	246
213	241	248
215	243	250
219	248	255
220	249	255
222	251	255
208	240	251
222	254	255
219	251	255
194	232	244
201	239	251
205	243	255
201	239	251
130	167	181
126	161	175
153	186	201
72	105	124
80	113	132
84	117	137
60	94	117
71	105	128
85	119	142
174	211	233
172	208	232
168	206	230
187	223	247
190	228	252
191	229	253
152	190	214
170	208	232
183	219	243
144	175	200
165	196	221
173	203	228
156	187	212
166	197	222
163	194	219
154	185	210
77	108	133
101	135	159
130	164	188
180	216	240
179	215	239
181	217	241
199	235	255
198	234	255
198	229	254
184	212	236
193	221	245
201	229	253
187	215	239
189	217	241
196	224	248
190	223	243
189	222	242
186	219	239
198	231	251
205	238	255
207	240	255
206	241	255
206	241	255
201	236	255
198	231	251
198	229	250
193	224	245
190	221	242
103	134	155
106	137	158
118	149	170
115	146	169
145	176	199
170	201	224
106	137	160
108	139	162
118	149	172
77	108	131
96	127	150
126	157	180
97	128	151
93	123	148
102	132	157
82	113	136
70	101	124
81	112	133
169	202	222
183	216	235
182	215	234
192	225	244
171	204	223
175	209	225
187	221	237
191	227	245
192	228	244
189	225	241
205	241	255
204	240	255
205	241	255
187	225	243
189	227	245
189	227	245
168	206	224
172	210	228
176	214	232
184	224	243
180	220	239
178	218	237
175	215	234
175	215	234
173	213	232
188	228	247
186	226	245
178	215	237
187	221	245
198	232	255
186	220	244
179	215	239
182	215	234
178	215	235
181	222	245
177	221	252
139	184	221
91	137	178
89	134	177
81	124	167
71	110	154
52	85	124
5	29	59
12	20	37
18	19	29
18	20	28
18	20	28
18	21	26
18	21	26
18	21	25
17	21	22
17	21	22
17	21	22
17	20	24
17	20	25
17	19	27
17	19	27
15	16	26
15	17	25
15	15	21
15	14	18
16	13	15
14	11	13
15	10	11
15	10	11
17	11	12
18	12	13
21	16	18
14	13	17
14	18	23
21	29	36
15	26	34
13	29	41
54	71	84
93	119	135
88	126	150
84	129	156
89	131	160
89	130	163
89	128	166
88	127	166
89	128	167
84	125	164
88	128	170
88	128	170
88	127	171
88	127	171
88	127	171
88	127	171
89	128	172
