# Supplementary material for: Detection of Power Line Insulators in Digital Images Based on the Transformed Colour Intensity Profiles
Source: Sensors (Basel). 2023 Mar 22;23(6):3343. doi: 10.3390/s23063343 (PMC10051827; doi:10.3390/s23063343)
Supplement: Supplementary file 1 [file sensors-23-03343-s001.zip › Dataset/ni/ni_SCENA_27_826_158_248_309.csv]

31	95	89
30	94	88
31	90	82
29	86	78
28	82	75
25	78	69
31	74	65
28	69	61
25	64	56
21	60	52
22	56	46
22	52	39
24	53	38
23	52	37
22	51	36
19	50	35
19	50	35
18	49	34
18	49	34
19	52	37
21	54	39
22	55	40
22	55	41
18	53	39
18	53	39
20	55	41
22	56	45
22	56	45
22	56	46
23	58	48
24	59	49
25	60	50
26	60	50
26	62	50
27	61	50
27	62	48
29	62	48
30	66	52
29	64	50
28	64	48
27	63	47
26	65	49
28	64	50
33	65	54
36	66	55
35	66	57
37	66	57
42	67	57
43	68	58
46	68	56
51	67	56
58	70	58
61	69	58
65	69	57
71	71	59
76	73	59
76	73	59
80	74	61
84	75	62
92	79	63
92	77	61
96	80	64
101	83	66
109	87	69
112	88	70
116	91	71
119	92	72
115	91	69
123	94	73
132	101	78
138	107	82
141	107	83
145	109	85
148	112	88
152	114	90
154	117	91
155	118	92
158	121	95
161	124	98
162	125	99
164	127	101
165	128	100
166	129	101
169	130	102
169	130	102
170	131	103
172	133	105
172	134	104
173	135	105
175	137	107
173	136	108
175	138	110
175	138	110
173	139	110
173	139	110
171	139	110
171	139	110
171	139	110
169	139	112
169	140	113
168	139	112
166	139	112
161	138	112
159	137	109
157	134	108
154	133	105
150	132	109
146	127	106
145	125	108
144	124	106
139	124	108
134	121	105
130	117	101
123	116	101
119	114	99
114	109	94
111	105	92
101	101	89
96	96	84
90	92	80
85	87	75
79	85	74
77	81	70
74	75	66
70	70	64
59	65	60
56	60	55
51	55	50
47	51	46
42	49	46
42	45	43
42	41	37
44	41	37
49	45	44
54	46	46
59	50	47
66	59	56
72	63	60
76	65	61
81	66	57
91	75	63
94	78	65
98	81	68
100	84	68
108	92	76
114	96	79
119	99	81
130	106	88
133	109	91
135	111	91
142	115	94
145	118	97
149	125	103
153	126	105
158	127	104
163	129	105
163	132	107
165	134	109
169	135	111
169	139	114
170	139	114
172	141	116
176	142	118
171	138	112
173	138	112
175	138	112
177	137	112
177	137	112
177	137	112
178	137	112
178	137	112
177	138	110
177	138	110
177	138	110
177	138	110
177	138	110
177	138	110
177	138	110
176	137	109
176	137	109
175	136	108
174	135	107
173	134	106
172	133	105
172	133	105
173	134	106
171	134	106
173	135	105
174	134	105
174	134	105
170	132	102
171	133	103
172	134	104
174	134	105
172	132	103
170	130	101
172	130	101
172	130	101
168	125	98
169	126	99
169	126	99
166	126	98
166	125	100
169	128	103
168	128	103
166	128	104
166	128	104
167	130	104
168	131	105
168	131	105
168	131	105
167	130	102
168	131	103
167	130	102
168	131	103
171	132	104
172	133	105
172	134	104
172	134	104
175	136	108
175	136	108
176	137	109
176	137	109
175	136	108
175	136	108
176	137	109
177	138	110
179	140	112
177	138	110
177	138	110
177	138	110
178	139	111
178	139	111
178	139	111
177	138	110
177	139	109
177	139	109
177	139	109
177	139	109
177	139	109
177	139	109
178	140	110
178	140	110
178	140	110
177	139	109
178	140	110
178	140	110
178	139	111
179	140	112
179	140	112
180	141	113
179	139	111
179	139	111
179	139	111
179	139	111
179	139	111
179	139	111
179	139	111
179	139	111
178	138	110
178	138	110
178	138	110
178	138	110
178	138	110
178	138	110
178	138	110
178	138	110
177	137	108
178	138	109
178	139	107
178	139	107
177	139	105
176	138	104
174	136	102
172	135	101
172	135	101
171	133	101
168	130	98
165	126	98
162	123	95
159	118	95
158	117	94
157	118	96
157	119	95
156	118	94
156	118	94
155	117	93
155	117	93
156	118	94
157	119	95
157	119	95
156	118	94
156	118	94
156	118	94
156	118	94
156	118	94
155	117	93
155	117	93
155	117	93
160	119	96
161	120	97
164	124	99
166	126	101
168	128	103
170	130	105
174	135	107
174	135	107
174	135	107
174	135	107
175	137	107
175	137	107
175	137	107
177	137	109
177	137	109
177	137	109
178	138	109
181	141	112
180	140	111
179	139	110
177	137	108
176	136	107
176	136	107
175	135	106
179	139	110
179	139	110
178	138	109
178	138	109
177	137	108
177	137	108
178	138	109
178	138	109
181	141	112
180	140	111
178	138	109
177	137	108
179	139	110
178	138	109
178	138	109
178	138	109
177	137	108
177	137	108
177	137	108
178	138	109
179	139	110
180	140	111
180	140	111
180	140	111
179	140	112
179	140	112
179	140	112
178	139	111
178	139	111
178	139	111
177	138	110
177	138	110
177	138	110
178	139	111
178	139	111
179	140	112
179	140	112
178	139	111
178	139	111
177	138	110
179	139	111
179	139	111
180	140	112
181	141	113
181	141	113
180	140	112
180	140	112
179	139	111
178	138	110
179	139	111
179	139	111
178	139	111
178	139	111
178	139	111
178	139	111
178	139	111
177	137	112
177	137	112
177	137	112
177	137	112
177	137	112
177	137	112
177	137	112
177	137	112
178	138	113
178	138	113
176	136	111
176	136	111
176	136	111
177	137	112
178	138	113
179	140	112
180	140	111
179	140	108
178	138	109
177	137	108
177	137	108
177	137	108
177	137	108
178	138	109
177	137	108
180	140	111
180	140	111
179	139	110
179	139	110
178	138	109
178	138	109
178	138	109
177	137	109
179	139	111
178	138	110
178	138	110
178	138	110
177	137	109
177	137	109
176	136	108
177	137	109
178	138	110
178	138	110
179	139	111
180	140	112
179	139	111
179	139	111
179	139	111
176	137	109
177	138	110
177	138	110
178	139	111
178	139	111
177	138	110
177	138	110
176	137	109
179	139	111
179	139	111
179	139	111
179	139	111
179	139	111
179	139	111
179	139	111
179	139	111
177	137	109
177	137	109
178	138	110
179	139	111
180	140	112
180	140	112
180	140	112
180	140	112
179	139	111
178	138	110
178	138	110
177	137	109
177	137	109
178	138	110
178	138	110
179	139	111
179	140	112
179	140	112
179	140	112
178	139	111
178	139	111
177	138	110
177	138	110
177	138	110
177	138	110
177	138	110
177	138	110
176	137	109
176	137	109
175	136	108
176	137	109
176	137	109
178	139	111
177	138	110
177	138	110
176	137	109
176	137	109
177	138	110
177	138	110
178	139	111
177	138	110
176	137	109
175	136	108
175	136	108
176	137	109
177	138	110
177	138	110
178	139	111
177	138	110
176	137	109
177	138	110
178	139	111
178	139	111
176	137	109
176	137	109
176	137	109
178	139	111
179	140	112
179	140	112
179	140	112
179	140	112
179	140	112
179	140	112
179	140	112
177	138	110
177	138	110
177	138	110
177	138	110
177	138	110
177	138	110
177	138	110
177	138	110
179	140	112
178	139	111
177	138	110
176	137	109
178	139	111
178	139	111
178	139	111
178	139	111
178	139	111
178	139	111
178	139	111
178	139	111
178	139	111
179	140	112
180	141	113
180	141	113
177	138	110
177	138	110
177	138	110
177	138	110
177	138	110
177	138	110
177	138	110
177	138	110
178	139	111
178	139	111
178	139	111
178	139	111
178	139	111
178	139	111
178	139	111
178	139	111
176	137	109
176	137	109
176	137	109
176	137	109
176	137	109
176	137	109
176	137	109
176	137	109
176	138	108
176	138	108
178	138	110
178	138	110
178	138	110
178	138	110
178	138	110
178	138	110
178	138	110
178	138	110
178	138	110
178	138	110
177	137	109
177	137	109
178	138	110
177	137	109
179	139	110
179	139	110
179	139	110
179	139	110
179	139	110
179	139	110
179	139	110
179	139	110
