# Supplementary material for: Detection of Power Line Insulators in Digital Images Based on the Transformed Colour Intensity Profiles
Source: Sensors (Basel). 2023 Mar 22;23(6):3343. doi: 10.3390/s23063343 (PMC10051827; doi:10.3390/s23063343)
Supplement: Supplementary file 1 [file sensors-23-03343-s001.zip › Dataset/ni/ni_SCENA_10_1873_1087_1250_1119.csv]

117	122	125
121	125	130
123	129	134
123	129	136
122	128	135
119	125	132
119	123	128
118	122	127
118	122	127
119	123	128
101	104	108
108	109	113
116	118	119
122	124	125
120	122	123
114	116	117
113	115	116
118	120	121
117	119	120
124	126	127
132	136	137
135	139	140
129	133	134
122	126	127
125	129	130
132	137	138
132	137	138
129	134	135
124	132	132
125	133	133
127	135	135
126	134	134
121	129	129
118	123	124
119	124	125
123	127	128
130	134	135
136	140	141
137	141	142
133	137	138
127	131	132
124	128	129
118	122	123
117	121	122
114	118	119
112	116	117
119	123	124
130	134	135
136	140	141
131	135	136
124	129	130
124	129	130
130	135	136
135	140	141
132	137	138
128	133	134
130	135	136
135	140	141
127	132	133
127	132	133
139	144	145
147	152	153
141	146	147
138	143	144
134	139	140
123	128	129
140	144	145
145	149	150
151	155	156
148	152	153
141	145	146
133	137	138
134	138	139
140	144	145
142	146	147
146	150	151
145	149	150
136	140	141
132	136	137
136	140	141
144	148	149
148	152	153
146	149	153
140	143	147
146	149	153
135	138	142
130	133	137
136	139	143
147	150	154
160	163	167
156	159	163
136	139	143
133	136	140
141	144	148
138	141	145
136	139	143
143	146	150
146	149	153
132	137	136
131	136	135
133	138	137
138	143	142
142	147	146
140	145	144
131	135	136
123	127	128
123	127	128
126	130	131
140	143	147
126	129	133
119	122	126
124	127	131
133	136	141
139	142	147
141	140	149
142	141	150
134	133	142
123	122	131
121	121	127
128	128	134
127	130	135
122	125	130
125	130	133
115	120	123
114	119	120
123	128	129
120	128	128
118	126	126
116	124	124
114	122	122
102	107	108
106	111	112
99	104	105
94	99	100
104	109	110
111	116	117
112	117	118
117	122	123
122	127	128
121	126	127
121	126	127
123	128	129
125	130	131
127	132	133
126	131	132
125	130	131
109	113	114
107	111	112
92	96	97
83	87	88
94	98	99
128	132	133
146	150	151
135	139	140
123	127	128
126	130	131
127	131	132
123	127	128
122	126	127
126	130	131
127	131	132
126	130	131
111	112	116
133	134	138
138	139	143
129	130	134
129	130	134
124	125	129
120	121	125
119	120	124
124	125	129
123	124	128
122	123	127
121	122	126
126	127	131
134	135	139
139	140	144
140	140	146
142	142	148
131	130	139
134	133	142
141	140	149
136	136	142
133	133	139
134	134	140
129	129	135
133	134	138
133	134	138
127	129	130
129	131	132
138	140	141
137	139	140
135	137	138
145	147	148
143	147	148
139	143	144
135	139	140
132	136	137
131	135	136
129	133	134
126	130	131
124	128	129
128	132	133
131	135	136
131	135	136
129	133	134
128	132	133
133	137	138
135	139	140
133	137	138
131	133	134
136	138	139
139	141	142
135	137	138
132	134	135
131	133	134
126	130	131
122	126	127
127	132	133
125	130	131
123	128	129
123	128	129
123	131	131
125	133	133
130	138	138
130	138	138
131	139	139
125	133	133
118	126	126
117	125	125
121	129	129
125	133	133
125	133	133
124	132	132
128	136	136
123	131	131
121	129	129
120	128	128
118	126	126
114	122	122
114	122	122
119	124	125
126	131	132
121	125	126
128	132	133
131	135	136
124	128	129
124	128	129
126	130	131
119	123	124
111	115	116
111	115	116
117	121	122
127	131	132
132	136	137
128	132	133
124	128	129
123	127	128
118	125	128
116	123	126
118	126	126
123	131	131
123	131	131
123	131	131
123	131	130
125	133	132
129	137	136
126	134	133
126	135	132
129	138	135
133	142	139
132	141	138
126	136	130
120	130	124
111	119	112
121	129	122
135	142	135
158	165	158
173	181	171
164	172	162
158	163	154
167	172	163
169	175	164
106	112	101
86	90	79
103	107	96
114	118	106
96	100	88
100	104	92
134	138	126
171	173	161
184	186	174
195	197	185
199	201	189
207	209	197
218	220	208
224	224	212
220	220	208
210	208	197
211	209	198
209	207	196
205	203	192
214	210	199
219	215	204
216	212	201
209	205	194
202	198	187
198	195	181
193	190	176
190	187	172
189	187	169
188	189	169
188	189	169
188	189	169
197	199	179
197	199	180
156	157	141
111	114	99
111	114	99
120	122	110
118	119	109
120	123	114
119	127	117
119	127	117
121	129	119
124	132	122
127	135	125
126	134	124
121	128	121
116	123	116
111	117	112
117	123	118
120	126	121
124	130	125
121	127	122
103	108	106
96	102	97
109	114	112
118	120	120
95	97	98
89	91	92
115	118	122
119	122	126
104	107	111
107	110	114
127	130	134
126	129	133
126	129	133
127	130	134
128	131	135
130	133	137
130	133	137
129	132	136
128	131	135
124	127	132
121	124	129
111	114	119
101	104	109
101	104	109
109	112	117
118	121	126
131	131	137
124	124	130
123	123	129
122	122	128
121	121	127
121	121	127
122	122	128
123	123	129
124	124	130
130	130	136
132	132	138
132	132	138
130	130	136
129	129	135
130	130	136
126	126	132
120	120	126
111	111	117
124	124	130
136	136	142
132	132	138
124	124	130
124	124	130
128	128	134
132	132	138
124	122	128
131	129	135
138	136	142
141	139	145
139	138	142
136	135	139
136	135	139
137	136	140
135	134	136
127	126	128
138	138	138
144	144	144
133	133	133
135	135	135
136	137	135
125	126	124
120	121	117
118	119	115
121	122	118
127	128	124
126	127	123
121	122	118
121	122	118
128	129	125
120	121	117
115	116	112
111	112	108
123	124	120
153	154	150
185	186	182
198	199	195
196	197	193
186	187	185
193	194	192
179	180	178
178	179	177
191	192	190
198	199	197
188	189	187
173	174	172
143	144	142
131	132	130
118	119	117
114	115	113
120	121	119
131	132	130
139	140	138
145	143	142
140	137	133
133	130	126
119	116	112
127	124	120
163	160	155
183	180	175
180	178	170
165	163	155
171	169	161
168	166	158
172	171	161
165	164	154
164	164	152
151	151	139
122	122	110
126	125	115
148	147	137
160	159	149
169	168	158
168	167	157
161	161	149
153	153	141
142	142	130
133	133	121
140	140	126
140	140	126
140	140	126
140	140	126
140	141	125
140	141	125
140	141	125
142	142	124
140	141	121
142	141	121
142	141	121
142	140	122
140	140	122
140	140	124
140	139	125
140	138	127
136	135	125
139	137	129
135	135	129
142	142	136
145	144	140
137	135	134
137	135	134
151	149	148
144	147	145
136	139	137
134	137	135
141	144	142
141	144	142
134	137	135
131	134	132
136	139	137
154	157	155
167	170	168
170	173	171
160	163	161
118	121	119
132	135	133
135	138	136
134	138	133
129	134	125
130	135	126
133	139	128
137	143	132
137	143	132
131	135	124
117	121	109
106	110	98
117	119	107
112	114	102
109	112	97
111	114	99
113	113	99
109	109	95
106	106	92
105	106	90
110	111	95
107	109	90
113	116	100
119	122	106
120	123	108
128	130	118
135	139	128
131	134	125
131	134	125
128	130	124
117	121	116
111	114	112
114	116	116
124	126	126
131	135	136
132	137	136
126	129	127
127	131	126
126	129	127
123	126	124
120	123	121
121	124	122
120	125	124
123	128	127
120	126	125
122	128	127
126	131	132
128	133	134
123	131	131
118	126	126
120	127	130
127	134	137
122	127	130
115	120	123
106	111	114
105	110	113
114	119	122
125	130	133
128	133	136
126	131	134
127	132	135
127	132	135
128	133	136
130	135	138
128	133	136
124	129	132
126	131	134
132	137	140
129	135	134
126	132	131
122	128	127
119	125	124
118	124	123
121	127	126
128	135	132
135	142	139
131	138	135
134	141	138
134	141	136
130	137	132
124	131	126
116	123	118
115	123	116
119	126	121
129	135	134
133	138	139
133	138	139
128	133	134
127	132	133
128	133	134
119	124	125
106	111	112
130	135	136
135	140	141
135	140	141
127	132	133
120	125	126
123	128	129
130	135	136
136	141	142
127	137	137
128	138	138
119	129	129
115	125	125
125	133	133
126	134	134
123	131	131
129	137	137
126	131	132
120	125	126
121	125	126
127	131	132
125	129	130
115	119	120
111	115	116
115	119	120
130	136	135
130	136	135
122	128	127
135	141	140
136	141	140
152	157	156
139	144	143
133	138	137
135	140	139
137	142	141
134	139	138
124	129	128
118	123	122
122	127	126
