# Supplementary material for: Detection of Power Line Insulators in Digital Images Based on the Transformed Colour Intensity Profiles
Source: Sensors (Basel). 2023 Mar 22;23(6):3343. doi: 10.3390/s23063343 (PMC10051827; doi:10.3390/s23063343)
Supplement: Supplementary file 1 [file sensors-23-03343-s001.zip › Dataset/ni/ni_SCENA_52_1337_1507_2321_1191.csv]

154	144	157
155	145	158
156	146	159
157	147	160
159	149	162
159	149	162
159	150	163
156	147	160
158	151	164
161	154	167
161	154	167
156	152	164
157	153	165
157	153	165
157	153	165
157	153	165
157	153	165
157	153	165
158	154	166
158	154	166
158	154	166
158	154	166
156	154	166
156	153	169
155	154	170
156	155	171
157	156	172
158	157	173
159	158	174
159	158	174
158	157	173
160	159	175
159	158	174
159	158	174
158	157	173
157	156	172
161	160	176
161	160	176
160	160	176
163	163	181
161	163	181
160	162	180
160	162	180
160	162	180
160	162	180
161	163	181
162	164	182
159	161	179
159	161	179
161	163	181
161	163	181
161	163	181
161	163	181
161	163	181
159	163	181
157	163	182
155	162	181
155	162	181
153	163	181
155	162	181
154	164	182
152	163	183
152	163	183
148	159	179
153	164	184
154	165	185
155	166	186
151	162	182
153	164	184
155	166	186
156	167	187
155	166	186
155	166	186
155	166	186
154	165	185
154	165	185
153	164	184
154	165	185
154	165	185
155	166	186
155	166	186
155	166	186
155	166	186
155	166	186
155	166	186
155	166	186
157	168	190
153	163	187
153	162	189
153	162	189
153	162	189
153	162	189
153	162	189
154	163	190
154	163	190
147	156	183
149	158	185
151	160	187
154	163	190
155	164	191
154	163	190
153	162	189
153	162	189
152	161	188
151	160	187
151	160	187
153	162	189
155	164	191
157	166	193
152	161	188
148	157	184
154	163	190
154	163	190
155	164	191
156	165	192
154	163	190
153	162	189
154	163	190
154	163	190
154	163	190
153	162	189
153	162	189
153	162	189
153	162	189
153	162	189
153	162	189
153	162	189
153	162	189
155	164	191
156	165	192
156	165	192
155	164	191
155	164	191
157	166	193
158	167	194
159	168	195
156	165	192
156	165	192
156	165	192
157	166	193
157	166	193
158	167	194
157	166	193
157	166	193
156	165	192
154	163	190
154	163	190
155	164	191
155	164	191
154	163	190
152	161	188
155	164	191
155	164	191
155	164	191
156	165	192
156	165	192
157	166	193
157	166	193
157	166	193
152	161	188
153	162	189
154	163	190
155	164	191
155	164	191
155	164	191
156	165	192
156	165	192
154	163	190
154	163	190
154	163	190
154	163	190
154	163	190
155	164	191
156	165	192
157	166	193
154	163	190
151	160	187
149	158	185
150	159	186
153	162	189
153	162	189
153	162	189
152	161	188
149	158	185
149	158	185
150	159	186
153	162	189
154	163	190
153	162	189
152	161	188
152	161	188
150	159	186
150	159	186
151	160	187
151	160	187
151	160	187
152	161	188
152	161	188
152	161	188
155	159	187
154	158	186
153	157	185
153	157	185
153	157	185
153	157	185
153	157	185
154	158	186
154	158	186
154	158	186
154	158	186
154	158	186
152	156	184
151	155	183
151	155	183
153	157	185
153	157	185
151	155	183
149	153	181
150	154	182
153	157	185
154	158	186
154	158	186
153	157	185
148	152	180
148	152	180
149	153	181
150	154	182
151	155	183
151	155	183
148	152	180
146	150	178
150	154	182
149	153	181
149	153	181
149	153	181
149	153	181
149	153	181
149	153	181
150	154	182
149	153	181
148	152	180
146	150	178
145	149	177
145	149	177
146	150	178
147	151	179
147	152	177
146	152	175
146	153	173
146	153	173
146	153	173
145	152	172
145	152	172
145	152	172
145	152	172
144	151	171
147	154	174
148	155	175
143	150	170
136	143	163
135	142	162
141	148	168
141	148	168
143	150	170
143	150	170
142	149	169
142	149	169
141	148	168
141	148	168
141	148	168
140	147	167
140	147	167
140	147	167
140	147	167
141	148	168
141	148	168
142	149	169
142	149	169
142	149	169
141	148	168
140	147	167
140	147	167
140	147	167
140	147	167
140	147	167
137	144	164
137	144	164
135	142	162
146	153	173
142	149	169
136	143	163
141	148	168
142	149	169
139	146	166
143	150	170
139	146	166
138	145	165
137	144	164
137	144	164
137	144	164
138	145	165
138	145	165
138	145	165
136	143	163
136	143	163
137	144	164
138	145	165
139	146	166
140	147	167
140	147	167
141	148	168
139	146	166
138	145	165
137	144	164
137	144	164
136	143	163
136	143	163
138	145	165
138	145	165
138	145	165
137	144	164
137	144	164
136	143	163
136	143	163
135	142	162
135	142	162
135	142	162
134	141	161
134	141	161
133	140	160
135	142	162
136	143	163
137	144	164
138	145	165
139	146	166
138	145	165
137	144	164
136	143	163
136	143	163
136	143	163
136	143	163
135	142	162
135	142	162
131	138	158
131	138	158
133	140	160
134	141	161
134	141	161
136	143	163
135	142	162
134	141	161
137	144	164
137	144	164
137	144	164
136	143	163
136	143	163
135	142	162
135	142	162
134	141	161
139	145	164
135	140	161
135	140	161
135	140	161
135	140	161
135	140	161
135	140	161
135	140	161
136	141	162
136	141	162
137	142	163
137	142	163
137	142	163
137	142	163
137	142	163
137	142	163
132	138	157
133	139	158
134	140	159
135	141	160
137	143	162
137	143	162
137	143	162
139	145	164
139	145	164
138	144	163
139	145	164
138	144	163
137	143	162
140	146	165
139	145	164
139	145	164
140	146	165
142	148	167
143	149	168
143	149	168
141	147	166
141	147	166
141	147	166
142	148	167
146	152	171
144	150	169
141	147	166
141	147	166
142	148	167
144	150	169
143	149	168
141	147	166
141	147	166
145	151	170
148	154	173
145	152	172
141	148	168
139	146	166
142	149	169
146	153	173
143	150	170
146	153	173
147	154	174
147	154	174
148	155	175
145	152	172
144	151	171
148	155	175
145	152	172
145	152	172
146	153	173
146	153	173
147	154	174
147	154	174
148	155	175
148	155	175
146	153	173
147	154	174
148	155	175
148	155	175
148	155	175
148	155	175
148	155	175
148	155	175
149	156	176
149	156	176
150	157	177
150	157	177
150	157	177
149	156	176
149	156	176
148	155	175
150	157	177
150	157	177
150	157	177
150	157	177
149	156	176
148	155	175
150	157	177
152	159	179
144	151	171
146	153	173
149	156	176
154	161	181
155	162	182
149	156	176
150	157	177
151	158	178
150	157	177
151	158	178
151	158	178
151	158	178
153	160	180
154	161	181
152	159	179
149	156	176
152	159	179
152	159	179
152	159	179
152	159	179
153	160	180
153	160	180
153	160	180
153	160	180
152	159	179
152	159	179
152	159	179
152	159	179
152	159	179
152	159	179
154	161	181
156	163	183
155	162	182
154	161	181
153	160	180
156	163	183
153	160	180
151	158	178
154	161	181
155	162	182
149	156	176
150	157	177
151	158	178
151	158	178
150	157	177
149	156	176
150	157	177
152	159	179
150	157	177
151	158	178
152	159	179
151	158	178
149	156	176
148	155	175
149	156	176
149	156	176
148	155	175
147	154	174
148	155	175
147	154	174
148	155	175
149	156	176
148	155	175
147	154	174
144	151	171
145	152	172
146	153	173
147	154	174
148	155	175
148	155	175
147	154	174
147	154	174
147	154	174
147	154	174
147	154	174
147	154	174
148	155	175
149	156	176
150	157	177
151	158	178
154	161	181
151	158	178
147	154	174
145	152	172
145	152	172
146	153	173
145	152	172
144	151	171
144	151	171
144	151	171
145	152	172
145	152	172
145	152	172
144	151	171
143	150	170
143	150	170
134	141	161
137	144	164
142	149	169
144	151	171
143	150	170
139	146	166
139	146	166
139	146	166
141	148	168
141	148	168
141	148	168
140	147	167
140	147	167
139	146	166
139	146	166
139	146	166
136	143	163
137	144	164
137	144	164
137	144	164
137	144	164
136	143	163
135	142	162
135	142	162
137	144	164
136	143	163
136	143	163
133	140	160
133	140	160
133	140	160
133	140	160
134	141	161
126	133	153
127	134	154
132	139	159
137	144	164
133	140	160
129	136	156
128	135	155
131	138	158
129	136	156
129	136	156
130	137	157
130	137	157
130	137	157
129	136	156
129	136	156
129	136	156
127	134	154
129	136	156
130	137	157
130	137	157
133	140	160
132	139	159
132	139	159
134	141	161
132	139	159
128	135	155
132	139	159
139	146	166
139	146	166
131	138	158
129	136	156
132	139	159
129	136	156
130	137	157
131	138	158
130	137	157
128	135	155
127	134	154
128	135	155
131	138	158
133	140	160
132	139	159
131	138	158
129	136	156
129	136	156
132	139	159
132	139	159
133	140	160
134	141	161
134	141	161
134	141	161
135	142	162
135	142	162
135	142	162
133	140	160
133	140	160
134	141	161
134	141	161
134	141	161
134	141	161
134	141	161
134	141	161
134	141	161
134	141	161
129	136	156
133	140	160
136	143	163
134	141	161
131	138	158
130	137	157
133	140	160
134	141	161
134	141	161
133	140	160
132	139	159
131	138	158
132	139	159
132	139	159
133	140	160
134	141	161
135	142	162
135	142	162
135	142	162
135	142	162
135	142	162
135	142	162
135	142	162
135	142	162
133	140	160
136	143	163
138	145	165
140	147	167
137	144	164
136	143	163
133	140	160
134	141	161
136	143	163
137	144	164
138	145	165
139	146	166
139	146	166
140	147	167
143	150	170
145	152	172
127	134	154
133	140	160
140	147	167
140	147	167
137	144	164
136	143	163
138	145	165
139	146	166
139	146	166
139	146	166
138	145	165
138	145	165
138	145	165
141	148	168
144	151	171
146	153	173
145	152	172
144	151	171
143	150	170
141	148	168
141	148	168
142	149	169
142	149	169
143	150	170
140	149	169
142	153	173
143	154	174
143	154	174
143	154	174
143	154	174
144	155	175
145	156	176
145	156	176
143	154	174
146	157	177
146	157	177
144	155	175
140	151	171
142	153	173
145	156	176
145	156	176
147	158	178
147	158	178
146	157	177
146	157	177
149	160	180
148	159	179
147	158	178
144	155	175
144	155	175
146	157	177
145	156	176
145	156	176
143	154	174
143	154	174
142	153	173
145	156	176
144	155	175
144	155	175
145	156	176
145	156	176
145	156	176
146	157	177
147	158	178
145	156	176
145	156	176
147	158	178
147	158	178
147	158	178
147	158	180
146	157	179
145	156	178
148	159	181
147	158	178
146	157	177
147	158	178
148	159	179
149	160	180
149	160	180
150	161	181
149	160	180
149	160	180
149	160	180
148	159	179
148	159	179
147	158	178
147	158	178
147	158	178
149	160	180
149	160	180
150	161	181
150	161	181
149	160	180
149	160	180
148	159	179
147	158	178
148	159	179
151	162	182
152	163	183
150	161	181
149	160	180
148	159	179
148	159	179
151	162	184
150	160	184
150	159	186
150	159	186
150	159	186
150	159	186
150	159	186
150	159	186
150	159	186
150	159	186
150	159	186
150	159	186
151	160	187
151	160	187
151	160	187
152	161	188
152	161	188
150	159	186
149	158	185
151	160	187
151	160	187
151	160	187
151	160	187
151	160	187
151	160	187
151	160	187
151	160	187
151	160	187
151	160	187
151	160	187
151	160	187
151	160	187
151	161	185
152	163	185
153	164	184
153	164	184
153	164	184
153	164	184
153	164	184
153	164	184
153	164	184
153	164	184
153	164	184
153	164	184
153	164	184
153	164	184
153	164	184
153	164	184
153	164	186
152	162	186
154	163	190
154	163	190
153	162	189
153	162	189
153	162	189
153	162	189
155	164	191
155	164	191
155	164	191
154	163	190
154	163	190
154	163	190
154	163	190
154	163	190
154	163	190
154	163	190
155	164	191
155	164	191
155	164	191
155	164	191
155	164	191
155	164	191
155	164	191
156	165	192
156	165	192
154	163	190
155	164	191
156	165	192
155	164	191
156	165	192
156	165	192
156	165	192
157	166	193
157	166	193
158	167	194
158	167	194
157	166	193
157	166	193
156	165	192
155	164	191
156	165	192
155	164	191
155	164	191
156	165	192
156	165	192
156	165	192
156	165	192
157	166	193
157	166	193
157	166	193
157	166	193
157	166	193
157	166	193
158	167	194
158	167	194
156	165	192
156	165	192
156	165	192
157	166	193
157	166	193
158	167	194
158	167	194
158	167	194
156	167	194
155	166	193
156	167	194
154	165	192
153	164	191
153	164	191
154	165	192
154	165	192
154	165	192
154	165	192
155	166	193
156	167	194
156	167	194
155	166	193
154	165	192
153	164	191
155	166	193
155	166	193
155	166	193
155	166	193
155	166	193
155	166	193
155	166	193
155	166	193
157	168	195
156	167	194
155	166	193
153	164	191
153	164	191
154	165	192
154	165	192
154	165	192
155	166	193
155	166	193
155	166	193
156	167	194
156	167	194
157	168	195
157	168	195
154	165	192
156	167	194
156	167	194
156	167	194
156	167	194
156	167	194
156	167	194
155	166	193
155	166	193
155	168	194
153	166	192
152	165	191
152	165	191
153	166	192
154	167	193
154	167	193
154	167	193
153	166	192
151	164	190
154	167	193
153	166	192
150	163	189
149	162	188
150	163	189
152	165	191
150	163	189
150	163	189
150	163	189
150	163	189
150	163	189
150	163	189
150	163	189
151	164	190
150	163	189
150	163	189
150	163	189
149	162	188
149	162	188
147	160	186
147	160	186
146	159	185
145	157	185
149	161	189
