# Supplementary material for: Detection of Power Line Insulators in Digital Images Based on the Transformed Colour Intensity Profiles
Source: Sensors (Basel). 2023 Mar 22;23(6):3343. doi: 10.3390/s23063343 (PMC10051827; doi:10.3390/s23063343)
Supplement: Supplementary file 1 [file sensors-23-03343-s001.zip › Dataset/ni/ni_SCENA_72_269_473_713_718.csv]

216	165	122
216	165	122
216	165	122
216	165	122
216	165	122
216	165	122
216	165	122
216	165	122
216	165	122
216	165	122
216	165	122
216	165	122
216	165	122
216	165	122
216	165	122
216	165	122
216	165	122
216	165	122
216	165	122
215	164	121
215	164	121
215	164	121
216	165	122
216	165	122
217	166	123
217	166	123
217	166	123
217	166	123
217	166	123
217	166	123
217	166	123
217	166	123
217	166	123
217	166	123
217	166	123
216	165	122
216	165	122
216	165	122
216	165	122
216	165	122
216	165	122
217	166	123
217	166	123
216	165	122
216	165	122
216	165	122
216	165	122
216	165	122
216	165	122
216	165	122
216	165	122
217	166	123
217	166	123
217	166	123
217	166	123
217	166	123
217	166	123
217	166	123
217	166	123
217	166	123
217	166	123
217	166	123
217	166	123
217	166	123
217	166	123
217	166	123
217	166	123
217	166	123
217	166	123
217	166	123
217	166	123
217	166	123
217	166	123
217	166	123
217	166	123
217	166	123
217	166	123
217	166	123
217	166	123
217	166	123
217	166	123
217	166	123
217	166	123
217	166	123
217	166	123
217	166	123
217	166	123
217	166	123
217	166	123
217	166	123
217	166	123
217	166	123
217	166	123
217	166	123
217	166	123
217	166	123
217	166	123
217	166	123
217	166	123
217	166	123
217	166	123
217	166	123
217	166	123
217	166	123
217	166	123
217	166	123
217	166	123
217	166	123
217	166	123
217	166	123
217	166	123
217	166	123
217	166	123
217	166	123
217	166	123
217	165	124
217	165	124
217	165	124
217	165	124
217	165	124
217	165	124
217	165	124
217	165	124
217	165	124
217	165	124
217	165	124
217	165	124
217	165	124
217	166	123
217	166	123
217	166	123
219	166	123
219	166	123
219	166	123
219	166	123
219	166	123
219	166	123
219	166	123
219	166	123
217	166	123
217	166	123
217	166	123
217	166	123
218	169	125
218	169	125
216	167	123
214	165	121
214	165	121
215	166	122
215	166	122
216	167	123
216	167	123
216	167	123
216	167	123
216	167	123
219	170	126
219	170	126
220	169	126
220	169	126
219	168	125
219	168	125
219	168	125
219	168	125
220	168	122
220	168	122
218	167	124
219	168	125
221	169	123
221	168	125
223	168	123
224	169	124
226	169	124
222	167	122
219	167	121
216	169	125
210	169	130
197	158	119
142	113	76
111	88	56
66	55	35
50	45	30
36	34	24
33	31	23
26	24	23
24	23	19
24	21	16
38	32	13
36	26	2
70	50	15
122	96	56
198	160	118
212	166	125
218	166	125
221	168	125
221	168	125
217	165	124
217	165	124
217	165	124
217	165	124
217	165	124
217	165	124
220	168	127
220	168	127
219	167	126
219	167	126
219	167	126
218	166	125
218	166	125
218	166	125
218	166	125
219	167	126
219	168	125
219	168	125
220	169	126
220	169	126
220	169	126
220	169	126
219	168	125
219	168	125
219	168	125
219	168	125
218	167	124
218	167	124
218	167	124
219	168	125
219	168	125
219	168	125
219	168	125
220	169	126
220	169	126
220	169	126
220	169	126
219	168	125
219	168	125
219	168	125
218	167	124
218	167	124
218	167	124
218	167	124
219	168	125
219	168	125
219	168	125
220	169	126
220	169	126
220	169	126
220	169	126
219	168	125
219	168	125
219	168	125
219	168	125
218	167	124
218	167	124
218	167	124
219	168	125
219	168	125
219	168	125
219	168	125
220	169	126
220	169	126
220	169	126
220	169	126
219	168	125
219	168	125
219	168	125
218	167	124
218	167	124
218	167	124
218	167	124
219	168	125
219	168	125
219	168	125
220	169	126
220	169	126
217	165	124
217	165	124
217	166	123
217	166	123
217	166	123
217	166	123
217	166	123
217	166	123
217	166	123
217	166	123
219	168	125
219	168	125
219	168	125
220	169	126
220	169	126
220	169	126
220	169	126
219	168	125
219	167	126
219	167	126
218	166	125
218	166	125
218	166	125
218	166	125
219	167	126
219	167	126
219	167	126
220	168	127
220	168	127
220	168	127
220	168	127
219	167	126
219	167	126
219	167	126
221	168	125
220	167	124
218	166	125
218	166	125
219	167	126
219	167	126
221	168	125
221	168	125
217	166	123
216	167	123
216	170	129
213	168	130
200	163	129
216	186	161
212	186	162
145	129	116
132	123	113
66	62	57
36	32	27
41	39	38
44	44	44
30	30	30
36	39	43
50	53	57
93	99	106
100	101	105
67	56	52
70	52	41
135	104	83
204	164	139
214	169	136
205	158	120
213	167	126
213	168	125
214	169	126
215	170	127
218	170	128
217	169	127
216	168	126
217	169	127
220	170	128
220	170	128
219	169	127
220	170	128
220	168	127
219	167	126
219	167	126
218	166	125
219	167	126
219	167	126
219	167	126
219	169	127
219	169	127
214	166	124
216	168	126
216	168	126
218	168	126
218	168	126
219	167	126
218	166	125
218	166	125
218	166	125
219	167	126
219	167	126
219	167	126
219	167	126
220	168	127
220	168	127
220	168	127
220	168	127
219	167	126
219	167	126
219	167	126
218	166	125
218	166	125
218	166	125
218	166	125
219	167	126
219	167	126
219	167	126
220	169	126
220	169	126
222	169	126
222	169	126
221	168	125
221	168	125
221	168	125
221	168	125
220	167	124
220	167	124
220	167	124
221	168	125
221	168	125
219	168	125
219	168	125
220	169	126
220	169	126
220	169	126
220	169	126
219	168	125
219	168	125
219	168	125
218	167	124
218	167	124
218	167	124
218	167	124
219	168	125
219	168	125
219	168	125
220	169	126
220	169	126
220	169	126
220	169	126
219	168	125
219	168	125
219	168	125
219	168	125
218	167	124
218	167	124
218	167	124
219	168	125
219	168	125
219	168	125
219	168	125
220	169	126
220	169	126
220	169	126
220	169	126
219	168	125
219	168	125
219	168	125
218	167	124
218	167	124
218	167	124
218	167	124
219	168	125
219	168	125
219	168	125
