# Supplementary material for: Detection of Power Line Insulators in Digital Images Based on the Transformed Colour Intensity Profiles
Source: Sensors (Basel). 2023 Mar 22;23(6):3343. doi: 10.3390/s23063343 (PMC10051827; doi:10.3390/s23063343)
Supplement: Supplementary file 1 [file sensors-23-03343-s001.zip › Dataset/ni/ni_SCENA_33_2387_67_1616_140.csv]

142	105	77
142	105	77
142	105	77
142	105	77
142	103	75
142	103	75
142	103	75
143	104	76
143	104	76
144	105	77
144	105	77
144	105	77
146	107	79
145	106	78
145	106	78
144	105	77
144	105	77
144	105	77
143	104	76
143	104	76
140	103	75
140	103	75
141	104	76
141	104	76
141	104	76
141	104	76
140	103	75
139	102	74
140	103	75
140	103	75
142	105	77
142	105	77
142	105	77
142	105	77
140	103	75
140	103	75
143	104	76
143	104	76
143	105	75
144	106	76
144	106	76
145	107	77
145	107	75
146	108	76
145	107	75
145	107	75
145	108	74
144	107	73
142	105	71
143	106	72
144	107	73
145	107	75
145	107	77
145	106	78
145	106	78
144	105	77
144	105	77
144	105	77
143	104	76
143	104	76
144	105	77
144	105	77
144	105	77
144	105	77
144	105	77
144	105	77
144	105	77
144	105	77
144	105	77
144	105	77
144	105	77
144	105	77
144	105	77
144	105	77
144	105	77
144	105	77
143	104	76
143	104	76
143	104	76
143	104	76
143	104	76
143	104	76
143	104	76
143	104	76
143	104	76
143	104	76
143	104	76
143	104	76
144	105	77
146	107	79
146	107	79
147	108	80
145	106	78
144	105	77
144	105	77
143	104	76
142	103	75
141	102	74
140	101	73
140	101	73
145	107	77
145	107	77
145	107	77
145	107	77
145	107	77
145	107	77
145	107	77
145	107	77
144	106	76
144	106	76
144	106	76
143	105	75
143	105	75
142	104	74
142	104	74
142	104	74
142	105	77
142	105	77
141	104	76
141	104	76
141	104	76
142	105	77
142	105	77
142	105	77
140	103	75
140	103	75
141	104	76
142	105	77
142	105	77
143	106	78
144	107	79
144	107	79
145	108	80
141	107	78
141	107	78
142	108	79
144	107	79
143	106	78
143	106	78
142	105	77
145	106	78
144	105	77
144	105	77
144	104	76
144	104	76
145	105	77
145	105	77
146	106	78
147	107	79
146	106	78
146	106	78
145	105	77
145	105	77
146	106	78
146	106	78
146	106	78
144	104	76
144	104	76
144	104	76
144	104	76
144	104	76
145	105	77
146	106	78
146	106	78
141	102	74
141	102	74
141	102	74
142	103	75
142	103	75
142	103	75
143	104	76
143	104	76
144	105	77
144	105	77
144	105	77
146	107	79
146	107	79
146	107	79
146	107	79
146	107	79
144	104	79
144	104	79
144	104	79
144	104	79
144	104	79
144	104	79
143	103	78
143	103	78
145	105	80
146	106	81
146	106	81
146	106	81
146	106	81
147	107	82
147	107	82
147	107	82
144	105	77
144	105	77
144	105	77
144	105	77
144	105	77
144	105	77
144	105	77
144	105	77
143	104	76
144	105	77
144	105	77
145	106	78
145	106	78
144	105	77
144	105	77
143	104	76
145	106	78
145	106	78
145	106	78
145	106	78
145	106	78
142	103	75
142	103	75
142	103	75
144	105	77
144	105	77
144	105	77
144	105	77
144	105	77
144	105	77
144	105	77
144	105	77
144	105	77
144	105	77
144	105	77
144	105	77
145	106	78
145	106	78
145	106	78
145	106	78
145	106	78
145	106	78
145	106	78
145	106	78
145	106	78
145	106	78
145	106	78
145	105	80
144	103	80
144	103	80
143	102	79
143	102	79
143	103	78
144	105	77
145	106	78
145	106	78
144	106	76
144	106	76
144	106	76
143	105	75
143	105	73
143	105	73
142	104	72
142	104	72
143	105	75
143	104	76
143	104	76
143	104	76
143	104	76
143	104	76
143	104	76
143	104	76
145	106	78
145	106	78
145	106	78
144	105	77
144	105	77
143	104	76
142	103	75
142	103	75
143	104	76
143	104	76
143	104	76
143	104	76
145	106	78
145	106	78
145	106	78
146	107	79
144	105	77
144	105	77
144	105	77
144	105	77
144	105	77
144	105	77
144	105	77
144	106	76
145	107	75
145	107	75
145	107	75
145	107	75
145	107	75
145	107	75
145	107	75
145	107	75
144	106	74
144	106	74
144	106	76
144	106	76
144	106	76
144	106	76
144	106	76
144	105	77
142	103	75
143	104	76
144	105	77
145	106	78
146	107	79
146	107	79
146	107	79
145	106	78
144	105	77
144	105	77
144	105	77
144	105	77
144	105	77
144	105	77
144	105	77
144	105	77
143	104	76
143	104	76
143	104	76
143	104	76
143	104	76
143	104	76
143	104	76
143	104	76
146	107	79
145	106	78
145	106	78
145	106	78
145	106	78
145	106	78
145	106	78
145	105	80
143	103	78
143	102	79
143	103	78
143	103	78
143	103	78
143	103	78
143	104	76
143	104	76
146	107	79
146	107	79
146	108	78
145	107	77
145	107	77
145	107	77
145	107	77
145	107	77
147	107	79
146	106	78
145	105	77
145	105	77
145	105	77
145	105	77
145	106	78
145	106	78
142	105	77
142	105	77
142	105	77
143	106	78
141	107	78
140	106	77
140	106	77
142	105	77
141	104	76
143	104	76
143	104	76
144	105	77
144	105	77
145	106	78
145	106	78
145	106	78
143	104	76
144	105	77
144	105	77
145	106	78
145	105	80
146	106	81
145	106	78
146	107	79
144	106	76
144	106	76
144	106	76
144	106	76
144	106	76
144	106	76
144	106	76
144	106	76
144	106	76
144	106	76
143	105	75
142	104	74
142	104	74
143	105	75
144	106	76
145	107	77
145	106	78
145	106	78
145	106	78
145	106	78
145	106	78
145	106	78
145	106	78
145	106	78
145	106	78
145	106	78
145	106	78
145	106	78
145	106	78
145	106	78
144	105	77
144	105	77
143	104	76
143	104	76
143	104	76
144	105	77
144	105	77
145	106	78
145	106	78
145	106	78
145	106	78
145	106	78
145	106	78
145	106	78
146	107	79
146	107	79
146	107	79
146	107	79
143	104	76
143	104	76
144	105	77
144	105	77
145	106	78
145	106	78
145	106	78
146	107	79
146	107	79
146	107	79
145	106	78
145	106	78
145	106	78
144	105	77
145	106	78
145	106	78
143	104	76
143	104	76
143	104	76
144	105	77
144	105	77
145	106	78
145	106	78
145	106	78
146	108	78
145	106	78
144	106	76
143	104	76
143	105	75
143	104	76
143	105	75
144	105	77
143	104	76
143	104	76
142	108	79
144	107	79
142	108	79
144	107	79
142	108	79
144	107	79
142	108	79
144	107	79
142	108	79
143	106	78
141	107	78
140	106	77
140	106	77
142	105	77
142	105	77
144	105	77
144	105	77
144	105	77
144	105	77
144	105	77
144	105	77
144	105	77
145	106	78
145	106	78
145	106	78
145	106	78
145	106	78
145	106	78
145	106	78
145	106	78
142	105	77
141	104	76
141	104	76
141	104	76
141	104	76
142	105	77
143	106	78
144	107	79
144	107	79
144	107	79
144	107	79
143	106	78
143	106	78
142	105	77
142	105	77
142	105	77
145	106	78
144	105	77
144	105	77
144	105	77
144	105	77
143	104	76
143	104	76
144	105	77
144	105	77
145	106	78
145	106	78
146	107	79
146	107	79
145	106	78
145	106	78
144	105	77
146	108	78
146	108	78
145	107	77
144	106	76
144	106	76
144	106	76
143	105	75
143	105	75
145	107	77
145	107	77
145	107	77
145	107	77
145	107	77
145	107	77
145	107	77
145	107	77
143	105	75
144	106	76
144	106	76
145	107	77
145	107	77
144	106	76
144	106	76
147	109	79
144	106	76
144	106	76
144	106	76
145	107	77
145	107	77
146	108	78
146	108	78
146	108	78
144	105	77
145	106	78
146	107	79
146	107	79
146	107	79
146	107	79
146	107	79
147	108	80
146	107	79
146	107	79
146	107	79
146	107	79
146	107	79
146	107	79
146	107	79
146	107	79
144	107	81
144	107	81
144	107	81
144	107	81
144	107	81
144	107	81
144	107	81
144	107	81
143	106	80
143	106	80
143	106	80
143	106	80
143	106	80
143	106	80
143	106	80
143	106	80
145	106	78
145	106	78
146	107	79
146	107	79
146	107	79
146	107	79
146	107	79
146	107	79
145	106	78
145	106	78
145	106	78
145	106	78
144	105	77
144	105	77
144	105	77
144	105	77
145	106	78
145	106	78
145	106	78
145	106	78
145	106	78
145	106	78
144	105	77
144	105	77
144	105	77
145	106	78
145	106	78
145	106	78
146	107	79
146	107	79
146	107	79
147	108	80
143	104	76
143	104	76
143	104	76
144	105	77
144	105	77
145	106	78
145	106	78
145	106	78
145	106	78
145	106	78
144	105	77
146	107	79
146	107	79
146	107	79
146	107	79
146	107	79
144	105	77
144	105	77
144	105	77
144	105	77
144	105	77
144	105	77
144	105	77
144	105	77
144	105	77
144	105	77
145	106	78
145	106	78
146	107	79
146	107	79
146	107	79
147	108	80
144	107	79
144	107	79
144	107	79
144	107	79
144	107	79
144	107	79
144	107	79
144	107	79
144	107	79
144	107	79
144	107	79
144	107	79
144	107	79
144	107	79
144	107	79
144	107	79
147	109	79
146	108	78
145	107	77
145	107	77
145	107	77
145	107	77
145	106	78
145	106	78
144	105	77
144	105	77
144	104	79
144	104	79
144	104	79
144	104	79
144	103	80
144	103	80
144	105	77
144	105	77
144	105	77
145	106	78
145	106	78
145	106	78
146	107	79
146	107	79
146	107	79
146	107	79
146	107	79
146	107	79
146	107	79
146	107	79
146	107	79
146	107	79
146	107	79
146	107	79
146	107	79
146	107	79
146	107	79
146	107	79
146	107	79
146	107	79
146	107	79
145	106	78
145	106	78
144	105	77
144	105	77
145	106	78
145	106	78
146	107	79
146	109	81
146	109	81
146	109	81
146	109	81
146	109	81
145	108	80
143	106	78
143	106	78
142	105	77
142	105	77
142	105	77
144	107	79
144	107	79
145	108	80
145	108	80
145	108	80
145	108	80
144	107	79
143	106	78
142	105	77
142	105	77
142	105	77
142	105	77
143	106	78
143	106	78
143	106	78
143	106	78
143	106	78
143	106	78
143	106	78
143	106	78
143	106	78
146	107	79
146	107	79
146	107	79
145	106	78
145	106	78
144	105	77
144	105	77
144	105	77
144	105	77
145	106	78
145	106	78
146	107	79
146	107	79
145	106	78
145	106	78
144	105	77
