# Supplementary material for: Detection of Power Line Insulators in Digital Images Based on the Transformed Colour Intensity Profiles
Source: Sensors (Basel). 2023 Mar 22;23(6):3343. doi: 10.3390/s23063343 (PMC10051827; doi:10.3390/s23063343)
Supplement: Supplementary file 1 [file sensors-23-03343-s001.zip › Dataset/ni/ni_SCENA_50_2335_1388_2266_510.csv]

128	102	65
130	104	68
130	104	68
129	103	67
128	102	66
128	102	66
129	102	68
131	104	70
132	105	71
132	105	71
132	105	71
131	104	70
131	104	70
131	105	69
130	104	68
129	103	67
128	102	66
128	102	66
129	103	67
130	104	68
132	106	70
131	105	69
130	104	68
129	103	67
128	102	66
128	102	66
128	102	66
129	103	67
129	103	67
130	104	68
130	104	68
130	104	68
130	104	68
130	104	68
130	104	68
130	104	67
130	104	67
130	105	65
131	106	66
132	107	67
131	106	66
130	106	64
129	105	63
130	106	64
132	107	67
130	104	68
129	103	67
128	102	65
129	103	66
130	105	65
130	105	65
129	105	63
128	104	62
129	105	63
129	105	63
129	104	64
129	104	64
130	104	67
129	103	67
130	103	69
131	104	70
131	105	69
131	105	68
131	105	68
131	105	69
131	105	69
131	105	69
131	105	69
131	104	70
131	104	70
131	103	72
132	104	73
132	104	74
131	103	73
130	102	72
129	101	71
128	100	69
127	101	64
128	103	63
130	105	65
131	106	66
131	105	68
131	105	68
130	104	67
129	103	66
127	101	65
127	101	65
128	101	67
130	103	69
131	104	70
130	103	69
127	100	66
124	97	63
130	103	69
129	102	68
129	102	68
131	104	70
131	104	70
131	104	70
132	106	70
132	106	70
129	103	66
129	103	66
129	103	66
129	103	66
129	104	64
129	104	64
129	104	64
129	104	64
127	101	64
128	102	65
129	103	66
129	103	66
129	103	66
129	103	66
128	102	65
127	101	64
126	100	63
126	100	63
127	101	64
128	102	65
130	104	67
131	105	68
131	105	68
132	106	69
131	105	69
130	103	69
129	102	68
129	102	68
131	104	70
131	104	70
130	104	68
129	103	67
127	101	64
129	103	66
128	102	65
127	101	64
125	100	60
126	101	61
128	103	63
131	105	68
131	104	70
131	103	72
131	103	72
130	102	71
130	102	71
129	101	70
129	101	70
129	101	70
129	101	70
128	100	69
127	99	68
128	100	69
130	102	71
131	103	72
130	102	71
129	102	68
128	101	64
128	102	62
128	102	62
128	102	62
128	102	62
128	102	62
128	102	62
128	102	62
131	105	65
131	105	65
130	104	64
130	104	64
129	103	63
129	103	63
129	103	63
129	103	63
130	104	67
130	104	68
131	105	69
132	106	70
131	105	69
130	104	68
129	103	67
128	102	66
129	103	67
129	103	67
130	104	68
131	105	69
133	107	71
132	106	70
131	105	69
130	104	67
130	103	66
130	103	66
130	103	66
130	102	67
130	102	67
130	102	68
129	102	68
129	101	70
131	103	72
130	104	68
130	104	68
130	104	68
130	104	68
130	104	68
130	104	68
130	104	68
132	106	70
131	104	70
129	102	68
128	101	67
127	100	66
128	101	67
129	102	68
130	103	69
129	102	68
129	102	68
129	102	68
129	102	68
129	102	68
129	102	68
129	102	68
129	102	68
128	103	71
126	103	71
128	103	71
128	103	71
130	102	71
131	102	71
133	102	69
133	102	69
134	103	70
134	103	70
131	103	68
129	103	67
127	103	67
126	102	66
123	102	64
126	103	65
129	103	67
130	104	68
131	105	69
130	104	68
128	102	65
127	101	64
128	102	65
130	104	67
131	106	66
129	104	64
126	101	61
126	101	61
127	102	62
128	103	63
129	105	63
129	104	64
129	103	66
129	103	67
129	103	67
129	103	67
130	104	68
130	104	68
129	103	67
129	103	67
128	102	66
129	103	67
130	104	68
130	104	68
128	102	66
128	102	66
129	103	67
131	103	68
133	103	68
133	103	68
130	102	67
130	102	67
130	102	67
131	103	68
131	105	69
132	106	70
132	106	70
132	106	70
130	106	70
130	106	70
130	106	70
129	105	69
128	104	68
127	103	67
133	107	71
132	106	70
130	104	68
128	102	66
128	102	66
127	101	65
127	101	65
128	102	66
129	103	67
129	103	67
129	103	67
129	103	67
129	103	67
130	104	68
131	105	69
131	105	69
131	105	69
129	103	67
127	101	65
125	99	63
126	100	64
128	102	66
131	105	69
133	107	71
129	103	67
129	103	67
129	103	67
130	104	68
130	104	68
129	103	67
129	103	67
129	103	67
129	103	66
130	104	67
131	105	69
131	105	69
130	103	69
129	102	68
130	102	71
132	104	73
132	105	71
128	101	67
128	102	66
132	106	69
135	110	70
133	109	67
129	106	61
128	105	60
130	107	62
129	106	61
129	105	63
130	105	65
131	105	68
131	105	69
130	103	69
129	102	68
129	101	70
129	101	70
129	102	68
130	103	69
129	103	67
129	103	67
129	103	66
129	103	66
128	102	65
129	103	66
129	103	66
130	104	67
130	104	67
131	105	68
131	105	68
132	106	69
129	103	66
130	104	67
131	105	68
131	105	68
130	104	67
130	104	67
130	104	67
132	106	69
130	105	65
131	106	66
132	106	69
131	105	69
130	103	69
129	101	70
130	102	72
132	104	74
130	102	72
129	101	71
129	101	71
128	100	70
128	100	69
129	101	70
129	102	68
130	104	68
127	102	62
127	103	61
127	102	62
128	103	63
128	103	63
129	104	64
129	103	66
129	103	66
128	102	65
129	103	66
130	104	67
131	105	69
131	105	69
129	103	67
128	102	66
127	101	65
129	104	64
129	105	63
127	102	62
126	101	61
129	103	66
128	102	65
128	102	66
127	101	65
128	101	67
129	102	68
130	102	71
130	102	71
128	100	69
128	100	69
129	101	70
130	102	71
127	100	66
129	103	67
130	104	68
129	103	67
128	102	66
127	101	65
128	102	66
130	104	68
131	105	69
130	104	68
128	102	66
129	103	67
129	103	67
130	104	68
128	102	66
127	101	65
129	103	67
128	102	66
127	101	65
125	99	63
125	99	63
127	101	65
128	102	65
129	103	66
128	103	63
131	106	66
131	106	66
129	104	64
129	105	63
130	106	64
129	105	63
126	101	61
127	100	63
130	103	66
131	104	67
130	103	66
130	103	66
132	105	68
132	105	68
129	102	65
132	105	68
130	103	66
127	100	63
127	100	63
128	101	64
130	103	66
130	103	66
130	103	66
128	102	66
128	102	66
128	102	66
129	103	67
129	103	67
130	104	68
132	106	69
132	106	69
129	104	64
130	105	65
131	106	66
130	105	65
128	104	62
127	103	61
128	104	62
129	105	63
130	105	65
130	104	67
129	103	66
128	102	65
130	104	67
130	104	67
130	104	68
129	103	67
127	101	65
129	103	67
130	104	68
132	106	70
132	106	70
133	107	71
133	107	71
132	106	69
133	108	68
132	107	67
130	104	67
129	103	66
128	102	65
129	103	66
130	104	68
131	105	69
128	102	66
130	104	68
133	107	71
135	109	73
135	108	74
133	106	72
131	104	70
129	102	68
130	104	68
130	104	68
130	104	68
130	104	68
130	104	68
130	104	68
130	104	68
130	104	68
133	107	71
131	105	69
129	103	67
128	102	66
129	103	67
130	104	68
130	104	68
129	103	67
131	105	69
130	104	68
130	104	68
129	103	67
129	103	67
130	104	68
130	104	68
131	105	69
130	104	68
130	104	68
130	104	68
130	104	68
130	104	68
130	104	68
130	104	68
130	104	67
130	104	67
129	104	64
128	102	65
128	102	66
128	101	67
129	102	68
130	102	71
130	102	71
130	102	71
130	102	71
129	102	68
129	102	68
129	103	67
129	103	66
128	103	63
128	102	65
128	103	69
129	104	72
131	106	74
131	106	74
129	104	70
127	102	68
127	103	67
127	103	67
127	104	66
127	104	66
127	105	64
127	105	64
127	105	64
127	105	64
127	105	64
127	105	64
131	105	68
129	103	67
128	102	66
128	102	66
130	104	68
130	104	68
131	105	69
128	102	66
131	105	69
130	104	68
129	103	67
129	103	67
131	105	69
131	105	69
130	104	68
129	103	67
128	102	66
128	102	66
129	103	67
129	103	66
129	103	66
130	104	68
130	104	68
131	105	69
130	104	68
130	104	68
130	104	68
129	103	67
129	103	67
128	101	67
128	101	67
128	102	66
128	102	66
128	102	66
129	103	67
130	104	68
131	105	69
131	105	69
131	105	69
131	105	69
129	103	67
127	101	65
127	101	65
130	104	68
130	104	68
128	102	66
129	103	67
131	105	69
133	107	71
133	107	71
132	106	70
131	105	69
129	103	67
128	102	66
127	101	65
127	101	65
128	102	66
130	104	68
129	103	67
129	103	67
129	103	67
129	103	67
129	103	67
129	103	67
130	104	68
130	104	68
130	104	68
130	104	68
130	104	68
130	104	68
129	103	67
129	103	67
129	103	67
130	104	68
131	105	69
131	105	69
129	103	67
128	102	66
129	103	67
131	104	70
131	103	72
131	103	73
131	103	73
131	103	72
131	103	72
131	103	72
131	104	70
131	104	70
127	100	66
128	101	67
129	103	67
129	103	67
129	103	67
129	103	67
128	102	65
127	101	64
130	104	68
128	102	66
126	100	64
127	101	65
130	104	68
131	105	69
130	104	68
127	101	65
128	102	66
130	104	68
130	104	68
130	104	68
130	104	68
129	103	67
130	104	68
131	105	69
132	106	70
131	105	69
130	104	68
129	103	67
128	102	66
128	102	66
129	103	67
130	104	68
128	102	66
132	106	70
132	106	70
131	105	69
130	104	68
129	103	67
131	105	69
132	106	70
130	104	67
128	103	63
127	101	64
128	102	66
129	102	68
129	102	68
130	102	71
130	102	71
134	106	75
132	104	73
131	104	70
130	104	68
130	104	67
129	103	66
128	103	63
126	101	61
128	104	62
129	105	63
130	105	65
130	105	65
130	104	67
130	104	68
129	102	68
129	102	68
129	102	68
128	101	67
127	101	65
127	101	64
129	104	64
129	104	64
128	104	62
127	102	62
129	103	67
129	102	68
130	103	69
130	103	69
130	103	69
131	104	70
131	105	69
131	105	69
133	107	70
131	105	68
129	103	66
129	103	66
130	105	65
130	105	65
130	105	65
130	104	67
131	105	69
130	104	68
129	103	67
129	103	67
129	103	67
129	103	67
130	104	68
131	105	69
132	106	70
132	106	70
131	105	69
131	105	69
131	105	69
130	104	68
130	104	68
130	104	68
129	103	67
130	104	68
129	103	67
127	101	65
129	103	67
131	105	69
130	104	68
127	101	65
130	104	68
130	104	68
130	104	68
130	104	68
130	104	68
130	104	68
130	104	68
130	104	68
132	106	69
131	106	66
129	104	64
127	102	62
126	101	61
127	102	62
129	104	64
130	105	65
130	104	67
131	105	68
131	105	68
130	104	67
129	103	67
128	102	66
130	104	68
133	107	71
125	99	62
126	100	63
127	101	64
128	102	65
128	102	65
127	101	64
126	100	63
125	99	62
128	102	65
128	102	65
128	102	65
129	103	66
130	105	65
130	105	65
130	105	65
130	105	65
129	104	64
130	105	65
131	106	66
131	105	68
131	105	68
131	105	68
130	104	67
129	103	66
130	104	68
130	104	68
130	103	69
130	103	69
130	103	69
130	103	69
130	103	69
130	103	69
130	103	69
128	101	67
128	101	67
130	103	69
130	103	69
128	101	67
128	101	67
131	104	70
130	103	69
130	103	69
130	103	69
130	103	69
130	103	69
130	103	69
130	103	69
130	103	69
132	106	70
131	105	69
130	104	68
129	103	67
129	103	67
130	104	68
131	105	69
132	106	70
131	105	69
132	106	70
132	106	70
132	106	70
131	105	69
129	103	67
127	101	65
126	100	64
129	103	67
129	103	67
129	103	67
129	103	67
129	103	67
129	103	67
129	103	67
129	103	67
128	102	66
128	102	66
128	102	66
129	103	67
128	102	66
128	102	66
128	102	66
128	102	66
129	102	68
128	101	67
