# Supplementary material for: Detection of Power Line Insulators in Digital Images Based on the Transformed Colour Intensity Profiles
Source: Sensors (Basel). 2023 Mar 22;23(6):3343. doi: 10.3390/s23063343 (PMC10051827; doi:10.3390/s23063343)
Supplement: Supplementary file 1 [file sensors-23-03343-s001.zip › Dataset/ni/ni_SCENA_90_4102_1853_4517_2173.csv]

11	12	32
11	12	32
10	13	34
10	13	34
12	15	36
13	16	37
12	17	38
13	18	39
14	18	42
14	18	42
17	21	46
17	21	46
18	22	47
19	23	48
18	21	49
19	22	50
20	23	51
20	23	51
20	22	52
20	22	52
21	23	54
22	24	55
24	26	57
25	27	58
30	27	59
30	27	59
31	29	59
33	31	61
35	32	64
35	32	64
35	32	64
35	32	64
37	33	68
39	35	70
38	34	69
39	35	70
35	31	67
39	35	71
46	42	78
43	39	75
50	46	82
72	68	103
126	121	152
149	145	174
134	131	157
125	121	146
115	111	136
99	95	120
90	87	109
67	65	85
42	40	60
30	29	45
21	21	33
19	21	29
20	23	28
17	21	22
15	19	20
11	16	15
10	12	13
9	11	12
8	10	11
7	9	10
7	9	10
7	9	10
7	8	12
8	9	13
8	9	13
8	9	13
8	9	13
9	10	14
9	10	14
10	11	15
10	11	15
10	11	15
8	10	18
8	10	18
8	10	18
9	11	19
9	10	20
10	11	21
9	11	22
9	11	22
9	12	26
9	12	26
9	11	29
10	12	30
8	12	30
7	10	31
7	10	31
5	10	31
8	12	36
7	13	36
8	14	37
9	15	38
9	14	39
10	15	40
11	16	41
10	15	40
12	16	44
12	16	44
13	17	45
14	18	46
14	18	47
15	19	48
16	20	49
16	20	49
14	19	50
16	19	50
17	19	53
18	20	54
20	22	56
21	23	57
22	24	59
22	24	59
24	26	61
27	29	64
28	29	67
29	30	68
30	31	69
32	33	71
34	34	74
35	35	75
38	34	75
39	34	73
44	36	76
47	41	76
50	40	76
57	49	80
98	86	116
105	93	121
106	95	121
110	100	123
114	105	126
112	105	126
108	101	122
98	93	114
81	78	100
66	64	84
43	41	61
28	26	45
30	29	45
33	33	47
22	22	36
19	20	30
23	24	34
15	17	25
28	31	36
21	24	29
19	18	27
16	15	24
19	20	30
23	25	36
23	26	40
23	24	38
27	27	41
37	37	51
22	22	36
36	34	46
34	34	46
38	36	48
28	28	42
29	29	43
30	29	45
45	44	60
31	29	49
37	35	55
60	57	79
88	85	107
114	108	131
101	98	120
120	116	135
132	129	145
139	133	150
137	131	148
140	132	149
140	132	149
141	131	148
136	128	145
142	132	149
143	133	150
144	132	150
144	134	151
142	131	151
141	133	150
141	132	152
141	132	152
140	128	150
143	131	153
146	133	155
147	134	156
144	133	153
143	132	152
144	132	154
145	133	155
144	132	154
144	132	154
145	132	156
146	133	157
146	133	157
145	132	156
145	132	158
148	135	161
146	135	161
145	134	160
143	132	158
140	129	155
134	125	152
128	121	148
124	117	144
120	115	142
114	112	141
109	110	138
105	107	137
88	92	121
45	52	79
29	36	63
28	39	61
25	41	58
58	91	94
104	151	148
100	156	151
93	150	147
82	149	142
70	143	133
58	137	124
55	133	122
49	128	114
43	123	106
40	119	100
40	119	98
45	120	99
49	124	102
52	128	110
56	129	113
55	124	109
60	128	111
54	122	105
56	124	107
67	132	116
56	119	103
55	117	101
65	122	107
90	145	130
90	143	129
106	155	141
121	165	152
131	169	157
127	165	153
137	171	160
146	180	169
145	185	174
126	172	160
107	152	143
71	123	113
69	123	110
63	124	110
65	127	111
69	133	114
62	129	108
60	127	106
51	119	96
50	115	93
48	113	88
51	113	89
49	111	87
46	109	83
39	104	78
38	105	76
39	106	77
39	106	77
42	108	79
43	110	81
44	111	82
42	109	82
40	107	80
41	108	81
41	108	81
37	104	77
36	103	76
34	99	73
33	98	72
31	96	70
27	93	68
23	91	66
26	94	69
25	93	68
29	94	69
29	94	69
31	93	69
32	92	68
31	89	65
33	89	66
33	88	63
32	87	62
34	85	58
41	92	65
50	98	72
53	104	77
63	115	91
60	112	88
57	109	85
54	106	82
43	95	71
40	92	68
35	87	63
33	85	61
30	82	58
29	81	57
28	80	56
26	78	54
24	76	52
23	75	51
23	75	51
24	76	52
24	73	51
28	74	51
29	75	52
27	73	50
29	75	53
35	82	60
47	93	74
56	102	83
58	103	86
61	105	88
53	95	78
38	79	64
36	75	59
34	73	57
32	74	57
29	74	57
27	72	55
26	75	55
25	74	54
21	74	54
22	75	55
23	76	56
27	80	60
38	91	71
63	116	96
56	109	89
58	109	89
59	108	88
65	111	92
59	104	85
68	113	94
76	121	102
90	135	119
99	144	128
102	147	131
104	151	135
103	148	132
101	146	130
102	145	130
103	146	131
102	143	128
102	145	130
99	142	129
104	147	134
102	142	130
92	135	122
79	122	109
58	101	86
50	93	78
53	101	83
59	110	90
61	112	92
57	110	90
56	112	91
48	104	83
41	96	77
39	94	75
43	98	79
44	96	79
43	95	78
51	103	86
65	116	102
77	125	113
64	107	98
45	86	78
33	68	58
15	50	40
13	49	37
16	55	40
21	60	45
22	64	47
28	72	55
45	89	72
45	89	72
68	113	97
81	126	110
71	117	105
71	117	105
46	93	84
35	85	73
31	92	72
28	95	68
27	93	68
23	94	68
32	104	81
39	112	90
34	110	86
40	116	92
38	114	90
37	113	89
38	112	88
37	111	87
36	106	83
33	101	78
46	111	89
69	130	110
115	170	155
134	187	174
136	189	176
133	186	173
136	189	176
140	193	180
