# Supplementary material for: Detection of Power Line Insulators in Digital Images Based on the Transformed Colour Intensity Profiles
Source: Sensors (Basel). 2023 Mar 22;23(6):3343. doi: 10.3390/s23063343 (PMC10051827; doi:10.3390/s23063343)
Supplement: Supplementary file 1 [file sensors-23-03343-s001.zip › Dataset/ni/ni_SCENA_90_5098_160_4102_1853.csv]

33	114	87
34	115	90
34	115	90
38	114	90
42	118	94
27	100	78
11	80	59
10	79	58
15	80	59
13	78	57
11	72	52
18	79	59
24	79	62
47	99	82
60	112	95
87	136	120
92	141	125
109	151	134
121	159	141
112	154	136
105	154	132
102	160	136
79	144	119
46	117	91
34	108	82
27	106	79
21	102	75
23	104	77
26	107	80
31	109	85
46	122	98
63	137	113
39	110	84
32	101	74
44	114	91
40	113	91
42	116	98
64	136	123
80	151	141
68	138	132
68	131	129
47	104	106
38	86	92
37	78	87
36	69	78
57	85	96
73	102	107
75	105	106
84	112	113
84	112	112
96	122	122
89	115	115
87	112	108
96	117	114
100	119	116
109	123	121
110	124	120
110	121	118
115	122	117
118	125	122
125	129	124
134	135	133
148	146	145
144	144	144
145	147	147
153	155	155
158	160	160
164	166	166
165	167	167
164	169	168
168	173	172
168	170	170
175	177	177
174	172	172
173	171	170
173	174	172
164	169	167
160	167	164
158	168	162
156	166	160
155	160	158
157	160	158
157	160	158
154	159	157
154	159	157
152	157	155
149	156	153
153	160	157
147	154	151
148	155	152
145	152	149
144	151	148
144	151	148
140	149	146
140	149	146
139	148	145
139	147	146
136	144	143
134	142	141
137	145	144
142	149	146
144	151	148
141	148	145
135	142	139
142	149	146
139	146	143
138	145	142
135	142	139
133	140	137
132	139	136
131	138	135
131	138	135
130	135	134
131	136	135
131	137	136
131	137	136
132	138	137
130	136	135
130	137	134
127	134	131
123	132	129
122	131	128
121	131	125
121	131	125
121	131	125
114	129	121
110	125	117
89	116	106
78	110	99
79	114	104
88	119	110
96	123	114
103	124	116
108	124	117
110	124	118
113	125	119
116	126	120
112	124	118
109	123	117
109	123	117
108	124	117
107	125	118
106	124	117
108	124	117
110	122	116
112	122	116
110	120	114
111	121	115
107	121	115
108	122	116
109	123	117
109	125	118
108	122	116
107	121	115
106	120	114
108	122	116
111	125	119
116	130	124
120	134	128
120	134	128
126	140	134
122	132	126
121	131	125
119	125	120
115	121	116
114	120	115
115	121	116
114	121	116
117	127	121
110	126	119
110	131	123
105	129	121
108	137	128
118	149	140
111	145	135
95	130	120
97	137	126
93	136	125
88	136	124
78	128	116
65	115	103
53	107	94
49	103	90
61	117	104
68	130	114
98	160	144
102	164	148
75	134	119
54	114	96
60	118	100
61	119	101
74	132	114
109	162	148
94	137	124
44	79	69
20	47	38
22	42	37
22	36	34
20	36	35
18	39	36
22	49	45
42	79	71
70	113	102
70	116	103
64	112	94
71	117	98
67	113	91
62	104	86
60	100	82
56	102	80
61	110	88
64	113	91
57	109	86
54	108	85
51	105	82
49	105	82
46	100	77
38	92	69
37	89	66
32	81	61
35	81	62
36	81	62
35	79	62
46	88	71
54	90	76
50	85	71
44	76	65
35	65	54
24	54	43
31	58	48
38	65	55
43	70	60
39	69	56
38	68	55
30	60	49
24	54	43
25	52	42
27	54	44
31	55	47
28	55	45
24	60	44
25	64	48
34	75	60
57	100	85
80	124	111
84	133	119
82	134	117
82	136	119
80	138	120
86	144	126
70	132	110
48	112	90
39	103	81
45	110	89
53	118	97
62	126	107
75	130	113
80	132	115
77	129	112
75	124	108
69	116	100
47	92	75
29	73	56
31	76	57
28	70	52
30	72	54
28	73	54
28	73	54
26	72	53
26	72	53
29	75	56
28	77	57
27	79	55
29	87	59
38	96	68
31	89	61
34	89	64
39	94	69
45	99	76
45	101	80
43	99	80
38	97	77
37	95	77
37	97	79
37	102	81
40	105	84
34	101	80
34	105	79
34	109	81
33	106	80
40	106	81
48	107	86
55	110	91
61	111	93
67	110	95
84	125	110
97	136	121
97	136	121
97	136	120
96	138	121
95	140	121
82	134	111
68	122	99
57	115	91
40	105	84
26	95	80
32	105	95
59	136	129
68	143	141
52	126	122
46	116	109
51	117	105
60	122	100
66	126	96
61	122	86
55	116	78
45	109	73
36	106	69
26	100	66
20	90	59
14	76	52
27	84	63
39	95	76
55	111	92
66	120	103
71	125	108
65	118	104
50	103	89
44	95	81
54	106	89
55	107	89
62	114	96
62	113	93
59	111	88
58	110	86
59	111	88
61	110	88
61	110	90
62	114	91
57	111	88
53	110	85
48	109	81
44	108	78
37	104	73
33	100	69
54	116	86
64	122	93
66	122	93
71	126	99
73	126	99
79	127	101
79	130	103
70	122	98
60	115	90
62	117	92
62	117	92
64	119	94
64	119	94
59	114	89
62	117	92
60	112	88
59	111	87
61	111	87
62	110	86
60	108	84
59	105	82
57	103	80
55	103	79
52	103	76
53	106	79
55	106	79
54	102	76
54	100	77
55	99	76
56	95	73
56	95	73
51	90	68
52	91	69
51	90	68
47	91	68
44	88	65
41	87	64
40	87	65
38	86	62
42	88	65
45	92	66
51	98	72
57	104	78
57	105	79
56	107	80
55	107	83
54	106	82
60	115	90
62	114	90
62	111	89
64	111	89
64	110	88
67	110	89
71	112	91
68	114	91
68	115	93
70	119	99
72	121	101
68	122	99
61	119	95
60	120	96
55	121	96
56	122	97
61	134	108
65	140	112
65	140	112
61	138	110
59	136	108
62	139	111
56	130	102
55	126	99
54	112	88
54	108	85
53	105	82
55	107	84
59	108	86
55	107	84
51	103	80
47	101	78
45	99	76
43	99	76
47	101	78
42	96	73
37	91	68
37	91	68
38	91	71
34	86	63
34	82	58
35	81	58
35	81	58
34	79	60
33	78	59
35	79	62
36	81	64
36	84	66
47	97	79
38	94	73
27	85	61
16	80	51
17	85	54
20	91	58
23	97	61
25	103	66
26	111	73
24	108	73
21	108	70
23	108	70
24	106	71
29	106	72
28	105	71
25	102	68
25	101	69
26	102	70
25	101	70
22	98	67
27	103	72
32	108	77
48	122	94
48	125	97
53	138	106
57	144	111
56	143	110
51	138	105
47	134	101
31	116	84
22	107	75
21	106	74
30	117	84
32	119	86
38	129	96
37	131	97
35	135	100
32	136	101
33	139	103
36	144	108
32	142	106
34	144	108
38	144	108
41	145	110
52	149	115
50	145	111
31	122	89
17	102	70
22	105	73
23	101	70
25	103	72
41	117	86
50	126	95
50	126	95
35	111	80
33	107	77
35	110	78
37	113	79
39	116	82
42	119	85
45	122	88
45	122	88
49	126	92
44	121	87
38	113	81
44	117	85
48	121	89
52	122	92
43	111	86
46	114	91
56	120	101
56	121	100
44	109	83
38	102	73
31	97	68
30	96	67
36	103	74
36	103	74
30	100	70
22	92	62
19	91	61
17	89	59
15	89	59
21	95	65
29	105	74
38	114	83
44	120	89
49	125	94
47	118	91
46	117	90
42	116	88
39	116	88
38	118	89
41	118	91
42	120	96
30	97	76
39	111	89
49	115	96
44	116	94
45	120	98
50	126	102
47	128	103
30	108	84
18	92	66
25	88	62
27	84	59
23	80	55
23	80	55
19	77	52
37	95	70
44	105	79
45	106	80
41	106	80
43	108	82
41	108	81
28	95	68
18	87	60
12	81	54
16	85	58
23	91	66
30	95	74
29	92	72
41	107	82
50	116	91
61	127	98
66	130	101
69	130	102
72	131	103
72	130	102
76	134	106
76	134	106
72	130	102
88	146	121
91	149	124
65	127	103
43	108	83
35	112	85
27	108	81
23	109	79
21	112	79
19	111	76
18	110	75
21	111	75
22	112	76
21	109	73
30	114	79
55	136	103
61	140	107
44	122	91
28	107	74
25	105	70
27	107	72
37	113	81
39	117	86
47	123	92
53	129	98
53	127	97
49	123	93
47	118	91
45	116	89
38	109	82
35	106	79
29	102	76
26	99	73
32	106	80
53	127	101
74	150	126
91	164	138
67	136	109
64	131	102
31	106	74
24	99	67
30	106	75
34	108	78
36	107	80
48	113	88
49	106	85
65	96	81
70	87	74
65	83	70
52	79	63
50	88	70
58	104	82
61	116	91
53	127	93
49	129	94
53	133	98
52	132	97
49	129	94
45	124	91
46	122	91
45	124	91
47	125	94
43	124	91
41	122	89
40	121	88
43	123	88
45	125	90
47	127	92
48	130	95
45	135	100
39	135	99
30	133	96
24	130	93
13	126	89
13	127	90
11	129	94
16	129	95
17	127	93
32	133	101
30	122	93
4	88	60
2	75	49
12	80	55
10	72	50
4	63	42
10	72	50
47	109	87
52	111	90
53	110	89
50	106	85
46	95	75
41	87	68
33	73	55
36	70	53
39	73	56
54	86	69
55	91	74
57	93	76
53	89	72
53	91	73
52	85	70
47	81	70
51	85	74
56	97	76
61	106	80
61	110	82
55	112	87
51	114	98
49	119	113
49	122	126
52	127	135
63	141	154
71	150	159
73	149	155
68	142	144
66	133	136
57	127	121
44	128	104
37	128	95
32	126	92
31	125	91
40	129	96
44	131	98
55	137	108
59	139	110
70	145	117
70	144	116
76	145	118
74	141	114
70	135	110
62	128	103
60	125	103
62	127	105
46	117	91
44	119	91
40	111	84
41	112	85
44	113	86
38	100	76
31	93	71
25	81	60
29	84	65
25	73	55
19	67	49
18	67	47
15	60	41
14	61	39
17	60	39
14	60	38
26	66	48
29	65	49
42	79	63
47	84	68
59	95	81
65	101	85
78	107	92
91	116	102
95	115	103
97	117	105
99	116	105
98	115	104
97	116	107
98	117	108
100	119	110
100	119	110
98	119	111
99	120	112
100	121	113
101	122	114
101	122	114
102	123	115
103	124	116
103	124	116
102	123	115
102	123	115
102	123	115
101	122	114
103	124	116
105	126	118
106	127	119
106	129	121
99	123	113
95	119	109
94	118	108
94	118	108
93	117	107
93	117	107
92	116	106
92	116	106
92	116	106
92	116	106
92	116	106
92	116	106
92	116	106
92	116	106
93	117	107
93	117	107
99	120	112
97	118	110
100	118	111
110	126	119
121	135	129
128	142	136
129	141	135
128	138	132
128	135	130
122	129	124
114	124	118
111	121	115
109	122	114
108	121	113
109	124	116
112	128	121
105	122	118
101	118	115
97	114	111
92	109	106
96	110	108
87	104	101
61	78	74
29	49	44
19	39	34
19	39	34
14	37	29
15	38	30
15	39	31
15	42	33
16	43	33
12	42	31
8	44	30
9	48	33
26	64	52
34	71	61
27	69	58
17	56	48
19	60	52
50	90	79
70	112	101
87	130	117
93	140	124
88	140	123
79	133	116
81	136	119
84	144	126
90	147	132
77	126	118
41	78	74
20	56	50
10	40	35
12	37	33
15	37	32
19	39	34
17	37	32
13	36	28
13	36	28
23	48	38
31	58	48
34	62	49
26	54	41
23	51	38
10	38	25
8	39	24
7	37	24
3	37	26
5	37	26
7	39	28
8	40	29
12	42	31
14	44	33
15	42	32
17	44	34
17	44	34
16	43	33
14	41	31
14	41	31
14	41	31
17	42	32
14	38	30
14	37	29
13	36	28
10	34	26
9	33	25
10	34	26
10	34	26
9	38	29
12	41	32
12	41	32
9	43	33
7	41	31
7	38	29
7	37	26
7	37	26
9	39	28
7	43	31
7	43	31
9	45	33
19	53	42
24	57	43
26	59	45
48	81	67
56	89	75
70	106	89
71	107	90
69	105	88
38	79	58
33	74	53
27	70	49
26	74	50
27	73	51
27	69	51
28	68	50
24	63	47
21	60	44
17	56	40
19	58	43
22	61	46
27	66	51
32	71	56
29	68	53
25	66	51
24	65	50
17	62	46
16	61	45
12	59	43
13	60	44
18	65	49
19	66	50
17	66	50
11	63	46
10	64	47
10	64	47
16	70	53
18	72	55
19	73	56
17	71	54
15	67	50
20	69	53
25	72	56
37	82	66
40	85	69
48	93	76
38	95	70
32	90	62
28	80	56
23	71	47
18	58	40
15	51	34
12	48	32
11	47	31
12	47	33
18	53	39
24	60	46
27	66	51
24	64	52
24	64	52
21	61	49
22	63	48
30	72	55
36	78	60
34	79	60
36	81	62
34	80	61
36	85	65
40	89	69
47	96	76
56	105	85
52	101	81
48	94	75
51	97	78
53	98	79
52	98	79
59	105	86
66	117	97
75	119	106
70	113	100
64	111	95
66	113	97
62	114	96
66	122	101
49	111	87
46	112	87
35	110	82
28	114	84
24	118	84
16	118	83
9	118	80
6	121	81
7	123	80
8	123	80
15	121	80
14	120	81
16	119	82
13	118	81
13	118	81
14	119	82
15	119	84
17	121	86
17	121	86
27	121	90
39	120	93
37	121	93
39	118	91
36	117	90
30	111	84
32	106	80
32	104	81
39	104	82
38	106	81
38	103	78
33	98	73
34	100	75
35	99	77
35	102	81
38	102	83
41	103	89
47	104	95
60	111	107
75	125	123
94	138	139
108	149	152
122	161	163
136	176	175
130	172	171
112	154	147
108	151	142
92	135	122
89	139	121
91	143	125
87	146	126
83	143	125
78	140	122
81	144	128
85	148	132
86	148	134
86	148	136
80	142	130
79	141	129
78	143	122
71	136	114
68	132	110
67	132	107
68	133	108
70	135	110
71	133	109
70	132	108
72	134	110
72	135	109
75	135	111
76	136	112
78	138	114
79	139	115
82	140	116
81	141	117
82	142	118
80	143	117
81	144	118
82	145	119
82	145	119
82	145	119
83	144	118
83	144	118
82	143	117
81	142	116
80	138	113
77	135	110
72	130	105
68	126	101
73	130	105
72	129	104
74	127	107
68	121	101
69	123	100
67	121	98
58	115	90
47	106	78
39	101	71
38	100	70
30	97	66
30	98	67
28	98	68
28	98	68
26	96	66
27	97	67
29	97	66
27	97	66
23	99	67
17	101	67
14	99	67
11	100	67
14	108	74
16	110	79
20	117	85
22	115	86
29	120	94
37	126	100
47	129	106
60	135	113
68	139	119
79	143	124
84	144	126
88	144	125
88	145	124
85	145	121
84	144	120
84	144	120
81	143	119
81	141	117
77	139	115
76	138	116
74	138	116
75	138	118
70	137	116
68	135	114
66	135	114
64	133	112
56	128	105
48	122	96
43	118	90
42	117	89
42	117	89
44	117	91
47	118	92
40	110	87
32	100	77
26	94	71
22	87	65
20	85	63
21	86	61
23	89	64
25	91	66
23	89	64
19	84	58
11	76	51
9	71	49
10	69	48
15	73	49
22	80	56
22	81	61
26	85	65
40	98	80
59	117	99
66	122	103
64	121	100
51	107	84
40	92	69
29	81	57
22	73	46
23	70	44
26	72	49
22	68	49
24	69	52
25	70	53
23	71	53
23	74	54
20	73	53
18	74	53
15	72	51
12	74	50
10	75	50
7	76	49
8	77	50
8	79	52
10	84	54
12	88	57
15	93	62
12	92	61
11	94	62
8	93	61
10	95	63
11	98	65
12	99	66
16	100	71
17	101	72
22	104	75
20	102	73
22	102	73
27	104	76
20	95	67
12	86	58
45	116	89
63	130	103
53	120	89
39	103	73
18	87	54
17	88	55
12	86	52
7	84	50
8	85	51
10	85	53
15	90	58
19	91	61
24	94	64
24	96	66
23	97	67
23	97	67
24	98	68
24	98	68
23	97	67
24	96	66
26	93	64
29	90	62
34	89	62
36	87	60
35	83	59
33	79	56
30	78	54
29	77	53
23	72	50
17	69	46
14	68	45
11	67	44
11	67	46
11	67	46
14	69	50
14	69	50
13	68	49
13	68	49
12	74	52
13	75	53
11	75	53
12	77	52
15	80	55
15	80	55
17	82	57
20	85	60
23	88	63
25	90	65
22	89	62
21	88	61
22	88	59
19	83	54
22	81	53
24	79	52
26	79	52
24	79	52
23	81	53
21	82	54
17	83	54
19	86	57
22	89	60
28	92	63
31	90	62
37	90	63
43	91	65
41	92	65
40	88	64
40	89	67
38	93	68
37	95	67
36	97	69
35	102	71
39	108	75
38	112	78
42	116	82
40	117	83
37	116	83
36	114	83
34	111	83
36	113	85
35	112	85
36	110	84
32	106	80
32	105	79
30	105	77
29	105	74
25	104	71
24	103	70
22	104	69
22	104	69
25	105	70
24	103	70
20	102	73
18	98	69
17	90	64
18	84	59
19	81	59
21	80	60
25	87	71
30	92	76
33	96	80
34	97	81
33	95	77
32	96	77
33	98	77
36	101	80
39	103	81
38	102	80
32	94	72
26	85	64
24	83	62
24	81	60
23	80	59
25	80	61
28	83	68
26	85	70
24	89	68
26	98	75
28	109	82
23	114	81
25	125	89
25	131	94
22	134	94
23	135	95
24	136	94
23	135	93
24	135	91
22	130	87
20	127	84
21	125	84
26	125	87
27	121	86
29	116	82
25	109	74
26	105	72
29	105	73
33	109	77
33	109	77
32	111	78
32	111	78
36	112	81
40	112	82
45	111	82
48	107	79
53	106	79
49	104	79
44	103	75
35	96	70
35	96	70
35	93	69
39	95	72
38	91	71
50	98	80
54	102	84
58	103	87
59	104	88
54	100	87
49	101	84
45	100	83
42	100	82
39	104	83
36	99	79
41	97	78
39	94	75
36	93	72
37	94	73
35	95	71
34	96	72
34	93	72
35	91	72
27	83	64
25	76	62
23	66	55
22	61	53
24	60	48
23	59	45
27	62	48
25	60	50
26	59	55
25	60	56
24	62	56
24	67	56
26	72	59
27	76	60
28	84	63
31	87	66
35	91	70
44	96	78
74	123	107
102	147	131
94	134	122
77	113	99
55	88	74
32	65	51
20	59	44
12	53	38
27	70	57
55	97	86
87	130	119
94	137	128
82	125	116
70	110	98
47	87	75
42	84	67
38	77	61
35	74	58
32	71	55
29	68	53
27	63	49
25	61	49
23	57	46
23	59	47
24	60	48
25	61	49
26	62	48
21	57	43
24	60	46
25	61	47
39	75	59
48	84	68
69	102	87
83	114	99
81	113	96
83	115	98
80	109	93
78	107	91
77	107	88
71	103	84
72	103	82
65	98	77
63	99	77
62	97	77
62	99	79
64	102	84
58	97	81
54	96	79
50	93	78
47	90	75
48	93	77
51	96	80
57	104	88
61	108	92
63	107	94
57	102	86
52	98	79
44	92	68
41	89	63
37	85	61
34	83	61
31	79	61
28	75	66
29	75	69
27	72	69
29	74	71
26	73	64
27	74	58
29	74	57
28	72	55
26	72	53
26	73	51
26	73	51
27	74	52
30	76	54
33	79	57
35	81	59
36	82	60
36	82	60
35	81	59
32	79	57
29	76	54
27	76	54
27	76	54
26	78	55
25	77	54
27	79	61
26	78	60
31	83	65
37	89	71
37	90	70
49	102	82
53	104	84
67	116	94
69	118	96
77	123	100
69	112	91
64	103	87
53	89	75
48	82	71
42	76	66
40	76	64
38	74	60
39	78	63
37	78	63
35	78	63
32	80	62
32	80	62
26	76	58
26	76	58
29	78	58
36	82	63
46	91	72
59	99	81
63	102	81
63	100	80
63	98	78
62	97	77
57	98	77
55	98	77
59	99	81
57	97	79
52	89	73
47	82	68
45	77	66
42	74	63
40	72	61
38	72	61
37	72	62
34	72	60
33	73	62
34	74	63
38	78	66
37	80	67
41	87	75
48	91	80
48	92	79
47	90	75
42	86	69
38	80	62
35	78	57
35	78	57
30	74	51
30	74	51
31	74	53
31	74	53
28	73	54
28	70	52
26	68	50
31	73	50
33	76	49
31	75	46
33	75	50
36	75	53
39	76	60
38	73	59
35	71	57
33	71	59
37	76	61
39	83	66
40	85	66
41	86	67
38	84	62
36	79	58
45	83	65
46	83	67
34	64	59
32	58	58
28	47	54
27	41	53
29	38	52
42	46	65
54	55	75
87	84	109
119	114	141
121	114	141
133	124	150
135	126	152
141	132	158
142	133	159
150	141	167
156	148	171
158	151	172
159	153	172
159	152	173
159	152	173
160	153	174
159	152	173
160	153	174
159	152	173
154	147	168
152	145	166
150	142	165
148	141	162
145	137	160
141	133	156
139	131	154
138	131	152
135	130	151
135	130	151
135	130	151
133	128	149
132	127	148
133	127	146
131	125	144
129	123	142
125	121	140
120	116	135
103	99	118
81	77	96
69	65	84
69	65	84
69	65	84
65	61	80
56	54	74
55	53	73
53	51	71
55	53	73
51	49	69
47	45	65
42	40	59
39	37	56
30	28	47
28	26	45
24	22	41
23	21	40
23	21	40
23	21	40
22	20	39
20	19	35
20	20	34
17	19	30
16	18	29
16	18	29
16	16	28
16	16	28
15	15	27
15	16	26
15	16	26
14	15	25
13	14	24
14	13	23
14	13	23
13	12	22
13	12	21
13	12	21
13	13	19
13	13	19
12	13	17
11	12	16
11	12	16
10	11	15
10	11	15
9	10	14
8	9	13
8	9	13
8	9	13
8	9	13
11	11	11
11	11	11
11	11	11
11	11	11
11	12	10
10	11	9
10	11	9
10	11	7
11	12	10
12	13	11
13	16	14
13	16	14
16	18	18
19	21	22
19	21	22
19	19	25
19	19	25
19	21	29
21	21	33
21	21	33
24	25	39
23	26	40
35	37	55
38	40	58
62	64	82
81	82	102
83	84	105
106	104	126
107	105	127
110	108	130
119	116	141
120	117	142
118	115	141
115	112	138
85	83	112
55	52	84
56	51	83
50	45	77
51	46	78
49	43	78
49	43	78
49	45	81
48	44	80
49	45	81
48	44	80
48	44	80
44	40	76
38	36	72
38	36	72
36	34	70
36	34	70
36	35	69
33	32	64
33	33	63
30	29	61
30	29	61
32	29	61
32	29	61
31	28	60
30	27	59
29	26	58
28	25	57
28	25	57
27	24	56
27	25	55
27	25	55
27	25	55
27	25	55
19	22	50
19	22	50
19	22	50
18	21	49
18	21	49
17	20	48
17	20	48
17	21	46
16	20	45
16	20	45
15	19	44
15	19	44
17	18	44
15	16	42
15	16	42
17	16	42
15	16	42
12	16	41
11	15	40
11	15	40
13	15	39
13	15	39
12	14	38
12	14	38
10	13	34
10	13	34
10	13	34
11	12	32
11	12	32
11	12	32
