# Supplementary material for: Detection of Power Line Insulators in Digital Images Based on the Transformed Colour Intensity Profiles
Source: Sensors (Basel). 2023 Mar 22;23(6):3343. doi: 10.3390/s23063343 (PMC10051827; doi:10.3390/s23063343)
Supplement: Supplementary file 1 [file sensors-23-03343-s001.zip › Dataset/ni/ni_SCENA_71_235_613_654_722.csv]

30	27	23
29	26	22
25	25	25
25	25	25
25	25	25
23	25	26
20	26	31
21	25	30
21	25	30
22	25	30
20	25	34
21	27	34
24	27	35
19	21	29
17	23	34
20	24	35
23	25	35
24	26	37
9	18	32
5	14	28
3	10	25
24	24	40
20	26	45
10	15	36
7	13	32
35	47	71
28	41	63
19	30	50
12	22	40
52	69	90
48	65	84
43	59	76
36	50	68
69	91	109
59	81	99
53	73	90
53	69	85
97	112	131
92	105	121
81	93	111
68	81	97
94	120	144
92	116	140
90	112	137
88	110	135
92	120	150
95	121	151
95	119	149
92	113	144
98	121	153
99	120	152
100	121	153
98	123	155
95	121	151
92	121	148
93	120	146
82	116	145
85	117	146
86	119	145
89	119	146
86	122	152
79	113	142
79	114	140
82	115	141
82	118	148
82	116	146
83	117	146
84	118	148
85	120	154
82	115	148
82	115	148
81	114	147
81	117	153
79	116	150
79	116	150
80	118	153
80	118	153
79	117	152
79	117	152
80	117	155
78	118	153
81	118	156
83	121	156
82	121	159
79	118	157
78	118	160
78	117	161
80	119	158
79	118	157
79	118	157
79	118	157
83	121	156
83	121	156
81	119	154
81	119	154
88	125	159
86	123	157
85	122	156
84	121	155
81	119	153
81	119	154
81	120	158
83	121	156
82	119	157
81	119	154
82	119	157
82	120	155
83	121	156
84	122	157
81	119	154
86	124	159
86	124	159
84	122	157
82	120	155
79	117	152
81	119	154
83	121	156
89	127	162
87	125	160
85	123	158
83	121	156
82	120	155
85	123	158
85	123	158
85	123	158
83	121	156
82	120	155
82	120	155
81	119	154
86	124	159
85	123	158
84	122	157
83	121	156
90	126	164
89	124	164
88	123	163
87	122	162
85	120	160
85	120	160
85	120	160
84	119	159
80	116	154
81	117	155
83	119	157
84	120	158
84	120	158
84	120	158
85	121	159
83	119	155
79	115	151
80	117	151
84	118	154
82	121	153
83	121	155
82	120	154
81	119	153
78	119	151
81	122	154
77	121	152
76	120	151
78	121	154
79	122	155
78	121	154
74	117	150
72	110	145
77	113	149
82	119	153
86	122	158
87	123	159
85	121	157
84	120	156
87	123	159
87	123	159
78	114	150
86	122	158
90	126	162
86	122	158
82	118	154
83	119	155
86	122	158
84	120	156
85	123	158
84	122	157
83	121	156
80	118	153
79	117	152
79	117	152
82	120	155
82	120	155
90	128	163
84	122	157
85	123	158
101	139	174
116	154	189
115	153	188
103	141	176
82	120	155
90	128	162
80	118	152
79	117	151
85	123	157
97	135	169
88	126	160
86	124	158
82	120	154
86	124	158
84	122	156
84	122	156
85	123	157
86	124	158
87	125	159
89	127	161
90	128	162
84	123	155
84	123	155
83	122	154
83	122	154
83	122	154
83	122	154
84	122	154
84	122	154
87	122	155
86	121	154
85	120	153
85	120	153
88	125	159
86	123	157
86	121	155
83	121	153
80	116	146
89	123	152
92	122	149
91	119	143
98	122	144
101	121	138
64	80	93
17	27	37
22	31	41
25	31	38
27	30	35
29	30	34
26	29	37
34	36	44
38	40	48
35	41	54
34	51	77
83	107	135
100	124	152
85	113	143
90	118	148
96	126	155
90	121	152
80	114	144
87	121	151
86	120	150
87	118	149
85	116	147
88	117	148
90	118	149
94	119	151
93	119	149
88	117	144
88	117	144
87	116	143
86	115	142
87	116	143
88	117	144
89	118	145
90	119	146
87	116	143
86	115	142
86	115	142
84	113	140
83	112	139
83	112	139
82	111	138
82	111	138
86	113	139
82	109	135
87	110	136
92	112	137
94	108	130
94	101	116
105	103	109
124	110	104
190	164	148
202	165	137
210	164	130
221	169	128
225	174	131
216	165	122
215	170	127
213	168	125
218	168	126
219	167	126
219	167	126
219	167	126
219	167	126
219	167	126
219	167	126
219	167	126
218	166	125
218	166	125
218	166	125
218	166	125
218	166	125
219	167	126
219	167	126
219	167	126
217	167	125
218	168	126
217	167	125
216	166	124
215	165	123
216	166	124
216	166	124
217	167	125
216	166	124
213	163	121
213	163	121
214	164	122
214	164	122
215	165	123
215	165	123
216	166	124
220	168	127
219	167	126
218	166	125
217	165	124
216	164	123
218	166	125
220	168	127
221	169	128
219	167	126
219	167	126
219	167	126
219	167	126
219	167	126
219	167	126
219	167	126
219	167	126
219	167	126
219	167	126
219	167	126
219	167	126
219	167	126
219	167	126
219	167	126
219	167	126
217	165	124
217	165	124
217	165	124
217	165	124
217	165	124
217	165	124
217	165	124
217	165	124
219	165	124
219	165	124
219	165	124
219	165	124
219	165	124
219	165	124
219	165	124
219	165	124
219	165	124
219	165	124
219	165	124
219	165	124
219	165	124
219	165	124
217	165	124
217	165	124
217	165	124
217	165	124
217	165	124
217	165	124
217	165	124
217	165	124
217	165	124
217	165	124
217	165	124
217	165	124
216	164	123
216	164	123
215	163	122
214	162	121
214	162	121
214	162	121
216	164	123
216	164	123
217	165	124
217	165	124
217	165	124
217	165	124
215	163	122
215	163	122
217	165	124
216	164	123
216	164	123
216	164	123
216	164	123
216	164	123
216	164	123
216	164	123
216	164	123
216	164	123
216	164	123
216	164	123
216	164	123
216	164	123
216	164	123
216	164	123
216	164	123
216	164	123
216	164	123
216	164	123
216	164	123
216	164	123
216	164	123
