# Supplementary material for: Detection of Power Line Insulators in Digital Images Based on the Transformed Colour Intensity Profiles
Source: Sensors (Basel). 2023 Mar 22;23(6):3343. doi: 10.3390/s23063343 (PMC10051827; doi:10.3390/s23063343)
Supplement: Supplementary file 1 [file sensors-23-03343-s001.zip › Dataset/ni/ni_SCENA_17_575_976_952_682.csv]

74	68	61
81	77	72
91	87	82
90	86	81
99	96	92
104	100	99
103	104	102
104	102	102
106	106	106
106	108	109
104	106	107
104	106	107
103	105	106
104	106	107
105	105	105
106	104	104
108	106	105
115	114	110
123	122	118
117	115	114
104	102	101
101	99	98
104	100	99
103	101	101
102	100	100
104	102	102
104	102	102
102	101	103
103	102	104
104	103	105
105	104	106
104	103	107
106	105	107
118	115	117
112	110	110
104	102	102
98	96	96
98	96	96
100	98	98
99	97	97
95	93	93
94	92	92
98	96	95
87	85	84
97	95	94
120	118	117
88	86	85
38	36	35
37	33	32
55	50	51
79	74	76
100	94	99
109	105	110
111	107	112
110	109	113
112	111	115
114	115	119
115	116	120
111	115	116
109	113	114
107	112	111
100	101	99
98	99	97
78	69	66
70	58	52
69	60	51
69	60	50
67	58	48
63	56	47
60	53	44
59	52	43
59	52	43
58	51	42
56	50	43
56	50	43
56	50	43
56	50	43
57	51	44
55	51	46
56	52	47
56	52	47
55	50	47
55	50	47
62	56	51
62	56	51
62	56	51
63	58	55
71	66	63
80	76	75
84	80	79
96	92	91
103	101	101
106	104	104
109	105	104
109	105	104
92	88	87
64	61	57
48	46	36
46	46	34
46	43	29
45	43	25
48	41	24
46	39	22
46	39	22
48	39	25
53	44	31
56	47	33
57	48	34
60	51	37
61	52	38
60	51	37
57	48	38
57	48	38
51	44	35
43	37	30
45	39	32
44	38	31
46	40	33
47	41	34
45	41	36
45	41	36
49	45	40
50	46	41
50	46	41
53	48	39
53	47	40
54	49	40
54	48	43
54	48	43
55	48	45
55	48	45
52	45	42
50	45	42
54	47	44
53	46	43
82	76	71
100	94	87
88	78	71
84	75	66
82	72	62
81	69	57
84	71	57
87	72	56
86	72	54
85	71	53
81	71	53
79	71	54
80	69	55
81	70	56
82	71	57
84	71	57
83	70	56
83	68	52
84	69	53
83	69	51
73	61	43
64	52	34
66	54	36
61	51	33
57	46	32
52	40	30
56	43	35
58	45	37
62	48	42
65	51	45
70	54	47
68	52	45
79	61	54
73	55	48
96	78	67
171	150	135
189	170	157
220	197	181
220	196	176
220	194	170
214	187	166
223	195	171
224	197	171
227	197	172
228	198	171
228	199	172
228	200	170
228	201	167
225	200	166
226	202	166
227	201	165
227	199	165
227	199	165
228	200	166
228	200	166
228	200	166
228	200	166
227	199	165
229	198	165
230	199	166
230	199	166
230	199	166
230	199	166
230	199	166
230	199	166
230	199	166
230	199	166
230	199	166
230	199	166
230	199	166
230	199	166
232	199	166
232	199	166
232	199	166
230	199	166
230	199	166
230	199	166
230	199	166
230	199	166
230	199	166
230	199	166
230	199	166
231	200	167
231	200	167
230	199	166
229	198	165
229	198	165
228	197	164
228	197	164
227	196	163
230	200	165
232	200	165
233	198	164
231	196	162
232	200	165
232	200	165
228	197	164
224	196	162
225	200	168
225	200	166
218	195	163
216	196	165
184	166	137
151	134	107
163	146	119
126	109	83
108	90	67
109	89	71
131	112	97
148	132	116
166	149	136
168	152	140
167	153	141
166	152	140
168	156	144
170	158	146
172	160	148
174	162	150
175	163	151
177	165	153
177	165	153
177	165	155
175	164	156
173	161	155
177	165	159
177	166	158
173	162	154
171	160	152
170	161	151
170	161	151
153	147	134
127	121	108
95	89	76
103	94	85
118	106	100
137	125	119
155	143	139
157	145	139
159	148	140
157	147	137
161	151	141
161	151	141
159	149	139
159	149	139
161	151	141
163	153	143
165	155	145
165	155	145
162	152	142
161	151	141
162	152	142
164	154	144
161	152	143
160	152	145
156	145	137
153	140	132
152	141	133
153	142	134
150	139	131
166	156	149
191	181	174
204	198	193
217	211	206
213	209	204
209	204	201
205	202	198
200	198	198
190	190	190
193	191	191
185	186	184
189	187	186
189	187	186
189	187	186
186	184	183
186	185	187
187	186	188
187	187	187
188	188	188
187	187	187
188	189	185
188	189	185
189	190	186
189	191	185
188	190	184
187	189	183
187	188	184
185	187	188
186	185	189
184	185	189
183	185	186
183	185	186
182	184	185
179	184	183
178	184	183
176	181	182
173	181	181
171	179	179
169	177	177
168	175	178
169	176	179
172	177	178
173	177	178
177	179	179
180	181	179
181	182	180
178	179	177
188	189	187
188	187	183
187	186	182
182	181	177
170	169	165
156	155	151
154	151	146
156	153	148
152	148	143
157	151	144
160	152	145
160	154	147
160	154	149
157	153	148
158	154	149
157	153	148
156	152	147
153	149	144
157	153	148
159	155	150
160	156	151
159	155	150
157	153	148
155	151	146
153	149	144
153	149	144
152	148	143
152	149	141
152	146	139
151	148	140
153	147	140
151	148	140
151	147	142
150	146	141
150	147	139
150	146	141
149	145	140
