# Supplementary material for: Detection of Power Line Insulators in Digital Images Based on the Transformed Colour Intensity Profiles
Source: Sensors (Basel). 2023 Mar 22;23(6):3343. doi: 10.3390/s23063343 (PMC10051827; doi:10.3390/s23063343)
Supplement: Supplementary file 1 [file sensors-23-03343-s001.zip › Dataset/ni/ni_SCENA_5_3598_759_3194_910.csv]

119	113	114
119	113	114
120	114	115
119	113	114
118	112	113
115	109	110
114	108	109
112	106	107
113	107	108
114	108	109
118	112	113
116	110	111
116	110	111
114	108	109
116	110	111
121	115	116
119	113	114
117	111	112
110	104	105
110	104	105
112	106	107
125	119	120
135	129	130
104	99	100
82	77	78
73	68	69
117	112	113
124	119	120
115	110	111
111	106	107
114	109	110
116	111	112
120	115	116
121	116	117
118	113	114
116	111	112
117	112	113
116	111	112
112	107	108
120	115	116
117	112	113
112	107	108
109	104	105
110	105	106
113	108	109
116	111	112
117	112	113
114	112	112
113	111	111
112	110	110
112	110	110
114	112	112
115	113	113
115	113	113
113	111	111
109	107	107
108	106	106
107	105	105
108	106	106
108	106	106
110	108	108
116	114	114
117	115	115
127	125	125
124	122	122
121	119	119
126	121	123
117	112	114
113	108	110
110	105	107
114	109	111
112	107	109
116	111	113
120	115	117
117	112	114
110	105	107
107	102	104
117	112	114
124	119	121
113	108	109
111	106	107
104	99	100
127	122	123
126	121	122
121	116	117
120	115	116
129	124	125
126	121	122
132	127	128
137	132	133
145	140	141
144	139	140
142	137	138
131	126	127
121	116	117
119	114	115
119	114	115
119	114	115
121	116	117
120	115	116
120	115	116
119	114	115
120	115	116
116	111	112
119	114	115
120	115	116
122	117	118
122	117	118
122	117	118
124	119	120
132	127	128
129	124	126
125	120	122
119	114	116
120	115	117
124	119	121
125	120	122
122	117	119
120	115	117
115	110	112
115	110	112
118	113	115
116	111	113
117	112	114
120	115	117
113	108	110
113	108	110
103	98	100
105	100	102
109	104	106
112	107	109
115	110	112
116	111	113
109	104	106
105	100	102
110	105	107
124	119	121
130	125	127
115	110	112
109	104	106
115	110	112
119	114	116
114	109	111
117	112	114
118	113	115
119	114	116
123	118	120
119	114	116
117	112	114
117	112	114
125	120	122
119	114	116
118	113	115
120	115	117
123	118	120
124	119	121
123	118	120
112	107	109
110	105	107
116	111	113
111	106	108
110	105	107
111	106	108
112	107	109
113	108	110
114	109	111
116	111	113
122	117	119
116	111	113
118	113	115
127	122	124
116	111	113
110	105	107
115	110	112
111	106	108
109	104	106
113	108	110
114	109	111
113	108	110
115	110	112
117	112	114
122	117	119
120	115	117
113	108	110
112	107	109
114	109	111
114	109	111
115	110	112
115	110	112
114	109	111
113	108	110
116	111	113
113	108	110
117	112	114
115	112	114
114	111	113
111	108	110
110	107	109
110	107	109
111	108	110
112	109	111
110	107	109
110	107	109
110	107	109
109	106	108
110	107	109
107	104	106
109	106	108
110	107	109
107	104	106
107	104	106
110	107	109
111	108	110
114	111	113
115	112	114
117	114	116
111	108	110
114	111	113
113	110	112
110	107	109
106	103	105
107	104	106
107	104	106
122	117	119
113	108	110
114	109	111
114	109	111
113	108	110
112	107	109
118	113	115
116	111	113
125	120	122
116	111	113
114	109	111
112	107	109
115	110	112
115	110	112
105	102	104
96	93	95
98	95	97
109	106	108
114	111	113
113	110	112
109	106	108
107	104	106
114	111	113
119	116	118
117	114	116
115	112	114
114	111	113
114	111	113
115	112	114
115	112	114
111	108	110
111	108	110
102	99	101
113	110	112
115	112	114
112	109	111
112	109	111
112	109	111
113	110	112
115	112	114
115	112	114
114	111	113
112	109	111
113	110	112
115	112	114
115	112	114
115	112	114
113	110	112
113	110	112
112	109	111
111	108	110
115	112	114
117	114	116
118	115	117
116	113	115
119	116	118
117	114	116
117	114	116
118	115	117
117	114	116
112	109	111
111	108	110
115	112	114
117	114	116
118	113	115
118	113	115
115	110	112
115	110	112
120	115	117
125	120	122
120	115	117
115	110	112
116	111	113
115	110	112
114	109	111
115	110	112
114	109	111
117	112	114
117	112	114
119	114	116
120	115	117
121	116	118
112	107	109
107	102	104
109	104	106
118	113	115
121	116	118
114	109	111
116	111	113
118	113	115
117	112	114
116	111	113
113	108	110
117	112	114
120	115	117
112	107	109
111	108	110
114	111	113
114	111	113
114	111	113
111	108	110
109	106	108
112	109	111
114	111	113
120	117	119
112	109	111
108	105	107
109	106	108
124	121	123
122	119	121
112	109	111
104	101	103
99	94	96
113	108	110
119	114	116
123	118	120
119	114	116
119	114	116
120	115	117
122	117	119
117	112	114
116	111	113
116	111	113
117	112	114
113	108	110
114	109	111
115	110	112
118	113	115
111	108	110
111	108	110
116	113	115
120	117	119
119	116	118
118	115	117
116	113	115
125	122	124
112	109	111
115	112	114
116	113	115
116	113	115
115	112	114
117	114	116
117	114	116
111	108	110
115	112	114
115	112	114
113	110	112
117	114	116
119	116	118
118	115	117
115	112	114
111	108	110
115	112	114
112	109	111
113	110	112
112	109	111
116	113	115
114	111	113
111	108	110
110	107	109
111	108	110
114	111	113
104	101	103
113	110	112
114	111	113
119	116	118
121	118	120
110	107	109
115	112	114
110	107	109
111	108	110
113	110	112
114	111	113
113	110	112
117	114	116
113	110	112
115	111	116
119	115	120
124	120	125
124	120	125
118	114	119
120	116	121
