# Supplementary material for: Detection of Power Line Insulators in Digital Images Based on the Transformed Colour Intensity Profiles
Source: Sensors (Basel). 2023 Mar 22;23(6):3343. doi: 10.3390/s23063343 (PMC10051827; doi:10.3390/s23063343)
Supplement: Supplementary file 1 [file sensors-23-03343-s001.zip › Dataset/ni/ni_SCENA_52_2855_747_2894_648.csv]

60	52	59
65	57	64
53	43	49
51	41	47
158	146	152
169	158	161
162	148	152
154	141	143
168	154	156
174	160	162
198	181	184
184	170	172
194	183	185
172	163	166
158	150	151
146	138	139
184	176	177
182	174	174
217	209	209
167	159	159
134	126	126
122	114	114
140	129	131
140	129	131
143	132	134
151	140	142
142	131	133
144	133	135
157	146	148
153	142	144
159	148	150
146	135	137
180	169	171
168	157	159
173	162	164
177	166	168
150	139	141
131	120	122
135	124	126
137	126	128
193	182	184
200	189	191
156	145	147
178	168	168
200	193	190
201	192	188
203	194	190
180	169	165
172	161	157
168	157	153
167	155	151
162	150	146
161	149	145
221	203	202
219	201	200
191	171	170
176	156	155
192	172	171
178	156	158
141	120	122
214	196	195
255	241	238
218	201	198
172	157	154
203	188	185
205	191	185
189	175	169
203	189	183
170	156	150
148	134	128
154	140	134
163	149	143
202	188	182
150	136	130
169	155	149
191	177	171
161	144	141
210	192	191
229	212	209
226	209	206
143	126	123
144	127	124
208	191	188
212	196	190
220	204	198
200	184	178
193	177	171
190	174	168
207	191	185
173	157	151
152	136	130
176	160	153
241	226	217
231	216	207
176	161	152
146	131	122
183	168	159
228	213	204
212	196	189
200	184	177
