# Supplementary material for: Detection of Power Line Insulators in Digital Images Based on the Transformed Colour Intensity Profiles
Source: Sensors (Basel). 2023 Mar 22;23(6):3343. doi: 10.3390/s23063343 (PMC10051827; doi:10.3390/s23063343)
Supplement: Supplementary file 1 [file sensors-23-03343-s001.zip › Dataset/ni/ni_SCENA_95_1472_878_2462_204.csv]

50	103	89
50	103	89
48	103	88
43	104	84
40	105	83
36	107	81
36	111	83
36	116	85
33	116	84
32	118	84
37	124	90
37	125	89
42	128	94
46	133	99
51	135	106
51	135	106
53	135	106
55	138	106
54	137	105
55	138	106
54	136	107
55	135	104
58	137	110
59	138	111
55	132	105
58	132	106
60	134	108
60	133	107
64	138	112
70	144	118
72	146	120
75	152	125
73	152	125
72	151	124
74	155	130
72	155	130
72	156	131
73	156	131
77	162	134
80	164	139
79	163	135
80	164	136
76	160	132
71	155	127
66	150	121
60	148	118
58	146	116
56	147	114
62	151	118
61	151	116
61	151	116
57	147	112
56	143	109
54	141	107
53	140	106
53	139	105
54	138	104
51	135	101
53	132	99
52	131	98
54	129	97
55	128	96
55	128	96
58	128	97
60	133	101
57	133	101
61	137	105
64	140	108
63	142	109
71	145	115
71	147	116
67	147	116
66	149	117
65	152	119
62	152	117
61	153	118
62	154	119
61	155	120
68	158	123
70	159	126
69	159	130
70	158	134
78	162	138
85	165	142
81	163	140
87	169	146
95	173	150
92	172	149
94	172	148
97	172	150
95	171	147
95	171	147
92	170	146
89	167	143
81	164	139
78	160	137
76	158	136
75	158	136
78	162	138
77	163	139
74	160	136
66	155	129
63	152	126
57	148	122
56	149	120
54	150	120
55	152	120
54	154	119
54	156	121
57	159	124
57	162	125
58	163	126
59	164	131
59	164	131
59	164	131
59	164	131
60	165	132
56	161	128
55	159	126
54	156	121
57	154	120
59	154	120
65	152	118
68	152	118
74	153	120
81	154	122
89	156	127
91	158	129
90	158	133
88	158	135
89	158	137
89	158	137
91	159	136
91	158	137
89	159	136
86	158	135
83	156	130
81	158	131
80	160	131
77	160	128
74	159	127
71	158	125
70	157	123
66	158	123
64	158	124
64	157	126
64	157	126
63	156	125
65	155	125
64	154	124
64	154	124
66	154	124
65	153	123
66	154	124
68	154	124
69	155	125
69	155	125
71	155	126
72	156	127
71	157	127
65	154	128
62	155	128
62	155	126
60	156	126
60	157	125
60	157	125
60	157	123
60	157	123
64	159	125
62	159	125
64	159	125
64	160	124
65	162	128
67	164	130
68	165	133
70	169	137
72	170	140
72	172	142
75	173	143
75	175	145
77	177	147
76	176	146
76	176	146
73	175	147
73	175	147
72	174	146
72	176	145
71	175	144
69	173	142
69	172	141
68	171	140
68	171	140
67	170	142
67	170	142
67	170	142
66	169	141
66	169	141
66	169	141
63	170	138
63	170	138
64	173	141
64	174	140
65	175	141
66	176	142
66	178	144
69	181	147
71	183	149
72	184	150
82	188	159
82	188	159
86	184	160
90	186	162
95	186	163
99	189	166
103	191	168
106	191	169
106	190	166
106	190	166
106	190	166
106	188	165
104	186	163
100	184	160
96	180	155
92	176	151
91	175	147
89	174	146
86	170	141
80	167	134
76	165	132
69	163	128
69	165	128
66	165	127
66	164	128
66	163	129
63	163	128
63	163	128
61	163	128
59	163	128
62	165	128
61	165	130
61	165	130
60	166	130
61	165	130
61	165	130
61	165	130
60	164	129
58	162	127
58	162	127
57	161	126
58	162	127
58	162	127
60	164	129
63	165	130
61	165	130
60	164	129
59	163	128
57	161	130
60	164	131
62	166	133
63	168	135
63	170	137
61	173	139
61	174	140
60	176	141
59	175	140
59	175	140
58	173	140
56	171	138
55	168	135
52	164	134
52	162	133
55	162	130
57	158	126
57	157	122
59	154	120
56	151	117
54	148	114
52	143	110
52	141	108
49	138	105
49	141	106
47	141	106
47	142	105
46	141	104
46	142	105
45	141	104
45	142	102
45	142	102
46	141	104
47	140	103
46	141	104
47	142	105
53	145	110
52	146	111
56	150	116
59	152	121
63	156	125
63	156	125
67	159	130
71	163	134
71	164	137
74	165	139
74	167	140
71	166	139
67	167	139
70	169	143
71	168	142
75	170	143
78	169	143
78	167	141
79	166	138
83	167	139
81	165	137
86	168	139
89	169	140
86	168	139
88	167	140
92	169	142
87	166	139
88	167	140
82	164	135
78	164	130
75	160	128
77	162	130
84	169	137
85	170	138
90	172	143
93	172	145
95	174	147
96	177	150
98	179	152
96	180	152
96	181	153
96	181	153
95	180	152
94	179	151
84	171	145
83	172	146
81	173	144
75	168	139
71	167	137
65	165	135
62	166	133
62	166	133
62	166	133
62	166	133
67	167	132
67	167	132
72	167	133
73	168	134
73	168	134
77	171	140
87	175	145
90	176	146
91	176	148
94	179	151
97	182	154
99	184	156
96	183	157
97	184	158
94	183	157
91	180	154
91	180	154
85	175	146
79	172	141
78	171	140
72	166	132
68	163	129
67	162	128
65	162	128
64	161	127
64	159	125
64	159	125
62	157	123
63	157	126
61	158	126
59	158	126
62	161	129
63	162	130
64	163	131
66	163	131
65	162	130
67	164	132
69	166	134
70	166	136
72	165	136
72	164	135
72	164	135
72	164	135
75	165	136
79	166	138
80	167	139
85	170	142
85	170	142
85	169	141
86	167	140
84	165	140
82	163	138
81	161	138
80	159	138
76	156	133
77	157	134
77	159	136
78	160	137
77	161	136
75	159	134
71	158	132
66	155	129
62	154	125
63	155	126
61	155	124
61	158	126
63	160	128
60	159	127
60	159	127
58	159	127
61	160	128
61	160	128
61	160	128
62	161	129
62	161	129
62	161	129
64	162	132
65	163	133
65	162	135
66	163	136
64	164	136
65	165	137
65	164	138
66	165	139
65	166	140
65	167	139
66	168	140
65	168	140
67	169	141
68	170	142
72	172	144
73	173	145
75	172	145
77	171	146
79	171	146
78	170	145
77	168	143
75	166	140
76	164	140
76	166	137
75	165	136
74	164	135
75	162	134
74	161	133
73	160	132
71	158	130
70	157	129
70	157	129
70	157	129
70	157	129
72	159	131
71	158	130
71	158	130
71	158	130
72	159	131
72	159	131
71	158	130
69	159	129
63	154	121
58	153	116
56	151	114
53	148	111
49	144	107
49	144	107
49	144	107
49	144	107
48	144	107
49	145	108
48	147	109
50	149	111
50	149	111
51	150	112
53	152	114
55	154	116
59	157	121
60	158	122
61	159	123
62	159	125
64	161	127
64	161	127
66	161	127
66	161	127
69	163	129
70	164	130
70	164	130
69	163	129
74	161	133
74	161	133
73	160	134
74	161	133
72	162	133
72	162	132
71	164	133
71	164	133
70	163	132
69	162	133
69	162	133
69	162	133
69	164	137
67	164	137
67	164	137
65	165	137
67	167	139
68	167	141
65	166	140
69	168	142
71	168	142
74	168	143
75	169	144
80	173	144
80	173	146
81	174	145
82	174	145
82	174	145
85	175	146
84	174	145
85	172	144
85	172	144
89	174	146
89	174	146
91	176	148
89	174	146
87	171	146
86	170	145
86	170	145
86	170	145
86	170	145
87	171	147
88	172	148
88	172	148
90	174	150
89	173	149
89	173	149
88	172	147
87	170	145
86	169	144
84	167	142
82	165	140
80	164	136
81	165	137
81	165	137
81	165	137
79	163	135
77	161	133
75	160	132
74	159	131
74	161	133
74	161	133
74	161	133
75	162	134
74	164	135
75	165	136
76	166	137
76	168	139
77	169	140
76	169	140
79	171	142
80	172	143
83	173	144
84	174	145
87	174	148
88	175	149
92	176	152
93	175	152
95	177	154
99	177	154
97	174	153
97	172	151
98	170	150
98	171	149
96	171	149
95	169	145
93	165	142
91	163	140
90	160	137
86	156	133
87	155	132
84	152	129
78	146	121
75	146	120
74	148	118
74	150	118
75	150	122
75	152	124
78	152	126
78	152	126
77	151	125
77	151	125
78	151	125
78	151	125
81	152	126
82	153	127
86	154	129
87	155	130
88	159	133
87	160	134
87	160	134
84	161	134
84	161	134
83	162	135
80	161	134
79	163	135
77	161	136
78	162	134
79	163	135
80	164	136
80	164	136
79	163	135
78	162	134
77	161	133
78	162	134
78	162	134
81	162	135
79	163	135
82	163	136
78	159	132
78	159	132
76	160	132
74	158	133
70	157	131
71	158	132
73	160	134
74	158	133
76	160	135
77	160	135
78	162	134
85	166	141
75	161	131
77	163	133
78	164	134
73	159	129
72	158	128
76	162	132
81	165	136
87	168	143
89	167	143
93	171	147
97	175	151
98	176	152
102	180	157
105	183	160
103	181	158
103	181	158
103	181	158
100	177	156
100	177	156
96	173	152
91	168	147
88	165	144
81	161	138
80	164	135
77	164	131
75	162	129
70	159	126
68	159	126
66	161	127
66	163	131
66	165	133
68	169	137
69	173	140
72	176	145
74	181	149
76	183	151
77	186	154
80	186	157
82	185	157
85	188	160
86	189	161
87	189	161
88	190	162
89	191	163
91	191	163
93	190	164
93	190	163
97	188	165
97	187	164
98	186	163
96	184	161
94	182	159
92	180	157
94	178	154
94	176	153
97	178	153
96	177	152
94	175	150
93	174	149
89	170	145
88	169	144
87	168	143
86	167	142
85	166	141
84	165	140
84	165	140
84	165	140
84	165	140
86	167	142
87	168	143
85	166	139
84	168	140
83	168	140
84	168	140
87	171	143
89	173	145
90	174	146
93	177	149
91	175	147
88	169	142
88	169	142
87	168	141
84	165	138
85	166	139
88	169	142
92	171	144
90	168	144
92	172	149
93	170	149
92	169	148
94	171	150
98	173	152
100	177	156
105	182	161
94	176	154
97	180	158
97	180	158
92	177	155
89	174	152
89	174	152
85	173	149
83	171	147
80	171	146
77	169	144
73	167	142
72	166	141
69	163	138
69	164	137
69	164	137
70	165	138
71	166	139
73	169	139
73	169	139
77	171	140
79	173	142
80	174	143
81	175	144
79	174	147
79	174	147
83	176	149
86	177	151
86	177	151
88	179	153
87	180	153
86	179	152
85	178	151
85	178	151
84	179	152
83	178	151
81	178	151
80	177	150
80	177	150
79	176	149
78	175	148
78	175	148
83	176	147
84	176	147
84	176	147
88	175	147
86	176	147
86	176	147
85	175	146
83	175	146
85	175	146
85	175	146
87	174	146
89	176	148
89	176	148
90	177	149
91	178	150
91	178	152
97	181	157
96	179	157
95	180	158
95	180	158
98	181	159
97	182	160
99	183	159
96	182	158
99	183	159
97	181	157
94	178	153
95	179	155
91	178	152
81	174	145
82	175	146
76	173	141
73	167	136
72	166	135
67	161	130
63	157	126
62	156	125
60	154	123
60	153	122
59	152	121
59	149	119
62	150	120
64	150	120
65	149	120
66	148	119
66	148	119
68	148	119
70	147	119
69	148	121
66	147	120
67	146	119
67	144	117
67	141	115
68	143	115
67	142	114
68	143	115
64	141	113
63	140	112
62	139	111
61	138	110
61	138	110
62	139	111
60	140	111
61	141	112
61	141	112
64	144	115
64	144	115
64	144	115
67	147	118
70	150	121
74	151	124
75	152	125
78	152	128
80	154	130
81	155	131
82	156	132
82	154	134
81	153	133
83	154	134
84	156	134
83	153	130
86	154	129
85	156	130
84	155	129
82	155	129
81	154	128
78	152	126
78	152	126
80	154	128
79	153	127
81	154	128
82	155	129
85	156	130
88	159	133
93	161	136
93	164	138
92	166	140
93	170	143
94	173	146
95	174	147
97	175	151
98	176	152
96	177	152
96	177	152
95	178	153
95	178	153
93	177	152
92	176	151
88	175	149
90	174	149
91	175	150
89	176	150
88	175	147
87	177	148
87	177	148
87	177	148
89	176	148
89	176	148
87	174	146
87	174	146
89	174	146
88	173	145
88	173	145
87	174	146
87	174	146
85	175	146
85	175	146
85	175	146
90	175	147
89	174	146
90	174	146
88	172	144
88	172	144
89	173	145
93	174	147
92	173	146
93	174	147
93	174	147
96	175	148
96	175	148
98	177	150
99	178	151
103	180	153
104	181	154
107	180	158
108	181	159
106	181	159
111	185	161
109	185	161
110	186	162
110	186	162
110	186	162
108	186	162
109	187	163
106	187	162
105	186	161
101	184	159
100	183	158
99	182	157
99	183	158
93	180	154
93	180	154
88	177	151
85	174	148
81	172	146
81	172	146
76	169	142
72	165	138
73	166	139
72	163	137
71	160	134
74	161	135
75	159	134
74	159	131
76	160	132
75	156	129
77	156	129
78	156	132
79	157	133
80	156	132
81	157	133
79	155	131
79	153	129
78	152	128
84	156	133
88	158	135
91	161	138
93	163	140
94	162	139
93	161	138
93	161	138
93	161	138
90	160	137
88	160	137
87	160	134
89	163	137
89	163	137
92	166	140
95	169	143
95	169	143
96	168	145
99	171	148
101	173	150
107	179	156
112	184	161
112	184	161
112	181	160
113	182	161
114	184	161
115	185	162
116	186	163
117	187	164
114	186	163
114	186	163
114	186	163
113	185	162
116	188	165
117	189	166
115	187	164
115	185	162
114	184	161
114	184	161
115	185	162
