# Supplementary material for: Detection of Power Line Insulators in Digital Images Based on the Transformed Colour Intensity Profiles
Source: Sensors (Basel). 2023 Mar 22;23(6):3343. doi: 10.3390/s23063343 (PMC10051827; doi:10.3390/s23063343)
Supplement: Supplementary file 1 [file sensors-23-03343-s001.zip › Dataset/ni/ni_SCENA_19_2451_1115_1963_882.csv]

170	134	104
171	135	105
172	136	106
172	136	106
171	135	105
171	135	105
171	135	105
172	136	106
172	136	106
171	135	105
171	135	105
170	134	104
170	134	104
170	134	104
170	134	104
171	135	105
171	135	105
171	135	105
171	135	105
171	135	105
171	135	105
170	134	104
170	134	104
169	133	103
169	133	103
171	135	105
171	134	106
171	134	106
173	136	108
171	134	106
171	134	108
171	134	108
172	135	109
172	135	109
172	134	110
171	134	108
170	133	105
170	134	104
170	134	104
170	134	104
170	134	104
171	135	105
171	135	105
172	136	106
173	137	107
173	137	107
172	136	106
171	135	105
172	136	106
172	136	106
172	136	106
172	136	106
172	136	106
172	136	106
172	136	106
172	136	106
172	136	106
172	136	106
172	136	106
172	136	106
171	135	105
171	135	105
171	135	105
171	135	105
171	135	105
171	135	105
171	135	105
171	135	105
169	135	105
168	134	104
168	134	104
170	134	104
170	134	104
170	134	104
170	134	104
172	136	106
170	134	104
170	134	104
170	134	104
168	134	104
168	134	104
169	135	105
169	135	105
167	136	105
166	134	105
167	135	106
167	135	106
167	135	106
167	135	106
167	135	106
167	135	106
169	135	106
168	134	104
171	135	105
170	134	104
171	135	105
170	134	104
169	133	103
169	133	103
169	133	103
172	136	106
172	136	106
173	137	107
173	137	107
172	136	106
171	135	105
169	133	103
168	132	102
170	134	104
170	134	104
170	134	104
171	135	105
171	135	105
172	136	106
172	136	106
172	136	106
167	137	102
167	137	102
167	136	103
167	136	103
167	136	103
167	136	103
167	136	105
169	135	105
166	135	104
171	134	106
169	135	106
171	134	106
171	134	106
172	135	107
171	134	106
171	134	106
168	131	105
167	131	107
165	131	108
162	131	110
158	131	111
150	126	108
136	113	97
112	93	78
86	70	54
83	67	54
74	62	50
73	63	53
71	62	53
62	56	49
58	54	49
60	54	47
67	55	45
67	51	38
74	58	42
93	75	58
114	92	74
141	117	95
151	125	101
164	134	109
163	133	104
167	133	104
169	133	103
168	133	100
170	135	102
168	136	101
166	136	101
169	136	103
170	135	102
173	135	105
173	135	105
171	135	105
171	135	105
171	135	105
170	135	102
170	134	104
170	135	102
170	135	102
170	135	102
170	137	104
170	137	104
169	136	103
169	136	103
168	135	102
173	137	107
173	137	107
172	136	106
171	135	105
171	135	105
171	135	105
171	135	105
171	135	105
171	135	105
171	135	105
170	135	102
170	134	104
170	135	101
170	135	102
170	135	101
170	135	102
170	134	104
170	134	104
170	134	104
170	134	104
170	134	104
170	134	104
170	134	104
170	134	104
169	133	103
168	132	102
168	132	102
168	132	102
170	134	104
172	136	106
172	136	106
172	136	106
171	135	105
171	135	105
171	135	105
171	135	105
171	135	105
171	135	105
171	135	105
171	135	105
172	136	106
171	135	105
172	136	106
172	136	106
172	136	106
173	137	107
172	136	106
172	136	106
170	135	102
170	135	102
170	135	102
170	135	102
170	135	102
170	135	102
169	134	101
169	134	101
168	133	100
168	133	100
169	134	101
170	135	102
170	135	102
170	135	102
170	135	102
170	135	102
171	135	105
170	134	104
170	134	104
169	133	103
169	133	103
170	134	104
170	134	104
173	135	105
172	134	104
172	134	104
172	134	104
172	134	104
172	134	104
172	134	104
172	134	104
166	129	101
169	132	104
169	132	104
169	132	104
170	133	105
170	133	105
171	134	106
171	134	106
171	134	106
171	134	106
170	133	105
170	133	105
169	132	104
169	132	104
170	133	105
170	133	105
171	134	106
169	133	103
169	133	103
169	133	103
170	134	104
170	134	104
171	135	105
171	135	105
171	135	105
172	136	106
172	136	106
172	136	106
171	135	105
171	135	105
170	134	104
170	134	104
170	134	104
172	136	106
170	134	104
170	134	104
170	134	104
170	134	104
170	134	104
170	134	104
170	134	104
171	135	105
170	134	104
169	133	103
168	132	102
168	132	102
169	133	103
169	133	103
170	134	104
171	135	105
169	133	103
169	133	103
170	134	104
170	134	104
171	135	105
171	135	105
171	135	105
170	134	104
170	134	104
170	134	104
170	134	104
170	134	104
170	134	104
170	134	104
170	134	104
171	135	105
170	134	104
170	134	104
170	134	104
170	134	104
170	134	104
170	134	104
170	134	104
170	134	104
170	134	104
170	134	104
170	134	104
170	134	104
170	134	104
169	133	103
169	134	101
170	135	101
170	136	100
170	136	100
168	134	98
168	134	98
169	135	99
169	135	99
170	135	101
168	133	99
169	134	101
169	134	100
169	133	103
170	135	102
170	134	104
170	134	104
171	135	105
170	134	104
170	134	104
170	134	104
169	133	103
170	134	104
170	134	104
170	134	104
170	134	104
170	134	104
170	134	104
170	134	104
170	134	104
170	134	104
170	134	104
170	134	104
170	134	104
169	133	103
170	134	104
170	134	104
171	135	105
170	134	104
170	134	104
170	134	104
170	134	104
169	133	103
170	134	104
170	134	104
169	133	103
169	133	103
170	134	104
170	134	104
172	136	106
169	133	103
169	133	103
169	133	103
169	133	103
169	133	103
170	134	104
170	134	104
170	134	104
170	134	104
171	135	105
171	135	105
171	135	105
171	135	105
170	134	104
169	133	103
168	132	102
170	134	104
170	134	104
170	134	104
170	134	104
170	134	104
170	134	104
171	135	105
171	135	105
170	134	104
169	133	103
169	133	103
168	132	102
168	132	102
169	133	103
169	133	103
170	134	104
169	133	103
169	133	103
169	133	103
170	134	104
170	134	104
171	135	105
171	135	105
170	134	104
170	134	104
170	134	104
170	134	104
170	134	104
170	134	104
169	133	103
169	133	103
169	133	103
170	134	104
170	134	104
170	134	104
169	133	103
169	133	103
168	132	102
168	132	102
171	135	105
170	134	104
170	134	104
170	134	104
169	133	103
169	133	103
169	133	103
169	133	103
169	133	103
170	135	102
170	135	102
170	135	102
169	134	101
169	134	101
168	133	100
165	132	99
167	132	99
166	135	104
168	134	104
166	135	104
166	135	104
166	135	104
166	135	104
166	135	104
168	134	104
168	132	102
168	132	102
168	132	102
169	133	103
169	133	103
170	134	104
170	134	104
170	134	104
168	132	102
167	131	101
167	131	101
168	132	102
168	132	102
169	133	103
169	133	103
169	133	103
169	134	101
170	132	100
169	131	99
168	130	98
169	131	99
