# Supplementary material for: Detection of Power Line Insulators in Digital Images Based on the Transformed Colour Intensity Profiles
Source: Sensors (Basel). 2023 Mar 22;23(6):3343. doi: 10.3390/s23063343 (PMC10051827; doi:10.3390/s23063343)
Supplement: Supplementary file 1 [file sensors-23-03343-s001.zip › Dataset/ni/ni_SCENA_40_1701_505_1195_762.csv]

125	106	73
125	106	73
125	106	73
125	106	73
125	106	73
125	106	73
125	106	73
125	106	73
126	107	74
128	109	76
128	109	76
128	109	76
128	109	76
128	109	76
122	103	70
125	106	73
126	107	74
126	107	74
124	105	72
122	103	70
123	104	71
123	104	71
126	107	74
126	107	74
126	107	74
126	107	74
126	107	74
126	107	74
126	107	74
125	106	73
124	105	72
125	106	73
126	107	74
127	108	75
128	109	76
128	109	76
128	109	76
127	108	75
128	109	74
127	108	73
126	107	72
126	107	72
126	107	72
127	108	75
127	108	75
126	106	75
126	106	75
127	106	78
127	106	78
127	107	76
127	107	76
126	106	75
126	106	75
124	105	72
126	107	72
125	107	70
126	108	71
126	107	72
126	107	72
127	108	73
127	108	73
126	107	72
125	106	71
125	106	71
125	106	73
126	107	74
126	107	74
127	108	75
127	108	75
127	108	75
125	105	74
126	106	75
127	107	76
127	107	76
128	108	77
127	107	76
127	108	75
127	108	75
127	108	75
127	108	75
126	107	74
126	107	74
126	107	74
126	107	74
126	107	74
126	107	74
127	108	75
127	108	75
127	108	75
127	108	75
126	107	74
126	107	74
126	107	74
126	107	74
125	106	73
125	106	73
125	106	73
125	106	73
125	106	73
125	106	73
125	106	73
125	106	73
126	108	71
126	108	71
124	107	68
123	106	67
121	103	66
123	105	68
128	109	74
128	109	74
125	106	73
126	107	74
126	107	74
127	108	75
127	108	75
126	107	74
126	107	74
125	106	73
125	106	73
125	106	73
125	106	73
126	107	74
126	107	74
127	108	75
129	110	77
130	111	78
128	109	76
127	108	75
127	108	75
126	107	74
126	107	74
127	108	75
127	108	75
128	109	76
127	108	73
127	109	72
127	109	72
127	108	73
127	109	72
127	108	75
127	108	73
126	107	74
125	106	73
125	106	73
126	107	74
127	108	75
128	109	76
128	109	76
129	110	77
130	110	79
124	106	75
125	107	78
125	107	76
126	108	77
126	108	77
125	107	76
126	109	76
127	110	77
125	108	75
126	109	76
126	110	74
127	111	75
127	111	75
126	110	74
126	110	73
125	109	72
126	110	73
125	109	72
125	109	73
124	107	74
124	106	75
126	106	75
126	106	75
127	107	76
127	107	76
127	107	76
127	107	76
127	107	76
127	107	76
127	107	76
127	107	76
127	107	76
126	107	74
126	107	74
126	107	74
127	108	75
127	108	75
128	109	76
128	109	76
128	109	76
128	109	76
127	108	75
127	108	75
126	107	74
126	107	74
127	108	75
127	108	75
128	109	76
126	106	75
126	105	77
127	107	76
128	107	79
125	108	75
125	107	76
124	107	74
124	107	74
124	107	74
124	107	74
124	107	74
125	108	75
125	108	75
126	109	76
126	109	76
126	109	76
127	108	75
127	108	75
127	108	75
127	108	75
128	109	76
127	108	75
127	108	75
126	107	74
128	109	76
128	109	76
127	108	75
126	107	74
126	107	74
127	108	75
128	109	76
128	108	77
125	107	78
125	106	79
125	107	78
126	107	80
126	108	77
127	109	80
127	109	78
127	109	78
125	107	76
125	107	76
125	107	76
124	106	75
124	106	75
123	105	74
122	104	73
122	104	73
127	108	73
127	108	73
125	106	71
124	105	70
127	108	73
127	108	73
127	108	73
127	108	73
126	107	72
126	107	72
126	107	72
126	107	72
126	107	72
126	107	72
126	107	72
126	107	72
125	106	73
125	106	73
125	106	71
125	106	71
126	108	71
127	109	72
128	110	73
127	108	73
127	108	73
127	108	75
127	108	73
127	107	76
127	108	75
127	107	76
127	107	76
127	107	76
127	108	75
127	108	75
127	108	75
127	108	75
127	108	75
126	107	74
126	107	74
126	107	74
127	108	75
126	107	74
126	107	74
126	107	74
126	107	74
127	108	75
127	108	75
127	108	75
124	107	74
124	107	74
124	107	74
127	108	73
127	108	73
127	108	73
127	108	73
128	109	74
124	105	70
125	106	71
125	106	71
126	107	72
126	107	72
126	107	72
126	107	72
126	107	72
127	108	73
125	106	71
125	106	71
128	109	74
128	109	74
127	108	73
127	108	73
126	107	72
125	106	71
126	107	72
126	107	72
127	108	73
127	108	73
127	108	73
126	107	72
126	107	72
128	109	76
128	109	76
127	107	76
126	106	75
126	105	77
127	106	78
127	107	76
128	108	77
128	108	77
128	108	77
128	108	77
128	108	77
127	107	76
127	107	76
126	107	74
126	107	74
130	111	78
129	110	77
127	108	75
127	108	75
127	108	75
127	108	75
128	109	74
128	109	74
125	106	71
126	107	72
128	109	74
128	109	74
127	108	73
126	107	72
126	108	71
126	108	71
126	108	71
127	108	73
128	109	74
128	109	74
128	109	74
128	109	74
128	109	74
128	109	74
127	109	72
127	109	72
127	109	72
127	109	72
126	108	71
127	109	72
128	110	73
128	110	73
128	109	74
128	109	74
127	108	73
127	108	73
127	108	73
128	109	74
129	110	75
129	110	75
127	108	73
127	108	73
127	108	73
128	109	74
128	109	74
126	107	72
126	107	72
125	106	71
127	108	75
125	108	75
125	108	75
125	108	75
125	108	75
125	108	75
125	108	75
126	109	76
124	107	74
124	107	74
124	107	74
126	109	76
125	108	75
125	108	75
124	107	74
123	106	73
128	109	76
126	107	74
126	107	74
127	108	75
127	108	75
128	109	76
128	109	76
129	110	77
129	110	77
129	110	77
129	110	77
128	109	76
128	109	76
127	108	75
127	108	75
127	108	75
127	108	75
125	108	75
125	108	75
125	108	75
125	108	75
125	108	75
125	108	75
125	108	75
126	109	76
126	109	76
126	109	76
126	109	76
126	109	76
127	110	77
127	110	77
127	110	77
126	109	76
127	110	77
125	108	75
124	107	74
124	107	74
125	108	75
126	109	76
127	110	77
126	109	76
126	109	76
126	109	76
126	109	76
125	108	75
124	107	74
124	107	74
124	107	74
124	106	75
124	106	75
126	108	77
127	109	78
127	109	78
127	109	78
126	108	77
125	107	76
126	108	77
126	108	77
126	108	77
126	108	77
126	108	77
126	108	77
126	108	77
126	108	77
129	109	78
129	109	78
129	109	78
129	109	78
129	109	78
129	109	78
128	108	77
128	108	77
128	108	77
128	108	77
128	108	77
128	108	77
128	108	77
128	108	77
128	108	77
128	108	77
129	109	78
129	109	78
129	109	78
129	109	78
129	109	78
128	108	77
127	108	75
127	108	75
128	109	76
129	110	77
129	110	75
129	110	75
130	111	76
129	110	75
129	111	74
129	110	75
125	109	73
126	109	76
126	109	76
127	110	77
127	110	77
