# Supplementary material for: Detection of Power Line Insulators in Digital Images Based on the Transformed Colour Intensity Profiles
Source: Sensors (Basel). 2023 Mar 22;23(6):3343. doi: 10.3390/s23063343 (PMC10051827; doi:10.3390/s23063343)
Supplement: Supplementary file 1 [file sensors-23-03343-s001.zip › Dataset/ni/ni_SCENA_9_1335_894_1898_701.csv]

49	30	17
45	28	15
32	20	10
28	18	8
25	16	7
21	13	6
19	13	6
20	14	7
20	17	9
17	14	9
17	14	9
17	14	9
16	13	8
16	13	8
13	13	7
13	13	7
13	13	7
15	15	9
15	15	9
15	14	10
15	14	10
16	15	11
17	16	12
17	16	12
15	16	12
17	20	18
17	22	20
22	27	25
34	39	37
37	42	40
41	46	44
41	46	44
42	47	45
45	50	48
41	46	44
42	47	45
41	46	44
39	46	43
37	44	41
34	41	38
32	37	35
28	33	32
29	34	33
23	23	23
22	24	24
28	27	29
32	31	33
38	37	39
41	40	42
42	41	43
42	41	43
43	39	44
39	35	40
35	31	36
26	23	25
29	26	28
33	30	32
29	27	27
28	28	28
29	29	29
26	24	23
30	28	27
34	32	31
33	31	30
35	33	32
39	37	36
34	32	31
38	36	35
41	39	38
41	39	38
44	42	41
45	43	42
44	41	37
41	39	38
41	39	38
40	38	37
41	39	38
41	39	38
40	38	37
40	38	37
40	38	37
38	36	35
38	36	35
38	36	35
39	37	36
38	36	35
36	34	33
38	36	35
37	35	34
36	33	29
37	34	30
36	33	29
34	31	27
27	24	20
21	18	14
20	17	13
19	16	12
18	15	11
18	15	11
18	15	11
18	15	11
18	15	11
17	14	10
17	14	10
17	14	10
18	13	10
18	13	10
18	14	9
18	14	9
18	14	9
18	14	9
17	14	9
17	14	9
14	12	4
14	12	4
14	12	4
15	13	5
13	14	5
14	15	6
16	14	6
16	14	6
17	14	9
16	13	8
16	13	8
16	13	8
16	13	8
16	13	8
15	12	7
15	12	7
16	13	8
15	12	7
15	12	7
15	12	7
15	12	7
16	13	8
16	13	8
17	14	9
16	13	8
16	13	8
16	13	9
16	13	9
16	13	9
17	14	10
17	14	10
17	14	10
17	14	10
17	14	10
17	14	10
17	14	10
16	13	9
15	12	8
15	12	8
15	12	8
11	10	6
14	13	9
14	13	9
15	14	10
16	15	11
16	15	11
12	11	7
11	10	6
14	13	9
16	15	11
14	13	9
13	12	8
13	12	8
13	12	8
13	12	8
16	15	11
15	12	8
15	12	8
16	13	9
16	13	9
16	13	9
18	15	11
20	17	13
21	18	14
32	29	25
34	31	27
36	33	29
41	40	36
43	39	38
43	42	38
45	43	43
45	46	44
46	47	45
45	46	44
44	45	43
43	44	42
37	38	36
34	35	33
30	31	29
23	24	22
23	24	22
24	25	23
26	27	25
28	29	27
28	29	27
28	29	27
28	29	27
28	29	27
27	28	26
25	26	24
23	24	22
23	24	22
23	24	22
24	25	23
25	26	24
26	27	25
30	31	29
32	33	31
34	35	33
36	37	35
36	37	35
35	36	34
30	31	29
29	30	28
28	30	30
25	27	27
24	26	26
24	26	26
22	24	24
23	25	25
23	25	25
23	25	25
22	24	24
23	25	25
24	26	26
24	26	26
20	22	22
21	23	23
21	23	23
22	24	24
23	22	24
23	22	26
21	20	22
21	20	22
20	19	21
19	18	20
18	17	19
18	17	19
20	19	21
20	19	21
20	19	21
20	19	21
21	20	22
21	20	22
22	22	22
23	23	23
24	24	24
25	25	25
24	24	24
24	24	24
25	25	25
25	25	25
23	23	23
22	22	22
23	23	23
22	22	22
23	21	20
22	20	19
21	19	18
23	21	20
24	22	21
30	27	23
38	34	29
40	37	29
55	48	39
63	54	44
69	60	50
97	86	72
104	91	75
108	94	76
134	112	87
137	114	88
139	117	89
149	121	87
151	120	87
152	121	88
156	121	87
158	121	87
156	118	83
156	118	83
156	118	83
156	118	83
157	119	85
157	119	84
157	119	85
157	119	85
158	119	87
158	120	86
157	118	86
156	117	85
156	117	85
156	116	87
156	116	87
157	118	86
160	121	89
160	122	88
160	122	88
159	121	87
159	121	87
158	120	86
158	120	86
159	121	87
155	117	83
156	118	84
158	120	86
159	121	87
159	121	87
159	121	87
158	120	86
159	121	87
157	119	84
156	119	81
157	120	82
158	121	83
158	121	83
158	121	83
158	121	83
158	121	83
161	124	86
160	123	85
157	119	84
157	119	84
157	119	84
157	119	84
157	119	84
157	119	84
160	122	88
159	121	87
159	121	87
158	120	86
158	120	86
158	120	86
157	119	85
157	119	85
158	120	86
157	119	85
156	118	84
157	119	85
157	119	85
157	119	85
159	121	87
160	122	88
159	123	87
160	124	88
159	123	87
158	122	86
157	121	85
156	120	84
155	119	83
157	121	85
157	121	85
157	121	85
157	121	85
157	121	85
157	121	85
157	121	85
157	121	85
157	121	85
154	119	85
154	119	85
156	119	85
156	119	85
159	118	85
158	117	84
159	119	84
159	119	84
163	121	86
158	121	83
158	121	83
157	121	81
157	121	81
156	120	80
156	120	80
155	119	81
150	115	82
147	115	86
136	109	83
120	97	75
106	91	75
107	98	88
109	109	103
108	113	112
101	110	113
96	108	114
89	100	108
74	87	95
66	77	85
74	85	93
93	102	111
101	110	119
91	100	110
92	101	111
86	96	106
92	102	112
98	108	118
99	109	119
102	114	124
90	102	112
76	88	98
82	94	104
79	94	103
83	98	107
83	98	107
82	97	106
77	92	101
83	98	107
81	97	109
84	102	113
84	102	113
81	99	110
84	100	112
81	99	110
80	96	108
76	92	104
87	101	113
73	89	101
73	87	99
72	86	98
75	89	101
64	78	90
64	78	90
68	80	92
68	77	90
61	70	83
64	73	86
71	80	93
67	76	89
66	75	88
74	84	94
65	75	85
67	78	86
68	81	89
70	83	91
72	85	93
73	87	93
66	80	86
68	82	88
80	94	100
93	108	117
81	96	105
74	89	98
74	89	98
82	97	106
80	95	104
81	96	105
92	107	116
90	105	114
103	118	127
119	134	143
122	137	146
112	127	136
95	110	119
90	105	114
87	102	111
87	99	111
89	101	113
89	101	113
101	113	125
137	149	161
158	170	182
100	115	124
84	99	108
60	75	84
73	88	97
69	84	93
69	84	93
64	79	88
88	103	112
100	115	124
87	102	111
92	102	112
85	95	105
77	89	99
65	77	87
56	68	78
57	69	79
61	76	85
56	71	80
60	75	84
68	83	92
81	98	107
110	127	136
127	144	153
140	157	166
141	160	168
141	160	168
119	134	143
112	127	136
108	123	132
125	137	147
116	128	138
102	114	124
127	139	149
108	120	130
115	127	137
120	133	141
130	143	151
138	151	159
131	144	152
131	144	152
138	151	159
141	152	160
138	150	160
127	139	149
119	131	141
113	125	135
113	125	135
114	131	140
102	119	128
109	128	136
128	147	155
121	140	148
110	127	136
98	115	124
98	110	120
96	108	118
98	108	118
98	109	117
95	109	115
88	103	106
81	96	99
81	97	103
84	100	106
87	106	111
116	133	142
126	145	153
130	148	159
134	152	163
127	146	159
113	132	145
105	124	137
94	113	126
105	127	139
107	127	138
111	127	139
105	120	129
83	98	107
69	84	93
65	80	89
83	98	107
88	103	112
95	110	119
120	135	144
116	131	140
100	115	124
91	106	115
98	113	122
134	149	158
155	170	179
134	149	158
112	124	134
114	127	135
114	127	135
119	134	137
114	126	130
110	121	125
135	141	146
152	157	160
140	141	145
138	140	140
148	146	145
