# Supplementary material for: Detection of Power Line Insulators in Digital Images Based on the Transformed Colour Intensity Profiles
Source: Sensors (Basel). 2023 Mar 22;23(6):3343. doi: 10.3390/s23063343 (PMC10051827; doi:10.3390/s23063343)
Supplement: Supplementary file 1 [file sensors-23-03343-s001.zip › Dataset/ni/ni_SCENA_35_1914_1325_1920_1866.csv]

32	33	23
30	31	21
26	29	20
28	28	22
27	27	21
26	26	20
26	26	20
27	28	19
26	27	18
25	23	15
23	21	13
28	26	16
28	26	16
28	26	16
28	26	16
30	26	15
30	26	15
30	26	15
30	26	15
29	27	17
28	27	17
28	27	17
28	27	17
28	26	18
28	26	18
28	26	18
28	26	18
28	25	20
28	25	20
28	25	20
28	25	20
28	25	21
27	24	20
27	24	20
27	24	19
28	26	18
28	26	18
28	26	18
28	26	18
28	26	18
28	26	18
28	26	18
28	26	18
26	24	16
26	24	16
26	24	16
25	23	15
24	22	14
23	21	13
23	21	13
23	21	13
22	18	13
22	18	13
22	18	13
22	18	13
22	19	11
22	19	11
22	19	11
22	19	11
25	23	13
25	23	13
26	24	13
27	25	14
27	25	14
28	26	15
29	27	16
29	27	16
31	30	16
31	30	16
31	30	16
31	30	16
31	30	16
31	30	16
31	30	16
31	30	16
34	33	19
34	33	19
34	33	19
33	32	18
31	30	16
29	28	14
27	26	12
26	24	13
24	22	12
23	20	12
22	19	11
22	19	11
22	19	11
23	20	12
24	21	13
24	21	13
26	23	15
26	23	15
26	23	15
25	22	14
25	22	14
25	22	14
24	21	13
24	21	13
26	20	15
27	21	16
27	21	14
28	22	15
29	24	15
28	26	16
28	26	16
29	27	17
30	29	19
29	27	19
29	27	19
28	25	20
27	26	22
28	26	25
29	27	27
28	28	28
30	32	32
31	33	33
32	34	34
34	36	37
37	39	40
44	45	49
50	53	57
56	59	63
56	59	63
64	68	69
78	84	83
91	98	95
89	96	91
73	81	74
54	65	57
47	56	46
36	39	30
35	36	26
30	31	21
30	29	19
29	28	18
27	28	19
26	27	18
28	26	18
27	25	17
28	25	17
28	25	17
27	24	16
26	23	15
26	23	15
26	23	15
25	22	14
28	25	17
28	25	17
28	25	17
28	25	17
28	25	17
28	25	17
28	24	19
27	24	19
26	23	18
24	23	19
24	23	19
25	24	20
25	24	20
24	25	23
24	25	23
26	25	21
27	24	19
28	25	17
28	25	17
28	25	17
27	25	17
27	25	17
27	26	16
27	26	16
24	25	15
24	25	15
22	26	15
22	26	15
20	26	15
20	25	16
20	25	16
21	25	14
24	28	17
26	28	16
28	28	16
28	28	16
28	28	16
28	28	16
29	27	16
29	27	16
29	27	16
29	27	16
31	27	16
31	27	16
32	28	17
32	28	17
32	28	17
31	29	19
26	27	17
24	28	17
24	28	17
23	27	16
23	27	16
24	28	17
24	28	17
24	28	17
24	28	17
24	28	17
24	28	17
24	28	17
24	28	17
24	28	17
24	28	17
26	27	18
30	27	22
31	27	22
31	27	22
31	27	22
31	28	20
31	28	20
31	28	20
31	28	20
29	27	17
30	28	18
30	28	17
30	28	17
30	28	17
30	28	17
30	28	17
30	28	17
30	28	17
30	28	17
30	28	17
30	28	17
30	28	17
30	28	17
30	28	17
30	28	17
28	26	15
29	27	16
29	27	16
29	27	16
30	28	17
30	28	17
30	28	17
31	29	18
31	31	19
30	30	18
29	29	17
30	30	18
31	31	19
31	31	19
31	31	19
29	29	17
28	28	16
29	29	17
30	30	18
31	31	19
32	32	20
31	31	19
31	31	19
31	29	18
33	28	19
35	28	19
33	28	19
33	28	19
31	29	19
31	29	19
31	29	19
31	29	19
31	31	19
31	31	19
31	31	17
31	31	17
33	32	18
33	33	17
34	34	18
34	34	16
35	35	17
33	33	17
34	31	16
36	30	17
40	31	21
39	32	23
37	31	24
34	31	26
30	30	24
30	32	26
31	31	25
38	32	27
48	36	30
58	39	32
76	50	43
99	71	60
122	95	74
142	115	88
155	127	97
157	129	99
162	132	103
166	134	105
166	132	102
168	132	102
170	132	102
171	133	103
169	134	101
169	134	101
167	134	101
166	133	100
163	133	98
162	132	97
162	132	97
157	129	94
150	122	88
138	110	79
126	98	68
109	82	55
85	61	37
66	45	23
58	41	22
45	32	16
39	31	18
33	29	18
28	29	19
24	29	20
21	28	21
20	27	20
24	29	20
25	29	18
24	28	17
24	28	17
26	29	20
28	31	22
29	34	25
31	35	29
52	59	52
74	80	75
89	96	91
90	97	92
88	95	90
81	88	85
72	81	78
73	81	80
78	88	88
83	93	93
89	97	96
88	95	92
84	91	84
86	89	80
84	86	74
86	83	68
83	77	58
82	73	53
83	69	46
83	66	40
85	64	37
86	61	35
85	58	31
85	55	30
83	54	33
82	52	35
78	50	33
77	49	32
73	47	30
71	45	28
68	44	26
67	43	25
68	44	26
65	41	23
62	38	20
61	36	20
61	36	20
62	37	21
61	36	20
58	35	20
54	35	20
51	34	21
49	33	20
48	32	20
46	31	22
45	32	24
44	33	25
45	34	26
40	31	22
39	32	23
38	33	24
38	34	23
36	35	21
35	35	19
33	34	18
34	33	19
38	32	25
41	32	28
42	33	29
41	32	28
38	32	27
37	30	27
38	31	28
39	32	29
36	31	30
36	31	30
37	32	31
38	33	32
38	33	34
39	34	35
39	34	35
37	35	35
34	34	34
33	35	36
33	37	38
44	54	54
48	58	58
51	61	61
54	64	64
54	66	66
53	65	65
57	69	69
62	74	74
66	78	78
69	81	81
72	84	84
76	90	89
79	94	96
76	93	96
76	95	98
77	96	99
78	97	102
79	98	103
81	100	105
85	104	109
88	107	112
91	110	115
91	110	115
91	110	115
92	111	116
94	113	118
96	115	120
98	117	122
100	119	124
105	122	125
105	123	124
105	125	126
106	126	127
107	128	129
107	131	131
106	132	132
107	133	133
106	132	132
108	134	134
110	136	136
111	137	137
113	137	137
114	138	138
116	140	140
118	142	142
114	139	141
115	140	144
117	142	146
117	142	146
118	143	147
117	142	146
115	140	144
114	139	143
109	134	138
111	136	140
111	136	140
110	135	137
110	135	137
111	136	138
107	132	134
105	127	125
96	113	104
84	99	85
67	80	66
56	66	53
50	57	44
47	51	39
49	52	37
53	53	39
50	50	34
52	50	32
49	49	31
48	48	30
45	47	27
42	44	24
37	42	21
37	39	20
39	36	21
37	31	18
35	30	15
39	32	17
41	33	20
39	33	22
38	33	24
39	36	28
37	34	30
39	40	38
44	48	49
59	64	67
79	88	91
104	114	114
112	125	123
106	121	113
89	102	88
66	78	60
50	61	45
51	61	45
51	60	47
53	60	47
53	59	48
52	57	48
48	52	46
46	50	45
41	46	44
37	43	42
39	45	44
48	56	55
65	73	73
74	86	86
84	99	101
89	108	111
101	120	123
111	130	133
114	133	136
114	133	136
114	133	136
113	134	136
114	135	137
114	135	137
113	134	136
111	132	134
107	130	132
106	129	131
107	130	132
108	132	132
109	130	131
109	129	130
109	129	130
109	129	130
110	130	131
111	131	132
113	133	134
114	134	135
115	135	136
115	135	136
114	134	135
