# Supplementary material for: Detection of Power Line Insulators in Digital Images Based on the Transformed Colour Intensity Profiles
Source: Sensors (Basel). 2023 Mar 22;23(6):3343. doi: 10.3390/s23063343 (PMC10051827; doi:10.3390/s23063343)
Supplement: Supplementary file 1 [file sensors-23-03343-s001.zip › Dataset/ni/ni_SCENA_60_35_20_122_341.csv]

252	247	238
253	248	239
254	239	236
254	239	236
255	243	240
255	243	240
255	238	243
255	237	242
255	236	241
255	235	240
255	241	255
255	242	255
255	238	255
201	165	187
204	168	190
208	172	194
212	176	198
94	60	77
96	62	79
97	63	80
93	59	76
84	63	66
85	64	67
85	64	67
102	102	86
103	103	87
104	104	88
103	104	88
225	244	217
224	246	218
226	248	220
228	250	222
228	250	226
228	250	226
228	250	226
228	250	226
235	245	232
235	245	232
236	246	233
252	243	246
251	242	245
251	242	245
251	242	245
244	233	243
250	244	249
235	231	236
236	232	237
212	204	204
112	107	106
34	32	31
190	189	185
245	246	242
239	243	238
239	243	238
241	242	238
241	242	238
243	242	238
245	242	238
246	243	239
247	242	239
246	243	239
246	243	239
246	243	239
246	243	239
246	243	239
247	244	240
247	244	240
247	244	240
246	243	239
246	243	239
246	243	239
246	243	239
246	243	239
246	243	239
246	243	239
246	243	239
246	243	239
246	243	239
246	243	239
246	243	239
246	243	239
246	243	239
246	243	239
246	243	239
246	243	239
246	243	239
246	243	239
246	243	239
246	243	239
246	243	239
246	243	239
246	243	239
245	242	238
245	242	238
245	242	238
245	242	238
245	242	238
245	242	238
245	242	238
245	242	238
245	242	238
245	242	238
245	242	238
245	242	238
245	242	238
245	242	238
244	241	237
244	241	237
245	242	238
245	242	238
245	242	238
245	242	238
245	242	238
245	242	238
245	242	238
245	242	238
244	241	237
244	241	237
244	241	237
244	241	237
244	241	237
244	241	237
244	241	237
244	241	237
245	241	236
245	241	236
245	241	236
245	241	236
245	241	236
245	241	236
245	241	236
245	241	236
244	240	235
244	240	235
244	240	235
244	240	235
244	240	235
244	240	235
244	240	235
244	240	235
243	239	234
243	239	234
243	239	234
243	239	234
243	239	234
243	239	234
243	239	234
243	239	234
243	239	234
243	239	234
243	239	234
243	239	234
243	239	234
243	239	234
243	239	234
243	239	234
242	239	231
242	239	231
242	239	231
242	239	231
242	239	231
242	239	231
242	238	233
242	238	233
241	237	232
242	238	233
241	237	232
241	237	232
240	236	231
239	235	230
238	234	229
238	235	227
232	230	219
243	242	228
231	227	216
158	153	144
82	74	67
45	37	30
76	65	61
164	153	149
231	220	216
245	234	230
238	230	223
243	235	228
246	241	232
237	232	223
241	239	229
219	216	208
232	229	224
251	248	243
173	169	164
87	83	78
110	104	99
77	71	66
45	36	32
182	173	169
245	236	232
237	228	224
235	229	224
239	233	228
237	233	228
237	234	229
239	236	231
236	233	228
238	234	229
239	235	230
239	235	230
240	236	231
240	236	231
240	236	231
241	237	232
241	237	232
240	236	231
239	235	230
239	235	230
239	235	230
239	235	230
239	235	230
239	235	230
239	235	230
239	236	228
239	236	228
239	236	228
239	236	228
238	235	227
238	235	227
238	235	227
238	235	227
239	236	228
239	236	228
239	236	228
239	236	228
239	236	228
239	236	228
239	236	228
239	236	228
238	235	227
238	235	227
238	235	227
238	235	227
238	235	227
238	235	227
238	235	227
238	235	227
239	236	228
239	236	228
239	236	228
239	236	228
239	236	228
239	236	228
239	236	228
239	236	228
240	237	229
240	238	230
243	240	235
244	241	236
245	242	237
248	245	240
249	248	244
251	250	246
250	249	245
249	250	248
249	249	249
247	249	249
247	249	249
245	247	247
243	245	245
242	244	244
237	239	239
236	238	238
234	236	236
230	232	232
226	228	228
222	224	224
220	222	222
218	220	220
223	225	225
223	225	225
224	226	226
225	227	227
225	227	227
225	227	227
226	228	228
226	229	227
225	231	226
227	231	226
229	230	228
231	229	229
233	228	230
231	228	230
229	228	230
225	230	228
223	234	226
220	234	223
217	233	222
159	172	164
93	98	97
52	51	55
83	73	86
199	189	201
226	225	229
224	226	226
225	227	227
226	228	228
228	230	230
229	231	231
230	232	232
230	232	232
230	232	232
229	231	231
229	231	231
229	231	231
228	230	230
228	230	230
228	230	230
228	230	230
229	231	231
229	231	231
229	231	231
229	231	231
229	231	231
229	231	231
