# Supplementary material for: Detection of Power Line Insulators in Digital Images Based on the Transformed Colour Intensity Profiles
Source: Sensors (Basel). 2023 Mar 22;23(6):3343. doi: 10.3390/s23063343 (PMC10051827; doi:10.3390/s23063343)
Supplement: Supplementary file 1 [file sensors-23-03343-s001.zip › Dataset/ni/ni_SCENA_5_2249_799_2270_1047.csv]

111	108	104
114	112	112
135	133	133
154	152	152
160	158	158
159	157	157
155	153	152
153	151	150
150	148	147
172	170	169
178	176	175
170	168	167
151	149	148
148	146	145
163	161	160
170	168	167
164	162	161
140	138	138
132	130	129
133	132	128
155	155	149
155	156	147
129	130	120
117	120	105
126	129	113
123	127	108
178	182	163
199	203	184
180	184	165
182	186	167
203	206	190
192	195	179
169	172	156
151	154	138
141	144	128
138	141	125
132	135	120
153	154	144
176	177	168
149	149	143
120	119	115
150	149	145
146	145	141
154	153	149
152	152	146
129	129	123
122	122	116
129	129	123
124	124	118
123	123	117
126	126	120
117	116	112
114	113	109
126	124	123
125	124	120
121	120	116
127	126	122
129	128	124
125	125	119
121	122	113
164	166	154
189	192	177
176	179	163
183	187	168
183	187	168
168	171	155
159	162	146
151	154	139
150	153	138
149	151	139
140	142	130
128	129	119
120	121	112
133	134	125
130	130	124
131	131	125
135	134	130
123	122	112
125	124	114
141	140	130
154	152	144
140	137	132
130	127	123
121	118	114
120	117	113
125	122	118
128	125	121
126	123	119
122	119	115
123	122	112
125	124	114
129	128	118
131	130	120
128	127	117
123	122	112
124	123	113
129	128	118
125	125	111
127	127	113
127	127	113
123	123	109
125	126	110
120	121	105
118	119	103
118	119	103
115	116	100
126	127	111
121	122	106
132	133	117
173	174	158
194	195	179
192	193	177
195	196	180
160	161	145
170	171	155
151	152	136
121	122	106
120	121	105
132	133	117
125	126	110
110	111	95
118	119	103
139	140	124
166	167	151
168	169	153
161	162	146
163	164	148
165	166	150
158	159	143
134	137	122
124	127	112
124	127	112
128	131	116
123	126	111
115	118	103
109	111	99
152	154	142
148	150	138
160	162	150
171	172	162
169	170	160
165	166	156
170	171	161
163	164	155
143	144	135
127	128	119
124	124	118
121	123	117
178	178	178
191	193	193
201	205	206
197	202	203
181	186	189
167	174	177
159	166	169
140	145	146
114	119	120
102	107	106
107	110	108
114	117	115
172	173	164
163	164	154
151	153	141
144	146	134
148	150	138
155	157	145
153	155	143
142	144	132
133	135	123
146	148	136
144	146	134
142	144	132
176	179	164
177	180	165
170	173	158
164	167	152
163	165	153
174	177	168
176	179	170
178	181	172
176	179	170
172	174	168
167	169	163
165	167	161
176	178	172
177	178	174
175	176	172
167	168	166
159	160	158
159	159	159
167	167	167
176	176	176
178	180	180
175	179	180
172	176	177
175	179	180
176	180	181
180	184	185
186	190	191
189	194	197
192	197	200
186	192	197
189	195	200
186	192	197
188	194	199
200	208	215
202	210	217
167	175	182
123	132	136
112	119	122
104	111	114
117	124	127
131	139	139
116	121	122
89	94	95
83	88	89
89	95	94
150	155	154
183	188	187
199	202	200
207	210	208
197	200	198
165	169	164
150	151	147
164	165	161
177	180	171
182	185	176
181	184	175
175	178	169
172	175	166
174	177	168
160	161	151
157	158	148
171	172	162
164	165	155
171	170	160
184	183	173
183	182	172
169	168	158
170	168	158
184	181	173
180	175	172
135	130	129
110	105	104
97	92	91
103	98	97
112	107	106
107	100	97
89	82	79
