# Supplementary material for: Detection of Power Line Insulators in Digital Images Based on the Transformed Colour Intensity Profiles
Source: Sensors (Basel). 2023 Mar 22;23(6):3343. doi: 10.3390/s23063343 (PMC10051827; doi:10.3390/s23063343)
Supplement: Supplementary file 1 [file sensors-23-03343-s001.zip › Dataset/ni/ni_SCENA_91_4925_402_4528_1046.csv]

29	64	44
23	61	43
15	60	43
58	109	89
132	189	164
142	200	171
116	174	139
74	131	93
51	101	61
57	100	63
57	94	62
57	86	60
51	76	56
41	67	49
48	76	57
41	74	53
48	77	54
56	86	61
75	105	76
92	123	90
94	127	93
87	119	88
74	103	77
69	100	73
59	89	64
53	83	58
48	79	50
49	80	51
48	80	49
46	79	45
45	81	45
43	80	42
44	81	43
46	83	45
51	85	48
48	81	46
47	80	45
50	81	48
49	80	47
50	81	50
49	77	47
46	77	46
44	72	43
43	71	42
43	71	42
49	74	48
55	79	55
51	73	54
37	57	44
32	53	38
32	55	40
37	61	43
32	59	39
28	57	32
26	55	29
36	67	36
46	76	41
49	79	44
46	77	38
47	76	37
49	79	38
56	89	45
58	90	49
60	92	51
62	94	53
63	94	55
61	92	55
62	92	57
58	87	54
54	82	52
54	82	52
48	77	44
45	75	40
40	73	36
37	73	37
35	71	35
29	66	32
26	66	31
24	69	30
23	68	29
22	67	28
23	68	29
29	72	35
32	75	38
39	79	44
40	80	45
35	71	41
42	77	50
49	82	55
44	76	52
44	76	52
50	78	59
49	76	60
47	76	61
38	69	54
56	89	75
61	94	79
78	111	96
82	117	97
85	120	100
81	113	94
80	113	92
70	105	79
69	107	79
62	99	73
68	104	82
78	114	98
87	121	114
77	110	113
61	97	97
54	97	86
47	93	74
50	95	78
38	88	70
39	89	65
44	95	67
34	88	53
36	89	50
31	87	46
37	91	48
34	90	47
41	97	56
45	99	62
55	111	76
50	105	72
55	104	76
23	67	44
22	64	41
14	60	37
16	69	42
17	70	43
5	64	36
1	60	32
0	68	38
51	131	100
44	124	93
94	187	150
89	184	147
111	212	174
122	228	187
116	222	181
98	205	166
91	197	160
100	206	169
107	207	171
118	216	180
130	226	186
114	205	166
82	178	138
36	131	87
47	148	103
71	172	127
92	195	150
96	194	150
54	141	97
29	105	64
35	100	61
43	103	69
44	101	70
43	110	79
44	120	89
61	141	112
82	172	143
112	205	176
119	222	191
125	232	200
126	235	203
106	215	183
90	199	167
95	205	176
129	239	211
137	247	221
121	230	204
93	195	170
91	185	160
118	208	179
150	237	209
162	249	221
125	218	191
94	187	160
66	160	135
72	166	141
97	189	164
118	206	182
106	192	168
38	121	99
36	118	96
44	123	104
125	203	186
176	254	237
161	244	219
173	255	233
152	238	214
131	220	200
99	190	175
85	178	163
83	177	166
108	204	194
163	255	247
165	255	249
152	242	236
154	239	231
161	247	235
168	252	240
171	255	246
173	255	246
174	255	244
171	254	239
152	237	222
137	225	209
106	196	177
102	195	174
99	193	169
79	176	149
63	159	129
29	123	92
30	126	90
10	102	67
22	112	76
19	105	71
38	118	89
39	123	95
39	127	111
35	126	111
92	179	169
157	243	233
159	245	235
175	255	245
140	225	210
142	227	212
129	219	196
117	208	183
114	207	178
132	224	195
133	225	196
129	220	194
118	209	183
114	201	175
105	183	159
87	161	137
75	150	122
78	149	122
82	154	124
70	138	107
71	138	106
54	118	83
53	114	76
47	108	70
47	106	68
51	112	74
53	115	75
65	127	87
63	126	86
67	132	87
62	127	78
51	116	67
40	106	64
32	101	56
42	114	67
73	147	99
64	140	92
65	145	98
56	137	92
40	122	79
43	129	89
36	121	83
52	136	101
47	131	97
42	126	92
48	130	95
27	108	75
58	137	104
88	167	134
96	176	145
128	208	179
168	252	224
179	255	238
170	255	232
147	235	211
146	235	209
129	217	187
118	205	172
124	204	169
102	180	143
104	177	139
98	167	130
115	182	145
98	161	121
83	143	102
75	133	92
82	136	93
83	134	90
80	132	85
78	128	80
78	128	80
83	133	85
83	135	87
82	134	86
89	138	92
87	139	92
84	133	89
77	127	85
82	141	96
99	163	117
106	170	124
105	166	122
93	146	106
92	145	106
92	133	101
100	141	109
97	132	105
92	126	96
93	126	99
103	136	109
96	127	100
103	133	108
109	137	114
96	126	107
57	93	81
49	88	80
39	80	73
37	79	72
43	87	80
60	107	99
127	177	167
148	202	189
201	254	241
174	227	213
133	190	175
79	136	121
75	136	116
97	158	138
94	152	141
90	147	138
136	189	199
158	214	231
151	209	228
118	183	198
122	189	204
156	228	238
178	255	255
169	247	253
125	202	204
121	195	195
152	221	218
184	246	240
160	218	213
145	195	191
134	177	174
131	174	171
92	134	133
96	139	136
119	159	157
103	143	138
120	154	147
79	110	101
68	98	85
102	131	116
104	135	120
104	138	121
98	136	114
79	121	96
71	119	93
72	127	102
73	130	109
77	134	113
73	127	104
80	128	104
83	130	108
95	137	119
113	150	134
137	170	155
156	185	170
174	199	185
150	173	158
135	156	141
113	137	119
118	142	124
108	136	117
87	119	102
103	137	120
108	142	125
129	161	142
140	173	152
149	180	159
149	177	157
131	159	136
81	107	84
68	91	69
46	68	49
53	75	56
42	64	46
38	62	44
37	63	45
37	63	49
34	63	48
44	75	60
50	82	65
67	99	74
66	101	74
86	121	95
100	135	109
99	133	109
80	114	90
56	90	66
52	86	62
68	100	76
107	139	114
119	150	123
120	151	122
134	162	132
139	168	135
163	185	156
137	154	127
136	149	127
128	140	120
130	146	123
121	139	116
88	108	85
79	101	77
74	101	75
78	107	82
66	96	71
51	81	56
45	74	48
57	88	59
70	101	70
76	107	74
79	111	76
80	113	76
75	115	74
68	113	70
62	106	67
56	99	62
50	94	58
54	95	63
65	104	78
79	116	90
105	137	118
138	168	149
156	184	161
137	164	138
120	145	117
87	111	81
63	86	54
58	82	50
56	87	56
52	84	53
50	82	51
66	97	66
84	115	82
164	196	161
141	174	137
118	152	112
87	125	83
87	126	81
84	123	77
86	129	78
86	129	78
85	129	76
81	128	72
78	127	73
75	126	76
73	125	77
62	113	63
54	103	53
54	103	51
47	99	46
54	103	51
56	105	55
51	98	49
50	96	49
51	91	49
51	86	46
49	83	46
47	77	42
42	72	37
29	60	23
37	73	31
43	82	37
54	94	52
50	90	48
56	93	53
66	106	64
74	112	70
66	105	60
59	103	56
55	99	52
50	97	48
49	97	49
45	101	48
52	109	58
59	118	67
55	113	65
51	106	61
45	100	55
57	108	64
53	102	58
56	100	59
45	87	46
34	73	35
25	64	26
25	63	27
34	72	36
28	69	31
26	67	30
21	65	26
21	65	26
27	68	30
21	65	24
25	67	26
21	65	26
27	66	34
43	78	51
79	112	85
123	153	128
130	159	126
124	152	116
121	147	111
110	139	100
106	137	98
105	140	96
94	133	87
87	129	81
67	112	63
51	99	51
50	104	51
50	106	55
50	106	55
51	105	58
55	106	62
59	107	65
59	105	63
56	97	59
54	95	57
55	92	52
57	95	53
65	104	59
76	113	67
77	115	67
73	109	63
60	91	54
54	83	50
51	79	50
45	70	42
45	70	42
45	68	40
38	61	33
33	54	29
28	49	24
21	42	17
26	47	22
33	55	30
46	68	43
54	82	53
56	84	55
54	84	55
50	85	51
48	92	51
50	101	57
56	109	65
72	126	83
74	133	89
50	113	71
42	105	65
43	111	70
85	154	111
121	186	141
131	199	158
131	196	157
121	189	154
78	145	113
83	147	117
84	148	119
46	100	77
36	85	65
41	80	65
67	103	87
74	108	91
91	126	106
77	117	89
67	108	80
39	87	51
33	84	47
33	90	51
55	117	77
57	120	80
62	129	92
65	129	94
67	133	104
50	120	97
51	123	101
71	147	129
95	172	164
94	164	164
109	171	182
138	194	211
181	239	251
177	234	243
163	221	227
107	168	170
75	138	142
55	118	122
109	170	180
138	197	212
116	174	193
115	174	193
121	181	197
126	190	201
139	204	213
138	206	211
123	192	195
102	174	174
86	156	155
126	196	195
154	224	218
165	235	228
147	219	207
158	228	215
147	212	197
130	198	181
98	171	149
93	177	152
95	185	155
116	201	169
140	222	193
133	213	182
94	172	141
95	177	148
82	163	136
102	189	161
102	193	168
99	190	167
140	234	210
141	233	208
122	215	188
119	212	181
85	181	145
69	168	130
48	156	120
55	172	145
79	197	178
123	246	236
129	255	243
121	251	228
