# Supplementary material for: Detection of Power Line Insulators in Digital Images Based on the Transformed Colour Intensity Profiles
Source: Sensors (Basel). 2023 Mar 22;23(6):3343. doi: 10.3390/s23063343 (PMC10051827; doi:10.3390/s23063343)
Supplement: Supplementary file 1 [file sensors-23-03343-s001.zip › Dataset/ni/ni_SCENA_95_1556_97_2540_128.csv]

169	160	147
169	160	147
168	159	146
167	158	145
169	160	147
169	160	147
169	160	147
169	160	147
169	160	147
169	160	147
169	160	147
169	160	147
168	159	146
168	159	146
168	159	146
167	158	145
167	158	145
166	157	144
166	157	144
166	157	144
164	155	142
164	155	142
164	155	142
164	155	142
165	156	143
165	156	143
165	156	143
165	156	143
166	157	144
166	157	144
165	156	143
164	155	142
164	155	142
163	154	141
163	154	141
162	153	140
164	155	142
164	155	142
164	155	142
164	155	142
164	155	142
164	155	142
164	155	142
163	155	142
165	156	147
162	155	146
162	155	146
162	155	146
162	155	146
163	156	147
164	157	148
165	158	149
163	156	147
164	157	148
164	157	148
164	157	148
164	157	148
163	156	147
162	155	146
161	155	144
159	153	140
157	154	140
158	155	141
159	156	142
160	157	143
161	158	144
161	158	144
162	159	145
161	158	144
161	158	144
161	158	144
161	158	144
161	158	144
161	158	144
161	158	144
161	158	144
165	159	146
165	159	146
165	159	146
165	159	146
167	159	146
167	159	146
167	159	146
167	159	146
168	160	147
168	160	147
167	159	146
167	159	146
167	159	146
166	158	145
166	158	145
166	158	145
168	159	149
168	159	149
167	158	148
167	158	148
167	158	148
166	157	147
166	157	147
166	157	147
166	157	147
166	157	147
166	157	147
167	158	148
167	158	148
167	158	148
168	159	149
166	160	149
166	163	149
166	163	149
167	164	150
167	164	150
167	164	150
167	164	150
167	164	150
168	165	151
167	164	150
167	164	150
166	163	149
165	162	148
164	161	147
165	162	148
165	162	148
165	162	148
166	162	151
164	160	149
161	157	146
159	155	144
159	155	144
161	157	146
164	160	149
166	162	151
165	161	150
165	161	150
165	161	150
165	161	150
165	161	150
165	161	150
165	161	150
165	161	150
165	162	148
165	162	148
166	163	149
167	164	150
168	165	151
168	165	151
167	164	150
167	164	150
166	163	149
166	163	149
167	164	150
167	164	150
167	164	150
167	164	150
166	163	149
166	163	149
168	165	151
168	165	151
168	165	151
167	164	150
167	164	150
166	163	149
166	163	149
166	163	149
166	163	149
166	163	149
166	163	149
166	163	149
166	163	149
166	163	149
166	163	149
166	163	149
170	164	151
170	164	151
170	164	151
170	164	151
170	164	151
170	164	151
170	164	151
170	164	151
169	163	150
169	163	150
169	163	150
169	163	150
169	163	150
169	163	150
169	163	150
169	163	150
167	162	147
165	162	147
165	162	147
165	162	147
165	162	147
165	162	147
165	162	147
165	162	147
166	163	148
166	163	148
166	163	148
165	162	147
165	162	147
164	161	146
164	161	146
163	160	145
168	162	149
168	162	151
168	162	151
169	161	148
169	161	148
169	161	148
169	161	148
169	161	148
169	161	148
169	161	148
169	161	148
169	161	148
169	161	148
169	161	148
169	161	148
169	161	148
171	164	149
171	164	149
171	164	149
171	164	149
171	164	149
171	164	149
171	164	149
171	164	149
172	165	150
172	165	150
172	165	150
171	164	149
171	164	149
170	163	148
170	163	148
168	163	148
168	162	149
168	162	149
168	162	149
168	162	149
168	162	149
168	162	149
168	162	149
168	162	149
168	162	149
168	162	149
168	162	149
168	162	149
168	162	149
168	162	149
168	162	149
168	162	149
169	163	150
169	163	150
169	163	150
169	163	150
169	163	150
169	163	150
169	163	150
169	163	150
168	162	149
168	162	149
168	162	149
168	162	149
168	162	149
168	162	149
168	162	149
168	162	149
169	161	148
169	161	148
169	161	148
169	161	148
169	161	148
169	161	148
169	161	148
169	161	148
170	162	149
170	162	149
170	162	149
169	161	148
169	161	148
168	160	147
168	160	147
168	160	147
169	161	148
168	160	147
168	160	147
168	160	147
167	159	146
167	159	146
167	159	146
167	159	146
168	160	147
168	160	147
168	160	147
167	159	146
166	158	145
165	157	144
165	157	144
165	157	144
162	156	143
162	156	143
164	158	145
166	160	147
168	162	149
166	160	147
163	157	144
159	153	140
152	146	133
150	144	131
150	144	131
153	147	134
159	153	140
163	157	144
165	159	146
165	159	146
167	161	148
167	161	148
167	161	148
167	161	148
167	161	148
167	161	148
167	161	148
167	161	148
167	161	148
167	161	148
167	161	148
166	160	147
166	160	147
166	160	147
165	159	146
165	159	146
165	159	146
165	159	146
167	159	146
167	159	146
167	159	146
167	159	146
167	159	146
167	159	146
168	160	147
168	160	147
168	160	147
169	161	148
169	161	148
170	162	149
170	162	149
170	162	149
169	162	147
168	161	146
167	160	145
166	159	144
165	158	143
166	159	144
166	159	144
167	160	145
168	161	146
168	161	146
168	161	146
168	161	146
168	161	146
168	161	146
168	161	146
168	161	146
169	160	146
169	160	146
170	161	147
170	161	147
170	161	147
170	161	147
170	161	147
170	161	147
169	160	146
169	160	146
169	160	146
169	160	146
169	160	146
169	160	146
169	160	146
169	160	146
169	160	147
169	160	147
169	160	147
168	159	146
168	159	146
167	158	145
167	158	145
167	158	145
168	159	146
168	159	146
168	159	146
168	159	146
169	160	147
169	160	147
169	160	147
170	161	148
168	161	146
168	161	146
168	161	146
168	161	146
168	161	146
168	161	146
168	161	146
168	161	146
169	162	147
169	162	147
169	162	147
169	162	147
169	162	147
169	162	147
169	162	147
169	162	147
171	163	146
171	163	146
170	162	145
170	162	145
170	162	145
169	161	144
169	161	144
169	161	144
169	161	144
169	161	144
169	161	144
169	161	144
169	161	144
169	161	144
169	161	144
169	161	144
167	160	145
167	160	145
167	160	145
167	160	145
167	160	145
167	160	145
167	160	145
167	160	145
166	159	144
166	159	144
166	159	144
166	159	144
166	159	144
166	159	144
166	159	144
166	159	144
164	158	145
164	158	145
164	158	145
164	158	145
164	158	145
164	158	145
164	158	145
164	158	145
165	159	146
165	159	146
165	159	146
165	159	146
165	159	146
165	159	146
165	159	146
165	159	146
162	156	143
165	157	144
166	157	144
166	158	145
167	158	145
167	159	146
168	159	146
167	159	146
167	158	145
166	158	145
167	158	145
166	158	145
167	158	145
166	158	145
167	158	145
166	158	145
166	160	147
164	161	147
166	160	147
164	161	147
166	160	147
164	161	147
166	160	147
164	161	147
166	160	147
164	161	147
166	160	147
164	161	147
166	160	147
164	161	147
166	160	147
164	161	147
167	161	148
166	160	147
166	160	147
165	159	146
165	159	146
166	160	147
166	160	147
167	161	148
164	158	145
165	159	146
165	159	146
166	160	147
166	160	147
165	159	146
165	159	146
164	158	145
165	157	144
166	158	145
166	158	145
166	158	145
166	158	145
165	157	144
164	155	145
163	154	144
160	151	142
160	151	142
158	149	140
157	148	139
157	147	140
158	148	141
160	150	143
159	152	143
161	154	145
159	155	144
159	155	144
160	156	145
161	157	146
162	158	147
162	158	147
163	159	148
163	159	148
163	159	148
164	160	149
164	160	149
164	160	149
164	160	149
163	159	148
163	159	148
167	159	146
167	159	146
167	159	146
167	159	146
166	160	147
166	160	147
166	160	147
167	161	148
167	164	150
166	163	149
164	161	147
163	160	146
161	160	146
162	161	147
164	163	149
167	164	150
167	161	148
169	161	148
169	161	148
169	161	148
169	161	148
169	161	148
169	161	148
169	161	148
169	161	148
169	161	148
169	161	148
168	160	147
168	160	147
168	160	147
167	159	146
167	159	146
169	161	148
169	161	148
169	161	148
169	161	148
169	161	148
169	161	148
169	161	148
169	161	148
168	160	147
168	160	147
168	160	147
168	160	147
168	160	147
168	160	147
168	160	147
168	160	147
168	160	147
168	160	147
168	160	147
168	160	147
168	160	147
168	160	147
168	160	147
168	160	147
168	160	147
168	160	147
168	160	147
168	160	147
168	160	147
168	160	147
168	160	147
168	160	147
169	160	147
168	159	146
168	159	146
167	158	145
167	158	145
168	159	146
168	159	146
169	160	147
169	160	147
169	160	147
169	160	147
169	160	147
169	160	147
169	160	147
169	160	147
168	160	147
167	159	146
165	159	146
165	159	146
165	159	146
165	159	146
165	159	146
165	159	146
165	159	146
166	160	147
166	160	147
166	160	147
166	160	147
166	160	147
166	160	147
166	160	147
166	160	147
166	163	149
166	163	149
166	163	149
166	163	149
166	163	149
166	163	149
166	163	149
166	163	149
164	161	147
164	161	147
164	161	147
164	161	147
164	161	147
164	161	147
164	161	147
164	161	147
167	159	146
167	159	146
167	159	146
167	159	146
166	158	145
166	158	145
166	158	145
165	157	144
165	157	144
165	157	144
165	157	144
166	158	145
166	158	145
167	159	146
167	159	146
167	159	146
167	159	146
167	159	146
167	159	146
167	159	146
167	159	146
167	159	146
167	159	146
167	159	146
169	161	148
169	161	148
169	161	148
169	161	148
169	161	148
169	161	148
169	161	148
169	161	148
169	161	148
169	161	148
169	161	148
168	160	147
168	160	147
167	159	146
167	159	146
167	159	146
167	159	146
167	159	146
167	159	146
168	160	147
168	160	147
169	161	148
169	161	148
169	161	148
167	161	148
167	161	148
167	161	148
167	161	148
167	161	148
167	161	148
167	161	148
167	161	148
167	161	148
167	161	148
167	161	148
167	161	148
167	161	148
167	161	148
167	161	148
168	162	149
167	161	150
167	161	150
167	161	150
168	162	151
168	162	151
167	161	150
166	160	149
166	160	149
166	160	149
166	160	149
166	160	149
166	160	149
166	160	149
166	160	149
166	160	149
166	160	149
167	161	150
167	161	150
165	159	148
164	158	147
164	158	147
164	158	147
164	158	147
164	158	147
164	158	147
164	158	147
164	158	147
164	158	147
164	158	147
164	158	147
164	158	147
164	158	147
166	157	147
166	157	147
166	157	147
166	157	147
166	157	147
166	157	147
166	157	147
166	157	147
167	158	148
167	158	148
167	158	148
167	158	148
167	158	148
167	158	148
167	158	148
167	158	148
165	159	146
165	159	146
166	160	147
166	160	147
167	161	148
167	161	148
167	161	150
168	162	151
169	162	153
167	160	151
166	159	150
168	161	152
170	162	155
167	159	152
160	152	145
152	147	138
139	134	125
132	130	119
132	130	119
143	141	130
156	154	143
161	159	148
161	159	148
161	159	148
156	154	143
155	153	142
154	152	141
153	151	140
153	151	140
154	152	141
155	153	142
156	154	143
161	153	146
161	153	146
163	155	148
165	157	150
166	158	151
164	156	149
160	152	145
156	148	141
155	147	140
154	146	139
153	145	138
153	145	138
154	146	139
155	147	140
163	155	148
165	158	149
167	156	148
167	157	147
166	156	146
165	155	145
165	155	145
166	156	146
168	158	148
169	159	149
168	158	148
169	159	149
169	159	149
169	159	149
169	159	149
169	159	149
169	159	149
169	159	149
170	161	151
169	160	150
168	159	149
167	158	148
167	158	148
167	158	148
168	159	149
168	159	149
168	159	149
168	159	149
168	159	149
167	158	148
167	158	148
166	157	147
166	157	147
164	157	148
163	157	150
160	156	151
159	155	150
158	154	149
158	154	149
157	153	148
157	153	148
157	153	148
159	155	150
160	156	151
160	156	151
160	156	151
160	156	151
160	156	151
160	156	151
162	156	149
164	157	148
166	157	147
166	157	147
166	157	147
166	157	147
166	157	147
166	157	147
166	157	147
165	156	146
166	157	147
166	157	147
166	157	147
167	158	148
168	159	149
168	159	149
168	159	149
169	160	150
169	160	150
169	160	150
169	160	150
167	161	150
167	161	150
167	161	150
167	161	150
164	160	149
164	160	149
164	160	149
164	160	149
162	160	149
162	160	149
162	160	149
162	160	149
161	158	150
161	158	150
162	159	151
162	159	151
161	158	150
160	157	149
159	156	148
159	156	148
157	154	146
157	154	146
157	154	146
157	154	146
157	154	146
157	154	146
157	154	146
157	154	146
156	153	148
156	153	148
156	153	148
157	154	149
157	154	149
157	154	149
158	155	150
158	155	150
160	157	152
160	157	152
160	157	152
160	157	152
160	157	152
160	157	152
160	157	152
160	157	152
159	156	151
159	156	151
159	156	151
159	156	151
159	156	151
159	156	151
159	156	151
159	156	151
159	156	151
159	156	151
159	156	151
159	156	151
159	156	151
159	156	151
159	156	151
159	156	151
158	156	148
158	156	148
159	156	148
159	156	148
159	156	148
159	156	148
159	156	148
159	156	148
162	156	149
162	156	149
162	156	149
162	156	149
162	156	149
162	156	149
162	156	149
164	156	149
167	157	150
167	157	150
167	157	150
167	157	150
167	157	150
167	157	150
167	157	150
167	157	150
167	157	150
166	156	149
166	156	149
165	155	148
165	155	148
166	156	149
166	156	149
166	156	149
166	156	149
166	156	149
166	156	149
166	156	149
166	156	149
164	156	149
166	156	149
164	156	149
164	156	149
164	156	149
164	156	149
164	156	149
164	156	149
