# Supplementary material for: Detection of Power Line Insulators in Digital Images Based on the Transformed Colour Intensity Profiles
Source: Sensors (Basel). 2023 Mar 22;23(6):3343. doi: 10.3390/s23063343 (PMC10051827; doi:10.3390/s23063343)
Supplement: Supplementary file 1 [file sensors-23-03343-s001.zip › Dataset/ni/ni_SCENA_45_619_1308_691_1711.csv]

131	133	127
130	132	126
130	132	126
129	131	125
132	133	129
132	133	129
132	133	129
132	133	129
132	133	129
133	134	130
133	134	130
133	134	130
133	134	130
132	133	129
131	132	128
130	131	127
129	130	126
130	131	127
131	132	128
131	132	128
130	131	127
130	131	127
130	131	127
131	132	128
131	132	128
132	133	129
132	133	129
132	133	129
130	131	127
130	131	127
130	131	127
130	131	127
130	131	127
130	131	127
130	131	127
130	131	127
131	132	128
131	132	128
130	131	127
130	131	127
130	131	127
130	131	127
131	132	128
131	132	128
132	133	129
132	133	129
132	133	129
132	133	129
132	133	129
132	133	129
132	133	129
132	133	129
131	132	128
131	132	128
131	132	128
131	132	128
131	132	128
131	132	128
131	132	128
131	132	128
131	132	128
131	132	128
131	132	128
131	132	128
131	132	128
131	132	128
131	132	128
131	132	128
131	132	128
131	132	128
131	132	128
131	132	128
131	132	128
131	132	128
131	132	128
131	132	128
131	132	128
131	132	128
131	132	128
131	132	128
131	132	128
131	132	128
131	132	128
131	132	128
132	133	129
132	133	129
131	132	128
131	132	128
131	132	128
131	132	128
131	132	128
131	132	128
129	130	126
129	130	126
129	130	126
129	130	126
129	130	126
129	130	126
130	131	127
130	131	127
131	132	128
130	131	127
129	130	126
128	129	125
128	129	125
128	129	125
129	130	126
130	131	127
130	131	127
130	131	127
130	131	127
130	131	127
130	131	127
130	131	127
130	131	127
132	133	129
131	132	128
131	132	128
131	132	128
131	132	128
131	132	128
131	132	128
131	132	128
131	132	128
131	132	128
131	132	128
131	133	127
131	133	127
131	133	127
131	133	127
131	133	127
131	133	127
129	130	126
129	130	126
129	130	126
130	131	127
131	132	128
131	132	128
131	132	128
131	132	128
130	131	127
130	131	127
130	131	127
129	130	126
129	130	126
129	130	126
129	130	126
129	130	126
130	131	127
130	131	127
130	131	127
130	131	127
130	131	127
130	131	127
131	132	128
131	132	128
131	132	128
131	132	128
132	133	129
132	133	129
128	129	125
129	130	126
131	132	128
132	133	129
131	132	128
131	132	128
131	132	128
130	131	127
130	131	127
129	130	126
129	130	126
131	130	126
131	130	126
131	130	126
132	131	127
132	131	127
132	131	127
132	131	127
132	131	127
130	131	127
128	132	127
126	132	127
128	132	127
128	132	127
128	132	127
128	132	127
130	131	127
130	131	127
128	129	125
128	129	125
131	130	126
131	130	126
132	131	127
133	132	128
135	132	128
135	132	128
133	132	128
131	132	128
131	132	128
131	132	128
131	132	128
131	132	128
131	132	128
131	132	128
129	130	126
130	132	126
130	132	126
130	132	126
130	132	126
130	132	126
130	132	126
130	131	127
129	130	128
130	131	129
130	131	129
131	132	130
131	132	130
130	131	129
130	131	129
129	130	128
127	128	126
128	129	127
128	129	127
129	130	128
129	130	128
129	130	128
130	131	129
130	131	129
131	132	130
131	132	130
131	132	130
130	131	129
130	131	129
129	130	128
129	130	128
129	130	128
128	129	127
128	129	127
128	129	127
129	130	128
129	130	128
130	131	129
130	131	129
130	131	129
129	130	126
129	130	126
129	130	126
129	130	126
129	130	126
129	130	126
128	129	125
128	129	125
131	132	128
131	132	128
131	132	128
130	131	127
130	131	127
129	130	126
129	130	126
129	130	126
130	131	129
130	131	129
130	131	129
130	131	129
130	131	129
130	131	129
131	132	130
131	132	130
129	130	128
129	130	128
129	130	128
130	131	129
130	131	129
131	132	130
131	132	130
131	132	130
130	131	127
129	130	126
129	130	126
128	129	125
127	128	124
127	128	124
126	127	123
126	127	123
129	130	126
129	130	126
129	130	126
129	130	126
130	131	127
130	131	127
130	131	127
130	131	127
129	130	128
131	132	130
132	133	131
132	133	131
130	131	129
128	129	127
127	128	126
128	129	127
128	129	127
128	129	127
128	129	127
129	130	128
129	130	128
130	131	129
132	133	131
132	133	131
130	131	129
130	131	129
130	131	129
130	131	129
130	131	129
130	131	129
130	131	129
130	131	129
129	130	128
129	130	128
129	130	128
129	130	128
129	130	128
129	130	128
129	130	128
129	130	128
128	129	125
128	129	125
129	130	126
129	130	126
129	130	126
129	130	126
128	129	125
128	129	125
129	130	126
129	130	126
129	130	126
129	130	126
129	130	126
129	130	126
129	130	126
129	130	126
129	130	128
129	130	128
129	130	128
130	131	129
130	131	129
131	132	130
131	132	130
131	132	130
129	130	128
129	130	128
129	130	128
129	130	128
129	130	128
129	130	128
129	130	128
129	130	128
129	130	126
129	130	126
129	130	126
129	130	126
129	130	126
129	130	126
129	130	126
129	130	126
129	130	126
129	130	126
129	130	126
130	131	127
129	130	126
129	130	126
129	130	126
129	130	126
128	129	127
128	129	127
128	129	127
129	130	128
129	130	128
130	131	129
130	131	129
130	131	129
129	130	128
129	130	128
129	130	128
129	130	128
129	130	126
129	130	126
129	130	126
129	130	126
129	130	126
129	130	128
129	130	128
128	129	127
128	129	127
128	129	127
127	128	126
127	128	126
128	129	127
128	129	127
129	130	128
129	130	128
129	130	128
130	131	129
131	132	130
131	132	130
