# Supplementary material for: Detection of Power Line Insulators in Digital Images Based on the Transformed Colour Intensity Profiles
Source: Sensors (Basel). 2023 Mar 22;23(6):3343. doi: 10.3390/s23063343 (PMC10051827; doi:10.3390/s23063343)
Supplement: Supplementary file 1 [file sensors-23-03343-s001.zip › Dataset/ni/ni_SCENA_14_336_398_1207_982.csv]

196	194	193
190	187	182
180	177	173
172	166	159
121	113	106
85	77	70
64	55	51
74	65	61
79	70	67
118	109	106
204	194	194
211	201	201
130	119	121
33	22	24
39	28	30
48	39	42
51	44	47
51	46	48
82	76	81
165	159	164
177	173	178
195	191	196
163	162	166
164	163	167
175	176	180
190	191	195
194	194	200
205	202	211
217	213	224
210	206	217
224	220	231
255	252	255
255	254	255
251	250	252
255	254	255
251	250	252
212	211	213
184	183	185
202	201	203
238	237	239
253	252	254
253	252	254
253	252	254
254	253	255
254	253	255
255	254	255
255	254	255
255	255	255
255	254	255
220	211	208
155	149	142
116	110	103
108	103	94
97	90	81
77	71	60
74	68	57
79	70	61
77	68	58
84	75	66
87	79	72
86	78	71
85	81	76
117	114	110
125	123	122
183	183	183
201	203	203
200	202	202
194	197	195
191	195	190
165	166	162
109	108	104
58	55	51
60	55	52
66	59	56
87	82	81
115	110	109
164	160	159
171	166	167
176	171	172
222	217	218
208	204	203
205	201	200
197	194	189
210	207	199
208	205	197
207	204	196
176	171	162
158	153	144
73	67	60
40	31	27
38	29	26
47	38	35
50	37	39
50	37	39
57	43	47
83	70	78
87	82	91
141	144	149
199	203	198
202	205	203
202	206	200
138	142	137
100	103	101
58	60	60
66	68	68
68	70	70
89	91	91
167	170	168
180	183	181
212	215	213
212	215	213
202	204	204
173	172	176
163	162	166
197	193	198
221	219	219
210	205	206
218	215	211
240	236	231
217	214	206
172	167	158
105	100	91
95	90	81
103	99	88
112	106	93
132	126	113
161	154	139
116	110	97
75	67	60
87	81	76
77	68	64
70	61	52
81	70	62
76	67	57
77	68	58
75	67	54
77	69	56
75	68	53
77	68	54
77	70	53
77	69	52
79	67	49
79	67	49
80	68	50
77	65	47
78	69	49
83	72	50
83	71	47
80	70	46
79	68	46
79	71	48
80	72	49
78	71	51
80	73	53
80	73	53
81	74	55
82	75	55
82	75	55
85	78	59
90	82	65
84	76	63
89	83	72
98	93	84
116	114	106
151	153	147
186	192	187
200	206	205
194	205	203
189	200	198
193	204	202
185	191	190
171	178	175
159	164	163
151	156	155
150	155	154
152	157	156
178	184	183
196	204	203
198	206	205
191	199	198
193	201	200
195	203	202
196	204	203
195	203	202
193	201	200
193	201	200
195	203	202
195	203	202
195	203	202
193	201	200
193	201	200
193	201	200
194	204	204
192	202	202
193	204	202
195	206	204
197	205	204
198	206	205
199	206	203
199	206	203
203	208	206
200	205	203
172	173	169
128	129	125
97	98	94
92	93	89
105	105	99
124	126	120
166	171	169
188	195	192
197	204	201
190	197	194
188	195	192
185	192	189
178	185	182
176	183	180
173	180	177
171	178	175
167	175	174
168	176	175
172	178	177
172	178	177
174	179	178
175	180	179
173	179	178
173	179	178
173	179	178
173	179	178
173	179	178
174	180	179
173	179	178
169	175	174
177	183	182
177	183	182
177	183	182
174	180	179
173	179	178
171	177	176
171	177	176
171	177	176
174	181	178
175	180	179
175	180	179
174	179	178
173	179	178
174	180	179
173	179	178
170	178	177
172	180	179
175	183	182
177	185	184
178	186	185
176	182	181
180	186	185
180	185	184
175	177	177
172	174	174
173	175	175
175	177	177
174	176	176
174	176	176
174	176	176
155	160	159
163	168	167
147	152	151
98	103	102
114	116	116
73	75	75
40	42	42
46	48	48
34	36	36
37	39	39
31	34	32
36	37	33
44	43	39
37	36	32
46	45	41
53	52	48
43	42	38
58	57	53
72	73	69
63	64	60
78	79	77
95	101	96
92	95	93
107	112	110
112	119	116
108	113	111
120	123	121
120	124	119
117	120	118
119	123	118
125	129	124
122	126	121
128	130	124
125	129	123
118	121	112
119	122	113
121	124	115
115	118	109
119	120	110
114	118	107
106	110	99
111	115	103
114	117	102
122	125	110
120	122	110
123	127	116
128	129	119
128	129	119
130	129	119
123	124	114
127	126	116
125	129	117
125	132	119
125	132	119
126	133	120
126	133	120
121	128	115
124	129	114
129	133	114
126	128	108
126	130	111
130	134	115
124	128	109
119	125	108
124	127	112
122	125	110
121	121	109
125	125	113
114	112	101
118	117	107
119	118	108
105	106	96
105	106	96
111	112	102
99	99	87
104	104	92
99	101	89
86	88	76
99	99	87
102	102	90
87	87	75
90	90	78
89	89	77
80	80	68
79	79	67
77	77	65
73	71	60
73	73	61
75	75	63
71	67	56
77	70	55
76	72	54
66	62	44
63	64	44
67	69	49
61	62	42
61	61	43
64	64	48
59	56	41
62	56	43
63	58	43
65	58	43
68	61	46
62	55	40
52	43	29
48	41	26
42	34	21
38	30	17
34	28	15
33	27	14
32	28	17
31	27	16
34	32	22
37	35	25
40	34	27
42	36	29
53	44	35
60	51	42
66	53	45
71	59	49
75	60	51
75	63	51
86	73	57
79	70	50
81	72	52
81	72	52
80	71	51
79	70	50
80	70	52
80	70	52
80	70	52
81	71	53
82	73	53
81	72	52
82	74	51
82	74	51
82	74	51
84	73	51
83	68	49
85	65	47
91	66	46
104	73	50
121	84	58
137	93	64
149	99	69
154	100	70
151	96	69
154	98	69
157	102	71
156	102	67
155	103	67
153	101	64
150	101	63
149	102	64
149	101	67
149	101	67
141	94	62
138	93	60
134	90	59
119	79	50
108	71	43
100	66	37
88	58	33
82	57	31
75	51	27
64	45	24
60	44	27
59	43	30
52	40	28
50	38	26
50	40	23
44	39	24
43	39	21
42	40	22
42	41	27
39	42	27
38	40	28
33	39	28
32	38	27
35	39	28
35	38	29
36	39	30
42	41	31
41	40	30
39	37	27
37	35	25
39	37	29
38	36	28
38	36	28
38	36	28
38	36	28
39	37	29
39	37	29
39	37	29
37	38	28
35	39	28
33	37	26
34	38	27
34	38	27
36	40	29
36	39	30
36	40	29
38	37	27
38	38	26
38	38	26
38	38	26
38	38	26
38	38	26
40	40	28
42	42	30
37	37	25
37	37	25
37	37	25
37	37	25
37	37	25
37	37	25
37	37	25
38	36	25
36	34	23
36	34	23
36	34	23
37	35	24
37	35	24
38	36	25
38	36	25
38	36	25
38	36	25
39	37	26
41	39	28
42	40	29
40	38	27
40	38	27
40	38	27
38	36	25
41	41	25
40	40	24
38	40	21
37	39	20
37	38	22
37	38	22
35	38	23
35	37	25
37	38	28
37	38	28
38	39	29
38	39	29
37	38	28
37	38	28
37	38	29
38	39	30
38	38	32
38	38	32
38	38	32
39	39	33
36	36	30
37	37	31
37	37	31
37	37	31
37	37	31
37	37	31
37	37	31
37	37	31
37	37	31
37	37	31
37	37	31
37	37	31
39	40	31
38	39	30
37	38	29
36	37	28
36	37	28
36	37	28
36	37	28
37	38	29
36	37	28
36	37	28
36	37	28
36	37	28
37	38	29
38	39	30
38	39	30
38	39	30
37	38	29
37	38	29
37	38	29
36	37	28
36	37	28
35	36	27
35	36	27
35	36	26
39	38	28
40	40	28
40	40	28
41	41	29
41	41	29
40	40	28
39	38	28
37	36	26
35	36	26
37	38	28
39	40	30
39	40	30
36	37	28
36	37	28
38	36	28
40	38	30
43	40	32
42	38	33
42	38	33
41	37	32
42	36	31
42	36	31
41	37	32
42	40	32
40	40	28
41	41	27
41	41	29
41	41	29
41	41	29
40	40	28
40	38	27
39	37	26
42	38	27
42	38	27
42	38	27
44	41	27
46	40	27
43	38	23
42	37	22
41	37	19
41	37	19
42	38	20
42	37	22
42	37	22
42	37	22
41	36	21
38	35	21
40	36	25
43	37	24
41	35	22
38	33	18
36	31	16
39	32	17
41	34	19
42	35	20
39	33	20
37	31	18
36	33	19
38	32	19
43	35	22
43	36	21
47	37	20
50	37	21
53	37	20
55	38	19
59	38	17
65	40	20
75	48	27
78	50	26
93	61	38
101	70	49
108	78	59
127	91	67
137	97	72
140	99	74
144	100	76
149	102	75
147	100	72
150	100	72
154	102	72
153	102	70
153	102	69
154	104	68
155	106	68
152	106	65
152	106	65
151	107	66
153	107	66
155	104	64
158	106	65
157	108	70
151	103	67
146	104	69
139	101	69
131	92	64
139	95	66
112	72	47
106	69	43
93	61	38
75	48	28
65	42	26
59	39	22
60	40	23
55	38	25
48	32	25
44	32	28
42	31	27
37	26	22
37	28	24
36	29	26
35	31	26
35	31	26
33	30	25
36	34	26
38	36	26
38	36	26
39	33	22
38	32	21
44	38	27
48	40	27
56	45	31
63	48	32
66	50	33
71	53	36
86	62	42
93	69	47
105	76	55
117	87	60
125	90	64
130	91	63
140	99	67
149	106	73
149	104	70
151	103	67
153	103	67
153	102	69
153	99	68
155	100	69
157	102	71
157	102	71
157	102	71
158	101	69
157	100	68
163	100	66
167	103	69
165	102	68
163	102	70
160	103	71
158	102	73
156	104	74
154	101	74
153	103	73
154	103	71
154	103	71
156	102	71
158	104	73
159	104	73
158	103	72
161	101	71
161	101	71
162	102	72
160	103	72
159	102	71
157	102	71
156	102	71
155	103	73
157	105	75
153	100	73
157	105	75
158	104	73
155	104	72
154	103	71
157	103	72
154	103	71
155	101	70
155	101	70
158	104	73
158	104	73
159	104	73
157	103	72
158	103	72
158	103	72
157	103	72
157	102	71
160	103	72
160	103	72
160	103	72
158	103	72
157	103	72
157	103	72
157	106	73
157	106	73
158	107	74
156	105	72
156	105	72
156	105	72
158	105	72
159	106	73
158	105	72
156	103	70
158	104	71
157	103	70
155	101	68
156	102	69
158	104	71
159	105	72
158	104	71
158	104	71
158	104	71
158	104	71
159	105	72
159	105	72
159	105	72
159	105	72
157	103	68
156	102	67
156	104	68
155	103	67
156	104	68
158	106	70
159	106	73
159	106	73
158	105	72
160	107	74
157	104	71
157	104	71
157	103	72
156	102	71
156	102	71
158	104	74
157	103	73
157	103	72
159	106	73
158	106	70
159	107	71
159	107	71
159	107	71
158	106	70
159	106	69
159	106	69
156	102	67
157	103	68
158	104	71
158	105	72
158	105	72
155	104	71
154	103	70
151	103	67
158	105	72
158	104	71
159	105	70
158	104	69
158	104	69
158	104	69
157	103	68
158	104	69
159	106	69
159	106	69
158	105	68
159	106	69
159	106	69
159	105	70
163	106	75
161	106	75
155	104	72
154	103	71
156	102	71
156	102	71
160	103	72
157	102	71
157	102	71
157	101	72
159	103	74
158	104	74
159	105	75
157	105	75
157	105	75
157	104	77
158	105	78
160	105	78
162	106	77
162	106	77
161	105	76
160	104	75
159	105	75
159	105	75
156	105	73
152	104	70
157	107	71
155	108	76
152	108	77
152	107	74
148	105	78
147	109	85
148	107	85
147	110	88
142	109	83
144	110	80
138	108	81
145	119	95
143	115	91
153	129	109
169	148	133
161	138	122
172	155	142
189	175	163
187	171	158
195	185	175
199	188	180
198	188	178
195	186	177
192	182	175
186	177	173
187	178	174
189	179	172
190	181	172
194	184	174
200	190	180
199	189	179
193	184	174
