# Supplementary material for: Detection of Power Line Insulators in Digital Images Based on the Transformed Colour Intensity Profiles
Source: Sensors (Basel). 2023 Mar 22;23(6):3343. doi: 10.3390/s23063343 (PMC10051827; doi:10.3390/s23063343)
Supplement: Supplementary file 1 [file sensors-23-03343-s001.zip › Dataset/ni/ni_SCENA_67_111_17_135_131.csv]

33	87	74
18	71	58
18	66	54
19	59	47
28	66	54
43	77	66
105	137	126
63	93	82
0	6	0
0	20	8
0	19	7
0	20	8
17	31	20
53	67	56
16	29	21
36	48	42
21	33	27
18	36	29
23	41	34
7	25	18
0	18	11
27	48	40
23	46	38
10	33	25
30	51	43
25	46	38
20	41	33
36	54	47
76	92	85
81	97	90
45	64	55
62	88	75
58	91	77
41	77	63
17	56	41
9	52	39
20	69	55
32	81	67
39	88	74
65	113	101
123	171	159
34	77	66
35	80	71
40	92	82
26	84	73
31	95	83
50	114	102
35	93	82
24	76	66
0	32	23
38	65	56
27	50	42
0	4	0
20	38	31
54	75	67
37	55	48
15	36	28
27	48	40
39	60	52
51	67	60
26	38	32
44	51	46
26	38	32
18	42	34
9	40	31
20	44	34
34	55	46
32	51	42
22	41	32
19	33	22
28	42	31
24	37	29
37	50	42
32	47	39
24	41	32
21	40	31
25	46	37
32	53	44
30	51	42
12	34	22
33	55	43
44	66	54
30	49	40
10	29	20
95	118	110
52	74	69
0	19	14
27	48	45
41	64	59
38	61	53
30	53	45
28	52	42
34	58	48
27	52	38
18	42	30
23	48	38
31	55	47
47	74	65
40	67	58
34	62	56
39	70	63
45	77	72
44	78	72
52	88	82
60	94	88
52	86	79
43	77	67
29	63	53
24	56	45
71	101	90
83	106	101
53	64	72
130	146	159
118	137	144
116	139	141
