# Supplementary material for: Detection of Power Line Insulators in Digital Images Based on the Transformed Colour Intensity Profiles
Source: Sensors (Basel). 2023 Mar 22;23(6):3343. doi: 10.3390/s23063343 (PMC10051827; doi:10.3390/s23063343)
Supplement: Supplementary file 1 [file sensors-23-03343-s001.zip › Dataset/ni/ni_SCENA_83_1181_1694_1078_830.csv]

175	191	197
162	178	184
151	167	173
149	166	169
162	179	182
149	169	170
154	174	175
160	181	179
162	183	181
115	138	134
103	126	122
149	172	167
180	203	198
132	159	150
110	137	127
113	141	128
105	133	120
105	131	118
112	138	125
106	132	119
87	113	100
102	126	114
120	144	132
116	140	128
103	127	115
96	118	106
100	122	110
100	122	110
88	110	98
96	118	106
117	137	125
116	133	124
109	123	117
112	126	122
120	134	130
123	137	133
132	146	142
133	146	144
114	127	125
102	115	113
89	102	100
86	98	98
96	108	108
90	102	102
70	82	82
86	98	100
128	140	142
98	108	108
107	119	119
105	119	118
100	116	115
110	128	127
116	137	135
103	125	123
85	109	107
108	132	130
117	144	141
123	150	147
130	157	154
138	162	160
126	150	148
112	134	132
113	135	133
106	133	129
122	149	145
130	157	153
128	155	151
137	164	160
152	179	175
153	180	176
141	168	164
141	168	164
116	143	139
101	128	124
99	126	122
115	142	138
124	151	147
120	147	143
116	143	139
122	153	146
124	155	148
120	151	144
103	134	127
118	146	140
138	166	160
122	150	144
116	144	138
106	132	126
101	127	121
87	110	105
95	118	113
106	129	124
113	136	131
116	139	134
117	140	135
114	135	132
116	137	134
116	137	134
116	137	134
117	138	135
118	139	136
117	138	135
115	136	133
114	135	132
124	145	142
122	141	138
116	135	132
122	141	138
122	141	138
118	137	134
122	143	140
115	138	134
118	141	137
123	146	142
129	152	148
129	152	148
132	155	151
137	160	156
136	159	155
128	151	147
123	146	142
131	154	150
128	151	147
131	154	150
127	150	146
114	137	133
127	150	146
134	158	156
129	156	153
129	156	153
130	157	154
141	165	163
140	164	162
131	155	153
123	147	145
117	139	137
129	151	149
130	151	149
149	170	168
123	144	142
116	137	135
156	177	175
161	182	180
139	157	158
144	162	163
161	179	180
177	195	196
163	181	182
125	143	144
112	130	131
122	140	141
127	145	146
142	160	161
128	146	147
107	125	126
144	162	163
158	176	177
137	155	156
115	133	134
120	135	137
130	145	147
129	144	146
119	134	136
125	140	142
147	162	164
121	136	138
93	108	110
104	119	121
132	147	149
161	176	178
166	181	183
133	148	150
79	94	96
79	94	96
110	125	127
107	119	123
78	90	94
93	105	109
125	137	141
128	140	144
139	151	155
182	194	198
181	193	197
192	204	208
197	209	213
189	201	205
75	87	91
151	163	167
192	204	208
156	168	172
149	161	167
82	95	103
83	96	104
198	211	219
210	223	231
93	106	114
96	109	117
160	173	181
161	174	182
111	124	132
79	92	100
101	114	122
163	176	184
146	159	167
134	147	155
179	192	200
122	135	143
126	142	149
93	109	116
79	95	102
118	134	141
120	136	143
76	92	99
57	73	80
66	82	89
118	134	141
148	164	171
124	140	147
131	147	154
111	127	134
63	79	86
79	95	102
82	98	105
80	95	104
75	90	99
90	105	114
103	118	127
134	149	158
165	180	189
157	172	181
150	165	174
129	144	153
164	179	188
180	195	204
183	198	207
156	171	180
107	122	131
76	91	100
51	66	75
78	93	102
50	65	74
73	88	97
55	70	79
80	95	104
149	164	173
162	177	186
178	193	202
188	203	212
156	171	180
178	193	202
185	200	209
124	139	148
100	115	124
142	157	166
171	186	195
192	209	218
186	203	212
131	148	157
93	110	119
60	77	86
59	76	85
116	133	142
124	141	150
114	131	140
84	101	110
96	113	122
83	100	109
65	82	91
59	76	85
74	91	100
93	110	119
145	162	171
159	176	185
87	104	113
129	146	155
182	199	208
134	151	160
91	108	117
104	121	130
131	148	157
135	152	161
167	184	193
161	178	187
160	177	186
106	123	132
63	80	89
63	80	89
99	115	122
94	110	117
101	117	124
98	114	121
125	141	148
136	152	159
117	133	140
93	109	116
102	118	125
105	121	128
107	123	130
137	153	160
153	169	176
154	170	177
137	153	160
158	174	181
172	188	195
176	192	199
148	164	171
138	154	161
155	171	178
131	147	154
89	105	112
94	110	117
124	140	147
180	196	203
124	140	147
75	91	98
65	81	88
68	84	91
102	118	125
116	132	139
122	138	145
106	122	129
108	124	131
147	163	170
169	185	192
178	194	201
164	180	187
156	172	179
128	144	151
98	114	121
73	89	96
79	95	102
111	127	134
147	163	170
185	201	208
180	196	203
182	198	205
109	125	132
112	128	135
180	196	203
205	221	228
169	185	192
89	105	112
83	99	106
102	118	125
88	104	111
99	115	122
163	179	186
149	165	172
85	101	108
102	118	125
160	176	183
157	172	181
71	86	95
98	113	122
98	113	122
97	112	121
87	102	111
109	124	133
106	121	130
147	162	171
156	171	180
157	172	181
145	160	169
132	147	156
126	141	150
152	167	176
164	179	188
167	182	191
128	143	152
142	157	166
179	194	203
163	178	187
124	139	148
99	114	123
84	99	108
98	113	122
84	99	108
171	186	195
209	224	233
221	236	245
216	231	240
159	174	183
163	178	187
80	98	105
65	83	90
95	113	120
106	124	131
141	160	165
110	126	132
73	88	91
90	102	106
79	88	91
97	100	104
134	131	133
165	159	160
246	233	235
241	224	227
131	110	112
105	88	91
129	122	125
219	218	222
197	198	202
157	160	164
193	197	202
192	198	203
169	178	182
186	195	199
163	171	178
94	102	109
79	87	94
99	107	114
98	103	112
136	141	150
193	195	205
189	191	201
207	212	221
99	106	115
68	75	84
69	76	85
76	85	94
148	157	166
202	211	220
172	181	190
98	109	117
89	100	108
132	145	153
132	145	153
87	100	108
86	99	107
87	100	108
111	124	132
177	192	201
186	203	212
163	180	189
127	144	153
103	120	129
70	87	96
51	68	77
66	83	92
83	100	109
112	129	138
78	95	104
105	122	131
135	152	161
141	158	167
124	141	150
112	129	138
142	157	166
125	140	149
133	148	157
127	142	151
148	163	172
150	165	174
164	179	188
189	204	213
188	203	212
174	189	198
124	139	148
157	172	181
206	221	230
214	229	238
176	191	200
95	110	119
151	168	177
181	198	207
162	179	188
180	197	206
211	228	237
150	167	176
66	83	92
77	94	103
106	123	132
113	130	139
139	156	165
85	102	111
94	111	120
119	136	145
139	156	165
164	181	190
151	168	177
113	130	139
136	153	162
164	181	190
207	224	233
127	144	153
172	189	198
196	213	222
152	169	178
102	119	128
109	126	135
167	184	193
208	225	234
189	206	215
155	172	181
140	157	166
145	160	169
152	167	176
158	173	182
163	178	187
173	188	197
107	122	131
120	135	144
183	198	207
193	208	217
160	175	184
116	131	140
99	114	123
122	137	146
121	136	145
109	124	133
151	166	175
158	173	182
163	178	187
176	191	200
184	199	208
118	133	142
91	106	115
96	111	120
103	118	127
167	182	191
177	192	201
186	201	210
166	181	190
144	159	168
121	136	145
111	126	135
112	127	136
131	148	157
129	146	155
129	146	155
109	126	135
78	95	104
54	71	80
70	87	96
81	98	107
165	182	191
187	204	213
99	116	125
90	107	116
115	132	141
160	177	186
185	202	211
172	189	198
135	151	163
67	83	95
65	81	93
102	118	130
181	197	209
186	202	214
85	101	113
93	109	121
133	149	161
143	159	171
120	136	148
86	102	114
56	72	84
68	84	96
128	144	156
164	180	192
180	199	207
167	186	194
170	189	197
164	183	191
177	196	204
204	223	231
192	211	219
172	191	199
95	114	122
139	158	166
134	153	161
183	202	210
190	209	217
175	194	202
148	167	175
115	134	142
129	146	155
135	152	161
176	193	202
177	194	203
166	183	192
167	184	193
174	191	200
216	233	242
115	132	141
116	133	142
116	133	142
139	156	165
132	149	158
132	149	158
178	195	204
185	202	211
142	157	166
107	122	131
131	146	155
181	196	205
210	225	234
208	223	232
210	225	234
135	150	159
104	119	128
120	135	144
123	138	147
143	158	167
141	156	165
164	179	188
169	184	193
186	201	210
186	202	209
197	213	220
145	161	168
118	134	141
88	104	111
113	129	136
98	114	121
85	101	108
99	115	122
81	97	104
86	102	109
115	131	138
130	146	153
118	134	141
126	142	149
157	173	180
176	194	201
182	200	207
170	188	195
108	126	133
142	160	167
184	202	209
127	145	152
126	144	151
134	152	159
111	129	136
106	124	131
160	178	185
183	201	208
165	183	190
139	157	164
134	152	159
119	137	144
134	152	159
138	156	163
128	146	153
90	108	115
85	103	110
116	134	141
153	171	178
118	136	143
70	88	95
63	81	88
86	104	111
118	134	141
147	163	170
137	153	160
89	105	112
80	96	103
94	110	117
74	90	97
101	117	124
110	123	131
119	132	140
100	113	121
81	94	102
87	100	108
70	83	91
70	83	91
90	103	111
151	164	172
147	160	168
175	188	196
173	186	194
136	152	159
111	127	134
106	122	129
122	138	145
123	139	146
107	123	130
116	132	139
144	160	167
91	107	114
81	97	104
84	100	107
107	123	130
138	154	161
109	125	132
142	158	165
163	179	186
187	200	208
138	151	159
109	122	130
69	82	90
82	95	103
80	93	101
73	86	94
76	89	97
79	92	100
80	93	101
69	82	90
76	89	97
125	138	146
145	158	166
134	147	155
177	190	198
179	195	202
152	168	175
169	185	192
172	188	195
103	119	126
107	123	130
85	101	108
136	152	159
147	163	170
144	160	167
156	172	179
158	174	181
124	140	147
97	113	120
117	133	140
111	127	134
149	164	173
162	177	186
160	175	184
127	142	151
121	136	145
132	147	156
126	141	150
190	205	214
201	216	225
185	200	209
162	177	186
187	202	211
188	203	212
152	167	176
167	182	191
197	212	221
180	195	204
95	110	119
78	93	102
123	138	147
164	179	188
183	198	207
172	187	196
161	176	185
176	191	200
171	186	195
82	97	106
90	105	114
99	114	123
132	147	156
156	171	180
145	160	169
174	191	200
180	197	206
127	144	153
65	82	91
84	101	110
140	157	166
161	178	187
155	172	181
150	167	176
122	139	148
71	88	97
91	108	117
109	126	135
100	117	126
116	133	142
97	114	123
81	96	105
82	97	106
104	119	128
88	103	112
101	116	125
113	128	137
144	159	168
166	181	190
204	219	228
131	146	155
148	163	172
194	209	218
181	196	205
179	194	203
191	206	215
152	167	176
135	151	158
107	123	130
160	173	181
162	175	183
180	193	201
178	191	199
165	178	186
168	181	189
185	198	206
177	190	198
155	168	176
146	159	167
143	156	164
141	154	162
162	175	183
200	213	221
196	212	219
198	214	221
197	213	220
186	202	209
173	189	196
150	166	173
140	156	163
145	161	168
159	175	182
146	162	169
119	135	142
84	100	107
132	148	155
140	156	163
103	119	126
81	97	104
88	104	111
89	105	112
90	106	113
157	173	180
172	188	195
116	132	139
139	155	162
199	215	222
159	175	182
140	156	163
130	146	153
138	154	161
103	119	126
114	130	137
111	127	134
101	117	124
118	134	141
118	134	141
143	159	166
160	176	183
149	165	172
180	196	203
177	193	200
126	142	149
115	131	138
155	171	178
175	191	198
163	179	186
151	167	174
146	162	169
144	160	167
169	185	192
176	194	201
177	195	202
144	163	170
113	132	139
116	138	144
126	148	153
120	142	147
133	155	160
166	187	189
170	189	192
143	160	163
127	142	145
67	79	83
80	89	93
127	134	137
177	182	185
146	149	153
129	131	132
