# Supplementary material for: Detection of Power Line Insulators in Digital Images Based on the Transformed Colour Intensity Profiles
Source: Sensors (Basel). 2023 Mar 22;23(6):3343. doi: 10.3390/s23063343 (PMC10051827; doi:10.3390/s23063343)
Supplement: Supplementary file 1 [file sensors-23-03343-s001.zip › Dataset/ni/ni_SCENA_24_1569_756_2332_817.csv]

164	113	73
164	113	73
164	113	73
164	113	73
164	113	73
164	113	73
164	113	73
164	113	73
164	113	73
164	113	73
164	113	73
164	113	73
164	113	73
164	113	73
164	113	73
164	113	73
164	113	73
165	114	74
165	114	74
165	114	74
165	114	74
164	113	73
164	113	73
165	114	74
166	115	75
166	115	75
166	115	75
166	115	75
165	114	74
165	114	74
164	113	73
163	112	72
164	112	75
164	112	75
165	113	76
165	113	76
164	112	75
164	112	75
163	111	74
164	112	75
164	112	75
164	112	75
165	113	76
165	113	77
163	111	74
163	111	74
163	111	74
164	113	73
165	114	74
167	116	76
168	117	77
168	117	77
167	116	76
165	114	74
164	113	73
167	116	76
164	113	73
162	111	71
160	109	69
160	109	69
162	111	71
164	113	73
166	116	74
165	115	73
165	116	72
165	116	72
165	116	72
165	116	72
165	116	72
165	115	73
165	115	73
164	113	73
164	113	73
164	113	73
164	113	73
164	112	75
164	112	75
164	112	75
164	112	75
166	115	75
166	115	75
166	115	75
165	114	74
165	114	74
164	113	73
164	113	73
164	113	73
165	114	74
166	115	75
167	116	76
166	115	75
164	113	73
163	112	72
164	113	73
165	114	74
168	117	77
167	116	76
166	115	75
165	114	74
165	114	74
165	114	74
165	114	74
166	115	75
164	113	73
163	112	72
163	112	72
163	112	72
163	112	72
164	113	73
165	114	74
166	115	75
166	115	75
166	116	74
165	114	74
165	115	73
166	115	75
166	116	74
167	116	76
168	118	76
165	115	73
164	115	71
164	114	72
164	115	71
164	114	72
165	116	72
166	116	74
167	117	75
166	116	74
165	115	73
164	114	72
164	114	72
166	116	74
166	114	74
165	113	73
163	112	72
163	111	74
163	111	74
163	111	74
164	112	75
164	112	75
164	112	75
165	113	77
165	113	77
162	110	74
164	111	74
163	111	75
165	113	76
165	116	78
166	117	79
164	115	77
161	114	76
160	113	75
161	114	76
159	114	77
160	115	78
159	115	78
158	115	76
158	114	77
160	113	75
165	113	73
169	113	72
168	114	73
168	114	73
166	114	73
164	113	73
164	113	73
161	112	74
161	114	76
159	114	76
158	115	82
156	115	82
154	115	83
153	114	82
152	114	82
147	113	84
147	114	94
144	114	97
142	113	98
137	111	95
130	104	90
119	96	81
106	87	74
74	65	55
65	58	49
61	55	48
57	54	46
53	50	45
49	49	43
48	47	43
47	48	44
49	48	44
41	38	33
42	39	34
44	40	35
36	24	14
36	22	10
40	23	10
45	26	11
51	28	12
73	47	30
87	60	40
109	78	57
126	94	71
141	105	81
146	108	84
147	110	84
148	109	81
154	107	75
156	109	77
157	110	78
159	113	79
160	114	80
160	115	78
162	114	78
161	114	76
164	117	79
163	117	76
161	115	74
158	113	70
162	114	72
161	114	70
161	114	70
161	114	70
166	116	74
165	115	73
164	114	72
163	113	71
163	113	71
163	113	71
164	114	72
165	115	73
164	114	72
163	113	71
164	114	72
164	114	72
165	115	73
165	115	73
164	114	72
164	114	72
167	116	76
167	116	76
167	116	76
166	115	75
166	115	75
165	114	74
165	114	74
166	115	75
166	115	75
166	115	75
166	115	75
165	114	74
165	114	74
164	113	73
164	113	73
164	113	73
170	119	79
168	117	77
166	115	75
166	115	75
166	115	75
166	115	75
164	113	73
162	111	71
166	115	75
166	115	75
167	116	76
167	116	76
167	116	76
166	115	75
166	115	75
166	115	75
164	114	72
165	115	73
166	116	74
167	117	75
167	117	75
166	116	74
165	114	74
164	113	73
165	113	76
165	113	76
165	113	76
165	113	76
165	113	77
165	113	77
165	113	77
166	114	78
166	114	78
165	113	77
165	113	77
165	113	77
165	113	77
166	114	78
167	115	79
168	116	80
166	114	78
166	114	78
166	114	78
166	114	78
166	114	78
166	114	78
166	114	78
166	114	77
165	113	76
165	114	74
165	114	74
165	114	74
165	114	74
165	114	74
165	114	74
165	114	74
167	116	76
165	114	74
163	112	72
163	112	72
165	114	74
166	115	75
166	115	75
165	114	74
165	115	73
165	115	73
165	115	73
165	115	73
165	115	73
164	114	72
163	113	71
163	113	71
164	114	72
164	114	72
164	114	72
164	114	72
164	114	72
164	114	72
164	114	72
164	114	72
166	116	74
166	117	73
166	116	74
165	116	72
165	115	73
164	114	72
164	114	72
164	114	72
164	113	73
164	113	73
164	113	73
164	113	73
164	113	73
164	113	73
164	113	73
164	113	73
167	116	76
167	116	76
167	116	76
166	115	75
166	115	75
165	114	74
165	114	74
165	114	74
167	116	76
166	115	75
166	115	75
166	115	75
165	114	74
165	114	74
165	114	74
162	113	73
163	114	74
161	115	74
161	115	74
161	115	74
161	115	74
161	115	74
161	115	74
161	115	74
163	117	76
163	117	76
161	115	74
160	114	73
160	114	73
161	115	74
163	117	76
165	119	78
168	116	80
167	115	79
166	114	78
165	113	77
165	113	77
165	113	77
166	114	78
166	114	78
166	114	78
168	116	80
169	117	81
168	116	80
166	114	78
166	114	78
167	115	79
169	117	81
163	111	75
164	112	76
165	113	77
165	113	77
166	114	77
166	114	77
166	114	77
166	114	77
167	116	76
166	115	75
165	115	73
164	114	72
164	114	72
164	114	72
164	114	72
165	114	74
165	113	76
165	113	77
167	115	79
167	115	79
167	115	79
165	113	77
163	111	75
162	110	74
164	112	76
164	112	76
164	112	76
164	112	76
164	112	76
164	112	76
164	112	76
164	112	76
167	115	79
165	113	77
165	113	77
165	113	77
165	113	77
165	113	77
165	113	77
165	113	77
167	115	79
166	114	78
166	114	78
165	113	77
165	113	77
166	114	78
164	112	75
163	114	76
163	114	74
161	115	74
161	115	74
162	116	75
162	116	75
163	117	76
163	117	76
163	117	76
162	116	75
161	115	74
160	114	73
161	115	74
163	117	76
163	117	76
162	116	75
161	115	74
164	113	73
164	113	73
165	114	74
165	114	74
165	114	74
165	114	74
164	113	73
165	114	74
167	116	76
166	115	75
165	114	74
164	113	73
164	113	73
164	113	73
164	113	73
165	114	74
164	112	75
164	112	75
164	112	75
165	113	76
165	113	76
164	112	75
164	112	75
163	111	74
165	113	76
165	113	76
165	113	76
166	114	77
166	114	77
167	115	78
167	115	78
167	115	78
165	114	74
165	115	73
165	115	73
166	116	74
166	116	74
167	117	75
167	116	76
167	116	76
166	114	77
166	114	77
166	114	77
166	114	77
166	114	78
166	114	78
167	115	79
165	115	79
166	116	80
163	115	79
161	113	77
159	111	75
159	111	75
161	113	77
163	115	79
164	116	80
162	114	78
163	115	79
163	115	79
163	115	79
163	115	79
163	115	79
163	115	79
163	116	78
165	113	76
165	114	74
165	114	74
166	115	75
166	115	75
165	116	76
167	116	76
165	116	76
166	115	75
164	115	75
165	114	74
165	116	76
169	118	78
167	118	78
168	117	77
166	115	75
168	117	77
168	117	77
167	116	76
167	116	76
167	116	76
167	116	76
167	116	76
167	116	76
166	115	75
166	115	75
166	115	75
165	114	74
165	114	74
164	113	73
164	113	73
164	113	73
164	112	76
164	112	76
164	112	76
164	112	76
164	112	76
164	112	76
164	112	76
164	112	76
167	115	79
166	114	78
165	113	77
164	112	76
164	112	76
164	112	76
165	113	77
164	114	78
164	114	78
162	114	78
162	114	78
162	114	78
162	114	78
162	114	78
162	114	78
163	115	79
163	115	79
163	115	79
163	115	79
163	115	79
163	115	79
163	115	79
163	115	79
163	115	79
163	115	79
162	114	78
162	114	78
162	114	78
162	114	78
162	114	78
162	114	78
162	114	78
163	115	79
163	115	79
163	115	79
163	115	79
163	115	79
163	115	79
163	115	79
163	116	78
167	115	78
167	116	76
167	116	76
167	116	76
166	115	75
165	114	74
164	113	73
163	112	72
164	113	73
164	113	73
165	114	74
165	114	74
165	114	74
166	115	75
166	115	75
164	115	75
163	114	74
161	115	74
162	116	75
162	116	75
162	116	75
162	116	75
163	117	76
163	117	76
161	115	74
160	114	73
161	115	74
162	116	75
163	117	76
163	117	76
163	117	76
163	117	76
167	116	76
167	116	76
167	116	76
166	115	75
166	115	75
165	114	74
165	114	74
165	114	74
166	115	75
165	114	74
165	114	74
165	114	74
165	114	74
166	115	75
167	116	76
168	117	77
165	113	76
165	113	76
165	113	76
165	113	76
165	113	76
166	114	77
167	115	78
168	116	79
168	116	79
168	116	79
168	116	79
167	115	78
167	115	78
166	114	77
166	114	77
166	114	77
165	113	77
166	114	78
167	115	79
168	116	80
168	116	80
167	115	79
166	114	78
165	113	77
163	111	75
164	112	76
165	113	77
165	113	77
165	113	77
165	113	77
165	113	77
165	113	76
164	114	72
164	115	71
164	114	72
164	114	72
163	114	74
164	115	75
165	116	78
165	116	78
164	116	80
163	115	79
160	114	80
160	113	81
160	113	82
160	113	82
159	112	81
153	109	85
125	92	77
94	68	62
104	87	84
130	122	123
114	118	123
97	103	114
84	91	106
69	76	93
46	48	66
30	30	46
18	17	27
18	17	21
18	19	15
16	20	9
16	23	8
23	28	13
24	22	14
25	20	17
26	21	18
24	20	15
23	17	12
21	15	10
23	17	12
25	19	12
28	20	13
27	19	12
27	18	9
26	17	8
25	16	7
21	14	5
22	14	7
22	14	7
20	11	8
19	7	5
28	16	12
43	29	23
63	45	38
92	74	63
114	92	80
111	88	72
120	96	78
123	97	80
95	85	78
94	84	77
91	81	74
87	77	70
87	75	69
88	76	70
91	77	71
94	78	71
96	80	73
96	80	73
97	80	71
99	82	73
90	81	77
97	88	84
98	90	83
103	95	88
105	96	87
98	89	80
93	84	75
