# Supplementary material for: Detection of Power Line Insulators in Digital Images Based on the Transformed Colour Intensity Profiles
Source: Sensors (Basel). 2023 Mar 22;23(6):3343. doi: 10.3390/s23063343 (PMC10051827; doi:10.3390/s23063343)
Supplement: Supplementary file 1 [file sensors-23-03343-s001.zip › Dataset/ni/ni_SCENA_95_2476_265_1662_724.csv]

77	162	134
76	161	133
75	160	132
73	158	130
74	158	130
70	154	126
71	152	125
68	149	122
68	147	120
67	146	119
68	145	118
68	145	118
70	144	118
68	143	115
70	144	116
71	145	117
70	144	116
68	143	115
67	142	114
70	145	117
71	146	118
71	148	120
71	148	120
69	149	120
70	150	121
70	150	121
68	148	119
68	148	119
69	149	120
73	150	123
74	151	123
76	153	125
79	156	128
80	157	129
82	159	131
81	155	129
80	154	128
81	154	128
82	155	129
82	156	130
79	158	131
79	159	130
78	160	131
81	163	134
83	164	137
88	166	143
87	164	143
85	163	140
85	163	140
83	161	138
85	163	140
88	163	141
89	164	142
91	164	142
91	164	142
88	162	138
86	160	136
85	157	134
82	154	131
81	153	130
78	150	127
79	153	127
76	153	126
75	152	125
75	152	125
76	153	126
77	154	127
79	156	129
79	156	129
78	157	130
78	157	130
77	158	131
77	161	133
79	163	135
80	164	136
78	162	134
76	159	134
75	156	131
75	156	131
76	157	132
76	157	132
76	157	132
76	157	132
78	156	132
78	156	132
79	157	133
79	157	133
80	156	132
80	156	132
80	156	132
80	156	132
82	156	132
84	156	133
86	158	136
90	159	138
90	159	138
89	158	137
87	157	134
85	155	132
81	153	130
80	152	129
81	155	129
80	154	128
80	154	128
79	156	129
81	158	131
85	162	135
87	164	137
88	167	140
87	163	139
88	164	140
83	161	137
84	162	138
85	163	139
86	164	140
87	168	143
88	169	144
92	173	148
93	174	149
91	174	149
90	173	148
89	172	147
87	170	145
84	168	143
83	167	142
82	169	143
80	167	139
76	166	137
75	165	136
71	163	134
71	164	135
70	163	134
69	165	135
72	165	136
71	164	135
72	164	135
75	165	136
76	163	135
80	165	137
80	165	137
81	165	137
82	163	136
82	163	136
86	165	138
85	164	137
87	166	139
87	166	139
90	167	140
90	167	140
95	169	143
95	169	143
96	169	143
96	169	143
96	170	144
97	172	144
98	175	147
101	178	151
103	181	158
101	180	159
106	183	162
107	184	163
110	187	166
113	188	167
115	190	169
117	189	169
120	192	172
121	193	173
122	193	173
121	192	172
123	192	172
122	191	171
122	191	171
119	190	170
113	187	163
112	186	162
109	185	161
107	183	159
106	182	158
105	181	157
103	181	157
103	181	157
96	177	152
95	178	153
94	177	152
92	176	151
91	175	150
89	174	146
86	173	145
82	172	143
77	170	139
76	171	137
75	168	137
75	168	137
76	166	136
77	167	137
79	167	137
79	165	135
79	165	135
80	164	135
82	166	138
82	164	135
84	165	138
83	162	135
83	162	135
81	161	132
82	165	133
83	166	134
82	166	132
82	166	132
82	166	132
84	164	133
86	166	137
87	164	137
91	167	143
94	170	146
97	173	149
99	175	151
99	174	152
99	174	152
99	174	152
101	176	154
100	175	153
102	175	153
102	175	153
103	176	154
107	179	156
107	179	156
108	180	157
109	181	158
106	180	154
106	180	154
100	180	151
100	180	151
96	180	151
98	182	153
97	185	155
98	185	157
94	185	160
94	184	161
91	187	163
91	187	163
89	187	163
89	187	163
89	187	163
90	188	164
90	188	164
91	190	164
91	190	164
91	190	164
91	190	164
90	189	163
89	188	162
90	187	160
89	187	157
92	188	158
94	187	158
96	188	159
98	188	159
101	186	158
101	186	158
101	185	157
103	184	157
103	184	157
102	183	156
101	182	155
99	180	153
98	179	152
94	178	150
94	178	150
92	178	148
91	177	147
88	174	144
86	172	142
84	169	141
82	168	138
82	166	138
83	164	137
83	164	137
83	162	135
84	163	136
87	161	135
90	164	140
95	166	140
98	166	141
98	169	143
104	172	149
105	175	152
109	179	156
111	181	158
108	180	157
106	178	155
106	180	156
103	179	155
99	177	153
96	177	152
93	176	151
92	176	148
91	176	148
91	176	148
89	176	148
89	176	148
89	176	148
87	177	148
84	177	148
83	179	149
79	179	149
76	180	149
74	180	151
72	180	151
71	181	153
71	182	154
71	182	154
71	182	154
72	181	155
71	180	154
72	179	153
74	178	153
74	177	149
73	176	148
73	176	148
72	175	147
71	174	146
72	174	146
71	173	145
75	175	145
74	174	144
74	174	144
74	174	144
75	175	145
75	175	145
76	176	146
76	176	146
76	176	148
77	174	147
79	173	148
82	174	149
81	173	148
81	172	146
79	170	144
80	169	143
81	168	142
80	165	137
79	164	136
77	161	132
77	159	130
75	157	128
74	154	125
74	154	125
73	153	122
70	154	120
69	153	118
67	153	119
68	151	119
64	149	117
67	151	122
70	151	124
75	156	129
79	157	133
82	160	136
85	161	137
87	163	139
90	165	143
91	166	144
95	170	148
95	170	148
94	175	150
95	176	151
96	178	155
97	179	156
97	181	157
97	181	157
94	180	156
95	181	157
94	180	156
90	178	155
88	176	153
88	176	153
87	177	154
87	177	154
85	176	153
84	175	150
82	175	148
83	175	146
82	175	146
83	175	146
83	175	146
86	176	147
88	175	147
88	175	147
90	175	147
90	175	147
91	175	147
89	173	145
87	171	143
87	168	141
86	170	142
85	169	141
82	166	138
82	163	136
79	163	135
80	164	136
81	165	137
83	167	139
82	166	138
82	166	138
79	163	135
78	163	135
79	164	136
80	164	136
86	169	144
88	169	144
93	174	149
93	173	150
93	175	152
91	174	152
91	174	152
89	174	152
89	174	152
90	175	153
91	176	154
93	178	156
98	183	161
100	185	163
106	191	169
107	192	170
104	189	167
103	186	164
104	187	165
106	188	166
108	190	168
108	190	168
112	194	172
113	195	173
112	194	171
109	191	168
103	187	163
103	185	162
96	178	155
101	183	160
95	178	153
89	172	147
87	173	143
84	170	140
80	168	138
79	166	138
79	166	138
79	166	140
81	165	140
86	167	142
87	168	143
94	170	146
96	172	148
100	174	150
101	177	153
99	175	151
93	174	149
90	173	148
87	171	146
84	171	145
82	171	145
83	170	144
83	171	141
86	172	142
86	172	142
85	171	141
81	169	139
78	166	136
75	165	135
75	165	135
77	165	135
78	166	136
79	167	137
80	168	138
80	168	138
81	169	139
81	169	139
81	168	140
77	168	142
78	169	143
79	170	144
77	170	141
76	169	140
74	167	138
72	168	138
71	168	136
67	166	134
64	163	131
59	160	128
58	159	127
56	157	125
55	156	124
54	158	125
56	157	125
57	156	124
55	155	120
56	156	121
57	157	122
58	158	123
59	159	124
61	158	124
62	159	125
64	159	125
64	159	125
65	160	126
65	160	126
66	160	126
66	160	126
66	160	126
66	160	126
68	160	125
68	160	125
67	159	124
66	159	122
63	158	121
62	157	120
61	156	119
61	156	119
58	154	117
58	154	117
56	155	115
55	154	114
55	154	114
54	153	113
56	155	117
56	155	117
55	154	116
57	155	119
56	154	118
57	155	119
57	155	119
55	155	119
54	154	118
55	155	119
59	159	124
60	157	123
58	158	123
59	156	122
64	161	127
64	161	127
66	161	127
66	159	128
70	160	131
72	159	131
72	159	131
72	159	131
72	159	131
72	159	131
72	159	131
72	159	131
72	159	131
72	159	131
71	158	130
72	159	131
70	160	131
71	161	132
73	161	131
72	159	131
75	159	134
75	159	134
74	161	135
75	162	136
75	164	138
74	163	137
73	164	138
71	162	136
73	166	137
72	168	138
72	168	138
70	168	138
68	169	137
68	169	137
67	168	136
67	167	137
66	166	138
65	164	138
65	164	138
64	163	137
64	164	136
63	163	135
65	163	133
67	166	134
64	163	131
64	163	131
64	163	131
63	162	130
62	161	129
62	161	129
61	160	128
62	161	129
61	160	128
62	161	129
64	161	129
64	161	129
62	159	127
64	158	127
65	157	128
66	156	127
68	157	131
71	158	132
76	160	135
77	161	136
78	160	137
77	159	136
77	157	134
76	156	133
80	159	138
81	161	138
84	162	139
84	165	140
85	166	141
87	168	141
85	170	142
85	170	142
82	167	139
81	166	138
76	166	137
75	165	136
74	164	135
74	164	135
73	165	136
73	165	136
71	164	133
69	163	132
66	163	131
67	164	132
69	166	134
66	165	133
64	163	131
62	161	129
63	160	128
66	160	129
65	159	128
69	159	129
71	159	129
71	159	129
72	160	130
66	160	126
67	161	126
68	163	126
70	165	128
72	166	131
76	168	133
77	168	135
78	168	138
79	169	139
85	172	144
85	172	144
88	173	145
87	172	144
89	174	146
91	176	148
90	175	147
89	174	146
90	177	149
85	175	145
82	175	144
80	173	142
79	172	141
77	171	140
76	170	139
77	171	140
73	170	138
73	170	138
71	170	138
73	170	138
71	169	139
72	170	140
74	169	142
77	170	143
84	171	143
91	176	148
94	179	151
98	183	155
98	182	154
100	181	154
98	179	152
100	179	152
102	179	152
100	177	150
101	175	149
98	172	146
98	171	145
102	175	149
108	181	155
117	185	162
132	191	171
138	192	175
143	196	182
145	198	185
146	196	184
148	195	186
147	194	185
150	194	187
150	196	184
156	199	188
157	203	191
158	204	192
154	205	191
152	207	190
145	203	185
123	192	171
110	185	163
98	182	158
95	181	157
91	182	157
89	184	157
89	184	157
85	180	153
84	179	152
83	179	149
82	175	146
79	172	141
80	170	140
77	167	137
76	164	134
73	161	131
71	158	125
72	159	125
68	155	117
65	154	115
58	149	110
47	142	105
48	143	106
48	142	107
49	143	108
47	139	104
49	141	106
48	139	106
50	141	108
55	144	111
57	146	113
60	149	116
61	147	117
67	149	120
70	149	122
72	151	124
70	151	124
69	153	125
75	156	129
78	161	136
83	164	139
83	167	143
87	169	146
89	173	149
88	174	150
86	171	149
84	169	147
82	170	147
80	170	147
77	169	144
77	172	145
78	171	144
83	172	146
95	179	155
104	184	161
112	188	170
116	187	171
114	183	168
115	181	169
114	180	169
113	178	169
113	178	169
112	176	170
112	176	170
116	179	170
120	177	168
115	173	162
115	176	162
115	181	162
93	165	142
71	148	121
61	143	114
60	147	114
63	150	117
62	150	120
69	155	125
74	158	133
75	159	135
77	159	137
79	161	139
83	165	143
83	166	144
87	170	148
96	179	157
100	183	161
104	186	163
103	185	162
99	181	158
98	180	157
97	180	155
96	180	155
93	180	152
91	181	152
88	180	151
87	179	150
85	178	149
80	178	148
70	175	142
68	175	142
67	174	141
68	175	142
68	175	142
69	176	143
68	177	145
69	178	146
67	178	146
67	177	148
69	182	148
69	182	148
71	183	149
72	184	150
74	184	150
74	184	150
72	181	149
73	182	150
