# Supplementary material for: Detection of Power Line Insulators in Digital Images Based on the Transformed Colour Intensity Profiles
Source: Sensors (Basel). 2023 Mar 22;23(6):3343. doi: 10.3390/s23063343 (PMC10051827; doi:10.3390/s23063343)
Supplement: Supplementary file 1 [file sensors-23-03343-s001.zip › Dataset/ni/ni_SCENA_28_1734_913_2916_749.csv]

125	138	160
125	139	158
127	138	158
124	135	155
124	134	152
124	134	152
128	135	154
129	136	155
128	136	153
127	136	150
122	131	145
119	119	133
105	105	117
89	89	101
73	73	85
60	60	72
51	52	62
46	47	57
31	30	40
23	22	26
21	20	24
20	19	23
19	18	22
19	18	20
19	18	20
22	20	20
21	17	16
22	17	14
21	16	13
20	15	12
20	15	12
20	15	12
20	16	11
20	16	11
20	17	9
20	17	9
20	17	9
20	17	9
20	18	8
20	18	8
20	18	8
20	18	8
24	15	11
23	14	10
23	14	10
22	13	9
22	13	9
23	14	10
23	14	10
24	15	11
23	14	10
23	14	10
23	14	10
23	14	10
23	14	10
22	13	9
21	12	8
18	12	7
18	12	7
16	12	7
17	13	8
18	14	9
19	15	10
20	16	11
21	17	12
21	17	12
19	15	10
19	15	10
19	15	10
19	15	10
19	15	10
19	15	10
19	15	10
19	15	10
23	14	10
23	14	10
21	12	8
20	11	7
20	11	7
20	11	7
21	12	8
21	12	8
22	13	9
23	14	10
23	14	10
23	14	10
23	14	10
23	14	10
23	14	10
21	15	10
18	11	8
18	13	10
18	13	10
19	14	11
20	15	12
20	15	12
20	15	12
20	15	12
19	14	11
19	14	11
19	14	11
19	14	11
19	14	11
19	14	11
19	14	11
20	15	12
20	17	13
19	16	12
19	16	12
19	16	12
18	15	11
18	15	11
18	15	11
18	15	11
20	17	13
20	17	13
20	17	13
21	18	14
21	18	14
20	19	15
20	19	15
21	21	15
21	18	13
21	18	13
22	18	13
21	17	12
21	17	12
20	19	9
19	18	8
18	17	7
17	14	6
16	13	5
16	13	5
17	14	6
19	16	8
20	17	9
21	15	8
20	14	7
23	17	10
23	17	10
22	16	9
22	16	9
22	16	9
23	17	10
21	17	12
22	18	13
22	18	13
22	18	13
22	18	13
21	17	12
21	17	12
20	16	11
20	16	11
20	15	12
20	15	12
18	15	10
19	16	11
21	19	11
22	19	11
24	18	11
25	18	9
27	18	9
26	17	7
24	18	7
24	17	8
23	17	6
24	15	5
27	18	8
32	22	12
38	26	16
35	22	20
37	22	20
38	21	18
36	19	16
36	17	12
37	18	11
44	21	13
34	15	7
37	17	6
42	20	8
50	25	9
56	30	13
61	36	16
73	46	26
47	25	7
51	26	6
69	41	17
84	53	28
102	71	46
116	85	60
127	93	69
91	60	39
103	72	51
114	81	61
134	99	79
140	103	83
146	109	89
152	112	93
153	113	94
140	104	88
143	107	91
148	110	92
150	111	89
152	111	88
151	111	86
151	111	86
150	111	89
151	110	87
148	107	84
148	107	82
156	115	90
157	114	87
158	113	86
153	109	80
155	111	80
156	113	80
159	113	82
160	114	83
158	114	85
158	114	85
158	114	85
158	114	85
158	114	85
158	114	85
159	115	86
159	115	86
155	111	82
156	112	83
158	114	85
158	114	85
159	115	86
159	115	86
159	115	86
159	115	86
157	113	82
157	114	81
157	114	81
158	114	83
158	114	83
159	115	84
159	115	84
159	115	84
158	116	87
158	115	88
158	114	90
155	114	89
155	113	90
154	112	89
154	112	89
153	112	90
153	111	88
153	113	88
155	113	90
157	116	91
158	116	93
157	115	92
160	116	92
160	116	92
161	115	91
160	114	90
159	113	89
158	112	88
158	111	89
159	112	90
160	113	91
162	116	92
159	114	87
159	115	86
160	116	87
160	116	87
160	116	87
159	115	86
159	115	86
158	114	85
160	116	87
160	116	87
160	116	87
159	115	86
159	115	86
159	115	86
159	115	86
159	115	86
156	114	85
157	115	86
157	115	86
158	116	87
158	116	87
157	115	86
157	115	86
156	114	85
156	114	85
156	114	85
156	114	85
157	115	86
157	115	86
158	116	87
158	116	87
158	116	87
158	114	85
158	114	85
158	114	85
158	114	85
158	114	85
159	115	86
161	117	88
161	117	88
156	112	83
158	114	85
159	115	86
158	114	85
157	113	84
156	112	83
157	113	84
159	115	86
157	116	84
158	117	85
158	117	85
159	118	86
159	118	86
158	117	85
158	117	85
158	117	85
159	118	86
159	118	86
157	116	84
156	115	83
155	114	82
155	114	82
154	113	81
154	113	81
157	115	86
157	115	86
157	115	86
157	115	86
158	116	87
158	116	87
159	117	88
159	117	88
155	113	84
155	113	84
155	113	84
155	113	84
156	114	85
157	115	86
157	115	86
158	116	87
156	113	86
156	113	86
156	113	86
157	114	87
157	114	87
158	115	88
158	115	88
158	115	88
156	113	86
156	113	86
156	113	86
157	115	86
157	115	86
157	115	86
157	115	86
157	115	86
157	115	86
157	115	86
157	115	86
156	114	85
156	114	85
156	114	85
155	113	84
155	113	84
158	116	87
158	116	87
157	115	86
157	115	86
156	114	85
156	114	85
156	114	85
156	114	85
155	113	84
155	113	84
156	114	85
157	115	86
158	116	87
158	116	87
158	116	87
158	116	87
158	116	87
157	115	86
156	114	85
156	114	85
156	114	85
157	115	86
158	116	87
159	117	88
161	117	88
161	117	88
160	116	87
159	115	86
159	115	86
158	114	85
157	113	84
157	113	82
158	114	83
158	114	83
158	114	83
158	114	83
158	114	83
158	114	83
157	113	82
157	113	82
157	114	87
157	114	87
157	114	87
157	114	87
157	114	87
159	116	89
157	114	87
156	113	86
161	118	91
160	117	90
158	115	88
157	114	87
154	111	84
155	112	85
156	113	86
157	115	86
154	114	85
153	115	83
153	115	83
154	115	83
154	115	83
154	115	83
154	115	83
154	115	83
154	115	83
153	114	82
153	114	82
152	113	81
154	113	81
151	112	80
153	112	80
153	112	80
157	116	84
156	115	83
156	115	83
155	114	82
155	114	82
156	115	83
156	115	83
157	116	84
157	116	84
156	115	83
155	114	82
155	114	82
155	114	82
156	115	83
157	116	84
158	117	85
153	111	82
154	112	83
155	113	84
156	114	85
156	114	85
156	114	85
156	114	85
156	114	85
156	113	86
156	114	85
156	113	86
156	114	85
155	112	85
155	113	84
153	110	83
159	114	87
161	115	91
160	115	88
160	114	90
159	114	87
159	113	89
160	115	88
160	114	90
161	115	91
160	114	90
159	113	89
158	112	88
157	111	87
157	111	87
157	112	85
158	113	86
158	113	86
159	117	88
159	118	86
158	117	85
157	116	84
157	116	84
156	115	83
156	115	83
156	115	83
156	115	83
156	115	83
156	115	83
156	115	83
156	115	83
156	115	83
156	115	83
156	115	82
155	115	80
156	117	79
156	115	82
157	116	83
157	115	86
157	115	86
156	112	88
156	112	88
156	112	88
156	112	88
157	113	89
157	113	89
158	115	88
158	115	88
158	116	87
159	117	88
159	117	88
157	115	86
156	114	85
156	114	85
156	114	85
155	113	84
155	113	84
155	113	84
158	116	87
158	116	87
158	116	87
158	116	87
158	116	87
158	116	87
158	116	87
157	115	86
160	116	87
160	116	87
160	116	87
160	116	87
160	116	87
160	116	87
160	116	87
159	115	86
158	114	85
158	114	85
158	114	85
158	114	85
158	114	85
158	114	85
158	114	85
159	115	86
156	113	86
156	113	86
156	113	86
156	113	86
156	113	86
156	113	86
156	113	86
156	113	86
155	112	85
155	112	85
156	113	86
157	114	87
156	113	86
156	113	86
155	112	85
155	112	85
154	111	84
154	111	84
154	111	84
153	109	85
151	110	85
151	110	85
151	110	85
151	110	85
153	113	88
150	110	85
143	106	80
111	79	56
101	69	46
88	56	33
74	43	20
62	35	14
60	38	20
55	37	20
42	33	20
42	32	22
41	31	21
41	31	21
39	30	20
39	30	21
37	28	19
34	27	18
34	27	18
34	27	18
33	26	17
32	25	16
30	23	14
27	22	13
29	23	18
27	23	18
26	22	17
26	22	17
25	21	16
24	20	15
24	20	15
24	20	15
24	20	15
24	20	15
23	19	14
22	18	13
21	17	12
21	17	12
21	17	12
21	18	13
21	18	14
19	17	16
19	17	16
19	17	16
19	17	16
19	17	16
19	18	14
19	18	14
20	19	15
20	20	14
22	19	14
22	20	12
22	20	12
18	22	11
20	21	11
20	21	11
26	24	16
26	24	16
26	23	15
26	24	14
32	23	13
32	23	10
34	23	9
36	23	7
42	28	10
51	35	18
64	47	28
77	58	37
126	103	77
134	109	83
138	113	87
144	115	88
147	115	86
150	114	84
150	114	84
154	113	81
154	113	81
154	113	81
155	114	82
157	113	82
156	113	80
156	113	80
158	112	81
158	112	81
158	112	81
158	112	81
158	112	81
158	112	81
158	114	85
157	113	84
157	113	84
156	112	83
156	112	83
157	113	84
157	113	84
158	114	85
159	115	86
158	114	85
157	113	84
157	113	84
157	113	84
157	113	84
156	114	85
157	115	86
153	112	80
154	113	81
155	114	82
156	115	83
156	115	83
156	115	83
155	114	82
156	115	82
156	115	82
156	115	82
156	115	82
155	114	81
155	114	81
155	114	81
155	114	82
155	114	82
154	112	83
154	112	83
154	112	83
154	112	83
154	112	83
158	114	85
156	114	85
156	114	85
156	114	85
156	114	85
154	114	85
153	113	84
153	113	84
152	112	83
151	113	83
152	112	83
155	113	84
157	113	84
158	114	85
158	114	85
158	114	85
158	114	85
158	114	85
158	114	85
158	114	85
158	114	85
158	114	85
158	114	85
158	114	85
158	114	85
158	114	85
158	114	85
157	113	84
157	113	84
157	113	84
157	113	84
157	113	84
157	113	84
157	113	84
158	114	85
157	113	84
157	113	84
157	113	84
157	113	84
157	113	84
157	113	84
157	113	84
155	113	84
152	111	86
151	111	86
153	113	85
154	114	85
155	113	84
154	113	81
155	111	80
154	110	79
156	115	83
155	114	82
151	111	83
151	112	84
151	110	87
146	110	86
144	107	87
136	105	90
109	87	82
88	73	77
84	71	85
84	76	99
73	72	106
71	73	114
72	73	123
69	70	121
72	71	121
75	72	122
80	74	123
78	74	123
77	72	123
72	70	122
67	66	122
66	67	118
63	62	104
65	66	100
68	69	97
69	73	92
71	74	88
70	75	84
71	73	83
70	71	85
70	71	91
67	68	96
65	64	98
59	59	99
59	58	100
56	57	101
53	56	100
55	57	98
56	56	96
55	55	91
53	55	86
55	58	86
59	64	85
60	67	82
58	67	76
56	66	73
56	65	74
54	63	73
52	59	76
51	55	80
51	52	86
49	48	88
45	42	88
41	38	84
44	38	85
41	38	84
39	36	82
37	34	79
35	33	75
36	32	73
36	33	72
37	33	68
38	34	63
39	34	61
43	37	56
46	37	50
47	37	43
51	39	39
54	41	39
63	44	36
111	82	67
136	104	81
144	110	87
142	107	81
148	111	85
153	115	85
153	111	82
157	116	84
158	114	83
156	112	81
155	111	80
156	112	81
157	112	85
158	113	86
154	110	86
153	110	83
153	110	83
153	111	82
154	112	83
154	112	83
155	113	84
156	114	85
157	115	86
157	115	86
155	113	84
155	113	84
156	114	85
156	114	85
156	114	85
155	113	84
154	112	83
154	112	83
153	111	82
153	111	82
154	112	83
154	112	83
155	113	84
155	113	84
155	113	84
155	113	84
154	112	83
153	111	82
153	111	82
152	110	81
152	110	81
153	111	82
153	111	82
154	112	83
152	111	79
152	111	79
153	112	80
154	113	81
154	113	81
154	113	81
155	114	82
155	114	82
156	115	83
154	113	81
154	113	81
154	113	81
154	113	81
155	114	82
156	115	83
157	116	84
155	113	84
155	113	84
155	113	84
155	113	84
155	113	84
155	113	84
155	113	84
155	113	84
154	112	83
154	112	83
155	113	84
155	113	84
155	113	84
155	113	84
156	114	85
156	114	85
155	112	85
155	112	85
155	113	84
155	113	84
155	113	84
155	113	84
152	112	83
152	112	83
153	113	84
153	113	84
153	114	82
152	114	82
153	114	82
150	115	82
150	115	81
148	115	82
145	111	82
145	110	84
148	111	85
151	111	86
154	114	86
157	114	87
158	115	88
160	115	88
159	116	89
158	115	88
155	115	86
153	115	85
153	113	84
154	114	85
154	114	85
155	115	86
151	111	82
154	111	84
154	114	86
161	117	88
160	116	92
157	115	92
155	113	94
151	113	95
148	113	99
148	116	103
141	112	98
139	115	103
138	120	109
143	128	119
148	135	127
150	140	133
159	151	151
158	146	144
165	156	153
169	164	163
172	168	167
168	168	168
164	168	169
162	167	168
162	169	172
162	165	169
160	164	169
156	162	167
156	162	169
157	163	170
159	164	173
156	165	174
153	166	174
149	166	175
148	165	174
150	165	174
150	165	174
150	165	174
150	165	174
153	165	175
150	162	172
148	160	170
148	157	170
148	157	170
149	158	171
151	160	173
149	158	171
145	157	169
140	159	167
139	161	167
142	161	168
140	159	166
129	147	154
107	126	131
125	141	148
124	137	145
94	105	113
66	76	83
37	47	54
26	34	41
23	31	38
35	43	50
25	34	38
24	31	34
27	32	30
25	29	24
23	27	22
26	30	25
25	29	24
23	27	22
24	25	21
26	27	23
25	25	19
25	25	19
24	24	18
24	24	18
26	24	16
25	23	15
25	23	15
22	23	14
23	24	14
23	25	13
21	24	15
20	23	14
18	21	12
17	20	11
19	19	13
18	18	12
21	18	13
22	19	14
22	18	13
23	19	14
24	19	16
26	21	18
29	22	19
28	24	19
32	29	21
30	25	16
32	26	19
35	29	22
36	30	23
37	31	24
37	31	26
37	31	26
39	34	31
39	34	31
40	35	34
38	33	32
36	31	30
34	29	30
35	30	31
37	32	29
38	35	27
41	36	27
44	37	28
47	38	28
50	38	28
54	38	26
50	35	26
52	34	23
52	30	18
61	35	23
72	43	29
88	55	40
103	68	54
121	85	69
108	74	58
122	86	68
137	96	74
145	104	79
151	109	86
151	110	85
149	105	82
148	107	84
148	107	84
150	109	84
156	112	88
158	113	86
158	113	86
159	112	84
157	110	82
157	109	81
159	109	79
160	110	80
161	108	81
159	109	81
159	109	81
158	108	80
156	108	80
155	108	80
155	108	80
153	109	80
155	111	82
156	112	83
158	114	83
159	115	84
159	115	84
158	114	83
156	112	81
155	111	80
157	116	84
156	115	83
153	112	80
152	111	79
152	111	79
152	111	79
152	111	79
153	112	80
153	112	80
155	114	82
153	112	80
152	111	79
152	111	79
152	111	79
152	111	79
152	111	79
155	113	84
154	112	83
154	112	83
153	111	82
153	111	82
154	112	83
154	112	83
155	113	84
153	111	82
153	111	82
154	112	83
154	112	83
154	112	83
154	112	83
154	112	83
153	111	82
154	110	79
154	110	79
155	111	80
156	112	81
156	112	81
155	111	80
155	111	80
154	110	79
154	110	79
154	110	79
155	111	80
156	112	81
156	112	81
155	111	80
154	110	79
154	110	79
156	112	81
156	112	81
155	111	80
155	111	80
155	111	80
154	110	79
154	110	79
154	110	79
156	112	81
156	112	81
157	113	82
158	114	83
157	113	82
156	112	81
154	110	79
151	110	78
151	112	80
150	112	80
152	114	84
152	114	82
153	114	82
152	113	81
151	111	82
150	110	81
153	113	84
150	110	81
151	111	86
145	110	84
141	106	80
145	112	86
138	107	82
116	87	66
75	53	41
68	51	42
64	48	41
58	46	40
54	48	43
