# Supplementary material for: Detection of Power Line Insulators in Digital Images Based on the Transformed Colour Intensity Profiles
Source: Sensors (Basel). 2023 Mar 22;23(6):3343. doi: 10.3390/s23063343 (PMC10051827; doi:10.3390/s23063343)
Supplement: Supplementary file 1 [file sensors-23-03343-s001.zip › Dataset/ni/ni_SCENA_10_1492_180_1801_132.csv]

150	143	148
147	140	145
148	141	146
150	143	148
149	142	147
152	145	150
165	158	163
174	167	172
162	155	160
142	135	140
143	136	141
156	149	154
146	138	145
144	136	143
142	134	141
143	135	142
148	140	147
162	154	161
168	160	167
171	163	170
170	162	169
168	160	167
165	157	164
151	143	150
157	149	156
162	154	161
165	157	164
166	158	165
163	155	162
153	145	152
149	140	150
153	145	152
158	149	159
161	153	160
166	157	167
172	164	171
160	151	161
154	145	155
152	143	153
159	150	160
163	154	164
160	151	161
155	146	156
153	146	153
150	144	149
149	146	148
148	145	147
145	142	144
147	144	146
142	139	141
138	135	137
133	130	132
136	133	135
149	146	148
151	148	150
141	138	140
152	149	151
153	150	152
144	141	143
144	139	141
153	146	151
162	152	158
147	137	143
149	139	145
152	142	148
154	144	150
154	144	150
153	143	149
151	141	147
151	141	147
151	141	147
154	144	150
158	148	154
161	151	157
164	154	160
147	137	143
154	147	152
149	142	147
151	144	149
152	145	150
154	147	152
152	145	150
157	150	155
154	147	152
169	162	167
161	154	159
155	148	153
155	148	153
160	153	158
160	153	158
159	152	157
158	151	156
162	155	160
159	152	157
157	150	153
163	156	159
166	159	162
161	154	157
152	145	148
148	141	144
167	160	163
164	157	160
165	158	161
167	160	163
157	150	153
144	137	140
147	140	143
158	151	154
154	147	152
163	156	161
161	154	159
148	141	146
147	140	145
166	159	164
172	165	170
172	165	170
170	163	168
173	166	171
176	169	174
177	170	175
174	167	172
174	167	172
163	156	161
152	145	150
152	147	149
154	149	151
167	162	164
165	160	162
158	153	155
153	148	150
153	148	150
155	150	152
154	147	152
153	146	151
155	148	153
160	153	158
163	156	161
161	154	159
158	151	156
172	162	168
163	150	158
163	150	158
165	152	160
164	151	159
158	145	153
145	133	139
149	137	143
158	146	152
158	146	152
158	146	152
159	147	153
160	148	154
162	150	156
158	146	152
153	141	147
146	136	142
157	150	155
160	153	158
163	156	161
162	155	160
157	150	155
155	148	153
156	149	154
159	152	157
161	154	159
163	156	161
163	156	161
165	158	163
164	157	162
159	152	157
157	150	155
168	161	164
158	151	154
155	148	151
154	147	150
157	150	153
161	154	157
162	155	158
161	154	157
155	148	151
154	147	150
155	148	151
156	149	152
155	148	151
164	157	160
163	156	159
160	153	156
157	150	153
154	143	146
157	146	149
164	153	156
165	154	157
164	153	156
166	155	158
172	161	164
178	167	170
160	149	152
160	149	152
159	148	151
159	148	151
161	150	153
164	153	156
167	156	159
160	151	154
159	149	155
159	152	157
160	153	158
162	155	160
163	156	161
167	160	165
170	163	168
173	166	171
188	181	186
190	183	188
183	176	181
168	161	166
166	159	164
164	157	162
161	154	159
157	150	155
165	158	165
165	158	165
165	159	164
166	160	165
169	163	168
170	164	169
170	163	166
168	161	164
153	144	147
168	160	161
175	167	168
181	173	174
182	174	175
185	177	178
178	167	169
170	162	163
158	149	152
163	154	157
163	153	159
158	149	152
160	150	156
166	157	160
159	149	155
160	150	156
162	152	158
165	155	161
165	155	161
161	151	157
157	148	151
159	150	153
156	147	150
151	142	145
159	150	153
160	151	154
161	152	155
161	152	155
163	154	157
158	149	152
155	146	149
155	146	149
157	148	151
167	155	161
170	158	164
166	154	160
159	147	153
154	142	148
152	140	146
153	141	147
159	147	153
158	146	152
158	146	152
159	147	153
162	150	156
164	152	158
167	153	159
166	152	158
165	151	157
165	151	157
164	150	156
161	147	153
158	144	150
154	140	146
157	143	149
161	147	153
164	150	154
164	150	154
164	150	154
165	154	157
165	154	157
167	156	159
169	158	161
171	160	163
176	165	168
161	152	155
159	148	151
156	147	150
164	153	156
159	150	153
156	145	148
158	149	152
155	149	150
156	150	151
156	150	151
154	148	149
153	147	148
153	147	148
157	151	152
153	147	148
146	140	141
145	139	140
